# Supplementary material for: Cellular network modeling and single cell gene expression analysis reveals novel hepatic stellate cell phenotypes controlling liver regeneration dynamics
Source: BMC Syst Biol. 2018 Oct 3;12:86. doi: 10.1186/s12918-018-0605-7 (PMC6171157; doi:10.1186/s12918-018-0605-7)
Supplement: Supplementary file 2 — Collated single cell mRNA expression data used in this study. (TXT 111 kb) [file 12918_2018_605_MOESM2_ESM.txt]

Name	SampleType	AnimalID	Treatment	Time	AnatomicalRegion	Concentration	PreAmp	Actb	Adamts13	ALDH2	ALDH7a1	ANG1	Arg1	Bambi	BMP6	CASP3	CCL3	Cdkn1a	CH25H	Clcn3	Col14a1	Col3a1	Col4a1	COL4A2	Csf1	Csrp2	Cxcl12	CYP1A2	CYP27B1	CYP2E1	Ecm1	Erlin2	Fap	Fn1	Gapdh	GFAP	Got1	HGFa.b	HIF1A	IGF1	IL1R1	IRF1	Itgad	KLF6	Kras	LAMA1	Lep	Lrat	Mapk1
SH1-1L-1S-P4	1 Cell HSC	1	Control	0h	Portal	NA	1	4.591476338	NA	NA	NA	0.0571084400000004	1.808922315	-0.25814315	0.672453805	NA	1.391590755	-1.32754715	0.947236725	1.41999875	0	0.565157650000002	0.0423010449999994	0.357854261999999	NA	-0.532843710000001	0.0930022499999996	NA	NA	NA	NA	2.19502568	0.218434991999999	0.338160822500001	1.296102451	0.22859534	2.09791313	NA	NA	1.081124998	NA	NA	-4.53938537	NA	-0.777878590000002	NA	0	0.0307635040000003	0.0891985199999992
SH1-1L-1S-C2	1 Cell HSC	1	Control	0h	Central	NA	1	4.536463523	0.36091425	NA	NA	-3.62031968	3.847820897	6.29932388	0.947796745	NA	-0.224854485	NA	0	4.16975059	NA	3.60768943	0.264074675000001	0.0131933850000001	0.0986294749999992	NA	0.872283829999999	NA	NA	NA	NA	3.7287948	-0.89114182	-0.1748237975	1.183057034	-1.0414168	2.85155142	NA	NA	1.300432755	NA	NA	NA	NA	1.8329994	NA	5.48445113	-0.148794214	3.90077082
SH1-2L-1S-P1	1 Cell HSC	2	Ethanol	0h	Portal	NA	1	0.275786245	NA	NA	NA	2.1919613	-3.356721685	NA	-1.445717725	NA	-0.394925635000002	NA	-0.29182834	-4.69436832	NA	-1.23539019	0.420120435	-0.0131933850000001	NA	-2.71000459	0.28257056	NA	NA	NA	NA	0	-0.179245940000001	-5.8402975275	0.792524178	0	-4.7510088	NA	NA	-6.186980025	NA	NA	0.25105582	NA	-3.25521422	NA	NA	-0.500793254	NA
SH1-2L-1S-P4	1 Cell HSC	2	Ethanol	0h	Portal	NA	1	NA	NA	NA	NA	NA	1.079396515	NA	NA	NA	NA	0	NA	1.13091711	NA	NA	NA	0.0404330750000002	NA	0.532843710000001	NA	NA	NA	NA	NA	-1.47871054	0.0662491000000003	0.809062922500001	-1.310405209	NA	NA	NA	NA	NA	NA	NA	0.468473609999999	NA	-4.37875357	NA	NA	NA	NA
SH1-2L-1S-P5	1 Cell HSC	2	Ethanol	0h	Portal	NA	1	-1.289864815	NA	NA	NA	0.536166390000002	-7.700275825	NA	NA	NA	2.357404275	NA	0.308414689999999	-2.53028193	NA	NA	-0.273128424999999	-0.403282065	NA	4.18023062	-0.6101844	NA	NA	NA	NA	NA	0	NA	0	0.931194380000001	NA	NA	NA	NA	NA	NA	NA	NA	-3.24314772	NA	NA	2.630117245	NA
SH1-2L-1S-C1	1 Cell HSC	2	Ethanol	0h	Central	NA	1	-1.659909515	0	NA	NA	-4.32353188	NA	6.96229775	0.752925485	NA	0.703752735	3.90507438	-0.23169497	3.4034627	NA	-3.06333077	-0.0423010449999994	0.0404330750000002	-0.0986294749999992	-8.30526232	-0.30839829	NA	NA	NA	NA	-3.66369433	0.35098092	NA	0.0379722250000007	-1.09947122	NA	NA	NA	NA	NA	NA	NA	NA	2.08215948	NA	6.04926737	-0.0307635040000003	NA
SH1-2L-1S-C2	1 Cell HSC	2	Ethanol	0h	Central	NA	1	NA	NA	NA	NA	NA	NA	NA	0.360712484999999	NA	NA	NA	-0.77703767	NA	NA	0	-2.028741885	-0.942752415	NA	1.26631294	-0.0549120900000002	NA	NA	NA	NA	NA	0	NA	-0.0868722680000005	-3.22901413	NA	NA	NA	-0.758193615000001	NA	NA	NA	NA	NA	NA	-0.767522139999999	-1.122304284	NA
SH1-2L-1S-C3	1 Cell HSC	2	Ethanol	0h	Central	NA	1	2.064996775	NA	NA	NA	-1.11796516	NA	NA	-0.360712484999999	NA	0.224854485	NA	0.56969207	NA	NA	0.0785830300000026	-0.634024435	-1.565751925	NA	2.83785073	0.0549120900000002	NA	NA	NA	NA	-2.42576251	-0.49304152	NA	0.674044895	0.94525149	0	NA	NA	NA	NA	NA	NA	NA	0.217025529999999	NA	NA	2.067942576	NA
SH1-2L-1S-C4	1 Cell HSC	2	Ethanol	0h	Central	NA	1	1.970611725	-5.76367514	NA	NA	-0.124540159999999	NA	0	-1.362225995	NA	-1.385496475	2.79853607	-0.54777801	-1.13091711	2.2583717	0.882534340000003	0.157047045	0.0404330750000002	NA	-2.39789878	0.98083666	NA	NA	NA	NA	-2.24084203	-1.08812792	-6.1056613075	-0.241836730999999	-1.39979363	NA	NA	NA	-8.228729365	NA	NA	-1.75681944	NA	-1.31199607	NA	-2.17656456	1.081168986	NA
SH1-2L-1S-C5	1 Cell HSC	2	Ethanol	0h	Central	NA	1	-2.319777465	NA	NA	NA	-1.54498732	NA	-1.0168158	-0.779931305	NA	-0.788820135000002	-0.873063669999999	0.89231451	-4.27328284	NA	NA	0.0900772850000022	-1.285270465	NA	0.87120658	-0.220077059999999	NA	NA	NA	NA	-1.31783662	0	NA	0.422682788000001	0.0727062700000012	-2.27281581	NA	NA	NA	NA	NA	-0.985089389999998	NA	0.155761479999999	NA	NA	0.432074256000001	NA
SH1-2l-1S-P-5	1 Cell HSC	2	Ethanol	0h	Portal	NA	2	-0.844755853000001	2.87985802175	-1.663818	-1.4444036965	NA	-10.451552675	0.63976619	0.419148269999997	NA	NA	NA	-0.700900795000002	-0.192386425000002	NA	NA	0.136965742499999	0.431949529999999	1.58779297	0.13145104	-0.8664235175	-0.943181737000002	0.0586286749999996	0.799275655249998	NA	NA	-0.4223962875	NA	0.488076394999998	-0.12237993	NA	NA	NA	NA	NA	NA	NA	NA	NA	1.09586904	0.826892462499999	0.946210274999999	0.286451304999998
SH1-2l-1S-P-6	1 Cell HSC	2	Ethanol	0h	Portal	NA	2	-3.453630188	-2.37287863325	-1.561470825	-3.0389961915	-2.44580346	-2.41960566	0.642084325000001	0.354728535	-0.863711801999999	-3.23571627	NA	0.69068812	0	NA	NA	-0.247744122499999	0.235497945000001	-1.811072255	NA	0.284454567500002	-1.427481972	0.863879130000001	-0.0965935437499996	NA	NA	-0.322359552499998	NA	-0.198520332	-0.636761164999998	-1.632865205	-2.93179394	NA	NA	NA	-1.9045271775	-3.34530088	NA	-6.790723025	0.0711483950000016	-0.7886780225	-0.23987913	-5.9131437
SH1-2l-1S-C-4	1 Cell HSC	2	Ethanol	0h	Central	NA	2	-1.536517523	2.33729007175	0.0930728300000014	0.6039443835	-0.393243925	-0.333059894999998	0.153228560000001	0.185443659999999	NA	-1.290283365	NA	0.887498605	0.836468365	1.4955655875	NA	0.0126992025000003	-0.0994812399999994	-1.50409549	NA	0.240172312500001	-0.870332887	-1.217448485	-1.55486295475	-0.24983121	NA	-0.0558222474999983	-4.06816171	0	0.571268930000001	-0.0960411099999998	-1.071748615	-0.215834219999998	NA	-0.777423680000002	NA	NA	-3.82593666175	NA	0.83537508	0.245288402500001	0.433575755	0.909160575
SH1-2l-1S-C-6	1 Cell HSC	2	Ethanol	0h	Central	NA	2	-3.012518323	1.40258231175	-0.07698099	-0.2239455965	NA	NA	0.207583349999998	-0.441896950000002	NA	-1.213008505	-0.1051587635	0.361501694999999	0.574295634999999	NA	NA	-0.636690977500001	-1.12753192	-0.204218840000001	3.83452957	-2.2874076075	-1.534863827	-0.702694145000001	NA	NA	NA	-0.457710047499999	NA	-0.964771039000001	-0.700134510000001	0.005416069999999	1.149970655	NA	NA	0.578894189999998	NA	NA	NA	-3.09715515	0	0.562829412499998	1.951795015	NA
SH1-2p-1S-P-3	1 Cell HSC	2	Ethanol	24h	Portal	NA	2	0.879447526999999	NA	-2.57562552	0.8436711635	NA	1.242802725	-1.8150377	-0.650254810000002	NA	0.757483565000001	2.2410183665	1.215192375	NA	-3.9427773925	NA	-0.3688551675	-0.92039479	NA	0.615576050000001	0.119130772500001	0.546225013000001	0.390557015000001	-0.49135309475	-2.96695421	0.587168950000001	-1.1082867575	0	-0.209958071	-0.177259689999999	NA	-0.354723205	0.167009090000002	-0.179719434999999	NA	-0.0347898224999996	NA	-0.685249321749998	NA	-5.7828773	NA	0.455280844999999	NA
SH1-2p-1S-P-4	1 Cell HSC	2	Ethanol	24h	Portal	NA	2	0.00545008300000038	-3.98191738825	-1.36773834	-0.683329836499999	-2.416625695	1.13005347	-0.302174559999999	-0.29837275	NA	-1.704202025	0.510872816500001	-0.152314934999999	-0.646732755	NA	NA	-0.357353987499998	-0.203852629999998	-1.8297822	-0.596205469999997	0.292464672500002	0.200003780000001	0.250320425000002	-1.21921157775	-4.08377609	-0.922925859999998	-0.427008957499998	-0.405132099999999	-0.499640756999999	-0.644721429999998	-2.72768601	-0.398224234999998	-0.624469909999997	NA	NA	0.487906027500002	NA	1.26666717825	-0.84670088	-0.0489566599999982	0.253300442500001	-0.267874145	NA
SH1-2p-1S-P-5	1 Cell HSC	2	Ethanol	24h	Portal	NA	2	-0.482066293000002	-3.24340861825	-0.30096561	-1.0680827265	NA	0.0659295950000001	-1.46271539	0.127662649999998	NA	NA	-0.130987023500001	-1.045644155	-2.917362705	NA	NA	0.178852022499999	-0.479128769999999	-2.71904168	-0.701335650000001	0.0201995525000003	0.786728003	0.549686935	0.71511166225	NA	NA	-0.1185626975	-1.39568622	-0.600620937000001	-0.809352589999999	-1.74723654	0.0787231149999998	0	-0.0318929350000001	NA	NA	NA	NA	NA	0.43689296	-2.2409684675	-0.599842115000001	NA
SH1-2p-1S-C-4	1 Cell HSC	2	Ethanol	24h	Central	NA	2	1.1551658475	0.0206247182500006	0.936392266500001	0	-2.9400109785	0.9828708405	0.189429846499999	0.499296176499998	-0.6207502505	0.856079291499999	0.544858082999999	-0.517620248500001	0.409505021499999	-0.458974906000002	2.341457318	1.559509037	0.5380204725	-0.392911813500001	-0.6228552835	-0.186569590999999	0.9981792695	0.4774041315	0.0965935437499996	0.634746606499998	-0.4933209135	-0.164547803	-0.137885863500001	0.9789695515	0.0385079465000002	-0.0902595734999991	0.431727081499999	0.0339793865000004	0.510113071499999	NA	-0.288938536000001	NA	-0.0899822252500009	3.6223710665	0.322304969499999	0.307058478999999	0.0149412224999992	0.2837467815
SH1-2p-1S-C-5	1 Cell HSC	2	Ethanol	24h	Central	NA	2	0.852973751999998	0.288648846750001	-0.0454099650000002	-0.178462661500001	-1.94647866	-0.207033770000001	0.156097644999999	0.0836706949999986	-1.059666012	-0.11588944	0.766197451499998	-0.428717590000001	0.555188049999998	-2.4895678575	-1.1450730625	-0.0126992025000003	-0.137508085	-0.915713855000002	0.266551065	-0.0201995525000003	2.012154629	0.498767449999999	0.130478029249999	0.994721654999998	-1.738732125	0.0181131575000002	-0.509486225000002	0.635392745999998	0.973626394999999	-0.684642025	-0.570311780000002	-1.164793575	-0.99149813	NA	0.326622742499999	NA	-1.17719766675	0.0174169849999988	0.231510184999999	-0.0185142525000002	-0.662862300000002	-2.65402045
SH1-2p-1S-C-6	1 Cell HSC	2	Ethanol	24h	Central	NA	2	1.620437285	4.63618956675	0.0454099650000002	-1.0000688115	NA	1.18159765	0.785971524999999	0.221859094999997	NA	3.19862522	1.3446989515	-0.286819260000002	1.27496555	1.6819552025	2.5209353095	-0.157048022500001	1.257527237	0.208886054999999	-1.037884895	-0.630063062500001	-0.324843952000002	0.251190929999998	-1.64121914975	2.49323591	-1.983932475	-0.3615561725	-0.911102305000002	0.648295960999998	0.113268225	0.170604285	-0.914150790000002	-1.837845745	1.05649253	-2.720592385	0.0347898224999996	NA	1.39498445325	NA	-0.204499335000001	0.432881177499998	-0.583020850000002	0.128936629999998
SH1-1l-1S-P-4	1 Cell HSC	1	Control	0h	Portal	NA	2	-0.746083368000002	NA	-3.321485595	-0.335900931499999	-2.49219257	-1.21238128	-0.415468055	-0.246561425000001	NA	0.11588944	-1.8913346085	0.32111217	-15.52054567	NA	-9.7364256925	0.427612207500001	-0.176200594999999	NA	-2.905373635	0.0794348575000017	3.38634871	0.528799920000001	0.292032590249999	-3.162599345	-0.914812415	0.2175061075	-3.641022025	-0.181401541	-0.482557754999999	-1.314565295	-0.466657049999999	-0.0828859549999983	NA	NA	NA	NA	NA	-7.553756495	-3.206452945	-9.9982493325	0.215837129999999	NA
SH1-1l-1S-P-5	1 Cell HSC	1	Control	0h	Portal	NA	2	0.872538059999999	-3.66770560125	2.311954651	0.807577956500001	-2.000234298	1.560204484	0.372489209000001	0.460251911999999	0	-2.089135088	0.00677024350000011	0.381936905000001	-1.282315008	0.816135724499999	1.7561657905	0.0386116955000002	0.236289740000002	-2.325277933	-1.120576893	1.0514039605	3.152539809	0.138407518000001	1.66424070625	1.70209712	0.493153067000001	0.0399513145000014	-1.736093673	-1.045687341	0.104252767000001	1.302939987	1.22776512	1.321060577	-0.558274247999998	-2.302885683	-0.2167348155	NA	0.0899822252500009	-0.552043983000001	-0.134067480999999	-0.6777178705	-0.106925245000001	-9.977668188
SH1-1l-1S-C-3	1 Cell HSC	1	Control	0h	Central	NA	2	0.648611891999999	NA	0.293945615000001	-0.795724401500001	NA	0	-0.252505885	-0.566214145000002	NA	3.67327083	NA	0.35081687	-2.18271309	-0.0929218175000006	-0.495491782499999	0.688652707499999	1.371429655	-5.234411165	NA	-1.1995284425	-0.956079732000001	0.128133829999999	NA	-0.295349545000001	-0.048564335	0.1688508475	NA	-0.377152535000001	-0.823096925000001	0.884378005000002	NA	NA	NA	NA	2.8000933925	NA	NA	NA	-0.237323545000001	-3.1612030225	-0.307197340000002	NA
SH1-1l-1S-C-5	1 Cell HSC	1	Control	0h	Central	NA	2	1.879361577	-2.24667672825	4.19372638	2.8237517135	4.564247695	3.336929235	-0.67174369	NA	NA	NA	2.0362538965	-2.717100625	1.927163615	0.402373687499997	NA	-0.790674617500001	-1.10391556	0.0385870999999991	0	2.1606276625	5.132408972	-0.239331555	2.06719538125	-2.51885943	0	-0.0181131575000002	0.27891782	1.161320914	1.28545226	3.5843417	2.782190645	2.50289276	-1.957230915	2.89509087	0.2608747875	-1.419555075	NA	-0.810828230000002	0.0804615299999991	0.5224311525	0.769790004999999	-0.294030755000001
SH1-1p-1S-P-4	1 Cell HSC	1	Control	24h	Portal	NA	2	-0.992631493	NA	NA	NA	NA	-0.224400005	-1.00875339	-1.41669153	NA	NA	NA	-0.00773365500000001	-8.472193185	NA	NA	-0.1853716075	0.586573940000001	NA	NA	0.119130772500001	0.757737522999999	-0.142795014999999	-1.12824085475	0	-0.882899399999999	-0.1350056475	-0.324122170000001	-0.086258249000001	-0.00501517000000096	NA	NA	NA	-0.0266872449999997	NA	NA	NA	NA	NA	-1.85123476	-5.5898160675	-1.602021075	NA
SH1-1p-1S-P-6	1 Cell HSC	1	Control	24h	Portal	NA	2	-2.113569923	-1.44518259825	-1.45719984	NA	NA	NA	0	-1.19123703	NA	-1.352294705	-2.6729945635	0.214897885	0.799938544999998	-2.5513499125	-0.0410265875000002	-0.199467697499999	0.521331210000001	0.22997181	NA	-0.7222581775	-0.932282157	-0.071014804999999	-1.97381218475	-0.860327190000001	NA	0.409404862500001	-2.56585964	-0.206173675000001	0.36033195	-1.91308631	NA	-1.43282312	NA	NA	NA	NA	NA	NA	0.44443985	0.0185142525000002	0.579285434999999	NA
SH1-1p-1S-C-3	1 Cell HSC	1	Control	24h	Central	NA	2	NA	-0.232197508250001	-2.11512465	NA	NA	-1.519401605	0.753108559999999	-1.6131165	NA	NA	-0.547181293500001	-1.616519885	1.660096535	NA	NA	-0.2670828975	0	-2.53377215	NA	-0.0753822874999992	-1.879058587	0.990055665	NA	-1.83872313	NA	-0.1455175775	0.541051599999999	-0.126524633000002	-3.32274708	NA	NA	-0.683691729999998	NA	NA	NA	NA	NA	NA	1.34732244	0.8741347425	0.727070854999997	NA
SH1-4l-1S-P-6	1 Cell HSC	4	Ethanol	0h	Portal	NA	2	-2.317517713	NA	NA	NA	1.562558025	NA	-1.40252228	-0.405204830000002	NA	2.713368045	NA	-0.298715145	-2.441140615	NA	NA	-0.2538197775	-0.71912766	0	NA	0.208933792500001	NA	0.667309705000001	NA	NA	NA	0.5068315125	NA	0.929423803	-0.29883353	NA	NA	NA	NA	0.344049719999997	NA	NA	NA	NA	0.55442974	-1.2158028275	-0.578982185000001	NA
SH1-4l-1S-C-7	1 Cell HSC	4	Ethanol	0h	Central	NA	2	-2.609082723	1.00585817175	NA	-1.7754011265	NA	NA	0.410004649999999	0.274239969999998	NA	NA	-2.3586718335	0.0880597249999981	-1.363489845	NA	NA	-0.1396811375	0.0357372500000004	2.41153134	NA	-0.3984504575	NA	-0.357206115	NA	NA	NA	-0.1744667675	NA	-0.0567714080000012	-2.05819024	NA	NA	NA	NA	NA	NA	NA	NA	NA	-0.570994030000001	1.1353184325	0.0236860249999982	NA
SH1-3l-1S-P-8	1 Cell HSC	3	Control	0h	Portal	NA	2	-2.149157743	NA	-5.39656192	-0.9414441465	0.303921024999999	NA	-0.52527347	-1.77249628	NA	0.437277285	NA	0.607378854999999	-7.109820145	NA	NA	0.0286266625000007	-0.9695275	NA	NA	0.576347582500001	0.604907132999999	0.549389155	-0.334440084749999	-2.36833156	NA	0.4983503425	NA	0.101659923	2.20715787	NA	-1.513307645	1.4356901	NA	0.0176772999999972	NA	0.0303450049999991	NA	-2.36331688	-2.48575301	-2.3704903075	-0.0115228050000002	NA
SH1-3l-1S-P-9	1 Cell HSC	3	Control	0h	Portal	NA	2	4.538740129	-6.34358542825	-2.20206614	NA	NA	NA	-0.154393069999999	-0.715268280000002	1.776365313	-1.950317755	-1.7397791435	0.367044715	-2.652344985	NA	NA	-0.100684077499999	-0.573199009999998	-3.02818476	NA	-0.061831097499998	NA	-0.081240004999998	NA	NA	NA	-0.406516267499999	NA	1.276413657	0.35208732	NA	NA	NA	NA	NA	0.152520957500001	NA	NA	NA	-0.19864623	-0.826614927500001	0.605230145	-8.565213085
SH1-3l-1S-P-10	1 Cell HSC	3	Control	0h	Portal	NA	2	-3.039196273	0.826443041750001	-2.03838393	NA	NA	NA	-0.423582339999999	0.20724362	NA	-1.789977915	-3.3106512935	0.496170425	0.857012944999999	1.2630228475	-1.7654696775	0.671003092500001	-0.51786976	-0.71614084	NA	-0.0434705174999985	-1.499590407	-0.0586286749999996	-1.31218969475	0.885873779999999	NA	-0.378591827499999	NA	0.876583703	0.14107541	-2.99712526	-2.839382675	-0.000697289999997963	-0.770735465	NA	-1.4730818425	NA	NA	NA	0.370748369999999	0.781495802499999	0.217692164999999	NA
SH1-3l-1S-C-10	1 Cell HSC	3	Control	0h	Central	NA	2	-1.802543823	2.76950843175	0.621158560000002	-1.7551649965	NA	-0.961965214999998	0.130140730000001	0.463826789999999	NA	-1.029180835	-1.1662201835	0.00773365500000001	1.420463525	0.291152537499999	0.356725872500001	-0.2276622075	0.206801280000001	0.150977680000002	NA	-0.208457207499998	-1.534977967	0.0842885150000008	-0.340404251749999	0.82363101	-1.32563259	0.0237357525000021	NA	0.560429379	0.511732410000001	1.86827272	-0.093582595	-0.369529139999997	-1.734672895	-1.41797138	NA	NA	-1.08438271175	2.49717213	0.76494675	1.0923271525	0.0115228050000002	-0.0801268549999996
SH1-3p-1S-C-6	1 Cell HSC	3	Control	24h	Central	NA	2	-1.417305623	4.58646576175	-1.04447175	NA	-0.631258785	-1.361861085	1.11423604	1.03284311	NA	0.997852025000002	-3.2349791835	0.0417276850000006	1.877134545	NA	-0.116567447499999	0.320375972500001	0.158744080000002	0.459403340000001	NA	-0.200237517499999	NA	-0.170317174999999	NA	NA	NA	-0.885984577499999	-0.254239139999999	0.6917652	1.03237027	NA	NA	NA	NA	NA	NA	NA	NA	-2.85718924	0.79953422	1.6110821225	-0.616817715	0.429128645
SH1-6l-1S-P-5	1 Cell HSC	6	Ethanol	0h	Portal	NA	2	NA	NA	-3.62785948	NA	NA	-0.740358694999998	0.444889979999999	NA	NA	-0.424797785000001	NA	NA	-6.398817135	NA	0.527590282500001	NA	-0.914911299999998	NA	NA	-1.7412900575	-0.942311557	0.543840855000001	NA	2.64006538	NA	0.743226922500002	NA	-1.118131406	-1.14742908	NA	NA	NA	NA	NA	1.5408581475	NA	NA	NA	-1.07701699	NA	-0.314715585	NA
SH1-6l-1S-P-8	1 Cell HSC	6	Ethanol	0h	Portal	NA	2	NA	NA	NA	0.622752053499999	1.693825385	NA	0.94877084	2.03409324	NA	4.725232605	-0.219213163500001	-2.946922225	-2.963174515	-0.4005766325	NA	-1.0052415975	NA	3.13127537	NA	1.3204415825	NA	-0.145726775	NA	2.63425767	NA	-2.0025078975	NA	-0.251446546000001	-0.272423039999999	NA	NA	2.91924087	NA	NA	NA	NA	NA	NA	1.63430666	NA	0.777000114999998	NA
SH1-6l-1S-C-3	1 Cell HSC	6	Ethanol	0h	Central	NA	2	-0.738627913000001	1.75591736175	0.385862220000003	-1.1423783365	1.090421055	-0.825918074999999	-0.000157240000000058	-4.37086249	NA	-1.054261245	-0.731479393499999	0.907722994999999	0.934782194999999	0.0929218175000006	NA	NA	0.811544170000001	NA	NA	NA	-0.282943047	-4.024063485	1.02703309525	0.521779309999999	NA	1.3893705825	NA	-0.266017686000001	NA	NA	0.549523444999999	NA	2.585461045	NA	NA	NA	NA	NA	1.66090283	-4.7404423775	-0.261864435000001	NA
SH1-6p-1S-P-4	1 Cell HSC	6	Ethanol	24h	Portal	NA	2	0.829901957	NA	0.337312180000002	0.0648308934999999	NA	1.575682915	-0.70745078	0.929397069999998	1.623214513	-1.805872635	0.900538896500001	-1.397063395	-3.109662315	NA	NA	NA	1.11444526	0.200917660000002	-0.249046590000001	-0.283514257499999	-4.331060107	-2.467037995	NA	NA	NA	0.408984662500002	0.54521285	-0.0936460339999998	-1.31179169	1.4189442	-0.811685685000001	NA	NA	NA	2.1013274775	NA	NA	1.73928413	-1.47424333	0.4102705825	-1.135397055	0.189937835
SH1-6p-1S-P-5	1 Cell HSC	6	Ethanol	24h	Portal	NA	2	1.500656812	2.27315954675	1.733498635	2.1360232285	1.20052525	4.244548751	1.780491245	-0.0836706949999986	NA	1.43889528	0.931062501500001	-0.094567539999999	1.50481289	NA	NA	0.243161207500002	-0.681344264999998	NA	NA	0.982131297500003	-1.331631422	-0.753296339999999	1.24414943025	0.523578955000001	0.378538705000002	0.0631405075000018	3.067570535	0.465883299000001	-1.540889455	3.341598365	1.9411036	NA	2.38454651	NA	-5.7059116175	NA	3.56843590325	NA	NA	-1.1360461925	-0.0518820099999999	2.88608418
SH1-6p-1S-P-6	1 Cell HSC	6	Ethanol	24h	Portal	NA	2	-0.00545008300000038	NA	NA	NA	NA	1.647433995	NA	1.22365901	NA	NA	NA	NA	NA	-2.2177958725	NA	1.1401224525	NA	NA	NA	0.878494322500003	NA	-1.327632455	NA	NA	NA	NA	NA	0.142060934000001	NA	NA	NA	NA	NA	1.66125917	NA	NA	NA	-1.85156814	1.68841153	0.730476152500001	NA	NA
SH1-6p-1S-P-7	1 Cell HSC	6	Ethanol	24h	Portal	NA	2	1.382477927	NA	NA	1.8049158735	NA	2.702603315	NA	NA	NA	NA	1.5032914365	NA	0.674009795	2.1550234975	4.2370131825	NA	2.84238466	NA	1.61388565	NA	NA	NA	NA	3.72752921	NA	NA	0.80943854	-0.273261396	NA	-0.005416069999999	1.634457545	NA	1.545190205	NA	0.233157117500002	NA	NA	5.67072249	1.61272704	NA	0.837202755	2.220030505
SH1-6p-1S-C-4	1 Cell HSC	6	Ethanol	24h	Central	NA	2	3.847771996	NA	3.29534599	3.5370949135	1.512727735	5.081380101	-1.37117289	-2.98720795	2.457048323	NA	-0.00677024350000011	-0.247301265	0.047282805	0.498848297499999	-0.345244697499999	0.385532832500001	1.77621565	1.12104694	NA	-0.486181657499999	1.290041583	0.907513265	2.20841750825	-1.71032391	1.98153244	-0.341654097499999	2.45738125	0.269209269	-0.199682379999998	4.97433141	3.598480265	1.4327106	2.930111775	NA	1.8340016875	NA	2.17349236825	NA	0.44940967	-1.7655474775	NA	-0.603028495
SH1-6p-1S-C-6	1 Cell HSC	6	Ethanol	24h	Central	NA	2	2.152648487	NA	2.83023742	1.6118997635	1.474827135	3.995638595	NA	-2.032207	NA	5.046270635	0.103934736500001	-1.779141065	-2.202813105	NA	NA	NA	1.59627884	-5.00119713	NA	-2.0636682575	-4.802936547	-0.305899284999999	NA	NA	1.49883249	0.432540952500002	2.87619451	0.139507563000001	NA	NA	1.439020795	NA	3.806778625	NA	-0.3860867525	2.495073235	NA	NA	NA	-1.5125746175	0.152230485	-2.472992295
SH1-6p-1S-C-7	1 Cell HSC	6	Ethanol	24h	Central	NA	2	3.498021738	-0.126585218249999	3.58620102	3.0661290395	-0.303921024999999	4.039493006	0.887641380000002	-2.24806336	1.477513243	-1.548047595	0.748519716500001	-0.539213334999999	0.905396535	NA	-0.915100197499998	0.0389990325000014	-0.313045019999999	2.84081719	-1.19897145	-0.176628527499997	-0.196384886999999	0.728058985000002	-0.506890924749999	-2.54645395	1.88955227	0.359811062500002	2.577536865	0.976968807	0.00501517000000096	4.742446	2.378654365	0.190788150000003	NA	-1.90109698	-0.0461143724999991	NA	3.83833912825	3.60492969	-0.319941189999998	-0.4494672375	0.405016635000001	2.709477345
SH1-5l-1S-P-7	1 Cell HSC	5	Control	0h	Portal	NA	2	NA	NA	NA	NA	NA	NA	NA	-1.57586479	NA	NA	-1.3802622135	0.0799380650000012	NA	NA	NA	-0.4740327975	NA	NA	NA	NA	NA	-0.257214874999999	NA	NA	NA	0.832092002500001	NA	-0.489026095999999	NA	NA	NA	NA	NA	NA	NA	-0.0303450049999991	NA	NA	0.845883070000001	NA	0.311265625000001	NA
SH1-5l-1S-C-5	1 Cell HSC	5	Control	0h	Central	NA	2	NA	NA	NA	NA	NA	-3.176342065	-0.907929869999998	-1.38006375	NA	NA	NA	-1.816140675	NA	NA	-1.2245862275	-0.817101867499998	NA	NA	NA	NA	1.580477453	NA	NA	0.12980364	NA	NA	NA	NA	NA	NA	NA	NA	NA	NA	NA	NA	NA	NA	-1.27423106	-1.1179644275	NA	-0.018761014999999
SH1-5p-1S-P-5	1 Cell HSC	5	Control	24h	Portal	NA	2	0.459566251999999	-0.95181289325	1.402368565	0.4938301385	0.962995719999999	1.891233726	0.0787087549999992	0.417640834999998	-0.617945602000001	2.0764299	1.7925221415	0.126114069999999	0.0657066599999983	1.1893526425	0.0410265875000002	0.2715667975	1.73372958	2.020494945	0.708098634999999	0.6486682175	0.196384886999999	0.306449019999999	0.816566288249999	2.639366154	1.118692755	0.827991021500001	2.85281546	0.788683147999999	0.881473805	-0.700408745000001	1.54085981	0.265474145000001	0	-0.143720395000003	-0.3730540775	NA	-0.593321676750001	0.896853614999998	-0.133240445	0.145173627499999	-1.64502573	-3.12244213
SH1-5p-1S-P-6	1 Cell HSC	5	Control	24h	Portal	NA	2	-3.492187663	1.29935401175	-0.713054169999999	-1.6893031465	NA	-10.785147335	0.89199902	0.652834739999999	NA	0.609509395000002	-3.3440908335	1.283971445	-0.0259825449999997	-2.7160223625	NA	0.546062662500001	-0.151928269999999	1.5571892	-0.594276449999999	0.986018242500001	-2.533413107	-0.749993884999999	-0.966728494749999	-0.26530552	-1.70338616	1.0268741325	-2.31158842	-0.193699101	0.629643860000001	NA	-1.583192055	NA	NA	NA	NA	NA	NA	-5.27359705	-0.290943029999999	1.8561952225	-1.684342635	NA
SH1-5p-1S-P-7	1 Cell HSC	5	Control	24h	Portal	NA	2	NA	-2.69899746825	1.76467288	NA	NA	2.507167635	0.652374159999999	NA	NA	NA	2.1854474665	1.314616975	-2.861162095	NA	NA	-0.8817054875	-2.95942365	NA	NA	0.5747187125	0.537580153	NA	NA	NA	1.39879938	-0.919318247499998	3.18553967	0.293077243999998	0.547324760000001	NA	NA	NA	NA	NA	NA	NA	NA	NA	0.700704999999999	2.6047599925	2.205243885	NA
SH1-5p-1S-P-8	1 Cell HSC	5	Control	24h	Portal	NA	2	NA	NA	0.260254930000001	NA	NA	NA	-0.216557020000002	NA	NA	0.623578774999999	NA	NA	2.089538205	NA	3.4796990325	NA	-0.370847749999999	0.123735869999999	NA	NA	1.406834743	NA	NA	2.91121646	NA	0.630136502500001	NA	0.729124694	-3.73487313	NA	NA	NA	NA	NA	NA	NA	NA	NA	NA	-2.1830379975	-0.566844355000002	NA
SH1-5p-1S-C-5	1 Cell HSC	5	Control	24h	Central	NA	2	1.308894057	NA	2.22988934	0.9511765935	NA	2.533374665	NA	-0.763577900000001	NA	2.665213235	-1.4278186435	NA	0.398401774999998	NA	3.4793716125	0.0282051025000012	1.04649285	-0.71783945	-0.863620280000001	NA	1.434956003	NA	0.84287997525	4.42232838	NA	-0.357379947499998	1.06963177	-0.105959722000001	NA	2.74738332	0.808950015	NA	3.327944485	NA	NA	NA	NA	4.57530532	NA	2.2453784925	0.115091784999999	2.751433735
SH1-5p-1S-C-6	1 Cell HSC	5	Control	24h	Central	NA	2	-1.246750653	-0.0206247182500006	2.34301359	NA	NA	2.382137815	NA	0.732944429999998	NA	-1.446836825	0.231735176499999	-2.426772775	-0.629336235000002	NA	NA	0.1097363025	-1.47303429	3.56272981	NA	0.195398592500001	2.749056713	0.473419115	2.15474412625	-0.0530198800000008	NA	1.2288803625	1.78686229	0.375847351999998	-0.63028561	-0.578498579999998	0.723394835	NA	NA	NA	NA	NA	NA	1.20673515	-0.0168713599999997	-1.1454142475	-1.124292825	0.321441414999999
SH1-5p-1S-C-7	1 Cell HSC	5	Control	24h	Central	NA	2	0.141916106999999	-0.33186088825	-2.50295144	0.501863693499999	NA	1.803167335	-2.43947926	NA	NA	NA	NA	-2.005898555	0.596225254999998	NA	NA	NA	0.21167043	-2.58727823	NA	0.119130772500001	0.214945643	-1.603155075	-0.717006464749999	-0.985476770000002	-4.41965244	0.2266780025	1.87185313	0.337525989	NA	0.484958060000002	-0.0787231149999998	NA	NA	0	-0.1945084125	NA	1.54996880825	1.09262599	0.0919783600000006	NA	-1.934768195	0.018761014999999
SH1-2l-1S-P-8	1 Cell HSC	2	Ethanol	0h	Portal	NA	4	-2.80790546	0	NA	-3.57169016	1.63565214	NA	NA	-0.395414139999996	NA	0.110964722500001	-5.56697579	0.772207549000001	NA	0.502020800000003	NA	-0.0640329849999999	0.0457503900000003	NA	0.579230190000001	-0.557461519999999	NA	0.00951111999999998	0.767123767500002	NA	NA	0.319070567	NA	1.175253427	1.0103986895	NA	-0.5558676425	-0.297316402499998	-0.412888749999999	-2.198783245	NA	-2.260506285	-2.2846588675	NA	-2.6633302675	NA	0.193720935	NA
SH1-2l-1S-C-8	1 Cell HSC	2	Ethanol	0h	Central	NA	4	NA	NA	NA	NA	0.660237465000002	NA	NA	NA	NA	NA	NA	NA	NA	-3.615960555	NA	2.10634514	-0.944928934999997	NA	NA	-0.0660318349999978	NA	NA	-2.2892000075	NA	NA	NA	NA	0.129058600000002	-1.7432459555	NA	0.0829578325000027	NA	NA	1.69543405	NA	1.16626707	NA	NA	NA	NA	1.824266	NA
SH1-2p-1S-P-9	1 Cell HSC	2	Ethanol	24h	Portal	NA	4	NA	NA	NA	NA	0.121699029999998	NA	NA	NA	NA	-0.240612917499999	NA	NA	NA	NA	NA	-0.816900585000002	-1.17575674	NA	-0.81648532	-0.40727578	NA	0.324023339999999	-4.4205798725	NA	NA	-3.675331763	NA	-0.692394925	NA	NA	NA	-0.9511565025	0.130150990000001	NA	NA	0.535084834999997	NA	NA	NA	NA	0.644351944999999	NA
SH1-2p-1S-C-7	1 Cell HSC	2	Ethanol	24h	Central	NA	4	-1.36227216	NA	NA	-0.730256140000001	-1.2765516	NA	NA	0	-0.0902074300000004	-1.9749068475	1.59188382	-0.162783551	NA	NA	NA	0.422007885	0.451602759999998	NA	-0.493103229999999	0.0948879600000003	NA	-3.64607094	1.0667670975	NA	NA	-0.834675843	0.724356472499999	0.777144804999999	1.0979058495	NA	NA	1.6874022275	1.01140301	NA	NA	NA	NA	NA	NA	NA	0.754367114999999	NA
SH1-2p-1S-C-8	1 Cell HSC	2	Ethanol	24h	Central	NA	4	NA	NA	NA	NA	NA	NA	NA	NA	NA	-2.8691756875	-0.394672220000001	-6.144170001	NA	NA	NA	1.187529465	-2.97455911	NA	2.42164562	-0.617745029999999	NA	-0.480583759999999	0.1670364275	NA	NA	NA	-2.6357494375	-1.255057395	0.8233389595	NA	NA	-0.893605702499999	-0.320972559999998	NA	NA	NA	NA	NA	NA	NA	0.798220675	NA
SH1-2p-1S-C-9	1 Cell HSC	2	Ethanol	24h	Central	NA	4	NA	NA	NA	NA	NA	NA	NA	NA	NA	1.2575706925	NA	NA	NA	NA	NA	0.332750755	NA	NA	NA	-1.36001981	NA	NA	-0.810738362499998	NA	NA	-3.403725123	0.702302812500002	-1.164444455	NA	NA	-0.3281233825	NA	-0.751610629999998	2.329111885	NA	NA	3.2959868925	NA	-0.913182797499998	NA	0.314627075000001	NA
SH1-2p-1S-C-10	1 Cell HSC	2	Ethanol	24h	Central	NA	4	NA	NA	NA	NA	1.162125705	NA	NA	NA	0.172887465	-3.4960450725	-1.585087205	-3.585214696	NA	NA	NA	NA	NA	NA	0.556813835000002	-2.221938165	NA	NA	-6.2605059975	NA	NA	NA	NA	-3.25054812	NA	NA	NA	NA	-4.375494775	-2.18309849	NA	NA	NA	NA	NA	NA	-0.3349604	NA
SH1-1l-1S-P-7	1 Cell HSC	1	Control	0h	Portal	NA	4	NA	NA	NA	NA	-0.70360378	-0.782155960000003	NA	NA	NA	NA	NA	-1.830647501	NA	NA	NA	0.0640329849999999	-1.02172466	NA	0.187357280000001	-2.49318625	NA	0.00951111999999998	-0.513107302499999	NA	NA	-2.014087773	NA	0.125491975000001	0.829535509499999	NA	NA	-0.802964142499999	-5.00938884	-1.447055045	NA	0.988687355	NA	NA	NA	NA	0.417828135000001	NA
SH1-1l-1S-P-8	1 Cell HSC	1	Control	0h	Portal	NA	4	-6.13602898	NA	NA	NA	NA	NA	NA	NA	NA	1.2357636425	NA	-0.0922847309999995	NA	0.4237727	NA	1.345237005	-0.0457503900000003	NA	0.311892030000001	0.142360220000001	NA	0.00951111999999998	0.296297498500002	NA	NA	-1.338948343	NA	0.33682673	0.874791239499999	NA	-5.8654527425	0.229249377500002	-0.232486559999996	NA	NA	-6.566451635	NA	NA	-3.9794014775	NA	0.0193665450000005	NA
SH1-1l-1S-P-9	1 Cell HSC	1	Control	0h	Portal	NA	4	-3.812490749	NA	NA	-2.108390309	-3.067529679	NA	NA	-1.736367389	-1.438686179	0.269831733500001	-3.048559769	0	NA	-0.949403328999998	NA	0.332750755	-0.098951649	NA	-0.877291458999998	0.544793862000001	-5.412689974	-0.591935899	0.564043056500002	NA	NA	-0.0919840820000006	-2.7464682265	0.543689480000001	0.0686625505	NA	-1.3908514915	-0.485656591499998	1.781907891	-4.535503744	NA	-10.371510614	NA	NA	-7.6431378065	NA	0.199606599000001	NA
SH1-1l-1S-C-6	1 Cell HSC	1	Control	0h	Central	NA	4	NA	NA	NA	NA	NA	NA	NA	NA	NA	NA	NA	-0.263058601000003	NA	NA	NA	1.194023465	0.551307510000001	NA	NA	-0.0394533699999995	NA	-0.00951111999999998	NA	NA	NA	NA	NA	-0.602358754999999	-0.138393860500002	NA	NA	NA	NA	0.924414565000001	NA	NA	NA	NA	NA	NA	-0.908290015	NA
SH1-1l-1S-C-9	1 Cell HSC	1	Control	0h	Central	NA	4	NA	NA	NA	NA	-1.08057662	NA	NA	NA	NA	NA	NA	NA	NA	NA	NA	-0.402622375000003	-0.562031320000003	NA	NA	-0.381558540000001	NA	0.603069759999998	NA	NA	NA	NA	NA	0.232770204999998	3.3437879595	NA	NA	NA	NA	-0.00136448500000164	NA	NA	NA	NA	NA	NA	0.880522194999998	NA
SH1-1p-1S-P-10	1 Cell HSC	1	Control	24h	Portal	NA	4	NA	NA	NA	NA	NA	NA	NA	-0.0258317099999967	NA	-1.2635554675	NA	-1.636632681	NA	-0.4237727	NA	NA	1.07740943	NA	NA	-0.902969270000001	NA	-0.57472062	0.202401237500001	NA	NA	NA	NA	0.106335235000001	-0.5237217805	NA	NA	NA	NA	NA	-1.74837765	-4.846970545	NA	NA	NA	NA	NA	NA
SH1-1p-1S-C-7	1 Cell HSC	1	Control	24h	Central	NA	4	NA	NA	NA	-2.94342336	-1.20923605	-3.40777478	NA	-1.33530309	NA	-0.125257017499997	NA	0.0574717589999985	NA	-1.66896468	NA	0.263500635000001	-3.49128098	NA	NA	NA	NA	NA	1.1803296875	NA	NA	NA	0.6665446125	0.702355925000001	NA	NA	NA	NA	NA	NA	NA	NA	NA	NA	NA	-1.505709455	0.233408345000001	NA
SH1-3l-1S-P-11	1 Cell HSC	3	Control	0h	Portal	NA	4	NA	NA	NA	NA	-2.72556798	NA	NA	NA	-1.65239761	1.6927916825	NA	0.255889668999998	NA	-4.10345298	NA	-2.766083415	NA	NA	NA	NA	NA	0.243956359999999	NA	NA	NA	-2.510845213	NA	-1.739575605	-3.5787086305	NA	NA	NA	NA	NA	NA	NA	NA	NA	0.811515082500001	NA	0.115388054999999	NA
SH1-3l-1S-P-13	1 Cell HSC	3	Control	0h	Portal	NA	4	NA	NA	NA	NA	0.433867735	NA	NA	NA	1.377629985	-0.110964722500001	NA	0.374019373999998	NA	NA	NA	0.198681469999999	-0.782646245000002	NA	NA	-0.919597145000002	NA	0.903108254999998	-0.2224327275	NA	NA	-0.495630058000002	NA	0.386810359999998	NA	NA	-0.244090947500003	-0.234172087500001	0.419816525000002	NA	NA	-3.47889698	NA	NA	NA	NA	-0.139076760000002	NA
SH1-3l-1S-C-13	1 Cell HSC	3	Control	0h	Central	NA	4	-4.53767284	NA	NA	-1.87012052	-3.41367154	NA	-0.75826153	-1.98776602	-0.527161100000002	0.884604392499999	-3.02783424	-1.661456231	NA	0.805942470000001	NA	0.519444395	-0.26493808	NA	-1.62479528	0.948459219999999	NA	-0.4514334	0.445397621500001	NA	NA	-1.265277963	-2.5359849375	0.793015608999999	0.932310709499999	NA	-0.0829578325000027	-2.9681093225	-0.488271719999998	NA	-0.173811010000001	0.492720274999998	NA	NA	NA	NA	0.332750344999999	NA
SH1-3p-1S-P-7	1 Cell HSC	3	Control	24h	Portal	NA	4	NA	NA	NA	-4.722591105	-1.257300935	NA	NA	NA	NA	NA	-0.590125245	NA	NA	NA	NA	NA	NA	NA	1.718930585	0.238100705000002	NA	NA	-1.6616170375	NA	NA	0.395075291999999	-0.6665446125	0.107207910000001	NA	NA	NA	NA	-5.476269175	NA	NA	NA	NA	NA	2.4392642175	NA	NA	NA
SH1-6l-1S-P-9	1 Cell HSC	6	Ethanol	0h	Portal	NA	4	-0.321248289999999	NA	NA	-0.0236145500000005	0.605244739999998	NA	NA	NA	NA	-2.9209485475	-2.10464764	0.391964458999997	NA	2.56436677	NA	-1.824503255	0.932820779999998	NA	-0.985788940000001	0.703233649999999	-1.749224605	NA	-0.1526770725	NA	-2.4352534175	NA	-1.9495270275	0	-4.2767566305	NA	1.3592507275	0.2133475975	1.07978915	-0.505720815	NA	-6.350324635	-2.3602335975	NA	NA	NA	-0.759287655000001	-1.20908785
SH1-6l-1S-P-10	1 Cell HSC	6	Ethanol	0h	Portal	NA	4	-0.386373005	NA	NA	1.065479735	NA	NA	NA	NA	0.765757434999998	NA	-2.784684745	-0.311622496000004	NA	NA	NA	NA	-1.622810275	NA	NA	1.144836905	NA	NA	-1.3190584975	NA	0.683976887499999	NA	NA	0.437186369999999	NA	NA	NA	2.6163227925	-1.035644015	NA	NA	-2.25473001	NA	NA	NA	NA	0.630203379999999	NA
SH1-6l-1S-P-11	1 Cell HSC	6	Ethanol	0h	Portal	NA	4	NA	NA	NA	NA	NA	NA	NA	NA	NA	NA	2.722124965	2.106074634	NA	NA	NA	NA	NA	2.223311995	NA	NA	NA	NA	NA	NA	NA	1.023927132	-4.0679559825	-0.0196004400000014	NA	NA	NA	NA	NA	-1.25666962	NA	2.85521472	NA	NA	NA	NA	NA	NA
SH1-6l-1S-P-12	1 Cell HSC	6	Ethanol	0h	Portal	NA	4	NA	NA	NA	3.27569424	0.548823349999999	NA	NA	NA	NA	1.3273168725	1.85828145	NA	NA	NA	NA	NA	NA	NA	-0.0999143	NA	NA	NA	NA	NA	NA	1.621819037	NA	NA	NA	NA	NA	0.100365927500002	NA	2.714814155	NA	4.962477475	3.0083188125	4.17947985	1.5299388725	NA	NA	NA
SH1-6l-1S-C-8	1 Cell HSC	6	Ethanol	0h	Central	NA	4	NA	NA	NA	0.449743660000002	NA	3.71694711	NA	NA	NA	3.8467576325	4.0530281	NA	NA	NA	NA	NA	NA	3.21639534	NA	NA	NA	NA	NA	NA	NA	0.540449497000002	NA	0.786977875	NA	NA	NA	0.349811647500003	NA	7.900098275	NA	8.168474075	9.2166729125	6.58844956	8.3550916125	NA	NA	8.12212921
SH1-6p-1S-P-10	1 Cell HSC	6	Ethanol	24h	Portal	NA	4	0.644954520000002	NA	NA	0.687925030000001	NA	NA	NA	NA	0.0902074300000004	NA	1.74973834	NA	NA	0.750029460000001	NA	-3.983482705	1.22227112	NA	1.95371547	0.436063210000001	NA	NA	0.586250607500001	NA	NA	1.345151047	3.3756554325	1.204527592	NA	NA	1.2622104275	1.0048078175	2.55036518	-0.636501614999998	NA	2.399000035	0.372613092500003	NA	NA	NA	NA	NA
SH1-5l-1S-P-9	1 Cell HSC	5	Control	0h	Portal	NA	4	0.15950715	NA	NA	-2.97439561	1.75378831	NA	NA	2.95881466	-1.17460615	3.4662731925	NA	0.188946738999999	NA	NA	NA	0.332750755	1.30289739	NA	NA	NA	-2.239777675	0.734777050000001	0.676664437500002	NA	-0.844759847499998	2.167951027	NA	0.308666315	-0.9672846605	NA	NA	NA	NA	NA	NA	-0.891127895	NA	NA	NA	NA	-1.384157795	NA
SH1-5l-1S-P-11	1 Cell HSC	5	Control	0h	Portal	NA	4	-0.15950715	NA	NA	-0.0848533300000023	NA	0.503885239999995	NA	2.95001523	NA	NA	0.373606669999996	1.331529579	NA	NA	NA	-0.119883435000001	0.0877445099999985	NA	NA	1.2759608	0.699853334999998	NA	0.4640329575	NA	NA	0.887666046999997	-0.749938907500002	0.896876783999998	0.291742599499998	NA	NA	-6.4767285125	-0.415566550000001	-4.006125675	NA	-3.490831025	NA	NA	NA	-0.210925565	-4.831991655	NA
SH1-5l-1S-C-8	1 Cell HSC	5	Control	0h	Central	NA	4	1.01302722	NA	0	2.68077147	0.804417369999999	-1.74382566	NA	NA	NA	NA	NA	0.684461178999998	NA	-3.46762005	NA	-2.130269645	0.256443239999999	-1.47213582	NA	0.1998962	-0.699853334999998	NA	0.6663984775	NA	1.3410141525	-1.428999093	1.5076713825	0.797633470000001	-0.0686625505	-0.220076095	1.4237665175	0.304501307500002	1.37033861	NA	NA	NA	NA	NA	NA	NA	0.143621925	NA
SH1-5l-1S-C-10	1 Cell HSC	5	Control	0h	Central	NA	4	NA	NA	NA	NA	-3.23994429	-0.800830500000002	NA	NA	NA	NA	2.1429477	1.355968839	NA	3.23287472	NA	NA	2.03996114	NA	NA	NA	NA	NA	NA	NA	NA	3.429862557	NA	0.721475905	NA	NA	NA	NA	NA	0.553867105000002	4.27063562	-0.843476665000001	NA	-0.0534818999999995	NA	0.394866535	-4.970936955	NA
SH1-5p-1S-P-9	1 Cell HSC	5	Control	24h	Portal	NA	4	3.83617966	NA	NA	3.06387356	2.22749437	0	NA	NA	0.553242930000001	NA	1.94346956	1.708278859	NA	NA	NA	0.327115935000001	-1.04526647	0.12915282	1.61703649	0.774868780000001	1.965817925	NA	3.1269255465	NA	0.814453212500003	2.227609617	4.3927621425	1.544448514	-0.739321680500001	0.220076095	2.6781860375	2.7696719675	2.35959532	NA	2.99492937	-3.605401965	NA	-1.33274251	NA	NA	-0.921677434999999	NA
SH1-5p-1S-P-10	1 Cell HSC	5	Control	24h	Portal	NA	4	1.29689525	NA	NA	2.00979118	-1.06191336	-0.220558510000002	NA	1.02715042	1.15758801	1.4926153525	0.874600119999998	NA	NA	-3.06455692	NA	-0.738045035	0.657701789999999	NA	-0.101485459999999	-0.26502851	NA	NA	0.803282607500001	NA	-0.683976887499999	-2.160524233	1.5368923525	0.693261549999999	NA	NA	1.0097037175	1.8942233975	1.52197137	0.958233145000001	-0.71735422	0.297443424999997	NA	0	NA	NA	-0.656714335	NA
SH1-5p-1S-P-11	1 Cell HSC	5	Control	24h	Portal	NA	4	0.782101549999999	NA	NA	0.325240679999999	-2.77486407	NA	NA	NA	-0.402878890000003	NA	-2.48422286	-4.598052621	NA	NA	NA	-0.565678115	-0.45786683	NA	-4.6566153	1.63393714	NA	0.00951111999999998	1.8026535675	NA	NA	NA	-1.1973294375	-1.284610565	NA	NA	NA	NA	0	2.352066735	NA	2.541383255	NA	NA	NA	NA	NA	NA
SH1-5p-1S-C-9	1 Cell HSC	5	Control	24h	Central	NA	4	3.364722825	NA	NA	1.874932305	NA	4.216940555	NA	-0.473839384999998	NA	-0.912480082499999	0.127718254999999	NA	NA	3.278223785	NA	0.49084228	2.940410805	-1.524577655	1.108988035	1.435429225	2.1732989	NA	0.1526770725	0	NA	-2.337394688	2.0826061875	-0.0765954600000001	-0.316750605500002	NA	4.3511959225	1.6410095625	0.458802875000002	-0.293838169999997	NA	0	0.00107445750000057	NA	NA	NA	NA	NA
SH1-5p-1S-C-10	1 Cell HSC	5	Control	24h	Central	NA	4	1.06289067	NA	NA	0.945264919999999	0	0.845735199999996	NA	0.57942454	-0.443995530000001	0.498306782500001	1.03663557	-1.766295321	0	-1.4751425	NA	-3.880573705	-1.0696017	-0.751067540000003	-0.265804829999999	-0.111888940000001	0.836669564999999	NA	0.7732509175	NA	NA	1.621819037	2.6184543925	0.202054404999998	NA	NA	-0.538101122500003	1.0669763975	0.89879801	0.00136448500000164	0.173811010000001	NA	-0.1620337775	-1.34767415	NA	NA	-0.917178045000002	-2.54850034
SH1-2p-1S-P-10	1 Cell HSC	2	Ethanol	24h	Portal	NA	5	-2.26220872225555	NA	-2.43129345034425	-2.7477872939714	NA	-3.36498528357083	NA	NA	NA	-3.16372449077165	NA	NA	NA	NA	NA	NA	NA	NA	NA	NA	-1.78700934290128	NA	-5.2736992577196	-5.09766856213805	NA	NA	NA	-5.05780791122445	-3.2463766177795	-3.64618526796865	NA	NA	NA	NA	NA	NA	NA	NA	NA	NA	-1.6246386642526	NA
SH1-2p-1S-P-11	1 Cell HSC	2	Ethanol	24h	Portal	NA	5	-0.830896687503792	0.423048444117	-2.05273992287185	-1.749495072598	-7.6609468308012	-2.27232129951693	0.424260068225941	-0.0725355250334498	-2.29318939051788	0.0775672350300507	-0.228646237053951	1.3852405817128	0.136836779760811	-3.3603013154494	-2.73467981163427	-0.101031707555915	-0.47766830304633	0.375444772367	-1.2991641079751	-0.2898814003276	-0.339227497028646	0.117681697740399	-1.36235605908732	-2.81756176737715	-2.28128792353573	0.237046539883194	-3.2563971155784	-0.0668321224642652	-0.437816055212	-3.46381538711355	-2.65343868528305	-2.75095810144165	-2.427509410943	NA	-2.02860032053095	NA	-0.4975972457241	-1.6050582776109	-0.0879518601092801	0.285014263611851	0.192919012024369	-0.98277953707685
SH1-2p-1S-C-11	1 Cell HSC	2	Ethanol	24h	Central	NA	5	0.0130200759979697	-0.0218107016243492	-0.938368528151301	-2.10011650832155	-7.29762298276185	-0.763586995162759	-0.425633670386448	-0.475782504362599	-1.80263284311612	-0.693314051413399	0.797370926241801	-0.769713011366149	-0.326022608809987	-2.03601576980285	NA	-0.125052724934974	-0.0835111690733195	-1.97132309046045	-0.174732463434949	-0.1795058830931	-1.02131806978365	0.769698675683752	-0.584428354833679	-1.4947462544332	-3.11678843990217	0.240873077472785	-2.21078108097475	-0.138830803549274	-0.600293454439749	-2.8942794999942	0.188945959197001	-1.8136196897095	-0.398747912322849	NA	-1.1308808571365	NA	-0.521618962480948	-1.70617488745065	-1.1645459733117	-0.773221591252497	-0.131956074853251	-0.445886815548697
SH1-4l-1S-P-14	1 Cell HSC	4	Ethanol	0h	Portal	NA	5	NA	NA	NA	NA	1.0978268032216	-0.0575617964687298	NA	NA	5.43898265390254	NA	NA	NA	-3.35302737172015	NA	NA	NA	NA	NA	NA	NA	1.67250390855718	NA	-4.9178371974937	NA	3.31667274947308	0.520562784948155	1.75351563378795	2.99387809147804	NA	NA	2.86699108278055	6.38127289821756	NA	NA	3.09731827616752	NA	NA	-1.7810094562836	NA	NA	NA	-3.84536090670125
SH1-4l-1S-C-11	1 Cell HSC	4	Ethanol	0h	Central	NA	5	0.357977575591949	0.269038229606299	0.925212048515649	0	NA	-0.12961670149443	0.191440388401801	0.98219189992705	NA	-0.052680152195947	NA	0.0710780971810019	1.31670821617015	-6.072195552712	NA	0.447147504221475	-1.61821011085275	-1.010841728864	1.3298214245334	0.74327164385565	0.977898511862924	0.837116492707	0.3451941808705	1.51304884341105	NA	-0.451295945081244	NA	0.272183862148566	2.0750661341937	-1.00773928462775	NA	NA	0.474350499766	NA	NA	NA	NA	0.435760620903599	0.492776792200551	1.13784696982125	-0.962015785144501	1.12165726572765
SH1-4l-1S-C-15	1 Cell HSC	4	Ethanol	0h	Central	NA	5	-3.0233172235212	0.450440437858149	NA	NA	-1.94392516331715	NA	-0.99812503855995	-0.299273302793701	-9.21025364886162	1.2280476292258	NA	0.357179941639649	-0.0900593293975991	-7.82800761175545	NA	-0.225436088187076	-0.466608065254401	1.38594567208925	-1.35029231369505	0.0242028657493005	-2.68864234422553	-0.20215833751955	-2.28803838674555	NA	NA	-0.501092654049095	NA	0.00716928950375451	0.92994553522575	-3.1306209279089	NA	NA	NA	NA	-1.9927515995425	NA	NA	-1.73829342839095	-0.1209510848016	0.0276150975736016	0.444365657180148	-1.8820810355965
SH1-4p-1S-P-7	1 Cell HSC	4	Ethanol	24h	Portal	NA	5	0.583860495327848	-0.648221813456401	NA	NA	NA	-0.758846116355431	NA	0.0433737528259499	NA	NA	NA	NA	0.91067062204195	NA	NA	-0.976444220712425	-2.51832923464155	NA	0.351826481918198	0.44884268427705	NA	NA	NA	0.593971105532951	NA	-2.29875259134065	NA	0.0422855676807448	2.0878949002969	NA	NA	NA	-0.3797072143805	NA	NA	NA	NA	NA	0.43119399115835	-0.0982957408724481	NA	-1.65633776746565
SH1-4p-1S-P-8	1 Cell HSC	4	Ethanol	24h	Portal	NA	5	-2.1716832933852	0.808956021762349	NA	NA	NA	NA	-1.15710524410845	-0.390651713526301	NA	2.9391373627672	NA	0.27124844233665	-1.9941278845971	NA	-6.84339684251552	0.181195447664624	0.166622656240798	1.91934048871605	NA	-1.5006686440013	NA	-0.492940315571651	-4.68226031695975	-8.9227617759831	NA	0.253078629253504	NA	-0.0442791458607159	-3.65662872129205	NA	NA	NA	-2.17360966659435	NA	NA	NA	NA	NA	-0.4758818471352	0	-0.0837225387449525	NA
SH1-4p-1S-C-7	1 Cell HSC	4	Ethanol	24h	Central	NA	5	-2.6124198422381	-1.72397854835735	NA	NA	-3.92451676095535	NA	NA	0.343170432353201	NA	-1.1238201064221	NA	-0.992207245456949	-1.7177018984127	NA	NA	0.733315120837526	-0.798699948374899	NA	NA	-0.1795058830931	NA	0.164491350647451	NA	NA	NA	-1.11048612165329	NA	-0.344979079623094	-1.90033776316615	NA	NA	NA	NA	NA	NA	NA	NA	NA	0.224812366369202	-0.619854064954998	-0.796502738765851	NA
SH1-4p-1S-C-8	1 Cell HSC	4	Ethanol	24h	Central	NA	5	NA	-1.03149126503435	NA	-1.20239073776595	NA	NA	NA	1.0712440911712	NA	0.4363824076586	NA	0.80620452406795	NA	NA	NA	0.169858886616923	NA	NA	NA	-1.4313520316339	NA	0.420290997058449	NA	NA	NA	NA	-2.41613983991135	-0.626834005048025	-1.74590289842645	NA	NA	NA	NA	NA	NA	NA	NA	NA	NA	NA	0.382955084620148	NA
SH1-3l-1S-P-14	1 Cell HSC	3	Control	0h	Portal	NA	5	-0.0949832153101013	-0.463988266034849	1.5943433430757	-0.37596126835955	NA	0.0457583278440206	-0.789603196914749	-0.385977699044499	NA	1.4603190125121	-6.1111992494931	-1.90068512197345	NA	3.60570103246055	3.2453537339833	-1.80677018250148	0.305695418722	-0.964197148899348	1.87462718086705	1.237911467925	2.48567672424851	0.607926144625551	2.48028184222039	2.79022637267408	-0.363429368659575	0.840141894592805	-3.18875231727835	0.0181472967051857	-3.58757144548955	0.0831286848600001	1.6225004513234	0.3993146065703	0.778954850651551	NA	-0.864918033587101	NA	1.97812318771195	-0.29423803926905	NA	0.364448324695601	0.565575909731749	NA
SH1-3l-1S-P-15	1 Cell HSC	3	Control	0h	Portal	NA	5	0.126538607086198	-0.0491626176025504	0.631895509287098	0.82882277881785	NA	-0.334863312036281	0.0728495766103503	-0.600567124536999	1.35089421300517	NA	0.1057522666813	1.24564387170425	1.0668983781488	4.70216793724115	1.22899187115528	-1.06891348157938	1.3353584252716	0.62994367015585	NA	1.5930908206958	0.893007396585975	0.15051206983695	1.26087283502475	3.1012001191471	0.217021054638324	-0.432709649138896	NA	0.759685033740324	1.64421016909785	0.1198426295229	1.1478958394681	NA	-0.0479980855997502	NA	0.0442059181778998	NA	NA	0.716058202879449	0.382475729219101	0.432044687273402	1.29969096313425	0.449350514940301
SH1-3l-1S-P-16	1 Cell HSC	3	Control	0h	Portal	NA	5	-2.2267853393649	0.829565782253652	-2.814129011179	-1.86226504952945	NA	-2.63467134969308	0.131046962121351	0.194780104029002	NA	1.1502812768869	-2.8304285543877	0.22323164928055	0.389660785109193	1.17828388841055	-1.14215119317542	0.0134169444197259	-0.6229808683244	-0.479748239619047	-1.43911892889205	-0.0937791895215998	-1.60772193917893	-0.0706044246617497	-0.519211087705109	0.823459680193743	-1.20528019140887	0.131137096236906	NA	0.121223326817446	-0.672146525310149	-1.8321824994662	0.4912296047077	-1.4300754885509	-2.00838443364895	-3.69062484637918	-1.8024184729044	NA	-1.79576116527715	-3.29994608003875	0.528672233951502	0.411166210919802	-0.231587823656051	-1.485188843846
SH1-3l-1S-P-17	1 Cell HSC	3	Control	0h	Portal	NA	5	-2.22052132785753	1.51943456345614	-0.0416223749019107	-0.71439881748721	-5.35388144505354	-1.9312417863338	0.524955421623931	0.232627990246701	-2.53078982222509	0.691205808867153	-2.34920582965342	2.27463581685586	0.307188968648232	0	-2.77503739865188	0.198948574681625	-0.366308149990339	1.05072793793668	-2.0429237559985	-0.140982643026939	-2.19879151450468	-0.138969765070829	-0.551988876121539	-2.35597314739867	-1.4285629778464	0.00864234272499598	-4.68324080009156	-2.89087263801009	0.727866608948641	-0.947364417001979	-2.84728908109414	-1.27053682289531	0.117063278876451	-0.761266272987471	-3.63718411278455	NA	-3.56548041241144	-3.75640114280945	0.715996850243831	0.428733986716122	0.196511872528829	-3.39366312630399
SH1-3l-1S-P-18	1 Cell HSC	3	Control	0h	Portal	NA	5	-0.348628427532603	0.73534112970155	-0.0840353004392025	0.74700220754125	NA	-0.556279374940481	0.00925857929174967	-0.0460366159489993	-0.107757185388925	-2.4128842444514	NA	-0.252458064327452	0.750220293415101	2.34966018051145	-0.155228582813317	0.389125992866523	0.0108867016952994	-0.416223188278149	NA	-0.3358039263197	-0.853158251137626	-1.45582705260925	0.629579602828029	0	0.0443649043628236	0.325948861426405	-2.50900230703745	0.295482831362865	0.29530668162135	0.7473182821135	NA	-0.965322223520401	0.14030413067935	NA	0.103616309796099	NA	NA	0.22469223347785	1.3326207792017	-0.0641105609840995	-0.134399298594053	NA
SH1-3l-1S-P-19	1 Cell HSC	3	Control	0h	Portal	NA	5	-2.3222175472922	-1.18903316032095	NA	0.30866303011245	NA	-0.99238873020938	NA	1.0769066613177	NA	-3.0126740336551	NA	NA	NA	0.508270743845748	NA	0.311525389275223	0.105151749105599	NA	NA	-1.3414098402499	-2.14230858272803	0.890384766554649	-1.40957749124395	-0.681359352440099	NA	-0.539118596513396	NA	0.214634922364654	1.48454677605805	NA	-0.262823804701901	1.1501276046732	-0.0981229696207508	NA	NA	NA	NA	NA	0.219704446325201	NA	NA	NA
SH1-3l-1S-C-15	1 Cell HSC	3	Control	0h	Central	NA	5	-1.8579945326282	0.0105438716062496	-0.789561058323901	-1.74773027926575	NA	-6.49825714738938	0.538985722447251	0.622450725962201	NA	1.0876653799381	-0.500344309411499	-0.0169929649739506	0.682131234612003	1.82195469312455	-0.728552486008114	0.341758610826925	-0.5238576957918	-0.627151821312548	-3.37907651420275	-0.258613621060698	-0.383204753282425	0.50369059396905	-0.44134467304235	0.0743451564276025	0.0773816899367263	-0.830058215586994	NA	0.133714520070855	2.35379825562065	-2.0361319510933	1.5675095279835	-0.164548643101599	-0.309901529624349	2.83140021764882	NA	NA	-3.67671342755545	NA	NA	-1.8529347638302	1.56171192621555	0.371575343362903
SH1-3l-1S-C-18	1 Cell HSC	3	Control	0h	Central	NA	5	-0.491556733478552	0.550018388410099	-1.03577231380305	-1.1441189965821	-4.2438063874363	-2.59417759726663	0.5618260659413	0.0713750759302485	-2.37964720657627	-0.304515906054849	-2.80839947562335	0.974933520128299	0.0697111754772504	2.5779974640514	2.20839967830286	0.205310628192773	-0.0314830522985519	0	-0.639009057573001	0.888233002864149	-0.581927642222067	-0.151379670632701	0.283309284050739	2.44034681875993	-1.03978969215883	-0.265590830443545	-5.1861844481742	-0.676433568031416	0	-1.97393720680515	-0.830120801685652	-1.98864569222465	-0.575713813772501	-2.00721830442573	-1.32209786320145	NA	-5.2996016484912	NA	0.443770647380349	0.31592369783565	0.119858572647598	-1.82191335963155
SH1-3l-1S-C-19	1 Cell HSC	3	Control	0h	Central	NA	5	0	0.214421454546851	-3.6561450349283	-0.283501056205949	NA	-1.86777266698708	1.05315974292705	0.255648124284201	NA	-2.9177260170595	NA	1.18795286328995	0.0731112625413015	0.0506079926866496	0.582235199117186	0.321908458009824	0.306919179301901	-1.02220556316655	NA	-0.0893173615563985	-2.11556835561732	-0.89043411313565	-0.824965106315419	0.220386080423802	-0.0714657606233748	0.225809839473805	-4.28310755056195	0.312118124443076	0.0543588186118509	-1.102012795748	-0.0427302630894992	NA	0.136089675612351	NA	NA	NA	1.19804342061805	NA	-0.0789587211563987	0.096223423935502	0.00714430295824897	-1.5527790714511
SH1-3p-1S-P-11	1 Cell HSC	3	Control	24h	Portal	NA	5	0.281081120779689	-0.27029874961205	-0.350109785815601	-0.0965711398008704	-7.28531550356985	-0.0018948991349701	-0.17240874569255	-0.6895968933063	-1.48368694713412	NA	-0.755648570335101	0.95413481407735	0.0863283666901005	-2.12473930640335	NA	0.0207617653895245	-0.910884705902	-1.99889637653045	-0.20206698386965	0	0.999612125406554	-0.18663529852665	0.14586659600215	-2.3633487575314	-1.59781806292308	0.0583464973414047	0.36535191099407	-0.241601839127955	-1.04911821887935	0.217564798787601	-2.5455284946257	0	-0.62296987979225	NA	-1.5449801368907	NA	-1.76036396759365	NA	-0.186679896447899	0.394072739671701	0.0592043645920484	-0.917575218474999
SH1-3p-1S-P-12	1 Cell HSC	3	Control	24h	Portal	NA	5	-0.399611454159301	-2.03316206976235	NA	-0.88341768524425	NA	-2.26926577040018	-0.00925857929174967	-0.578580054921598	0.489773230074475	-1.5531766415308	-1.7477302029913	0.0169929649739506	-0.239237185436098	-2.44422455322655	-0.295889298657215	0.206865741862124	0.281037010856701	-0.765390049258349	1.26341231608455	-0.2016836721809	-0.480286234634826	-0.224890767635951	0.74465023265598	0.338121123242402	0.281748296871425	-0.174787447469094	0.118687994399052	0.316750198778975	0.138579673154851	-1.587166850158	0.634520443594401	-0.1518491897899	-0.627572715039849	NA	-0.1885879358084	NA	0.767224031358051	NA	-0.413045163908999	-2.3829560835675	0.0598572615408486	-0.00906783388289867
SH1-3p-1S-P-14	1 Cell HSC	3	Control	24h	Portal	NA	5	-0.0331903473573014	2.79972702950025	NA	0.250926354314149	NA	-2.22012673534148	1.18847843313945	0.604574885509699	NA	NA	NA	-0.13961574720055	4.5036302233816	1.45645885998815	2.00740887283438	-0.365097090876075	-1.007078588716	1.74293863114275	NA	0.4200303205795	NA	0.636725202695348	1.37117001600495	3.7993798910747	-0.848687071737976	-0.423247420631596	NA	2.46591202817269	0.45543920753035	0.397985445418199	0.0427302630894992	-0.914737753428401	0.0931720806774505	NA	NA	NA	NA	NA	0.607806362372502	2.0746110916623	-0.104024285219751	0.0562864673312014
SH1-3p-1S-P-15	1 Cell HSC	3	Control	24h	Portal	NA	5	-0.825258700126501	-1.21781118223485	NA	-0.581505387060149	NA	-1.74628560270768	0.82967051460475	0.582483599955602	NA	-4.275540370296	0.9997783587191	0.324254130309549	0.544772931507103	NA	-7.00267651975122	0.198948574681625	-2.3995429970169	-2.38194160497235	NA	-0.1732164783903	-1.08782963375892	0.193428682127251	0.0405053253157508	NA	NA	1.02978353693911	0.0829278863457503	0.194257233614915	-0.699367763381648	-0.5631835984959	NA	-1.2300158637006	-0.571680160323949	NA	0.2684333612291	NA	NA	NA	-0.389188811468999	0.646999324039301	0.0109629700420495	-1.5059505371371
SH1-3p-1S-C-11	1 Cell HSC	3	Control	24h	Central	NA	5	0.556890275205384	-0.931316847300095	-4.47997826497875	0.331827745441045	NA	1.04845414597755	0.315368284559236	0.496033117983266	-0.185759969486169	0.291134397943058	0.671390942327486	1.24079359264831	-0.147793363963773	-3.20405261090519	0	0.131097053938591	0.913402977887645	-0.428438323189594	1.1359591338969	-0.566323203424904	0.26135767133273	-0.281171643391995	0.667861282687816	-0.144363954648092	-0.487102731981719	0.892442397477641	1.7807778319657	0.17394477156639	-0.547486618377794	0.390758264473355	0.140209081706816	0.647182696796156	1.79824354061599	NA	-1.92991219337044	NA	-1.61121809181099	0.556498500057215	0.0734235713581057	0.705576380333458	-0.217215899928405	-0.643262301676343
SH1-3p-1S-C-12	1 Cell HSC	3	Control	24h	Central	NA	5	0.409210714582498	-0.108464239649453	-0.817018782436202	-0.550055938591949	NA	-0.389521419307783	-0.36355516358905	3.4793177252037	-1.50669383209553	NA	1.118633218838	-0.36724061160115	-0.1041162772659	-1.77704294554075	NA	-0.0998327376802752	NA	-2.36109534688155	0.174732463434949	-0.2345395931582	0.799698470067173	-0.267028628838951	0.239568099315349	-1.9437234829596	-2.76325676268978	-0.370880849964695	0.453754851329849	-0.242184333514206	1.82973755072595	-0.1510546113927	NA	-1.1242170259737	-1.10645216643975	NA	-2.104145076939	NA	-1.58625908914945	NA	-0.1396015097139	0.156511976543499	3.31210395263505	-0.9919019323657
SH1-3p-1S-C-15	1 Cell HSC	3	Control	24h	Central	NA	5	-1.1816845689848	0.807674234687549	-2.6267282828554	-0.72352175671595	NA	-0.930673404930281	0.04657696015345	-0.3363938086539	0.0454660615909734	-3.1649426515812	-0.258731450723701	0.61193126405045	-0.785529838694298	-5.88263827005565	NA	-0.414118749895776	-0.8936194555038	-0.499906266664551	-0.630495047974251	0.090309413336799	-1.64031054281483	0.0706044246617497	-0.40946644679304	-1.8509708704905	-0.404516728939876	-0.211563896479595	0.0659152311670503	0.144696885962975	-0.45257581482195	0	-0.526685978215101	-1.1671159781404	0.325406132410349	NA	NA	NA	NA	NA	0.370533882544001	-1.7701627058389	-0.0638683117645513	-6.7053338215626
SH1-6l-1S-C-11	1 Cell HSC	6	Ethanol	0h	Central	NA	5	1.15445506739634	-0.0543024833388985	2.61087758347015	1.6992358150141	1.5922181235492	2.95879214720467	-1.17376664603	-0.0222502306655485	1.40406011801923	1.91322645098875	-0.419327110826149	0.232054447028301	-0.499198832206147	1.6753338921988	2.25185415772279	0.157294821101475	0.933644861538171	2.5896886094342	1.1705338808736	1.50740759644911	-0.0233980402221752	0.430546198566101	-0.245928792793679	1.00295385741046	-0.00905272941062396	0.830623938172555	-1.6411697711608	0.257223907358195	0.4080239774052	0.0940502647164507	-2.61310451493435	1.13350531625455	1.6846074104014	NA	-1.56586055357325	NA	0.275558375162101	-0.1644922597236	-0.642508769430648	0.362026937271152	0.854713524395999	0.528707897634053
SH1-6l-1S-C-13	1 Cell HSC	6	Ethanol	0h	Central	NA	5	0.8675027161764	NA	1.5341016013617	0.391822497708651	NA	1.50506594281422	-0.960191714204448	-8.4237782595988	0.146031754122776	2.6600887322299	0	0.163177076434951	-0.472910699993598	-8.47349498241275	NA	-2.08643934991717	-0.6229808683244	0.0817891806696505	NA	1.607145339881	0.0233980402221752	-0.328288587372049	0.40859310457178	-0.909128687002198	0.446819308779125	0.872317074019406	-3.20066129977525	-0.438081448476105	NA	1.4294572028617	-8.1886250909889	0.5396127633062	1.08270705998985	NA	-0.3314389397779	NA	0.307160203966351	NA	-1.6248929290355	-7.2901118183774	0.79717385570345	0.665377525389303
SH1-6l-1S-C-15	1 Cell HSC	6	Ethanol	0h	Central	NA	5	-0.35387095895925	0.914320551093101	0.74762020118105	0.00190336612750031	2.0198988389917	1.21849917643067	-0.479549435926399	0.31429654858125	-0.00926019345797435	NA	NA	NA	-0.658653171664648	2.800221632333	NA	NA	NA	-2.2339279079055	-5.7541033573494	0.32407494691045	0.129650108914025	-1.7142611301785	-0.342427970239699	NA	0.553125993821076	NA	NA	-0.350336435593984	NA	NA	NA	NA	-0.647472003986199	NA	NA	NA	NA	-0.3717966113977	NA	-1.00306583855665	-0.646411074785501	NA
SH1-6l-1S-C-16	1 Cell HSC	6	Ethanol	0h	Central	NA	5	-0.317963836898	0.69090706368955	-0.811932295362501	-2.32451472563115	NA	0.297154104342021	-0.213077804826549	NA	NA	NA	0.1734097616018	-0.899839965584749	-0.417066761832398	4.15096539089245	4.94237438881306	0.346143517285924	2.5271922541906	2.21323812590875	-4.06685093693425	0.2567055702158	NA	-2.25577956336415	-3.33850629213035	3.34358615211844	NA	0.949128341091105	NA	0.0436197087504659	0.849257769917951	-1.0667897051467	2.5709929703272	NA	-1.45578806699805	NA	NA	NA	NA	NA	0.775532999196502	0.0984803237744014	NA	NA
SH1-6l-1S-C-17	1 Cell HSC	6	Ethanol	0h	Central	NA	5	-0.0403063643315011	-1.15747334480465	0	-1.92152533048735	-3.58940407166885	0.69635362550862	0.17335199833645	-2.3427871576675	NA	-0.731613529869797	-5.658068480383	-3.21291513574775	-7.8114811133953	3.87540874744455	4.43312700058443	NA	1.5517790635382	-1.22759543795505	-2.14356319176185	1.5092106154644	-1.65100075105042	-0.60986582048375	-0.70024284774235	3.34604077744764	NA	-0.683411923924495	NA	-0.820665216097044	NA	NA	-1.0707219713887	NA	-1.08978122956835	NA	0.383780347917799	NA	1.18013301592975	NA	-1.3702011840928	NA	0.81883643853565	0.289160505867102
SH1-6l-1S-C-18	1 Cell HSC	6	Ethanol	0h	Central	NA	5	-2.264415295277	NA	NA	NA	NA	NA	NA	NA	0.816103059210176	NA	NA	NA	NA	NA	3.57614561601789	-1.63066581405077	NA	NA	NA	NA	NA	0.88691320167485	-0.0271652689326487	1.5808161272401	NA	NA	NA	-1.202255823078	NA	NA	NA	NA	NA	NA	-3.8745865068196	NA	NA	NA	NA	NA	NA	NA
SH1-6p-1S-P-11	1 Cell HSC	6	Ethanol	24h	Portal	NA	5	0.240620923387597	NA	-0.209788296013402	-0.88917017873035	NA	0.724476173635819	-2.14457634043165	NA	0.805446326451973	NA	-1.4281629911695	-1.92228878333515	-1.6255053432726	NA	-3.17822790978902	-3.05986579194768	NA	NA	NA	0.796098421889997	-0.561758566415127	1.13877356044445	-0.161512678141051	-1.6691726363443	-0.890220095339877	0.241861126053903	-1.33644688377535	-1.14826842090071	NA	0.490810807011899	NA	-0.843553159236102	-0.469370222265451	NA	-1.0176253794823	NA	-0.947134335930352	2.21628402373725	-2.4996417776135	NA	-0.465744750262253	0
SH1-6p-1S-P-13	1 Cell HSC	6	Ethanol	24h	Portal	NA	5	1.79538497446397	0.141720579931952	-0.51527527989	-0.0919660429060478	NA	2.4116181492449	0.165310350698052	-2.5050886675765	0.255290071542676	NA	1.5123529865574	-1.15835279045795	-0.253875933129097	2.11841727640485	0.656324385275086	0.175942169465825	0.1376924388459	2.31964603259045	0.344387826344451	-0.143992593364498	-2.75218512597542	-1.89226981094495	-0.636826184763949	-0.476117960030397	0.0950573207608256	-0.858550072127794	0.165334741645252	0.372284423297796	1.90907727554315	3.2513848155793	2.3658612209539	0.134761258236102	1.50836357793815	NA	NA	NA	-2.74749755566805	0.328613941914551	-0.0473090928588977	-0.586777959369197	NA	1.152695299914
SH1-6p-1S-P-14	1 Cell HSC	6	Ethanol	24h	Portal	NA	5	0.247072427822898	NA	0.694783306339698	0.0903497149966501	-1.00347717540585	1.14106427387292	NA	-0.0488579682133992	NA	0	1.5396622245363	-0.942809513318251	-0.534899147153698	NA	NA	-1.50464854360178	-0.779709996825701	1.46951209887605	0.25229583672725	-1.8141208998403	NA	NA	-1.48983526574295	NA	0.703586245191125	-0.469184184619995	-0.71809405141085	-1.1905135426984	-0.887473356970951	1.2731329840089	NA	-0.439187813153101	-3.08267391319715	NA	0.300078808303999	NA	NA	NA	NA	-0.942072956666699	0.0442663200582487	NA
SH1-6p-1S-C-12	1 Cell HSC	6	Ethanol	24h	Central	NA	5	7.08276913447955	NA	6.65377060893455	6.2156402711149	3.457394730822	8.73078232187099	-4.1228252893332	-2.79907083154885	5.27272981771253	NA	6.97963983633715	-3.8951667521032	4.33106894105015	NA	3.88482737417283	-2.74289734719912	4.90263328139575	4.6227938515365	5.6823913745342	4.22306312366055	2.34505674606282	-1.6588196186075	6.68316446694686	5.07850113609685	6.84642709840657	3.54874131608136	6.54503092766103	3.84135978636363	NA	6.19910633938445	6.68177856991245	4.44335112257575	6.5300689222959	NA	4.92200559681885	NA	6.8547896311538	4.6703157477112	-3.73016598218095	-2.40200205609955	-3.09586124342	5.01311967263225
SH1-6p-1S-C-14	1 Cell HSC	6	Ethanol	24h	Central	NA	5	2.94231565963416	-1.91483895811045	2.8411094872268	2.62867816438516	0.770852369119147	4.6979550052961	NA	0.398236388451499	2.19001664890007	3.0535186800351	NA	-1.27309904126615	0.3240077742285	-4.86484185148255	NA	-1.09869448649768	2.2656196027788	1.47124716266755	NA	-0.204156247307301	1.17392820520757	0.389059124177648	1.77935340973982	-1.9977476510142	2.54956929120352	0.809538085206504	2.0572970126726	0.158671041281945	NA	1.9498049883127	2.9531415855932	1.6699454306102	2.34992789458785	NA	0.658726819803999	NA	3.03096654211185	1.03523850123215	NA	-0.730898853099099	0.218487820122247	1.1012539678948
SH1-5l-1S-P-13	1 Cell HSC	5	Control	0h	Portal	NA	5	0.685291017135699	-4.95479311350655	3.373609534582	2.02738810061705	2.05294863063925	3.1889047025106	NA	NA	-1.83034912683923	1.9907307824707	2.5753436856717	-0.961245305666352	0.169836875911001	1.26122149604445	0.527734951453784	0.247473984611524	-0.975038138266501	NA	NA	0.9943559414102	2.37053252224493	0.51722906755325	2.1864581841463	1.2220856375143	1.95652312009412	0.383835207506805	-1.83170067364045	0.0632482198536852	NA	2.0695215512766	NA	0.7113011315588	1.66273424577055	NA	1.9286519397001	NA	NA	-1.16757358986535	NA	-0.650249591184998	-0.0415873343078523	NA
SH1-5l-1S-P-14	1 Cell HSC	5	Control	0h	Portal	NA	5	0.011120300130349	NA	-0.286690881423851	NA	NA	NA	1.0103861419751	NA	-4.88882799932847	NA	0.0706285662157509	NA	NA	3.5201039979102	-0.0826474833895645	-0.0134169444197259	0.154844731358451	0.4278491705905	NA	1.20377394151115	NA	-2.0114439438918	0	1.26405187188145	0.497856093573376	0.282219339526155	NA	-0.341697479815204	0.319377690015999	NA	NA	NA	-1.64443656557	NA	NA	NA	NA	NA	1.29389238919515	1.13501298332245	0.0304379216369988	0.134820874114853
SH1-5l-1S-C-12	1 Cell HSC	5	Control	0h	Central	NA	5	0.348885792716898	-0.56438150070715	2.3695971363918	-1.07825893939805	-0.0788969013120511	-0.276911873559381	0.332367224638251	NA	-7.24819462532093	3.8144127306706	NA	-7.91586286643955	-1.9280054723712	4.30720264563005	3.52674187293142	0.454552573645124	0.512797071385399	1.68124875319965	NA	0.5945545979861	0.100059085790574	-0.408325269400151	1.68205253330242	3.80095291781076	-0.574007236119576	0.473376080182404	-1.71011866741895	-0.850998365813586	-2.08364866069445	-2.1322687947584	-6.031589502684	0.317911982691399	NA	NA	NA	NA	NA	-1.52348557541425	-8.1135977017872	-6.6058303793032	0.0442663200582487	0.481985364144101
SH1-5p-1S-P-12	1 Cell HSC	5	Control	24h	Portal	NA	5	2.08198152732206	0.390391749660602	1.85106581168435	1.6702031570352	0	0.800001755719271	-1.3335492801825	0.202110155651352	0.331530951655626	-0.864562848256348	-3.16741838551235	-1.333796731072	0.221391138216154	NA	1.77872097780164	-0.114346158499623	-0.261178331725749	0.5344498927758	0.807061258531601	0.117705983287051	2.98907853142743	0.172028419417502	2.97092423808531	0.597816085573353	0.0848367751724757	-0.456826333990844	0.255586094298803	-0.0404715613497029	0.943230161615901	-1.29071467351085	1.01038068791885	NA	0.0918267939381012	0.761266272987471	-0.651145701159049	NA	NA	-0.554134800215099	NA	-1.51761788084125	0	2.55694844873775
SH1-5p-1S-P-13	1 Cell HSC	5	Control	24h	Portal	NA	5	2.41999955327837	-3.23305010714485	2.6861968641986	2.19055471167863	1.95527020407085	3.08007786299261	-0.757244690409248	-5.0532345222182	1.72359695337708	1.9081563679226	-2.5932927282777	-1.16496394456845	1.4349277629285	-8.82177281941995	-0.680511766560414	-1.21023053693408	-0.0108867016952994	-0.85075265602825	2.79143917019455	-0.171858022955899	5.34060439982555	-1.33541274047355	4.06691946659625	0.633939141852602	2.62712948800883	0.794360985455905	2.49917481180646	0.0461795244792853	0.77206601242805	0.634928475656501	-0.8200773350825	-1.0793939191156	1.87438117984475	1.01668082016212	1.5629871751331	NA	1.22115260737245	-0.291463118396051	0.399609424243902	NA	NA	-0.342025639356697
SH1-5p-1S-P-14	1 Cell HSC	5	Control	24h	Portal	NA	5	3.32579811509252	1.55248895669575	4.0363404509344	2.29001319962065	0.0632007758649493	2.18689063228452	-0.292288617613849	NA	-2.80582076102402	-3.1442431800879	NA	0.431862893023252	0.605589064902302	-3.37816021444785	NA	-0.153767957068874	0.193661303505601	2.72123210484705	1.57607081450685	-0.133341500464899	5.02045158829728	-0.818383217950148	4.46193954297767	-0.496833086964898	1.31921921758353	0.984205360623807	2.91917167402596	0.343058647851556	0.21266706627895	1.6789171400378	0.199991107868701	0.809085125147901	1.15532932255875	NA	1.5487156207011	NA	1.42293223618095	2.24188748063245	NA	-1.0449054760437	0.401641187435549	1.8666198555955
SH1-5p-1S-C-11	1 Cell HSC	5	Control	24h	Central	NA	5	1.0386285744642	0.0271646456193499	1.0096570045191	1.72721918264095	NA	1.56218807909762	-1.05672452115835	0.017314750266701	0.0920743158347754	-3.1420170428955	0.2896748025395	NA	-1.6314137972381	-6.29858564776625	-6.31681065300442	0.211340910597924	-0.599027856322	NA	-6.88159343666675	-0.305637827525	1.95085571128828	-1.02186725819335	1.13881488702037	-1.4747999864138	-7.63625966315317	-0.513484989965394	1.64226282448173	-0.855026059273875	-1.17761007423065	0.131726165737501	-8.2115368412454	0.915398877214701	0.0479980855997502	NA	0	NA	0.571751688468751	0.144115549093851	-0.256827481345098	NA	NA	0.472090440444902
SH1-5p-1S-C-12	1 Cell HSC	5	Control	24h	Central	NA	5	2.49788089024965	NA	2.72320767653005	2.6935084899351	0.454808968974399	3.89689688992434	NA	NA	1.35326540021392	2.75555373285885	1.39782153612335	0.762798865976598	0.486041140542952	-5.0974468158009	NA	0.455843056297674	NA	-0.106174056719501	2.5614008775356	0.630114961144949	2.46894276905469	0.473700907706699	2.36005636929572	-0.958011699082549	-0.405068285658726	0.0579978088048554	2.5868867501725	0.336863820834645	-3.3386263220673	1.23071270315405	-8.17550681891645	-0.470681710042349	1.6361134925442	NA	2.30473685067935	NA	1.5888168531852	2.0421380210867	-0.390761955173149	NA	-0.199856364653701	0.869988109403652
SH1-5p-1S-C-13	1 Cell HSC	5	Control	24h	Central	NA	5	2.67273501044974	0.60312719820405	3.1683546849035	2.62186673929976	1.06758607347715	3.46128834322627	0.312260504813951	-1.4855339478283	1.66302131042437	0.0929242283131018	1.8763067737769	-0.707362575731852	1.8201949821792	NA	-0.770675462347016	-0.644293466455975	0.0610588677171995	-2.39443761154605	1.39405666064365	0.478495571527199	4.26926861029909	-0.134773842086552	3.45714568816949	-0.016417760264499	0.559305094679025	-0.561523204178596	2.70461952689872	0.857626453497135	-5.04859725337725	-0.2254057958249	-0.256597099853501	0.8643268984718	0.720178561455749	NA	0.391060673076399	NA	NA	1.11525780081795	0	NA	-1.59153583303195	1.7117287017051
SH1-5p-1S-C-14	1 Cell HSC	5	Control	24h	Central	NA	5	1.75401444797133	0.348710619847599	2.38432573175065	1.6117682590222	1.4974592428466	2.67395288253147	-4.3084700591686	0.161866261315749	0.740626408538724	-1.23294275548605	1.10900017012675	0.681581640002201	0.362805142266351	1.7588004064893	0.316887101122333	0.107588736666473	1.29698161678555	1.0870231045688	1.4086636499489	0.90619824329435	2.59717711102416	-1.2379604902325	2.85400997144826	1.31636272500105	-0.351326398743526	0.815857022046255	1.2057153143824	0.756254108745824	0.2202114577589	0.105345095401649	1.52810669140775	1.25758331317535	0.4354651457334	NA	0.574234824030249	NA	0	-1.7251824755721	0.13615157369685	0.78742171777975	-2.070477891601	0.622043071553051
[truncated: 30 more columns]
