# Supplementary material for: Cellular network modeling and single cell gene expression analysis reveals novel hepatic stellate cell phenotypes controlling liver regeneration dynamics
Source: BMC Syst Biol. 2018 Oct 3;12:86. doi: 10.1186/s12918-018-0605-7 (PMC6171157; doi:10.1186/s12918-018-0605-7)
Supplement: Supplementary file 3 — R Code used to analyze the single cell data used in this study. (R 20 kb) [file 12918_2018_605_MOESM3_ESM.r]

##########  Import Data  ##########
setwd(paste(getwd(),"/HSC-files/",sep=""))

# Import data from SH1-HSC-3-2
hsc.cells.2 <- read.delim("Processed data/SH1-HSC-3-2-merged-DataPostQC.txt",stringsAsFactors=F,header=T)
hsc.cells.2.data <- hsc.cells.2[,9:dim(hsc.cells.2)[2]]
sample.info.2 <- hsc.cells.2[,1:8]
# Import data from SH1-HSC-3-3
hsc.cells.3 <- read.delim("Processed data/SH1-HSC-3-3-DataPostQC.txt",stringsAsFactors=F,header=T)
hsc.cells.3.data <- hsc.cells.3[,9:dim(hsc.cells.3)[2]]
sample.info.3 <- hsc.cells.3[,1:8]
# Import data from SH1-HSC-3-4
hsc.cells.4 <- read.delim("Processed data/SH1-HSC-3-4-DataPostQC.txt",stringsAsFactors=F,header=T)
hsc.cells.4.data <- hsc.cells.4[,9:dim(hsc.cells.4)[2]]
sample.info.4 <- hsc.cells.4[,1:8]
# Import data from SH1-HSC-3-5
hsc.cells.5 <- read.delim("Processed data/SH1-HSC-3-5-DataPostQC.txt",stringsAsFactors=F,header=T)
hsc.cells.5.data <- hsc.cells.5[,9:dim(hsc.cells.5)[2]]
sample.info.5 <- hsc.cells.5[,1:8]

# Get genes from Chips 3-5 from Chip 2
hsc.cells.2.data.small <- hsc.cells.2.data[,colnames(hsc.cells.2.data) %in% colnames(hsc.cells.4.data)]

# Sort genes alphabetically
hsc.cells.2.data.small <- hsc.cells.2.data.small[,sort(colnames(hsc.cells.2.data.small))]
hsc.cells.3.data <- hsc.cells.3.data[,sort(colnames(hsc.cells.3.data))]
hsc.cells.4.data <- hsc.cells.4.data[,sort(colnames(hsc.cells.4.data))]
hsc.cells.5.data <- hsc.cells.5.data[,sort(colnames(hsc.cells.5.data))]

# Remove dilution series
hsc.cells.2.data.small <- hsc.cells.2.data.small[intersect(which(sample.info.2[,'SampleType'] != "Standard"),which(sample.info.2[,'SampleType'] != "Blank")),]
hsc.cells.3.data <- hsc.cells.3.data[intersect(which(sample.info.3[,'SampleType'] != "Standard"),which(sample.info.3[,'SampleType'] != "Blank")),]
hsc.cells.4.data <- hsc.cells.4.data[intersect(which(sample.info.4[,'SampleType'] != "Standard"),which(sample.info.4[,'SampleType'] != "Blank")),]
hsc.cells.5.data <- hsc.cells.5.data[intersect(which(sample.info.5[,'SampleType'] != "Standard"),which(sample.info.5[,'SampleType'] != "Blank")),]

# (Optional) Remove 10 cell pools
hsc.cells.2.data.small <- hsc.cells.2.data.small[which(sample.info.2[,'SampleType'] == '1 Cell HSC'),]
hsc.cells.3.data <- hsc.cells.3.data[which(sample.info.3[,'SampleType'] == '1 Cell HSC'),]
hsc.cells.4.data <- hsc.cells.4.data[which(sample.info.4[,'SampleType'] == '1 Cell HSC'),]
hsc.cells.5.data <- hsc.cells.5.data[which(sample.info.5[,'SampleType'] == '1 Cell HSC'),]

##########  Perform Quality Control  ##########
# Identify high fidelity genes
all.data.full <- rbind(hsc.cells.2.data.small,hsc.cells.3.data,hsc.cells.4.data,hsc.cells.5.data)
high.fid.genes <- which(apply(is.na(all.data.full),2,sum)/dim(all.data.full)[1] <= 0.55)
semi.fid.genes <- which(apply(is.na(all.data.full),2,sum)/dim(all.data.full)[1] <= 0.80)

# Identify high fidelity samples
sample.fid.cutoff <- 0.75
hsc.cells.2.high.fid.samples <- hsc.cells.2.data.small[which(apply(is.na(hsc.cells.2.data.small[,semi.fid.genes]),1,sum)/dim(hsc.cells.2.data.small[,semi.fid.genes])[2] <= sample.fid.cutoff),]
hsc.cells.3.high.fid.samples <- hsc.cells.3.data[which(apply(is.na(hsc.cells.3.data[,semi.fid.genes]),1,sum)/dim(hsc.cells.3.data[,semi.fid.genes])[2] <= sample.fid.cutoff),]
hsc.cells.4.high.fid.samples <- hsc.cells.4.data[which(apply(is.na(hsc.cells.4.data[,semi.fid.genes]),1,sum)/dim(hsc.cells.4.data[,semi.fid.genes])[2] <= sample.fid.cutoff),]
hsc.cells.5.high.fid.samples <- hsc.cells.5.data[which(apply(is.na(hsc.cells.5.data[,semi.fid.genes]),1,sum)/dim(hsc.cells.5.data[,semi.fid.genes])[2] <= sample.fid.cutoff),]

##########  Normalize Data  ##########
# Median center each sample by high fidelity genes
hsc.cells.2.neg.dct <- -hsc.cells.2.data.small + apply(hsc.cells.2.data.small[,names(high.fid.genes)],1,median,na.rm=T)
hsc.cells.3.neg.dct <- -hsc.cells.3.data + apply(hsc.cells.3.data[,names(high.fid.genes)],1,median,na.rm=T)
hsc.cells.4.neg.dct <- -hsc.cells.4.data + apply(hsc.cells.4.data[,names(high.fid.genes)],1,median,na.rm=T)
hsc.cells.5.neg.dct <- -hsc.cells.5.data + apply(hsc.cells.5.data[,names(high.fid.genes)],1,median,na.rm=T)

# Median center each gene within a Chip
hsc.cells.2.neg.ddct <- t(t(hsc.cells.2.neg.dct) - apply(hsc.cells.2.neg.dct,2,median,na.rm=T))
hsc.cells.3.neg.ddct <- t(t(hsc.cells.3.neg.dct) - apply(hsc.cells.3.neg.dct,2,median,na.rm=T))
hsc.cells.4.neg.ddct <- t(t(hsc.cells.4.neg.dct) - apply(hsc.cells.4.neg.dct,2,median,na.rm=T))
hsc.cells.5.neg.ddct <- t(t(hsc.cells.5.neg.dct) - apply(hsc.cells.5.neg.dct,2,median,na.rm=T))

# Combine high fidelity data into a single data frame (& combine sample info)
hsc.cells.neg.ddct <- rbind(hsc.cells.2.neg.ddct[rownames(hsc.cells.2.high.fid.samples),names(semi.fid.genes)],hsc.cells.3.neg.ddct[rownames(hsc.cells.3.high.fid.samples),names(semi.fid.genes)],
                            hsc.cells.4.neg.ddct[rownames(hsc.cells.4.high.fid.samples),names(semi.fid.genes)],hsc.cells.5.neg.ddct[rownames(hsc.cells.5.high.fid.samples),names(semi.fid.genes)])
rownames(hsc.cells.neg.ddct) <- 1:dim(hsc.cells.neg.ddct)[1]

sample.info <- rbind(sample.info.2[rownames(hsc.cells.2.high.fid.samples),],sample.info.3[rownames(hsc.cells.3.high.fid.samples),],
                     sample.info.4[rownames(hsc.cells.4.high.fid.samples),],sample.info.5[rownames(hsc.cells.5.high.fid.samples),])

# (Optional) Remove outliers: cells 77, 90-93, and 132 using single cells only
non.outlier.samples <- c(1:76,78:90,94:131,133:dim(hsc.cells.neg.ddct)[1])
hsc.cells.neg.ddct <- hsc.cells.neg.ddct[non.outlier.samples,]
sample.info <- sample.info[non.outlier.samples,]

# (Optional) Remove outliers: cells 126 using single cells only
non.outlier.samples <- c(1:125,127:dim(hsc.cells.neg.ddct)[1])
hsc.cells.neg.ddct <- hsc.cells.neg.ddct[non.outlier.samples,]
sample.info <- sample.info[non.outlier.samples,]

# (Optional) Remove Albumin from further analysis
hsc.cells.neg.ddct <- hsc.cells.neg.ddct[,c(1:2,4:dim(hsc.cells.neg.ddct)[2])]
high.fid.genes <- high.fid.genes[2:length(high.fid.genes)]

# (Optional) Focus on just a subset of genes
hsc.cells.neg.ddct <- hsc.cells.neg.ddct[,c("Actb","KLF6","Arg1","Ppara","Vcl","TLR9","COL4A2","HGFa.b","HIF1A","Ecm1","Col3a1","Col14a1","TIMP2","MMP2","Adamts13")]
hsc.cells.neg.ddct <- hsc.cells.neg.ddct[c(1:60,62:dim(hsc.cells.neg.ddct)[1]),] # Gets rid of a row of all NAs

#write.table(cbind(sample.info,hsc.cells.neg.ddct),file="SH1-HSC-DataPostQC-Processed-Collated.txt",row.names=F,quote=F,sep="\t")

##########  ANOVA & Density plots to identify expected / confounding effects  ##########
###  This section was not used in the final anlaysis  ###
# ANOVA to identify any effect of chip (batch effect)
biomark.chip <- sample.info[,'PreAmp']
vals <- hsc.cells.neg.ddct[,names(high.fid.genes)]
data.anova <- data.frame(biomark.chip = biomark.chip, vals = vals)
output.anova <- aov(vals ~ biomark.chip, data = data.anova)

# ANOVA to identify any effect of single cell / pooled cell
biomark.chip <- sample.info[,'SampleType']
vals <- hsc.cells.neg.ddct[,names(high.fid.genes)]
data.anova <- data.frame(biomark.chip = biomark.chip, vals = vals)
output.anova <- aov(vals ~ biomark.chip, data = data.anova)

# ANOVA to identify any effect of Animal
biomark.chip <- sample.info[,'AnimalID']
vals <- hsc.cells.neg.ddct[,names(high.fid.genes)]
data.anova <- data.frame(biomark.chip = biomark.chip, vals = vals)
output.anova <- aov(vals ~ biomark.chip, data = data.anova)

# ANOVA to find effects of treatment and time
treatment <- sample.info[,'Treatment']
time <- sample.info[,'Time']
vals <- hsc.cells.neg.ddct[,names(high.fid.genes)]
data.anova    <- data.frame(treatment=treatment, time=time, vals=vals)
output.anova  <- aov(vals ~ treatment*time, data = data.anova)

# Plot densities to search visually for batch/treatment/time effects (turn this into a pdf)
pdf("AllConditionGeneDensities.pdf")
for (i in 1:dim(hsc.cells.neg.ddct)[2]){
  par(mfrow=c(2,1))
  plot(density(hsc.cells.neg.ddct[,i],na.rm=T),type='l',col='black',lwd=3,ylim=c(0,.8),main=paste(colnames(hsc.cells.neg.ddct)[i]," Population Expressions",sep=""))
  xlimit = c(par('usr')[1],par('usr')[2])
  plot(density(hsc.cells.neg.ddct[intersect(which(sample.info[,'Treatment'] == 'Control'),which(sample.info[,'Time'] == '0h')),i],na.rm=T),type="l",col='deepskyblue',lwd=3,ylim=c(0,.8),xlim=xlimit,main="")
  lines(density(hsc.cells.neg.ddct[intersect(which(sample.info[,'Treatment'] == 'Control'),which(sample.info[,'Time'] == '24h')),i],na.rm=T),col='blue',lwd=3)
  lines(density(hsc.cells.neg.ddct[intersect(which(sample.info[,'Treatment'] == 'Ethanol'),which(sample.info[,'Time'] == '0h')),i],na.rm=T),col='orange',lwd=3)
  lines(density(hsc.cells.neg.ddct[intersect(which(sample.info[,'Treatment'] == 'Ethanol'),which(sample.info[,'Time'] == '24h')),i],na.rm=T),col='red',lwd=3)
  legend.text <- c('0h Control','24h Control','0h Ethanol','24h Ethanol')
  legend("topright", inset=.05,legend.text, fill=c('deepskyblue','blue','orange','red'), horiz=T)
}
dev.off()

pdf("BaselineConditionsGeneDensities.pdf")
for (i in 1:dim(hsc.cells.neg.ddct)[2]){
  par(mfrow=c(2,1))
  plot(density(hsc.cells.neg.ddct[,i],na.rm=T),type='l',col='black',lwd=3,ylim=c(0,.8),main=paste(colnames(hsc.cells.neg.ddct)[i]," Population Expressions",sep=""))
  xlimit = c(par('usr')[1],par('usr')[2])
  plot(density(hsc.cells.neg.ddct[intersect(which(sample.info[,'Treatment'] == 'Control'),which(sample.info[,'Time'] == '0h')),i],na.rm=T),type="l",col='deepskyblue',lwd=3,ylim=c(0,.8),xlim=xlimit,main="")
  lines(density(hsc.cells.neg.ddct[intersect(which(sample.info[,'Treatment'] == 'Ethanol'),which(sample.info[,'Time'] == '0h')),i],na.rm=T),col='orange',lwd=3)
  legend.text <- c('0h Control','0h Ethanol')
  legend("topright", inset=.05,legend.text, fill=c('deepskyblue','orange'), horiz=T)
}
dev.off()


##########  Semi-Manually Classify States  ##########
library(pcaMethods);library(rgl);library(plotrix)
library(cluster); library('MASS');library(vegan)

cells.gf.high <- which(apply(hsc.cells.neg.ddct[,c("HGFa.b","Vegfa","IGF1")],1,max,na.rm=T) >= -0.01) # Gives warnings
cells.col.high <- which(apply(hsc.cells.neg.ddct[,c("Col3a1","Col14a1","Ecm1")],1,max,na.rm=T) >= -0.01) # Gives warnings

cells.act.mixed <- intersect(cells.gf.high,cells.col.high)
cells.act.pro <- cells.gf.high[!cells.gf.high %in% cells.act.mixed]
cells.act.anti <- cells.col.high[!cells.col.high %in% cells.act.mixed]
#cells.other <- as.numeric(intersect(rownames(hsc.cells.neg.ddct)[! rownames(hsc.cells.neg.ddct) %in% cells.gf.high],rownames(hsc.cells.neg.ddct)[! rownames(hsc.cells.neg.ddct) %in% cells.col.high]))
cells.other <- which(!c(1:dim(hsc.cells.neg.ddct)[1]) %in% sort(unique(c(cells.act.mixed,cells.act.pro,cells.act.anti))))

# Cluster additional samples based on similarity to mixed activation state
r <- cor(apply(hsc.cells.neg.ddct[cells.act.mixed,],2,median,na.rm=T),t(hsc.cells.neg.ddct[cells.other,]),use="pairwise",method="pearson")
sigma <- 1/sqrt(length(r)-3)
r.z <- .5*log((1+r)/(1-r))
cells.act.mixed.corr <- which(pnorm(r.z,mean=0,sd=sigma) >= 0.975)

# Cluster additional samples based on similarity to pro-regen activation state
r <- cor(apply(hsc.cells.neg.ddct[cells.act.pro,],2,median,na.rm=T),t(hsc.cells.neg.ddct[cells.other,]),use="pairwise",method="pearson")
sigma <- 1/sqrt(length(r)-3)
r.z <- .5*log((1+r)/(1-r))
cells.act.pro.corr <- which(pnorm(r.z,mean=0,sd=sigma) >= 0.975)

# Cluster additional samples based on similarity to anti-regen activation state
r <- cor(apply(hsc.cells.neg.ddct[cells.act.anti,],2,median,na.rm=T),t(hsc.cells.neg.ddct[cells.other,]),use="pairwise",method="pearson")
sigma <- 1/sqrt(length(r)-3)
r.z <- .5*log((1+r)/(1-r))
cells.act.anti.corr <- which(pnorm(r.z,mean=0,sd=sigma) >= 0.975)

# Generate clusters [1=quiescent,2=pro,3=anti,4=mixed]
cluster.vector <- matrix(0,dim(hsc.cells.neg.ddct)[1],1)
cluster.vector[sort(c(cells.act.pro,cells.other[cells.act.pro.corr])),1]<- 2
cluster.vector[sort(c(cells.act.anti,cells.other[cells.act.anti.corr])),1]<- 3
cluster.vector[sort(c(cells.act.mixed,cells.other[cells.act.mixed.corr])),1]<- 4
cluster.vector[cells.other[!c(1:length(cells.other)) %in% c(cells.act.anti.corr,cells.act.pro.corr,cells.act.mixed.corr)]] <- 1

# Identify numbers of samples in each cluster
cluster.table <- matrix(0,4,4)
rownames(cluster.table) <- c("Quiescent","Pro-R","Anti-R","Mixed")
colnames(cluster.table) <- c("Control 0h","Control 24h","Ethanol 0h","Ethanol 24h")
cluster.table[,1] <- summary(as.factor(cluster.vector[intersect(which(sample.info[,'Treatment'] == 'Control'),which(sample.info[,'Time'] == '0h'))]))
cluster.table[,2] <- summary(as.factor(cluster.vector[intersect(which(sample.info[,'Treatment'] == 'Control'),which(sample.info[,'Time'] == '24h'))]))
cluster.table[,3] <- summary(as.factor(cluster.vector[intersect(which(sample.info[,'Treatment'] == 'Ethanol'),which(sample.info[,'Time'] == '0h'))]))
cluster.table[,4] <- summary(as.factor(cluster.vector[intersect(which(sample.info[,'Treatment'] == 'Ethanol'),which(sample.info[,'Time'] == '24h'))]))

# PCA / LDA to impute data and project clusters
# PCA
pc.hsc <- pca(as.matrix(hsc.cells.neg.ddct),method="rnipals",center=FALSE,scale="none",nPcs=19)
summary(pc.hsc)
x11();plot(sort(apply(loadings(pc.hsc)^2,1,sum),decreasing=T)) # Scree plot of loadings
x11();plot(loadings(pc.hsc),type="p",pch=19,cex=1.5)
draw.circle(0,0,.15,lty=2,lwd=2)
x11();plot(scores(pc.hsc)[,1:2],type="p",pch=19,cex=1.5)
lines(c(0,0),c(-30,30),col='black');lines(c(-30,30),c(0,0),col='black')

# Project cells onto PC axis without the influence of imputed data
hsc.cells.neg.ddct.zeros <- hsc.cells.neg.ddct
hsc.cells.neg.ddct.zeros[is.na(hsc.cells.neg.ddct.zeros)] <- 0
pc.hsc.zeros <- hsc.cells.neg.ddct.zeros %*% loadings(pc.hsc)
x11();plot(pc.hsc.zeros,type="p",pch=19,cex=1.5)
lines(c(0,0),c(-30,30),col='black');lines(c(-30,30),c(0,0),col='black')

#   LDA on the PCs using cluster.vector
fit <- lda(x=as.matrix(pc.hsc.zeros),grouping=cluster.vector,CV=F)

color.scale <- c('blue','red','orange','lightskyblue','green','gray','black','magenta','brown')
x11();plot(pc.hsc.zeros %*% fit$scaling, pch=19, col=color.scale[cluster.vector]) # Plot results on LD1 and LD2
points(fit$means %*% fit$scaling,type='p',pch=10,col=color.scale[as.numeric(levels(as.factor(cluster.vector)))],cex=2,lwd=2)
spheres3d(pc.hsc.zeros %*% fit$scaling, pch=19, col=color.scale[cluster.vector],radius=0.15) # Plot results on LD1, LD2, and LD3
axes3d()


# LDA on data with (min - 1) imputation of missing data (Used in paper)
hsc.cells.neg.ddct.min <- hsc.cells.neg.ddct
gene.mins <- apply(hsc.cells.neg.ddct.min,2,min,na.rm=T) - 1
for (i in 1:dim(hsc.cells.neg.ddct.min)[1]){
  hsc.cells.neg.ddct.min[i,is.na(hsc.cells.neg.ddct.min[i,])] <- gene.mins[is.na(hsc.cells.neg.ddct.min[i,])]
}

fit <- lda(x=as.matrix(hsc.cells.neg.ddct.min),grouping=cluster.vector,CV=F)

color.scale <- c('blue','darkolivegreen','red','orange','lightskyblue','gray','black','magenta','brown')
x11();plot(hsc.cells.neg.ddct.min %*% fit$scaling, pch=19, col=color.scale[cluster.vector],cex=1.5) # Plot results on LD1 and LD2
points(fit$means %*% fit$scaling,type='p',pch=10,col=color.scale[as.numeric(levels(as.factor(cluster.vector)))],cex=2.5,lwd=2)
spheres3d(hsc.cells.neg.ddct.min %*% fit$scaling, type='s',pch=19, col=color.scale[cluster.vector],radius=0.15) # Plot results on LD1, LD2, and LD3
axes3d()

x11();plot(fit$scaling,type="p",pch=19,cex=1.5,xlim=c(-.25,.25))
draw.circle(0,0,.075,lty=2,lwd=2)
text(fit$scaling[apply(abs(fit$scaling[,1:2]),1,sum) >= .06,1:2],rownames(fit$scaling)[apply(abs(fit$scaling[,1:2]),1,sum) >= .06],pos=4,offset=0.5)           

# Represent clusters as a minimum spanning tree
library(vegan);
pc.hsc.all.clusters.span <- spantree(as.dist(1-cor(t(hsc.cells.neg.ddct.min %*% fit$scaling),method='pearson',use="pairwise")),toolong=0)
pc.hsc.all.clusters.span <- spantree(daisy(hsc.cells.neg.ddct.min %*% fit$scaling,metric = 'euclidean'),toolong=0)
x11();plot(pc.hsc.all.clusters.span,type='p',pch=19,col=color.scale[as.numeric(as.factor(cluster.vector))],cex=1.5,lwd=2)

# Find BIC score & Sihouette score for random data cluster
set.seed(10)
silhouette.score.randomized <- matrix(0,1,1000)
for (k in 1:1000){
  #     Reshuffle data and rerun PCA for shuffled data
  data.randomized <- 0*hsc.cells.neg.ddct.min
  for (j in 1:dim(hsc.cells.neg.ddct.min)[1]){
    data.randomized[j,] <- hsc.cells.neg.ddct.min[j,order(floor(runif(dim(hsc.cells.neg.ddct.min)[2])*10))]
  }
  for (j in 1:dim(hsc.cells.neg.ddct.min)[2]){
    data.randomized[,j] <- data.randomized[order(floor(runif(dim(hsc.cells.neg.ddct.min)[1])*10)),j]
  }
  fit <- lda(x=as.matrix(data.randomized),grouping=cluster.vector,CV=F)
  silhouette.score.randomized[1,k] <- mean(silhouette(cluster.vector,daisy(data.randomized,metric = 'euclidean'),full=T)[,'sil_width'])
}

silhouette.score <- mean(silhouette(cluster.vector,daisy(hsc.cells.neg.ddct.min,metric = 'euclidean'),full=T)[,'sil_width'])

x11();plot(density(silhouette.score.randomized),type='l',col='black',lwd=1.5,xlim=c(-.03,.03),ylim=c(17,400))           
lines(c(silhouette.score,silhouette.score),c(0,150),col='black',lwd=1.5)
points(silhouette.score,150,pch=19,col='black',cex=1.5)           


##########  Explore State-space  ##########
# Plot mesh energy wells
library(plot3D)
control.0h.cells <- intersect(which(sample.info[,'Treatment'] == 'Control'),which(sample.info[,'Time'] == '0h'))
control.24h.cells <- intersect(which(sample.info[,'Treatment'] == 'Control'),which(sample.info[,'Time'] == '24h'))
ethanol.0h.cells <- intersect(which(sample.info[,'Treatment'] == 'Ethanol'),which(sample.info[,'Time'] == '0h'))
ethanol.24h.cells <- intersect(which(sample.info[,'Treatment'] == 'Ethanol'),which(sample.info[,'Time'] == '24h'))

fit.cells <- hsc.cells.neg.ddct.min %*% fit$scaling
cells.to.plot <- ethanol.24h.cells

den3d <- kde2d(fit.cells[cells.to.plot,1],fit.cells[cells.to.plot,2])

den3d$z <- -1*den3d$z

x11(); persp3D(z = den3d$z+.02, zlim = c(-.04, .04), phi = 20, color.palette = heat.colors, colkey = list(length = 0.2, width = 0.4, shift = 0.15, cex.axis = 0.8, cex.clab = 0.85), lighting = TRUE, lphi = 90, clab = c("","density"), bty = "f", plot = FALSE)
# create gradient in x-direction
Vx <- as.matrix(den3d$z,25,25)[-1, ] - as.matrix(den3d$z,25,25)[-nrow(as.matrix(den3d$z,25,25)), ]
# add as image with own color key, at bottom
x11();image3D(z = -.04, colvar = -Vx/10, add = TRUE, colkey = list(length = 0.2, width = 0.4, shift = -0.15, cex.axis = 0.8, cex.clab = 0.85),clab = c("","density"), plot = FALSE)
# add contour
contour3D(z = -.04+0.0001, colvar = Vx/10, add = TRUE,col = "black", plot = TRUE)

# Plot densities to search visually for state distributions
pdf("AllStatesGeneDensities.pdf")
for (i in 1:dim(hsc.cells.neg.ddct)[2]){
  par(mfrow=c(2,1))
  plot(density(hsc.cells.neg.ddct[,i],na.rm=T),type='l',col='black',lwd=3,ylim=c(0,.8),main=paste(colnames(hsc.cells.neg.ddct)[i]," Population Expressions",sep=""))
  xlimit = c(par('usr')[1],par('usr')[2])
  plot(density(hsc.cells.neg.ddct[which(cluster.vector==1),i],na.rm=T),type="l",col=color.scale[1],lwd=3,ylim=c(0,0.8),xlim=xlimit,main="")
  lines(density(hsc.cells.neg.ddct[which(cluster.vector==2),i],na.rm=T),col=color.scale[2],lwd=3)
  lines(density(hsc.cells.neg.ddct[which(cluster.vector==3),i],na.rm=T),col=color.scale[3],lwd=3)
  lines(density(hsc.cells.neg.ddct[which(cluster.vector==4),i],na.rm=T),col=color.scale[4],lwd=3)
  legend.text <- c('Quiescent','Pro-R','Anti-R','Mixed')
  legend("topright", inset=.05,legend.text, fill=color.scale[1:4], horiz=T)
}
dev.off()

# Plot beeswarms to search visually for state distributions
library('beeswarm')
pdf("AllStatesGeneBeeswarms.pdf")
for (i in 1:dim(hsc.cells.neg.ddct)[2]){
  beeswarm(hsc.cells.neg.ddct.min[,i]~cluster.vector,pch = 16, col = color.scale[1:4],main = colnames(hsc.cells.neg.ddct.min)[i],xlab='State',ylab="-DD CT",ylim=c(min(hsc.cells.neg.ddct.min[,i]),max(hsc.cells.neg.ddct.min[,i])+2.5))
  legend.text <- c('Quiescent','Pro-R','Anti-R','Mixed')
  legend("top", inset=.05,legend.text, fill=color.scale[1:4], horiz=T)
}
dev.off()
