# Supplementary material for: Cellular network modeling and single cell gene expression analysis reveals novel hepatic stellate cell phenotypes controlling liver regeneration dynamics
Source: BMC Syst Biol. 2018 Oct 3;12:86. doi: 10.1186/s12918-018-0605-7 (PMC6171157; doi:10.1186/s12918-018-0605-7)
Supplement: Supplementary file 4 — Matlab code containing the mathematical model used in this study. (M 19 kb) [file 12918_2018_605_MOESM4_ESM.m]

function [t,cellh,conch,cellk,conck,cells,concs,IL6,TGFb,celle,G] = LiverRegenGrowthFull_final_rat(resectionFraction,para)
% Author:       Daniel Cook, Rajanikanth Vadigepalli
% Initial Version: 08/08/2016
% Final Version: 05/02/2018
% Copyright:    Creative Commons Share Alike
 
% This function computes cellular regeneration following PHx
% The model considers functional state transitions of Kupffer cells, Hepatic Stellate Cells and Hepatocytes
% The hepatocyte state transitions and a subset of molecular dynamics are
% based on the previous model
% Cook et al., Systems analysis of non-parenchymal cell modulation of
%  liver repair across multiple regeneration modes,
%  BMC Systems Biology, 2015.
% Resection fraction is the fraction of liver removed (e.g., 0.7)
% To run this code: [t,cellh,conch,cellk,conck,cells,concs,IL6,TGFb,celle,G] = LiverRegenGrowthFull_final_rat(0.7);
 
% Plot results (1=plot, 2=do not plot)
shouldPlot = 1;
 
% Set disease state (1=healthy, 2=ALD)
setDisease = 1;
 
% Set para to a default value of 0 if the "para" input is missing
if nargin == 1
    para = 0;
end
 
% Call parameter setting functions (also set disease states)
[cellh0,conch0,kh] = hepatocyteParameters(resectionFraction,para,setDisease);
[cellk0,conck0,kk] = kupfferParameters(resectionFraction,para,setDisease);
[cells0,concs0,ks] = stellateParameters(resectionFraction,para,setDisease);
[celle0,ke] = endothelialParameters(resectionFraction,para);
G = 1; 
 
% Set initial conditions vector
x0 = [cellh0,conch0,cellk0,conck0,cells0,concs0]'; 
x0(end+1) = (x0(5) + x0(15))/2; % Combined IL6
x0(end+1) = (x0(17) + x0(25))/2; % Combined TGFb
x0(end+1) = celle0; % Endothelial cells
x0(end+1) = G; % Hepatocyte size
 
% Set start, step, and end time
tStart = 0;
tStep = 1;
tEnd = 300; % for rats
 
% Run ODE solver
[t,x] = ode15s(@(t,x)odefun(t,x,kh,kk,ks,ke,x0), [tStart:tStep:tEnd], x0);
 
% Split output results into readable components
split1=length(cellh0)+length(conch0); 
split2=split1+length(cellk0); split3=split2+length(conck0); 
split4=split3+length(cells0); split5=split4+length(concs0);
 
cellh=x(:,1:length(cellh0)); conch=x(:,(length(cellh0)+1):split1);
cellk=x(:,(split1+1):split2); conck=x(:,(split2+1):split3);
cells=x(:,(split3+1):split4); concs=x(:,(split4+1):split5);
IL6=x(:,split5+1); TGFb=x(:,split5+2); celle = x(:,split5+3); G=x(:,split5+4);
 
%% Plot Results
 
% Plot results
if shouldPlot == 1
     
    % Set axis label
    xAxisLabel = 'Time post-PHx (hrs)';
     
    % Plot hepatocyte mass recovery
    if setDisease == 1
        figure(1);hold on; plot(t,cellh(:,1)+G.*(cellh(:,2)+cellh(:,3)),'k-','linewidth',3);
    end
    if setDisease == 2
       figure(1);hold on; plot(t,cellh(:,1)+G.*(cellh(:,2)+cellh(:,3)),'-','color',[.5 .5 .5],'linewidth',3);
    end 
    title('Liver Mass Recovery','fontsize',22)
    xlabel(xAxisLabel,'fontsize',18);ylabel('Mass Recovery','fontsize',18);
    set(gca,'fontsize',18,'linewidth',2);box off; xlim([0 t(end)])
     
    % Plot experimental results
    controlTime = [0,1,3,7]*24;
    controlMean = [0.3,0.447,0.757,0.923];
    control95CI = [0,0.089,0.135,0.21];
    ashTime = [0, 24, 48];
    ashMean = [0.3,0.4,0.424];
    ash95CI = [0,0.082,0.028];
    if setDisease == 1; 
        errorbar(controlTime,controlMean,control95CI,'ko','linewidth',3); 
    end
    if setDisease == 2; 
        errorbar(ashTime,ashMean,ash95CI,'o','color',[.5 .5 .5],'linewidth',3); 
    end
     
    % Plot cell states
    figure(2); hold on; plot(t,cellh(:,2),'b-','linewidth',3); 
    plot(t,cellh(:,3),'-','linewidth',3,'color',[.25 .75 .25]);
    plot(t,cellh(:,1)+cellh(:,2)+cellh(:,3),'k-','linewidth',3);
    legend('Primed','Replicating','Total');set(gca,'fontsize',18);
    title('Hepatocyte Dynamics','fontsize',22)
    xlabel(xAxisLabel,'fontsize',18);ylabel('Fraction Recovery','fontsize',18);
    set(gca,'fontsize',18,'linewidth',2);box off; xlim([0 t(end)])
     
    % Generate Figures from paper
    figure(3); hold on; plot(t,cells(:,2)./sum(cells')','-','color',[.25 .75 .25],'linewidth',2)
    figure(3); hold on; plot(t,cells(:,4)./sum(cells')','r-','linewidth',2)
    set(gca,'fontSize',18,'linewidth',2);box off
    xlabel('Time post-PHx (hrs)'); ylabel('Fraction of total')
    title('Stellate Cell Dynamics','fontsize',22)
 
    figure(4); hold on; plot(t,conck(:,3),'k-','linewidth',2)
    figure(4); hold on; plot(t,IL6,'b-','linewidth',2)
    set(gca,'fontSize',18,'linewidth',2);box off
    xlabel('Time post-PHx (hrs)'); ylabel('Fold Change')
    title('Cytokine Dynamics','fontsize',22)
 
    figure(5); hold on; plot(t,cellh(:,2),'k-','linewidth',2)
    set(gca,'fontSize',18,'linewidth',2);box off
    xlabel('Time post-PHx (hrs)'); ylabel('Fraction of Original Mass')
    title('Hepatocyte Priming','fontsize',22)
 
    figure(6); hold on; plot(t,cellh(:,3),'k-','linewidth',2)
    set(gca,'fontSize',18,'linewidth',2);box off
    xlabel('Time post-PHx (hrs)'); ylabel('Fraction of Original Mass')
    title('Replicating Hepatocytes','fontsize',22)
 
    figure(7); hold on; plot(t,(G-1).*(cellh(:,2)+cellh(:,3)),'k-','linewidth',2)
    set(gca,'fontSize',18,'linewidth',2);box off
    xlabel('Time post-PHx (hrs)'); ylabel('Fraction of Original Mass')
    title('Liver Hypertrophy','fontsize',22)
     
end
 
end
 
function dxdt = odefun(t,x,kh,kk,ks,ke,x0)
%% Call cellular subfunctions
% Combine variables of secreted factors
x(end-3) = (x(5) + x(15))/2; % Combined IL6
x(end-2) = (x(17) + x(25))/2; % Combined TGFb
 
% Call hepatocyte cellular & molecular equations
dx1 = hepatocyteEquations(t,x,x0,kh);
dx2 = kupfferEquations(t,x,x0,kk);
dx3 = stellateEquations(t,x,x0,ks);
dxe = endothelialEquations(t,x,x0,ke);
dxg = growthEquations(t,x,x0,kh);
 
dxdt = [dx1;dx2;dx3;dx1(5)+dx2(5);dx2(7)+dx3(7);dxe;dxg];
end
 
function [cellh,conch,kh] = hepatocyteParameters(resectionFraction,para,setDisease)
%% Set Hepatocyte Parameters
kh = zeros(41,1);
% Table 1: Molecular parameters
kh(1) = 1-resectionFraction; % Fraction of liver mass remaining (N)
kh(2) = 16.8; % Metabolic load (M)
kh(3) = 0.3; % IL6 production (Changed from Vipul)
kh(4) = 0; % IL6 mRNA degrad (Changed from Vipul)
kh(5) = 6e4; %2e4; % JAK activation rate (V_JAK)
kh(6) = 1e4; % Km JAK
kh(7) = 0.4; % JAK degrad
kh(8) = 2; % Conc. of monomeric STAT3
kh(9) = 7.5e2; % STAT3 activation rate
kh(10) = 0.4; % Km STAT3
kh(11) = 0.1; % STAT3 degrad
kh(12) = 2.4e4; % SOCS activation rate
kh(13) = 7e-4; % Km SOCS3
kh(14) = 0.4; % SOCS3 degrad.
kh(15) = 1.5e-2; % SOCS3 inhibition constant
kh(16) = 2.5e2; % IE response gene expression rate
kh(17) = 18; % Km for IE genes
kh(18) = 5; % IE gene degrad
 
% Table 2: Cellular parameters
kh(19) = 7e-3; % k_Q
kh(20) = 4.4e-3; % k_P
kh(21) = 5.4e-2; % k_R
kh(22) = 2e-2; % k_prol - specifies length of mitotic cycle
kh(23) = 0.1; % k_req - requiescence rate
kh(24) = 8; % theta_req (for sigma_req)
kh(25) = 3; % beta_req (for sigma_req)
kh(26) = 1e-1; %1e-2; % k_ap - apoptosis rate
kh(27) = 9e-3; % theta_ap
kh(28) = 4.5e-3; % beta_ap
 
% Set metabolic demand and growth rates
kh(2) = 23.21; %M, Metabolic Load Rat
kh(42) = 8.29e-4; %G, Growth Rate Rat
 
% Scale the apoptosis response
kh(27) = kh(27)*23.21/kh(2); 
 
% Alter Hepatocyte parameters (ALD)
if setDisease == 2
    kh(8) = kh(8)*.7; % JAK activation rate (V_JAK)
end
 
% Table 3: Steady-State parameters
kh(29) = -kh(3)*kh(2) + kh(5)/(1+kh(6)) + kh(4); %-22.3; % IL6 production
kh(30) = -kh(5)/(1+kh(6)) + kh(7); %-1.6; % JAK production
kh(31) = -kh(9)*kh(8)^2/(kh(8)^2+kh(10)*(1+1/kh(15))) + ...
    kh(16)/(1+kh(17)) + kh(12)/(1+kh(13)) + kh(11); %2.39e4; % STAT3 production
kh(32) = -kh(12)/(1+kh(13)) + kh(14); %2.4e4; % SOCS production
kh(33) = -kh(16)/(1+kh(17)) + kh(18); %-8.16; % IE gene production
 
% Parameters for Production of VEGF
kh(34) = 2; % Hypoxia Load (HL)
kh(35) = 15; % HIF production rate
kh(36) = 0.9; % HIF degradation rate
kh(37) = 2e4; % VEGF activation rate
kh(38) = 1e4; % Km VEGF
kh(39) = 0.4; % VEGF degradation rate
kh(40) = kh(37)/(1+kh(38)) + kh(36); % Steady state of HIF
kh(41) = -kh(37)/(1+kh(38)) + kh(39); % Steady state of VEGF
 
% Set initial hepatocyte states, cell = (Q,P,R)
% and concentrations, conc = [IE,IL6,JAK,STAT3,SOCS3,HIF,VEGF]
cellh = [kh(1),0,0];
conch = ones(1,7); %mRNA levels all start at a FC value of 1
end
 
function dx1 = hepatocyteEquations(t,x,x0,kh)
%% Hepatocyte Equations
% Set aliases
G = x(30);
Q=x(1); P=x(2); R=x(3); N=Q+G*(P+R);
IE=x(4); HGF=x(24); ECM=x(26); IL6=x(27); JAK=x(6); STAT=x(7); SOCS=x(8);
IE0=x0(4); HGF0=x0(24); ECM0=x0(26); IL60=x0(27); JAK0=x0(6); STAT0=x0(7); SOCS0=x0(8);
HIF=x(9); VEGF=x(10); HIF0=x0(9); VEGF0=x0(10);
k=kh;
EC = x(29); 
 
sr = 0.5*(1+tanh((k(24)-HGF)/k(25))); % sigma_req
sa = 0.5*(1+tanh((k(27)-(N/k(2)))/k(28))); % sigma_ap
 
if (IE >= IE0) 
    r1 = k(19)*(IE-IE0)*Q; % Priming of Quiescent cells
else r1 = 0; end;
r2 = k(21)*ECM*R; % Replicating cell returning to Quiescence
r3 = k(23)*sr*P; % Requiescence of Primed cells
if (HGF >= HGF0)
r4 = k(20)*(HGF-HGF0)*P; % Primed cells begining Replication    
else r4 = 0; end;
r5 = k(22)*R; % Doubling of Replicating cells
ra1 = k(26)*sa*Q; % Apoptosis of Quiescent cells
ra2 = k(26)*sa*P; % Apoptosis of Primed cells
ra3 = k(26)*sa*R; % Apoptosis of Replicating cells
 
r6 = k(3)*k(2)/N; % IL6 production by stimulus
r7 = k(5)*IL6/(IL6+k(6)); % IL6 production of JAK
r8 = k(4)*IL6; % IL6 degradation
r9 = k(7)*JAK; % JAK degradation
r10 = k(9)*JAK*k(8)^2/(k(8)^2+k(10)*(1+SOCS/k(15))); % STAT3 production by JAK
r11 = k(16)*STAT/(STAT+k(17)); % IE production by STAT3
r12 = k(12)*STAT/(STAT+k(13)); % SOCS3 production by STAT3
r13 = k(11)*STAT; % STAT3 degradation
r14 = k(14)*SOCS; % SOCS3 degradation
r15 = k(18)*IE; % IE degradation
% r16 = (N-k(1))/k(34)*k(35)*(1-tanh(3*(x(11)+x(12)+x(13)))); % HIF production (Uses KC growth as a surrigate for blood vessel growth)
r16 = (N-k(1))/k(34)*k(35)*(1-tanh(3*EC)); % HIF production (Uses EC growth as a surrigate for blood vessel growth)
r17 = k(37)*HIF/(HIF+k(38)); % HIF activation of VEGF
r18 = k(36)*HIF; % HIF degradation
r19 = k(39)*VEGF; % VEGF degradation
 
dx1(1) = -r1 + r2 + r3 - ra1; % Q Phase
dx1(2) = r1 - r4 - r3 - ra2; % P Phase
dx1(3) = r4 - r2 + r5 - ra3; % R Phase
dx1(4) = r11 - r15 + k(33); % IE genes
dx1(5) = r6 - r7 - r8 + k(29); % IL6
dx1(6) = r7 - r9 + k(30); % JAK
dx1(7) = r10 - r11 - r12 - r13 + k(31); % STAT3
dx1(8) = r12 - r14 + k(32); % SOCS3
dx1(9) = r16 - r17 - r18 + k(40); % HIF1a
dx1(10) = r17 - r19 + k(41); % VEGF
 
% Set differential equations
dx1 = dx1';
end
 
function [cellk,conck,kk] = kupfferParameters(resectionFraction,para,setDisease)
%% Set Kupffer cell parameters
kk = zeros(30,1);
% Table 1: Molecular parameters
kk(1) = 1-resectionFraction; % Fraction of liver mass remaining (N)
kk(2) = 16.8; % Metabolic load (M)
kk(3) = 2; % Hypoxic load (HL)
kk(4) = 16; %8; % TNF production
kk(5) = 2; % TNF mRNA degrad
kk(6) = 180; %90; % IL6 production
kk(7) = 0.9; % IL6 degradation
kk(8) = 20; %1; % IL10 production
kk(9) = 0.9; % IL10 degradation
kk(10) = 30; %3; % TGFb production
kk(11) = 0; % TGFb degradation
kk(12) = 15; % PDGF production
kk(13) = 0.9; % PDGF degradation
 
% Table 2: Cellular parameters
kk(14) = 7e-3; % k_Q
kk(15) = 2.2e-2; % k_A
kk(16) = 5.4e-2; % k_R
kk(17) = 2e-2; % k_prol - specifies length of mitotic cycle
kk(18) = 0.3; % k_req - requiescence rate
kk(19) = 8; % theta_req (for sigma_req)
kk(20) = 3; % beta_req (for sigma_req)
kk(21) = 1e-1; % k_ap - apoptosis rate
kk(22) = 9e-3; % theta_ap
kk(23) = 4.5e-3; % beta_ap
kk(24) = 0.1; % IL10 antagonism to IL6 (This parameter no longer used)
 
% IL10 inhibition of TNFa
kk(30) = 3; %1.5; % IL10 inihbition of TNFa
 
% Increase both pro- and anti-inflammation
if setDisease == 2
    kk(4) = kk(4)*2;
    kk(6) = kk(6)*1.25;
    kk(8) = kk(8)*3;
    kk(10) = kk(10)*3;
end
 
% Table 3: Steady-State parameters
kk(25) = kk(5); % TNF production
kk(26) = kk(7) + kk(24); % IL6 production
kk(27) = kk(9) + kk(24); % IL10 production
kk(28) = kk(11); % TGFb production
kk(29) = kk(13); % PDGF production
 
% Set metabolic demand
kk(2) = 23.21; %M, Metabolic Load Rat
 
% Scale the apoptosis response
kk(22) = kk(22)*23.21/kk(2); 
 
% Set initial hepatocyte states, cell = (Q,P,R)
% and concentrations, conc = [TNF, IL6, IL10, TGFb, PDGF]
cellk = [kk(1),0,0];
conck = ones(1,5); % mRNA levels all start at a FC value of 1
end
 
function dx2 = kupfferEquations(t,x,x0,kk)
%% Kupffer Cell Equations
% Set aliases
Q=x(11); A=x(12); R=x(13); % Kupffer cell states
N=x(1)+x(30)*(x(2)+x(3)); % N is based on the total number of hepatocytes
TNF=x(14); IL6=x(27); IL10=x(16); TGFb=x(28); PDGF=x(18); VEGF=x(10); ECM=x(26);
TNF0=x0(14); IL60=x0(27); IL100=x0(16); TGFb0=x0(28); PDGF0=x0(18); VEGF0 = x0(10);
HGF=x(24);
k=kk;
EC=x(30);
 
sr = 0.5*(1+tanh((k(19)-(k(2)/N/10 + TNF))/k(20))); % sigma_req
sa = 0.5*(1+tanh((k(22)-(N/k(2)))/k(23))); % sigma_ap
 
if (TNF >= TNF0)
    r1 = k(14)*((TNF-TNF0) + (k(2)/N-k(2)))*Q; % Activation of Quiescent cells
else r1 = 0; end;
r2 = k(16)*ECM*R; % Replicating cell returning to Activation
r3 = k(18)*sr*A; % Requiescence of Activated cells
if (VEGF >= VEGF0)
    r4 = k(15)*(VEGF - VEGF0)*A; % Activated cells begining Replication
else r4 = 0; end;
r5 = k(17)*R; % Doubling of Replicating cells
ra1 = k(21)*sa*Q; % Apoptosis of Quiescent cells
ra2 = k(21)*sa*A; % Apoptosis of Activated cells
ra3 = k(21)*sa*R; % Apoptosis of Replicating cells
 
r6 = k(4)*A*((k(30)+IL10)/IL10); % TNF production by Activated cells
r7 = k(5)*TNF; % TNF degradation
r8 = k(6)*A; % IL6 production
r9 = k(7)*IL6; % IL6 degradation
r10 = k(8)*A; % IL10 production
r11 = k(9)*IL10; % IL10 degradation
r12 = k(10)*A; % TGFb production
r13 = k(11)*TGFb; % TGFb degradation
r14 = (N-k(1))/k(3)*k(12)*(1-tanh(3*EC)); % PDGF production in response to hypoxia (Uses EC as a surragate for blood vessel growth)
r15 = k(13)*PDGF; % PDGF degradation
 
dx2(1) = -r1 + r3 - ra1; % Q Phase
dx2(2) = r1 + r2 - r4 - r3 - ra2; % A Phase
dx2(3) = r4 - r2 + r5 - ra3; % R Phase
 
dx2(4) = r6 - r7 + kk(25); % TNF
dx2(5) = r8 - r9 + kk(26); % IL6
dx2(6) = r10 - r11 + kk(27); % IL10
dx2(7) = r12 - r13 + kk(28); % TGFb
dx2(8) = r14 - r15 + kk(29); % PDGF
 
% Set differential equations
dx2 = dx2';
end
 
function [cells,concs,ks] = stellateParameters(resectionFraction,para,setDisease)
%% Set Stellate cell parameters
ks = zeros(27,1);
% Table 1: Molecular parameters
ks(1) = 1-resectionFraction; % Fraction of liver mass remaining (N)
ks(2) = 16.8; % Metabolic load (M)
ks(3) = 25; % HGF production
ks(4) = 0.23; % HGF degrad
ks(5) = 60e-2; %6e-2; % k_up - HGF uptake/production rate by ECM
ks(6) = 8; %1.5; % TGFb production
ks(7) = 0.9; % TGFb degradation
ks(8) = 100; %50; % ECM production
ks(9) = 7; % ECM degrad by MMPs
ks(10) = 3; % ECM degrad
 
% Table 2: Cellular parameters
ks(11) = 7e-2; % 7e-3; % k_QP (Quiescent to Pro-proliferative)
ks(12) = 3e-2; %7e-3; % k_QA (Quiescent to Anti-proliferative)
ks(13) = 4.4e-3; % k_AP
ks(14) = 4.4e-3; % k_AA
ks(15) = 5.4e-2; % k_RP
ks(16) = 5.4e-2; % k_RA
ks(17) = 0.85e-2; %2e-2; % k_prol - specifies length of mitotic cycle
ks(18) = 0.2; %0.1; % k_req - requiescence rate
ks(19) = 8; % theta_req (for sigma_req)
ks(20) = 3; % beta_req (for sigma_req)
ks(21) = 1e-1; %1e-2; % k_ap - apoptosis rate
ks(22) = 9e-3; % theta_ap
ks(23) = 4.5e-3; % beta_ap
ks(24) = 5; % TGFb inhibition of HGF production
 
% Matrix preconditioning and GF deficiency (with increased macrophage activation)
if setDisease == 2
    ks(11) = ks(11)*.65;
%     ks(12) = ks(12)*.35;
    ks(12) = ks(12)*.25;
    ks(5) = ks(5)*.7;
    ks(8) = ks(8)*4;
    ks(9) = ks(9)*0.1;
end
 
% Table 3: Steady-State parameters
ks(25) = ks(4) + ks(5); %-22.3; % HGF production
ks(26) = ks(7); % TGFb production
ks(27) = ks(9) + ks(10); % ECM production
 
% Set metabolic demand
ks(2) = 23.21; %M, Metabolic Load Rat
 
% Scale the apoptosis response
ks(22) = ks(22)*23.21/ks(2); 
 
% Set initial stellate cell states, cell = (Q,Pro-R,Pro-R-Rep,Anti-R,Anti-R-Rep)
% and concentrations, conc = [HGF,TGFb,ECM]
cells = [ks(1),0,0,0,0];
concs = ones(1,3); %mRNA levels all start at a FC value of 1
end
 
function dx3 = stellateEquations(t,x,x0,ks)
%% Stellate Cell Equations
% Set aliases
Q=x(19); AP=x(20); RP=x(21); AA=x(22); RA=x(23); % Stellate cell states
N=x(1)+x(30)*(x(2)+x(3)); % N is based on the total number of hepatocytes
HGF=x(24); TGFb=x(28); ECM=x(26); PDGF=x(18); TNF=x(14);
HGF0=x0(24); TGFb0=x0(28); ECM0=x0(26); PDGF0=x0(18); TNF0=x0(14);
IL6=x(27); IL60=x0(27);
k=ks;
 
sr = 0.5*(1+tanh((k(19)-PDGF)/k(20))); % sigma_req
sa = 0.5*(1+tanh((k(22)-(N/k(2)))/k(23))); % sigma_ap
 
if (IL6 >= IL60)
r1 = k(11)*(IL6-IL60)*Q; % Pro-proliferative (PP) Activation of Quiescent cells    
else r1 = 0; end;
r2 = k(15)*ECM*RP; % Replicating cell returning to PP Activation
r3 = k(18)*sr*AP; % Requiescence of PP Activated cells
if (PDGF >= PDGF0)
    r4 = k(13)*(PDGF-PDGF0)*AP; % PP Activated cells begining Replication %%%%%%%%%%% This should be k(13) %%%%%%%%%%%
else r4 = 0; end;
r5 = k(17)*RP; % Doubling of PP Replicating cells
ra1 = k(21)*sa*Q; % Apoptosis of Quiescent cells
ra2 = k(21)*sa*AP; % Apoptosis of PP Activated cells
ra3 = k(21)*sa*RP; % Apoptosis of PP Replicating cells
 
if (TGFb >= TGFb0)
    r6 = k(12)*(TGFb-TGFb0)*Q; % Anti-proliferative (AP) Activation of Quiescent cells
else r6 = 0; end;
r7 = k(16)*ECM*RA; % Replicating cell returning to AP Activation 
r8 = k(18)*sr*AA; % Requiescence of AP Activated cells
if (PDGF >= PDGF0)
    r9 = k(14)*(PDGF-PDGF0)*AA; % AP Activated cells begining Replication %%%%%%%%%%% This should be k(14) %%%%%%%%%%%
else r9 = 0; end;
r10 = k(17)*RA; % Doubling of AP Replicating cells
ra4 = k(21)*sa*AA; % Apoptosis of AP Activated cells
ra5 = k(21)*sa*RP; % Apoptosis of AP Replicating cells
 
r11 = k(3)*AP*((k(24)+TGFb)/TGFb); % HGF production by Activated cells
r12 = k(4)*HGF; % HGF degradation
r13 = k(5)*HGF*ECM; % HGF uptake by ECM
r14 = k(6)*AA; % TGFb production by Activated cells
r15 = k(7)*TGFb; % TGFb degradation
r16 = k(8)*AA; % ECM production by Activated cells
r17 = k(9)*ECM*TNF; % ECM degradation by TNF actived MMPs
r18 = k(10)*ECM; % ECM degradation rate
 
dx3(1) = -r1 + r3 - r6 + r8 - ra1; % Q Phase
dx3(2) = r1 + r2 - r4 - r3 - ra2; % PA Phase
dx3(3) = r4 - r2 + r5 - ra3; % RP Phase
dx3(4) = r6 + r7 - r9 - r8 - ra4; % AA Phase
dx3(5) = r9 - r7 + r10 - ra5; % RA Phase
 
dx3(6) = r11 - r12 - r13 + k(25); % HGF
dx3(7) = r14 - r15 + k(26); % TGFb
dx3(8) = r16 - r17 - r18 + k(27); % ECM
 
% Set differential equations
dx3 = dx3';
end
 
function [celle,ke] = endothelialParameters(resectionFraction,para)
%% Set Endothelial Cell Parameters
ke = zeros(2,1);
ke(1) = 1 - resectionFraction; % Fraction of liver mass remaining (N)
ke(2) = 2e-2; % k_prol - specifies length of mitotic cycle
celle = ke(1); % Fraction of initial endothelial cells
end
 
function dxe = endothelialEquations(t,x,x0,ke)
%% Hepatocyte Equations
% Set aliases
VEGF=x(10); VEGF0=x0(10);
 
if (VEGF >= VEGF0) 
    r1 = ke(2)*(VEGF - VEGF0); % Endothelial Cell proliferation
else r1 = 0; end;
 
dxe = r1; % Endothelial cell proliferation
end
 
function dxg = growthEquations(t,x,x0,kh)
G = x(30);
Q=x(1); P=x(2); R=x(3); N=Q+G*(P+R);
 
dxg(1) = (kh(2)/N)*kh(42) - kh(2)*kh(42);
end
