# Supplementary material for: Cellular network modeling and single cell gene expression analysis reveals novel hepatic stellate cell phenotypes controlling liver regeneration dynamics
Source: BMC Syst Biol. 2018 Oct 3;12:86. doi: 10.1186/s12918-018-0605-7 (PMC6171157; doi:10.1186/s12918-018-0605-7)
Supplement: Supplementary file 5 — Zip file containing the raw mRNA expression data generated from single cells used in this manuscript. Data were manually inspected for reactions with CT values above those for water (below the limit of detection). These reactions were manually failed resulting in their removal from the data sets. Processed and unprocessed data are included. (ZIP 2160 kb) [file 12918_2018_605_MOESM5_ESM.zip]

Archive with 26 entries (24 files):
- sc-rna-expression-data/Processed data/
- sc-rna-expression-data/Processed data/HSC-SingleCell-SampleData.txt
- sc-rna-expression-data/Processed data/SH1-Hep-3-4-DataPostQC.txt
- sc-rna-expression-data/Processed data/SH1-Hep-HSC-3-2a-DataPostQC.txt
- sc-rna-expression-data/Processed data/SH1-HSC-3-2b-DataPostQC.txt
- sc-rna-expression-data/Processed data/SH1-HSC-3-2-merged-DataPostQC.txt
- sc-rna-expression-data/Processed data/SH1-HSC-3-3-DataPostQC.txt
- sc-rna-expression-data/Processed data/SH1-HSC-3-4-DataPostQC.txt
- sc-rna-expression-data/Processed data/SH1-HSC-3-5-DataPostQC.txt
- sc-rna-expression-data/Processed data/SH1-HSC-3-6-DataPostQC.txt
- sc-rna-expression-data/Processed data/SH1-HSC-3-7-DataPostQC.txt
- sc-rna-expression-data/Unprocessed data/
- sc-rna-expression-data/Unprocessed data/SH1-Hep-HSC-3-pools-data-10-30-14.csv
- sc-rna-expression-data/Unprocessed data/SH1-Hep-HSC-3-pools-designFile-10-30-14.xlsx
- sc-rna-expression-data/Unprocessed data/SH1-HSC-3-2b-pools-data-10-28-14.csv
- sc-rna-expression-data/Unprocessed data/SH1-HSC-3-2b-pools-designFile-10-28-14.xlsx
- sc-rna-expression-data/Unprocessed data/SH1-HSC-3-3-designFile.xlsx
- sc-rna-expression-data/Unprocessed data/SH1-HSC-3-3-QC-data-022315.csv
- sc-rna-expression-data/Unprocessed data/SH1-HSC-3-4-DataPostQC.csv
- sc-rna-expression-data/Unprocessed data/SH1-HSC-3-4-design.xlsx
- sc-rna-expression-data/Unprocessed data/SH1-HSC-3-5-DataPostQC.csv
- sc-rna-expression-data/Unprocessed data/SH1-HSC-3-5-design.xlsx
- LiverRegenGrowthFull_final_rat.m
- SH1-HSC-dataAnalysis-mainResults.R
- SH1-HSC-DataPostQC-Processed-Collated.txt
- Tables S1 to S4.docx
