# Supplementary material for: Cellular network modeling and single cell gene expression analysis reveals novel hepatic stellate cell phenotypes controlling liver regeneration dynamics
Source: BMC Syst Biol. 2018 Oct 3;12:86. doi: 10.1186/s12918-018-0605-7 (PMC6171157; doi:10.1186/s12918-018-0605-7)
Supplement: Supplementary file 5 — Zip file containing the raw mRNA expression data generated from single cells used in this manuscript. Data were manually inspected for reactions with CT values above those for water (below the limit of detection). These reactions were manually failed resulting in their removal from the data sets. Processed and unprocessed data are included. (ZIP 2160 kb) [file 12918_2018_605_MOESM5_ESM.zip › sc-rna-expression-data/Processed data/HSC-SingleCell-SampleData.txt]

Treatment	Time	Col14a1	Col3a1	Ecm1	HGFa.b	IGF1	Vegfa	Actb	Tgfb1	Spp1	Rdh10	IL6	IL10
Ethanol	24h	NA	19	15	12	18	27	18	21	NA	25	14	25
Ethanol	24h	24	29	9	NA	NA	23	NA	25	27	NA	28	22
Ethanol	24h	17	NA	NA	NA	10	NA	13	NA	11	23	27	10
Ethanol	24h	10	27	24	24	NA	NA	23	24	17	21	21	29
Ethanol	24h	24	16	10	19	20	22	20	NA	18	23	15	14
Ethanol	24h	24	18	21	23	14	NA	20	NA	9	17	29	NA
Control	0h	28	18	NA	29	NA	12	24	28	24	16	29	20
Control	0h	27	27	12	12	11	18	NA	18	10	25	NA	21
Control	24h	25	23	11	24	13	NA	20	24	25	NA	19	11
Control	24h	26	13	26	29	19	NA	28	17	13	20	15	9
Control	24h	18	25	NA	11	14	NA	10	NA	12	NA	9	13
Control	24h	9	NA	21	NA	12	12	9	NA	13	24	NA	NA
Control	24h	17	17	17	14	26	14	11	13	NA	25	28	14
Control	24h	11	19	NA	19	19	13	NA	12	13	24	NA	17
Control	24h	13	NA	29	NA	12	28	NA	NA	27	27	NA	NA
Control	24h	15	NA	17	10	NA	NA	10	NA	27	NA	22	10
Ethanol	0h	26	19	13	25	18	14	17	16	18	26	17	17
Ethanol	24h	29	19	15	20	14	19	NA	28	NA	NA	11	14
Ethanol	24h	NA	NA	NA	NA	22	29	12	9	19	NA	NA	NA
Ethanol	24h	19	28	27	14	25	27	27	15	23	19	24	12
Control	0h	20	13	28	13	NA	NA	29	23	20	27	14	23
Control	24h	13	NA	10	29	22	28	13	13	24	29	11	16
Control	24h	29	18	10	28	20	NA	17	10	23	18	NA	9
Ethanol	0h	NA	27	20	NA	10	14	12	29	13	27	13	9
Ethanol	0h	26	28	27	18	28	NA	NA	14	26	17	18	14
Ethanol	24h	26	20	18	26	16	NA	NA	17	16	NA	26	NA
Control	0h	20	18	17	28	NA	24	15	21	20	NA	NA	19
Control	0h	20	26	29	24	23	NA	22	28	NA	11	10	16
Control	0h	20	NA	19	20	28	NA	NA	18	29	NA	NA	24
Control	0h	13	9	23	12	17	NA	27	NA	21	28	23	NA
Ethanol	0h	NA	13	22	24	16	27	16	18	NA	22	NA	19
Ethanol	0h	NA	17	24	24	27	22	26	9	21	NA	10	22
Ethanol	24h	19	25	23	27	NA	27	9	20	26	23	23	18
Ethanol	24h	27	26	NA	10	11	13	21	9	20	NA	22	NA
Ethanol	24h	22	9	NA	19	18	16	28	NA	27	NA	28	NA
Ethanol	24h	13	NA	NA	9	20	NA	NA	24	15	NA	29	27
Ethanol	24h	NA	NA	11	11	NA	16	NA	18	13	12	NA	9
Control	0h	16	NA	23	12	15	9	NA	27	12	10	10	18
Control	0h	21	19	18	25	NA	NA	22	9	9	24	26	NA
Control	0h	10	18	29	29	10	10	NA	18	NA	18	24	NA
Control	0h	NA	10	29	NA	19	NA	29	NA	25	9	16	9
Control	0h	20	21	NA	12	24	25	19	NA	NA	NA	27	12
Control	24h	11	29	NA	23	10	25	21	19	20	16	10	NA
Control	24h	17	14	22	NA	NA	10	19	29	21	20	24	28
Control	0h	NA	NA	NA	NA	NA	17	19	16	27	14	15	NA
Control	0h	NA	21	13	NA	15	22	NA	18	22	NA	17	16
Control	0h	NA	NA	22	NA	24	28	29	29	12	20	11	11
Ethanol	24h	17	27	20	NA	NA	29	17	14	12	21	NA	18
Ethanol	24h	9	22	19	24	NA	15	NA	23	10	10	27	25
Ethanol	24h	28	25	17	10	10	18	10	25	NA	23	19	22
Control	24h	22	10	NA	NA	NA	NA	24	23	NA	15	18	10
Ethanol	0h	NA	15	18	NA	25	18	26	22	20	NA	20	12
Ethanol	0h	25	11	26	26	18	NA	20	NA	21	19	15	13
Ethanol	0h	22	18	29	17	29	NA	20	17	11	29	10	NA
Ethanol	0h	18	17	NA	10	19	28	NA	NA	13	24	22	19
Ethanol	0h	NA	15	16	13	NA	14	18	22	NA	20	20	26
Ethanol	24h	NA	10	NA	16	24	26	17	22	11	NA	23	17
Ethanol	24h	NA	11	NA	11	14	26	20	23	NA	NA	26	NA
Ethanol	24h	24	NA	13	18	21	NA	12	20	NA	18	15	NA
Ethanol	24h	12	24	23	29	NA	NA	NA	15	10	21	NA	20
Control	0h	9	18	NA	15	11	17	10	18	27	20	13	NA
Control	0h	9	26	19	29	NA	17	NA	25	19	18	15	NA
Control	0h	24	19	24	NA	27	NA	NA	11	29	16	29	NA
Control	0h	18	29	10	28	16	NA	NA	23	15	13	13	9
Control	0h	29	NA	NA	NA	17	24	NA	NA	18	21	16	NA
Control	0h	NA	14	18	NA	NA	NA	29	17	28	NA	14	NA
Control	0h	22	28	27	9	25	NA	NA	10	16	NA	17	28
Control	0h	NA	23	12	26	23	26	15	27	NA	NA	NA	21
Control	0h	28	NA	12	12	16	15	NA	18	25	17	21	21
Control	24h	NA	29	18	17	NA	NA	10	NA	NA	NA	15	14
Control	24h	12	29	21	NA	29	27	12	9	NA	18	11	9
Control	24h	17	10	14	21	22	21	19	26	12	12	23	29
Control	24h	23	16	NA	10	14	23	NA	16	16	18	NA	25
Control	24h	18	NA	NA	12	10	19	NA	NA	16	10	NA	26
Control	24h	19	16	14	15	27	24	15	9	NA	11	25	17
Control	24h	23	21	19	NA	21	NA	16	29	NA	19	13	24
Ethanol	0h	21	10	26	23	11	9	29	NA	21	12	NA	24
Ethanol	0h	NA	15	22	28	NA	NA	29	15	14	18	13	25
Ethanol	0h	9	28	NA	NA	28	19	29	22	NA	27	13	29
Ethanol	0h	29	NA	19	13	9	9	20	NA	11	25	23	24
