# Supplementary material for: Cellular network modeling and single cell gene expression analysis reveals novel hepatic stellate cell phenotypes controlling liver regeneration dynamics
Source: BMC Syst Biol. 2018 Oct 3;12:86. doi: 10.1186/s12918-018-0605-7 (PMC6171157; doi:10.1186/s12918-018-0605-7)
Supplement: Supplementary file 5 — Zip file containing the raw mRNA expression data generated from single cells used in this manuscript. Data were manually inspected for reactions with CT values above those for water (below the limit of detection). These reactions were manually failed resulting in their removal from the data sets. Processed and unprocessed data are included. (ZIP 2160 kb) [file 12918_2018_605_MOESM5_ESM.zip › sc-rna-expression-data/Processed data/SH1-Hep-3-4-DataPostQC.txt]

Name	SampleType	AnimalID	Treatment	Time	AnatomicalRegion	Concentration	PreAmp	GFAP	LRAT	Ccnd1	Pecam1	Itgam	Mrc1	PCK1	ANG1	P38MAPK	SREBP2	Tbp	Erlin2	Actb	Gapdh	Vegfa	Alb	Acly	APOA4	JUN	Socs3	SMAD1	SMAD7	STAT3	Ppara	HNF4a	CASP3	CASP8	IRAK1	CYP2A1	CYP3A1	DLAT	PFKFB1	HIF1A	TNFR1	CASP12	CYP1A2	UBQLN1	TGFb1	Fas	Got1	IDH3A	Pklr
SH1-5l-10H-P-Pool	10 Cell Pool Hep	5	Control	0h	Portal	NA	4h	15.49670129	11.06192846	14.80238856	NA	NA	14.44899289	9.432986476	17.08381954	10.27518823	12.74962601	NA	14.66500756	NA	6.361510741	12.79263161	4.869030561	11.39816297	11.82436345	11.67916195	11.07610007	NA	12.89509312	15.39793166	13.97400819	9.100685554	20.84922622	11.40817703	14.20710456	12.7576449	13.01946693	11.16474962	13.12591282	16.0772037	14.39757812	NA	12.05951767	14.50125282	21.20954892	15.75299005	14.16835162	22.51508314	12.1894954
SH1-1l-1H-P-11	1 Cell Hep	1	Control	0h	Portal	NA	4h	18.81084047	13.81751498	NA	NA	NA	NA	12.45523403	NA	NA	12.9075992	NA	22.27142923	NA	8.930955076	14.31733271	5.544188597	14.7742663	13.79425828	NA	NA	14.77634946	15.11654003	16.40404897	22.12852416	12.76072834	NA	15.31159121	15.02494983	13.97281529	15.07528029	13.59816419	NA	NA	NA	NA	13.09585484	NA	NA	NA	NA	15.75008483	13.62417851
SH1-1l-1H-P-12	1 Cell Hep	1	Control	0h	Portal	NA	4h	NA	12.81917495	NA	NA	NA	NA	22.54835233	NA	12.8811267	16.33116987	NA	NA	NA	7.777591133	22.04614629	15.58580372	20.47243502	18.09397821	12.1034021	12.00226745	16.8886935	13.6471724	NA	22.64237294	13.62246964	NA	13.13523906	NA	20.8415716	NA	12.25817464	NA	NA	NA	NA	22.10362239	NA	NA	NA	NA	NA	15.69534763
SH1-1l-1H-P-13	1 Cell Hep	1	Control	0h	Portal	NA	4h	NA	NA	13.65178817	NA	NA	NA	11.96336501	18.27992715	13.8380331	12.36213774	NA	15.47416067	NA	10.30726445	13.15567146	5.216381436	12.92049581	12.80249617	20.91893876	NA	21.92607293	NA	NA	14.05607601	12.48945822	NA	14.78090955	17.5649495	13.62892164	NA	14.69296693	14.98442649	NA	NA	NA	10.98758144	NA	NA	NA	14.85700168	NA	13.35935112
SH1-1l-1H-P-14	1 Cell Hep	1	Control	0h	Portal	NA	4h	NA	14.14414468	24.13605013	NA	NA	NA	13.62506467	NA	18.64597894	13.19275754	NA	20.28706998	NA	10.71464853	16.00943448	7.276038352	15.36705882	15.27433598	NA	NA	NA	NA	NA	NA	13.76478852	NA	NA	NA	NA	NA	14.97261917	NA	NA	NA	NA	13.45537492	NA	NA	NA	NA	NA	13.9256036
SH1-1l-1H-P-15	1 Cell Hep	1	Control	0h	Portal	NA	4h	NA	NA	NA	NA	NA	NA	14.923632	NA	13.8637856	13.46575546	NA	19.2111136	NA	10.67740648	NA	6.412208847	NA	13.57437701	NA	NA	NA	NA	NA	16.60680221	12.58489389	NA	NA	23.79507366	15.36172695	NA	NA	NA	NA	NA	NA	12.53745295	NA	NA	NA	NA	NA	14.32047358
SH1-5l-1H-P-9	1 Cell Hep	5	Control	0h	Portal	NA	4h	NA	NA	18.56057464	NA	NA	NA	15.21872095	NA	16.26222767	11.76148547	NA	15.48982455	NA	10.71777875	16.35281809	11.10926219	15.96407356	16.87547389	22.92221808	18.31689755	NA	NA	NA	13.99344914	19.03638062	NA	NA	15.15320533	12.20317237	NA	18.99678714	NA	NA	NA	NA	NA	NA	NA	NA	18.2049599	NA	23.54961551
SH1-5l-1H-P-10	1 Cell Hep	5	Control	0h	Portal	NA	4h	17.62475463	15.56205841	19.73247191	NA	NA	NA	NA	22.80642876	15.07916018	14.36169268	NA	17.88696983	NA	8.776630928	NA	14.53410412	NA	15.76259344	13.13413824	13.67485183	NA	13.51850074	NA	16.20879816	12.51866725	NA	14.00433907	NA	NA	NA	13.42164793	NA	NA	NA	NA	NA	NA	NA	NA	NA	NA	21.04697544
SH1-5l-1H-P-11	1 Cell Hep	5	Control	0h	Portal	NA	4h	17.51954404	15.27035373	16.57620117	NA	16.35112468	NA	12.53099137	NA	13.12011594	12.75578079	NA	18.36302339	NA	9.8464235	13.48908955	8.383092443	15.18604301	14.95318726	15.4105694	14.28178483	15.67495432	16.12582074	16.8616811	16.62744377	12.3447133	NA	13.82731094	19.46833567	NA	15.07405088	14.98447274	NA	NA	NA	NA	12.46380457	NA	NA	NA	18.71951672	NA	14.2051914
SH1-5l-1H-P-12	1 Cell Hep	5	Control	0h	Portal	NA	4h	14.33648023	10.54535143	18.38363038	NA	NA	NA	13.0725597	NA	10.00485152	13.04121966	NA	23.9269833	NA	5.019278466	NA	13.60481145	20.32998767	12.0353036	10.48335637	10.38550253	11.85916313	12.02739111	11.83742887	23.28323921	10.73875348	NA	10.23736815	NA	NA	NA	9.940507485	NA	NA	NA	NA	NA	NA	NA	NA	NA	NA	11.4584295
SH1-5l-1H-P-13	1 Cell Hep	5	Control	0h	Portal	NA	4h	16.4390877	13.39219354	18.57211366	NA	NA	NA	11.56955535	NA	12.52157336	11.29156214	NA	15.74338487	NA	8.438532138	14.71920998	6.902780244	13.12554632	13.26735704	13.36595014	14.09777152	16.40845392	14.83266677	NA	16.53013654	12.4600289	NA	13.0971385	16.23908127	14.7576335	13.68555896	13.59895458	13.00762331	NA	15.61505747	NA	11.93324955	NA	NA	NA	14.46644784	NA	12.45200974
SH1-5l-10H-C-Pool	10 Cell Pool Hep	5	Control	0h	Central	NA	4h	14.26124916	12.15197719	15.45574096	NA	22.88606127	NA	11.54239	15.38696686	10.04117283	13.40324344	NA	14.66774181	NA	6.543566818	12.43699786	6.245408291	12.77078242	11.72452146	10.97512426	11.29236936	NA	11.63265432	17.64548365	13.33594021	9.91169557	NA	10.98810936	13.71033224	15.00649936	14.44194158	11.16101956	13.27189793	NA	18.21242032	NA	12.64487786	NA	15.57881656	NA	15.78396545	16.40842353	13.55132446
SH1-1l-1H-C-11	1 Cell Hep	1	Control	0h	Central	NA	4h	15.95196864	12.88616569	14.92891814	NA	NA	NA	11.34479502	NA	11.52778409	12.89074311	NA	19.87018049	NA	6.934783871	12.19396536	5.871755175	11.02018266	11.80718962	12.559775	11.42706095	14.04636442	12.29364106	17.57352879	15.07230751	10.08128315	NA	11.82546968	22.9740644	13.76176413	14.96487482	11.19304594	13.73243175	NA	NA	NA	8.557205104	16.15708967	NA	NA	NA	15.78247352	11.11359224
SH1-1l-1H-C-12	1 Cell Hep	1	Control	0h	Central	NA	4h	NA	NA	18.90926257	NA	NA	NA	14.05272615	NA	17.01243775	10.74230156	NA	NA	NA	9.664657345	NA	10.19597176	15.13417001	13.37291931	NA	14.03738635	NA	16.35812254	NA	15.6457568	12.89742624	NA	15.19753345	NA	NA	NA	NA	NA	NA	NA	NA	12.99268226	NA	NA	NA	15.08983975	NA	NA
SH1-1l-1H-C-13	1 Cell Hep	1	Control	0h	Central	NA	4h	14.88604505	14.22112562	21.42053472	NA	NA	NA	12.97997791	NA	13.42516543	11.49889728	NA	22.6124989	NA	8.589417682	14.39453146	8.015332929	13.32320757	13.44494801	15.85743932	14.31113473	16.2762341	NA	NA	20.77161284	13.51107411	NA	13.86180556	21.17469128	14.0511447	NA	14.71116701	NA	NA	NA	NA	12.62079071	NA	NA	NA	15.98518689	NA	13.01024074
SH1-1l-1H-C-14	1 Cell Hep	1	Control	0h	Central	NA	4h	NA	14.07913194	NA	NA	NA	NA	13.8172283	NA	15.91087235	11.77293911	NA	19.48402116	NA	9.883981602	14.2587613	6.987635818	13.03816069	13.14387218	15.53452113	NA	15.55753429	NA	NA	18.37424221	12.26273673	NA	NA	NA	13.08118995	13.76173322	12.71445757	14.09428786	NA	NA	NA	12.60523629	NA	NA	NA	15.09207432	NA	12.26487415
SH1-1l-1H-C-15	1 Cell Hep	1	Control	0h	Central	NA	4h	16.81998273	15.25401939	23.17314312	NA	NA	NA	13.59573467	NA	12.07914952	13.75612056	NA	21.60722734	NA	8.005513388	15.59632545	6.7783157	12.95023302	13.44734967	13.27122751	12.15603078	15.14328183	13.69045782	17.97692931	15.69499451	11.03181798	NA	13.21926371	24.48428131	14.06073527	NA	17.81444257	14.63361703	NA	NA	NA	10.95001349	15.01504398	NA	NA	15.70014089	NA	12.31766395
SH1-5l-1H-C-9	1 Cell Hep	5	Control	0h	Central	NA	4h	16.56495595	NA	19.50230291	NA	NA	NA	12.46929675	17.75969913	11.5167402	12.27046886	NA	18.05326741	NA	7.164012981	21.40366825	7.732696539	15.05840822	12.37964752	13.0766488	13.67984447	14.90546925	13.92049754	16.59186549	14.92669971	11.65534445	NA	12.11143644	21.39873823	13.85088505	14.88391212	12.98086617	14.14701464	NA	16.38416285	NA	16.8860937	NA	NA	NA	NA	NA	13.3424284
SH1-5l-1H-C-10	1 Cell Hep	5	Control	0h	Central	NA	4h	23.35019212	14.30921827	16.94783169	NA	NA	NA	13.26972269	NA	12.62214193	12.45010509	NA	15.29612465	NA	10.25629375	NA	10.68331955	NA	15.5981452	19.86482431	17.0130522	17.95025734	17.49317101	NA	19.84919579	14.4870421	NA	25.36149164	18.07962585	NA	NA	NA	NA	NA	17.69214021	NA	NA	NA	NA	NA	NA	NA	16.44051096
SH1-5l-1H-C-11	1 Cell Hep	5	Control	0h	Central	NA	4h	19.30274692	NA	19.59237594	NA	18.72696495	NA	11.4294598	15.75464372	13.12867772	12.21253958	NA	13.96010483	NA	8.871666534	13.11186215	6.272156819	12.65447251	12.29204047	23.19303204	15.86137409	16.69005604	15.69761993	NA	14.23847971	12.82405044	NA	14.40636701	23.04546843	12.75787726	13.83657684	14.40395051	14.15888967	NA	15.46200053	NA	13.73055235	NA	NA	NA	17.97612274	NA	13.35482173
SH1-5l-1H-C-12	1 Cell Hep	5	Control	0h	Central	NA	4h	18.1349268	NA	NA	NA	NA	NA	NA	NA	13.79200036	13.91354845	NA	15.29952653	NA	9.74959296	NA	14.45830077	23.68326208	15.08438671	14.78819949	NA	16.57357714	NA	NA	23.64251336	14.42274797	NA	15.25000623	21.04335776	NA	NA	13.84119254	NA	NA	NA	NA	NA	NA	22.26924713	NA	NA	NA	NA
SH1-5l-1H-C-13	1 Cell Hep	5	Control	0h	Central	NA	4h	NA	14.85796574	17.60848755	NA	NA	NA	NA	NA	15.74348391	13.48282756	NA	15.83496735	NA	10.21740738	NA	13.58842102	NA	16.04958875	14.15292347	NA	16.45229142	14.86569191	NA	17.64564376	13.7975776	NA	15.17729309	17.85035005	NA	NA	14.63472386	NA	NA	NA	NA	NA	NA	NA	NA	NA	NA	NA
SH1-1p-1H-P-10	1 Cell Hep	1	Control	24h	Portal	NA	4h	15.73898915	12.46789307	13.49976107	NA	NA	13.27612658	11.67114197	NA	12.79176038	10.84250795	NA	14.55539845	NA	8.452191647	12.46617688	4.163804507	12.58156422	13.97778152	13.49267598	13.41792207	13.93333489	13.25145997	15.8472518	14.68815652	11.93405045	NA	15.52901665	13.58301524	11.74138875	13.20483246	14.12488902	15.10879931	15.20368317	12.58239681	13.87645032	8.377267161	14.2963143	14.30532297	NA	14.7923961	NA	14.46112203
SH1-1p-1H-P-11	1 Cell Hep	1	Control	24h	Portal	NA	4h	15.1383688	14.23164643	19.69844109	NA	NA	NA	13.14946407	NA	12.84008784	10.76700107	NA	13.42331801	NA	9.688338833	16.96707706	6.446072623	NA	14.31251988	15.51019826	NA	17.17905608	16.66689965	17.37427924	15.01107266	12.45060278	19.86478121	21.25546945	13.79069511	13.95304167	18.4372122	NA	NA	23.11887539	15.38112332	NA	11.19254241	15.49450926	NA	15.53638214	NA	NA	15.75692512
SH1-1p-1H-P-12	1 Cell Hep	1	Control	24h	Portal	NA	4h	23.37707586	13.19896806	20.94280224	NA	NA	NA	10.42831502	NA	12.30257073	10.89974612	NA	14.1869879	NA	7.874418939	11.82936674	4.370941061	15.61527365	12.93283423	12.03099452	13.64619099	13.76928937	13.48929151	14.99138371	15.73231878	10.14858908	15.4792005	13.23542664	11.6100287	11.65136398	11.77277584	13.36858483	13.60739462	14.49096654	12.3052515	13.85630143	7.463017097	12.9174291	NA	NA	18.22760841	NA	13.57717161
SH1-1p-1H-P-13	1 Cell Hep	1	Control	24h	Portal	NA	4h	17.78550345	12.47003939	19.95395756	NA	NA	NA	12.4763953	NA	12.63168687	13.00873016	NA	18.25675923	NA	7.793197641	14.18167334	6.07838012	13.07644616	12.92840205	12.30068244	12.75004178	13.92354959	13.47444326	NA	19.99818873	11.85354059	NA	12.7901331	NA	13.4958209	15.02457346	12.12403008	NA	NA	14.7692047	NA	11.10646824	NA	NA	15.3698521	15.22842535	NA	13.01772957
SH1-1p-1H-P-14	1 Cell Hep	1	Control	24h	Portal	NA	4h	20.42315743	NA	12.61085613	NA	NA	NA	12.76873963	NA	12.45513365	11.67999747	NA	17.7071638	NA	8.633969843	12.4400043	4.745894007	13.41121775	13.212538	13.43090609	13.22895934	14.72977657	15.08977517	18.25052086	19.30027405	12.33089455	NA	13.39907628	13.38139426	13.72988802	13.36720659	13.45325861	15.43757436	14.88799352	13.63171593	15.52206091	10.16567492	13.42384659	NA	NA	15.98947645	NA	NA
SH1-5p-1H-P-9	1 Cell Hep	5	Control	24h	Portal	NA	4h	NA	NA	19.56791193	NA	NA	NA	18.65094589	NA	16.89862314	12.06761617	NA	15.74783256	NA	15.22789879	19.99452739	11.58887718	22.94630461	15.72692678	20.10296821	NA	22.26865583	NA	21.30391529	19.85934998	19.6615091	NA	NA	15.11049262	15.14758573	NA	21.46753248	NA	NA	21.89169582	22.99508211	19.48972648	23.09509538	NA	NA	20.71630215	NA	22.1905638
SH1-5p-1H-P-10	1 Cell Hep	5	Control	24h	Portal	NA	4h	NA	NA	20.38143836	NA	NA	NA	NA	NA	16.55218789	12.71522749	NA	16.51284595	NA	21.73144281	NA	19.39244443	NA	17.8892185	NA	NA	NA	NA	NA	15.48891985	NA	NA	NA	20.43553188	NA	NA	NA	NA	NA	NA	NA	NA	21.87021508	NA	NA	NA	22.74051436	NA
SH1-5p-1H-P-11	1 Cell Hep	5	Control	24h	Portal	NA	4h	17.4820983	13.70537199	13.20381895	NA	NA	NA	9.79795958	16.56521744	12.89837715	12.03488628	NA	13.71101421	NA	8.337339597	12.31731381	3.702275279	11.24764169	12.29174234	13.21283834	13.78409608	15.59224527	NA	13.21390528	13.48164333	9.649383259	15.80071697	13.52765791	12.92344547	10.27872392	11.27577534	13.36461255	13.99923431	NA	10.44229122	13.5428405	7.595522148	12.23608758	13.76302681	NA	14.45553934	NA	14.41728751
SH1-5p-1H-P-12	1 Cell Hep	5	Control	24h	Portal	NA	4h	NA	NA	19.85532804	NA	NA	NA	22.32717229	NA	18.11412078	12.85442332	NA	17.74039544	NA	16.9910652	NA	12.28533515	NA	15.23688594	15.29980584	NA	NA	NA	NA	NA	14.36640017	NA	NA	22.07149372	NA	NA	NA	NA	NA	NA	NA	NA	NA	NA	NA	NA	NA	NA
SH1-5p-1H-P-13	1 Cell Hep	5	Control	24h	Portal	NA	4h	NA	13.45911807	19.17159876	NA	NA	NA	10.81843559	19.54213016	12.93288107	11.14961829	NA	13.72960992	NA	7.70093717	12.57717035	4.408051575	13.32228971	13.15457029	12.26252571	13.04097537	15.76018068	16.70079251	13.30341818	13.84953671	9.898090896	NA	13.08119742	13.80754928	10.9059618	11.67085074	11.94185414	13.90572513	15.22928003	12.90458595	NA	7.969022965	14.48473892	NA	23.04569322	14.36094581	NA	14.7007299
SH1-1p-1H-C-11	1 Cell Hep	1	Control	24h	Central	NA	4h	20.84971089	14.01302291	11.86143678	NA	NA	NA	12.06466377	NA	12.93182925	11.09246699	NA	13.94671591	NA	8.259208118	12.72901989	3.842581644	13.90769263	13.22712478	14.09033755	NA	15.78774936	15.323841	16.76241274	21.53397319	10.84782611	NA	14.16309393	13.56034028	11.80626778	12.10938863	11.96932731	14.63112622	14.42369586	12.48606434	13.78180451	8.872627015	13.11317047	NA	14.23228472	15.4374424	NA	15.66500541
SH1-1p-1H-C-12	1 Cell Hep	1	Control	24h	Central	NA	4h	16.11809758	13.28059518	12.04467044	NA	NA	NA	10.7184854	16.5952911	12.08540593	12.10609111	NA	14.28730726	NA	7.198729689	10.94725103	3.850812985	12.25874545	12.9729801	11.4973833	12.45869747	14.77104668	12.38978664	14.65188339	16.35452886	10.81337506	15.55450928	12.06461212	14.1896193	12.3831137	15.25089603	11.82177701	15.52870668	14.30772383	12.80896108	13.78066158	9.790180733	13.94823779	NA	NA	13.31774777	14.16809367	13.86837924
SH1-1p-1H-C-13	1 Cell Hep	1	Control	24h	Central	NA	4h	NA	NA	24.04041129	NA	NA	NA	NA	NA	14.49633441	11.50900468	NA	15.37248992	NA	18.61515161	NA	13.0891311	NA	15.87066143	NA	NA	NA	NA	NA	15.92659453	23.82473322	22.92945201	NA	15.94717346	NA	NA	NA	NA	NA	NA	NA	NA	NA	NA	NA	NA	NA	NA
SH1-1p-1H-C-14	1 Cell Hep	1	Control	24h	Central	NA	4h	18.70124456	13.39116852	13.42557121	NA	NA	NA	11.70264329	NA	12.671169	10.97062131	NA	13.46554647	NA	9.017629757	14.39895115	4.569027883	14.6249098	12.42589726	15.06008605	15.54194762	16.76330788	14.70802905	16.94302322	15.92658369	11.12495792	NA	14.38706862	14.93369623	11.31552805	13.76606425	13.97270017	14.99183926	18.31096915	13.15214839	NA	11.23187746	17.15102816	NA	NA	16.86739063	15.28360047	15.58757351
SH1-1p-1H-C-15	1 Cell Hep	1	Control	24h	Central	NA	4h	16.96384752	13.96197563	13.19169017	NA	NA	NA	11.5812992	NA	11.96120278	10.64772976	NA	13.85693983	NA	7.663504329	11.74108042	3.806912586	12.97844958	13.06888758	12.96118243	12.83618597	17.95467008	15.79978114	16.40990643	17.32733609	10.5856814	NA	15.15000101	14.54425045	11.558443	13.13453588	12.36462584	14.53837982	14.96567007	12.31078054	13.24685589	9.586389104	13.85302381	NA	NA	15.55076236	NA	15.18501195
SH1-5p-1H-C-9	1 Cell Hep	5	Control	24h	Central	NA	4h	19.66876595	13.22432213	18.79059542	NA	NA	NA	12.74976186	19.43316582	12.80004019	12.21484494	NA	NA	NA	10.39811449	10.73347674	NA	NA	9.932337135	13.94354107	11.98856373	NA	NA	NA	NA	13.36815287	NA	14.06256757	14.5	10.48917212	13.51730216	2.5	12.36917817	12.07440464	3.699874579	NA	10.52479722	NA	NA	NA	NA	NA	13.51875581
SH1-5p-1H-C-10	1 Cell Hep	5	Control	24h	Central	NA	4h	NA	22.73126733	18.36886639	NA	NA	NA	NA	NA	17.19079095	12.23708951	NA	16.28550894	NA	20.54116858	NA	14.31413331	NA	18.20245495	18.50201956	23.17353458	NA	23.65971635	NA	NA	NA	16.2125108	NA	19.66243136	NA	NA	NA	NA	NA	NA	NA	NA	NA	NA	NA	NA	NA	NA
SH1-5p-1H-C-11	1 Cell Hep	5	Control	24h	Central	NA	4h	17.4541486	12.53966736	12.42335149	NA	NA	NA	9.609272908	22.11907799	11.259581	11.34653172	NA	14.07819671	NA	7.925639616	12.23814998	3.483744886	12.04996097	13.33712853	11.67146939	11.93002644	14.12902882	14.20086405	13.08309075	15.16605383	9.283947894	14.60359918	12.77495202	13.46519833	10.25049906	11.33661668	12.48029287	12.89637864	15.56395927	10.72564604	12.73089254	8.942176005	12.56663231	NA	NA	12.07360563	NA	11.95194883
SH1-5p-1H-C-12	1 Cell Hep	5	Control	24h	Central	NA	4h	NA	NA	17.03304279	NA	NA	NA	18.85613926	NA	19.6768693	12.93896618	NA	17.66905989	NA	20.53868643	23.04835185	14.00174391	NA	18.53751635	15.45694981	23.48926278	24.37971327	18.06496199	NA	NA	20.61681385	23.59275932	NA	20.1046319	NA	19.85225935	21.84323778	NA	NA	23.19162664	NA	20.14869423	NA	NA	NA	NA	NA	23.4405582
SH1-5p-1H-C-13	1 Cell Hep	5	Control	24h	Central	NA	4h	21.4144259	13.83457294	15.9718172	NA	NA	NA	21.45269308	NA	16.23866744	11.60674128	NA	16.70900004	NA	10.31626005	NA	10.41891166	NA	16.34744128	22.86946381	NA	NA	NA	16.85930334	15.59671903	12.75508929	NA	NA	16.48110865	12.65435854	NA	14.20210348	NA	NA	21.63125014	NA	NA	NA	NA	NA	NA	NA	16.08792585
SH1-2l-10H-P-avg-Pool	10 Cell Pool Hep	2	Ethanol	0h	Portal	NA	4h	14.01924713	10.6595626	21.44266258	NA	NA	NA	13.25125065	NA	10.18934727	13.03315827	NA	17.86933213	NA	5.254659846	12.05576701	6.954261115	13.48105857	11.73629785	10.0585776	10.23174732	12.87172525	12.15174057	17.03795976	15.63352971	9.964385495	NA	10.9331387	21.39848282	12.02899565	12.76159829	10.57226665	15.17863915	NA	15.30826578	14.66506924	9.898821087	NA	13.55788638	NA	16.18037176	15.72924018	11.10553756
SH1-2l-1H-P-6	1 Cell Hep	2	Ethanol	0h	Portal	NA	4h	NA	14.75296136	23.61404478	NA	NA	NA	NA	NA	20.40864836	10.67641088	NA	18.46425524	NA	14.42483255	NA	22.9330718	NA	15.43631462	NA	NA	23.48786959	NA	NA	21.16565024	NA	NA	NA	NA	NA	NA	NA	NA	NA	NA	23.40195032	NA	NA	NA	NA	NA	NA	25.27310158
SH1-2l-1H-P-11	1 Cell Hep	2	Ethanol	0h	Portal	NA	4h	16.74477277	NA	NA	NA	NA	NA	14.07068882	20.16943082	NA	12.505951	NA	21.43128012	NA	8.523426391	13.37223162	7.163768196	14.64659091	13.86852336	13.53943591	14.20433637	16.02817647	15.06246912	NA	22.80541321	12.19967158	NA	14.81887755	15.41474554	13.91569767	15.2893196	13.74963497	NA	NA	NA	NA	12.60468134	NA	NA	NA	NA	NA	12.69149021
SH1-2l-1H-P-12	1 Cell Hep	2	Ethanol	0h	Portal	NA	4h	20.51130238	13.12204329	NA	NA	NA	NA	15.78971267	NA	12.94784321	12.33925908	NA	18.87623831	NA	8.219430251	12.14614518	9.227560337	15.55980099	14.98348805	13.66049802	13.81077913	15.32012477	14.50057945	18.73067174	24.17909257	12.24579872	NA	13.91847011	15.17047327	15.08270587	NA	13.95030689	NA	NA	NA	NA	11.71400288	NA	NA	NA	NA	NA	12.28406094
SH1-2l-1H-P-13	1 Cell Hep	2	Ethanol	0h	Portal	NA	4h	NA	15.26926953	24.36449119	NA	NA	NA	NA	NA	18.34940531	12.44991962	NA	23.25476207	NA	18.00375486	23.23317037	18.68238449	23.6365781	18.74125215	23.54327069	23.47194678	NA	16.28561105	NA	16.33290867	21.45672186	NA	23.71374908	22.69748157	17.447552	NA	NA	NA	NA	NA	14.67238615	13.75673335	13.1883162	12.3131048	NA	NA	13.91451295	NA
SH1-2l-1H-P-14	1 Cell Hep	2	Ethanol	0h	Portal	NA	4h	NA	NA	20.2598657	NA	NA	NA	NA	NA	19.53527319	13.40305609	NA	21.81264708	NA	21.42882527	NA	NA	NA	NA	NA	NA	NA	NA	NA	22.29397255	NA	NA	NA	NA	NA	NA	NA	NA	NA	NA	NA	NA	NA	NA	NA	NA	NA	NA
SH1-2l-1H-P-15	1 Cell Hep	2	Ethanol	0h	Portal	NA	4h	15.33528122	12.12220392	17.42195841	NA	NA	14.20408794	15.54807317	NA	11.17363519	11.78286968	NA	17.38620927	NA	6.478924602	10.82100146	7.765572948	13.26666063	12.32697461	11.62260424	11.93169749	13.5826943	12.61121214	16.99639674	14.61723731	10.11290535	NA	11.5025167	22.414641	12.6324068	12.66645083	11.44338377	14.00652865	14.93793763	NA	14.72787778	11.83628534	15.04195072	NA	NA	NA	NA	10.25903099
SH1-6l-1H-P-9	1 Cell Hep	6	Ethanol	0h	Portal	NA	4h	NA	NA	NA	NA	NA	NA	21.90065186	NA	NA	13.00793759	NA	19.00795301	NA	12.50644516	NA	18.39648278	24.20964188	16.90977523	15.05253679	14.82188514	NA	NA	NA	16.62910402	23.31118083	NA	NA	18.73692889	NA	NA	14.80105871	NA	NA	NA	NA	21.78771718	NA	NA	NA	NA	NA	21.42235827
SH1-6l-1H-P-10	1 Cell Hep	6	Ethanol	0h	Portal	NA	4h	19.12089865	12.95166566	17.29219898	NA	NA	NA	9.38828471	16.94584059	12.4266097	11.8032744	NA	12.87778043	NA	7.932305729	10.97360413	3.450765434	10.92878263	12.2542749	12.68357702	13.63026362	13.90668394	15.62282109	15.82070175	13.58584616	9.845589211	NA	14.40686046	14.07048218	10.55688092	10.15971929	12.64502803	13.3620996	NA	14.16418602	NA	9.794345328	14.64252658	NA	NA	14.1959254	17.28727644	12.71156471
SH1-6l-1H-P-11	1 Cell Hep	6	Ethanol	0h	Portal	NA	4h	NA	13.54780272	17.01540713	NA	NA	NA	9.278985499	16.38212795	11.09258753	11.69264288	NA	14.17880718	25.46891239	7.756583972	10.40505545	3.840924539	12.29687239	12.22299859	11.29994575	14.30882497	16.12247241	14.72969873	15.84199173	14.57179953	9.893119765	15.5240811	13.15189799	13.87087766	11.06070918	11.22227882	11.17979948	13.56329981	NA	13.25367374	NA	10.04349604	12.79257899	NA	NA	14.55094054	15.81639647	13.51230152
SH1-6l-1H-P-12	1 Cell Hep	6	Ethanol	0h	Portal	NA	4h	NA	NA	21.31682555	NA	NA	NA	NA	NA	14.15369026	10.73859371	NA	16.10343933	NA	14.14774582	20.86759799	8.35603012	NA	17.7772165	19.63728216	NA	NA	NA	NA	15.67374155	13.5331299	NA	NA	19.34956734	NA	NA	NA	NA	NA	NA	NA	NA	NA	NA	NA	NA	NA	NA
SH1-6l-1H-P-13	1 Cell Hep	6	Ethanol	0h	Portal	NA	4h	NA	14.12381743	15.80267719	NA	NA	NA	10.28954604	21.82400288	17.83129251	11.90663762	NA	13.43140295	NA	8.907003675	13.1279961	5.252868429	13.18905802	13.04015524	15.20234987	16.39194759	NA	15.76523118	16.5380407	15.45977728	11.67117414	NA	14.19204861	17.1142157	12.82630952	12.85582134	13.66372895	14.13040575	NA	24.02184526	NA	11.56734997	NA	NA	NA	NA	NA	15.19440754
SH1-2l-10H-C-Pool	10 Cell Pool Hep	2	Ethanol	0h	Central	NA	4h	12.29331374	10.65325969	14.78515336	NA	NA	NA	9.825639664	NA	8.901877189	11.16593016	NA	15.57374578	NA	5.438887257	10.38255189	4.677967153	9.733324441	9.667298975	9.603315394	9.613980445	11.37615154	10.7025485	15.29982811	13.66907973	8.999265656	NA	9.879451636	12.66971635	11.89111682	13.53811751	10.24507239	15.42827854	13.8499838	15.76233052	NA	10.79255081	13.57593555	NA	NA	13.91105436	NA	9.563199411
SH1-2l-1H-C-10	1 Cell Hep	2	Ethanol	0h	Central	NA	4h	NA	14.31761841	19.67031777	NA	NA	NA	12.34893573	NA	14.30677463	12.52025974	NA	18.89584403	NA	10.06244013	12.90965352	5.858021944	12.74725145	12.72990484	15.50517384	16.55900032	15.21636705	15.50914812	NA	21.64416261	11.55770217	NA	NA	19.5717048	13.54705	14.3046358	15.11323252	15.41860207	NA	14.69207582	NA	13.44917801	14.68860367	NA	NA	15.91572417	NA	13.40978624
SH1-2l-1H-C-11	1 Cell Hep	2	Ethanol	0h	Central	NA	4h	NA	NA	NA	NA	NA	NA	NA	NA	20.36870902	12.36890024	NA	NA	NA	14.88896646	NA	15.02373155	NA	20.12370579	NA	NA	NA	NA	NA	18.72298764	NA	NA	NA	23.74687802	NA	NA	NA	NA	NA	NA	NA	NA	NA	NA	NA	NA	NA	NA
SH1-2l-1H-C-12	1 Cell Hep	2	Ethanol	0h	Central	NA	4h	NA	14.91267811	NA	NA	NA	NA	NA	NA	16.28656201	12.66713076	NA	20.70581172	NA	NA	NA	NA	NA	16.49595569	NA	NA	NA	NA	NA	19.00207645	NA	NA	NA	NA	NA	NA	NA	NA	NA	NA	NA	NA	NA	NA	NA	NA	NA	NA
SH1-2l-1H-C-13	1 Cell Hep	2	Ethanol	0h	Central	NA	4h	16.80821774	12.90823222	20.56635183	NA	NA	14.23408823	12.26482763	NA	11.81625165	12.27210156	NA	15.13729443	NA	7.392739752	11.32221795	5.245365606	9.815962879	12.18410411	12.53885152	12.89115497	14.80142533	13.7701642	16.00181558	14.74703064	10.47326461	NA	13.63480109	14.8385795	11.72572978	NA	13.20798875	13.77787014	NA	14.83480134	NA	11.73002277	15.42359785	NA	NA	NA	NA	10.41960593
SH1-2l-1H-C-14	1 Cell Hep	2	Ethanol	0h	Central	NA	4h	NA	23.18431841	24.19412383	NA	NA	NA	24.11633373	NA	14.1052701	10.85851804	NA	16.85944613	NA	17.16423178	NA	14.69973776	19.97509558	15.84811661	23.56841362	23.55158974	22.85235863	23.15803079	NA	16.49314577	19.77241687	NA	NA	19.22796481	NA	NA	22.0866052	NA	NA	NA	18.88585553	20.7618891	NA	NA	NA	NA	NA	19.52476866
SH1-6l-1H-C-9	1 Cell Hep	6	Ethanol	0h	Central	NA	4h	17.11377182	13.52719079	17.9216836	NA	NA	NA	14.75512079	16.57559835	12.38068735	13.986775	NA	18.46465659	NA	8.358982423	14.6526611	7.990107474	13.85329258	13.89592346	14.42423423	14.76077003	NA	16.36720717	NA	16.750136	11.03718219	NA	14.31312711	20.44555272	12.35321829	13.93084315	14.00624517	18.38623397	NA	NA	NA	14.19006187	14.14445254	NA	NA	NA	16.38073454	15.95384473
SH1-6l-1H-C-10	1 Cell Hep	6	Ethanol	0h	Central	NA	4h	20.49922267	13.56881619	14.91691611	NA	NA	NA	14.4990537	20.38734166	13.40139599	12.94075362	NA	15.05974626	NA	8.749357952	15.89262143	10.49073343	NA	14.14342978	14.67062435	15.0914797	16.9363413	16.33921978	NA	15.17912731	12.23862177	NA	13.43166136	17.56355491	NA	16.93741887	14.6325358	NA	NA	21.20564578	NA	14.13394727	NA	NA	NA	NA	NA	13.57592608
SH1-6l-1H-C-11	1 Cell Hep	6	Ethanol	0h	Central	NA	4h	19.24461708	14.49322796	17.65709029	NA	NA	14.211194	13.70178516	19.25052497	12.70265006	12.67514437	NA	14.91796227	NA	8.565125848	13.79619477	8.934403243	14.99113829	14.89302819	12.53406481	13.86402086	14.78121824	14.73742255	NA	16.53565078	12.36771588	NA	14.71498557	18.25462383	14.13113525	23.13097907	12.32193435	NA	NA	NA	NA	13.27651058	13.77624929	NA	NA	NA	NA	13.59158113
SH1-6l-1H-C-12	1 Cell Hep	6	Ethanol	0h	Central	NA	4h	19.55138374	22.21055976	15.79493028	NA	NA	21.36001386	14.04448554	16.88154493	12.72655009	12.8551902	NA	17.57954262	NA	8.391955914	18.89379286	9.266648839	22.79459166	14.83587003	13.18939755	14.5693125	14.68966605	13.87323913	NA	15.02366533	12.5479838	NA	13.84644165	19.13297944	NA	14.94918541	15.19940023	NA	NA	16.06737206	15.06064351	19.74059374	20.41890951	22.52794506	NA	NA	NA	14.91340765
SH1-6l-1H-C-13	1 Cell Hep	6	Ethanol	0h	Central	NA	4h	16.69503382	13.4742102	17.27000211	NA	NA	NA	15.40707357	NA	12.35923237	11.21345618	NA	16.70301954	NA	8.537006206	14.57172347	7.574243619	13.08046385	14.80290912	13.00881244	17.36328686	15.81548574	15.41107084	NA	15.82309038	13.49424948	NA	14.06451935	18.60410388	NA	22.83491616	13.07418402	14.32606837	NA	NA	NA	12.35796121	NA	NA	NA	16.10515124	NA	13.06803811
SH1-2p-1H-P-11	1 Cell Hep	2	Ethanol	24h	Portal	NA	4h	NA	NA	NA	NA	NA	NA	NA	NA	16.28909171	13.62409652	NA	19.58882695	NA	NA	NA	13.61530519	NA	17.88003823	NA	NA	NA	NA	NA	18.55716837	NA	NA	NA	NA	NA	NA	NA	NA	NA	NA	NA	NA	NA	NA	NA	NA	NA	NA
SH1-2p-1H-P-12	1 Cell Hep	2	Ethanol	24h	Portal	NA	4h	16.42230107	13.23037017	13.57299847	NA	16.36949084	13.70639524	11.59417808	16.17505065	11.7364478	12.34773973	NA	13.95889034	NA	8.407808913	17.50755485	5.123825373	14.12377561	13.74348805	13.60918215	13.18473445	15.63153591	14.26363849	16.82210411	15.48265272	10.06400507	NA	13.82545188	13.43558867	10.12033574	11.60563603	12.81465077	14.79292595	17.45839852	14.39527748	NA	10.10896952	13.78895973	16.31623634	NA	15.42281817	22.26188798	13.08766976
SH1-2p-1H-P-13	1 Cell Hep	2	Ethanol	24h	Portal	NA	4h	15.38162459	12.66152209	14.03920402	NA	NA	NA	11.51576069	20.67957425	12.46448653	12.16637539	NA	13.37697413	NA	9.157969436	13.43225218	5.983572864	13.83978029	13.16135655	14.17104578	13.84119888	17.29984877	14.51247688	19.02532229	15.02595388	10.17293454	15.68703966	14.78444651	13.39847411	11.60285257	14.02962698	13.95029635	NA	15.39803129	14.06365977	15.52716044	11.02519146	13.88785025	15.6528803	NA	15.96671859	16.3889531	14.93264468
SH1-2p-1H-P-14	1 Cell Hep	2	Ethanol	24h	Portal	NA	4h	18.56248273	12.401026	13.24166858	NA	NA	14.5707712	10.85663525	15.94385967	12.34929813	12.03257063	NA	14.30089255	NA	8.855872211	12.94392783	4.866434194	NA	11.5244874	12.79103862	13.97404965	16.49911131	14.89277529	15.65498311	13.5710041	10.26039211	15.95547997	14.43345414	13.99657985	10.44309617	12.30949713	13.35488222	16.46779721	15.84344361	13.97962994	14.80358595	10.76357764	13.12910397	NA	19.03271976	19.46348096	NA	13.02989164
SH1-2p-1H-P-15	1 Cell Hep	2	Ethanol	24h	Portal	NA	4h	NA	15.19118751	17.58701819	NA	NA	NA	NA	NA	18.16735619	9.581703497	NA	17.77860104	NA	15.93437381	NA	NA	NA	16.65146835	NA	NA	NA	NA	NA	21.89171278	NA	NA	NA	23.51568512	NA	NA	NA	NA	NA	NA	NA	NA	NA	NA	NA	NA	NA	NA
SH1-6p-1H-P-9	1 Cell Hep	6	Ethanol	24h	Portal	NA	4h	17.33318257	14.45229338	11.42381304	NA	NA	14.1028133	8.855475614	18.16084232	13.20583402	10.49357524	NA	13.62609715	NA	8.024309556	10.73288358	3.708299888	13.3431599	11.82522867	12.93628274	11.35786853	13.56408984	16.07204929	15.15225774	16.84494253	10.43721915	NA	13.98595222	12.16551467	10.49664877	11.61188373	12.44419857	13.19381294	13.74477711	12.24142117	13.3579936	19.87880705	14.02101747	NA	15.06184963	11.42674622	14.85822007	12.93534373
SH1-6p-1H-P-10	1 Cell Hep	6	Ethanol	24h	Portal	NA	4h	NA	NA	17.65528738	NA	NA	NA	23.29802715	NA	14.16162681	11.98987608	NA	13.67059236	NA	18.03795046	NA	14.41077514	18.64351099	17.36908805	18.80046572	NA	NA	NA	NA	15.8592945	21.469575	NA	23.01697345	17.74550697	NA	NA	NA	NA	NA	NA	NA	21.71370006	NA	NA	NA	NA	NA	22.23819711
SH1-6p-1H-P-11	1 Cell Hep	6	Ethanol	24h	Portal	NA	4h	NA	NA	17.47369442	NA	NA	NA	NA	NA	14.5072096	11.40510415	NA	16.10677168	NA	NA	NA	13.19401063	NA	16.09182175	NA	NA	NA	NA	NA	15.92446958	NA	NA	NA	19.48861416	NA	NA	NA	NA	NA	NA	NA	NA	NA	NA	NA	NA	23.67831106	NA
SH1-6p-1H-P-12	1 Cell Hep	6	Ethanol	24h	Portal	NA	4h	NA	NA	17.10968042	NA	NA	NA	15.68585059	NA	13.49366036	11.32035611	NA	15.04423602	NA	16.76564605	NA	8.953125666	21.15662307	17.68418487	NA	NA	NA	NA	NA	14.94383372	NA	NA	17.50116211	19.16277509	NA	NA	NA	NA	NA	15.54924773	NA	NA	NA	NA	NA	NA	NA	NA
SH1-6p-1H-P-13	1 Cell Hep	6	Ethanol	24h	Portal	NA	4h	15.72435025	14.49467035	12.83709902	NA	14.25264979	13.35756685	8.91952222	16.64371749	12.28256276	9.453118834	NA	13.84936712	NA	8.221815124	12.33998204	3.356615777	14.09731935	11.32976941	12.35424206	12.75037658	13.80199071	14.17220736	13.78400657	14.02309406	10.705853	13.29196619	14.65633734	12.7285045	12.71425028	11.88620409	NA	NA	15.18738111	12.75907131	14.16322273	13.39609602	12.40029258	14.79902528	14.73345854	13.60107021	14.01467889	NA
SH1-6p-10H-C-avg-Pool	10 Cell Pool Hep	6	Ethanol	24h	Central	NA	4h	16.3187986	11.49499899	9.702463539	NA	NA	12.89440922	6.134628327	15.57873077	9.986965368	9.613357417	NA	10.40934429	NA	6.236557413	9.179150162	2.5	10.79423371	10.55434522	8.689957231	8.738086413	12.00905393	12.29035893	11.13878962	11.4615118	6.908498884	11.87230507	10.92765401	9.737671672	8.222202147	9.093318427	10.18323447	10.65469779	12.04664292	8.827062502	10.41192739	9.333079801	9.762972711	12.14845955	13.99433007	9.443947133	12.30096151	10.87012742
SH1-2p-1H-C-11	1 Cell Hep	2	Ethanol	24h	Central	NA	4h	18.14506301	13.76805032	14.1815447	NA	NA	NA	12.23642437	21.5642386	13.17502212	12.20200465	NA	15.29596469	NA	9.555185059	14.60575561	5.783794179	15.13684066	12.80095166	13.39632697	14.4605151	17.21711587	15.87798252	18.08296877	16.82956278	12.39466099	15.78211261	14.2234916	16.95196397	11.18993473	12.64718646	13.58267271	15.44855179	16.23186459	17.95898583	14.07178668	12.64945945	15.099585	16.26181095	NA	NA	17.77087366	15.10200409
SH1-2p-1H-C-12	1 Cell Hep	2	Ethanol	24h	Central	NA	4h	NA	13.59494253	13.85145676	NA	NA	NA	12.86403706	NA	13.03649094	13.04757547	NA	14.43657679	NA	9.53557856	14.1357642	6.033275729	12.32240357	12.76565545	15.70871614	15.73942816	NA	15.2342342	15.86090378	14.43449814	11.36185456	20.93631474	15.1479302	14.88265138	12.15681929	13.30605663	13.94404867	16.40417143	NA	20.49838107	16.35840101	11.36768162	14.06815315	NA	NA	15.91747971	15.87285526	13.67062268
SH1-2p-1H-C-13	1 Cell Hep	2	Ethanol	24h	Central	NA	4h	18.15754992	13.54499241	22.79667785	NA	NA	NA	13.86663306	NA	12.96675635	12.52200047	NA	21.0434248	NA	9.380322637	NA	6.699001424	NA	13.64750087	14.30155387	14.17276773	16.98596592	14.1794439	NA	20.67335277	11.39133805	NA	15.21291971	14.75571182	13.204611	12.92832714	15.06969642	NA	NA	NA	NA	11.81172966	14.71236523	NA	NA	16.58552264	NA	NA
SH1-2p-1H-C-14	1 Cell Hep	2	Ethanol	24h	Central	NA	4h	19.93096541	NA	14.64354301	NA	NA	NA	14.47966973	NA	13.76678464	11.72533427	NA	20.21668368	NA	9.022701971	14.02241783	6.888723319	NA	14.10696783	12.76359052	13.40662328	NA	14.12008694	16.73914553	15.54021613	11.42551208	NA	15.40109097	23.7105071	13.30831125	12.96250346	13.76206928	15.0434282	NA	NA	15.19427761	13.87673397	NA	NA	NA	NA	NA	13.64227214
SH1-2p-1H-C-15	1 Cell Hep	2	Ethanol	24h	Central	NA	4h	16.79769701	12.70347844	13.5854521	NA	NA	14.2914229	11.15948062	NA	12.81244387	11.4635387	NA	13.70912993	NA	7.321234413	11.49644945	5.144007201	NA	12.04069255	11.33075231	12.11982926	13.38224199	13.16954403	16.50636554	15.68026733	10.31000518	NA	13.48392669	14.84184243	11.68315703	11.8628764	12.57753475	NA	13.6579858	13.62026982	NA	9.333168618	13.1200506	NA	15.52930796	NA	15.66701058	12.58175148
SH1-6p-1H-C-9	1 Cell Hep	6	Ethanol	24h	Central	NA	4h	16.33225276	13.39895068	14.95287721	NA	NA	11.62265085	9.350652728	16.34169816	11.93049902	10.38700428	NA	12.2573578	NA	8.228575864	11.95962289	4.055404777	11.91022625	13.10349117	11.50064058	12.52707196	13.70963416	14.21846076	13.23914016	15.19651892	9.798234328	13.13648536	13.83720098	10.88963505	10.79837173	12.07459436	12.59543187	13.1621875	13.83739911	10.62872125	13.92960832	8.560426701	10.82112035	11.27305431	14.13123444	12.58562755	14.14637509	12.50609863
SH1-6p-1H-C-10	1 Cell Hep	6	Ethanol	24h	Central	NA	4h	16.67298113	14.05546758	14.8687383	NA	NA	14.06720252	8.859626755	NA	11.4628362	10.01948754	NA	15.2746929	NA	7.736430634	11.03245344	4.04834231	11.92102624	12.45244266	11.4286778	13.30453171	13.22868005	14.02738243	13.66810006	13.33461836	9.683509203	NA	14.30911498	12.15358482	10.11671198	18.09273447	11.31755107	14.31524801	13.86062892	11.79372069	13.13309464	9.688504122	12.61721566	14.26128527	NA	11.12744617	14.76263395	12.67668245
SH1-6p-1H-C-11	1 Cell Hep	6	Ethanol	24h	Central	NA	4h	NA	NA	18.43932969	NA	NA	NA	NA	NA	12.92306604	12.46778388	NA	15.06098711	NA	23.79193991	NA	14.43833374	NA	16.29301241	NA	NA	NA	NA	NA	15.05974175	NA	NA	NA	16.50827435	NA	NA	NA	NA	NA	19.94559705	NA	NA	NA	NA	NA	NA	NA	NA
SH1-6p-1H-C-12	1 Cell Hep	6	Ethanol	24h	Central	NA	4h	15.71108638	13.09589179	11.09627385	NA	NA	11.32517375	6.99442075	15.7899916	11.38133011	9.953908103	NA	10.92711539	NA	7.928278969	10.49029933	2.5	9.103724292	11.54278682	10.26600778	11.49163678	13.49496071	12.86773361	12.13492852	11.7171335	8.913228896	14.27121889	14.26556847	11.15134926	9.486243757	10.47951761	10.96313629	10.82628837	13.04152648	10.26309061	11.72637435	10.01181526	10.65646564	NA	12.79216611	10.04055641	14.37095127	14.34612729
SH1-6p-1H-C-13	1 Cell Hep	6	Ethanol	24h	Central	NA	4h	16.19810545	12.47125084	14.87796705	NA	NA	14.9308126	8.342233517	15.37091009	11.60417293	11.41180964	NA	13.40631198	NA	7.554125975	12.15266379	4.260715826	11.86543286	10.71087027	13.64604272	12.193502	14.2044436	14.27429161	13.82670749	12.74274731	9.619208991	15.95522969	13.98105913	11.52607961	10.19985502	12.20887491	12.80233794	12.9249436	13.04102807	13.25078954	13.74847322	9.558975362	10.02300229	13.30368128	13.23049892	13.45015196	NA	NA
RNA- 500pg	Standard					1000	4h	13.80586133	9.571029267	6.341783328	NA	13.19528852	7.619557871	3.398124395	NA	7.894523267	6.87471226	NA	7.628669913	NA	4.743241891	5.847758833	NA	5.875835315	5.77658006	7.439852475	8.663371629	9.645994215	10.51255519	8.975923253	7.501120968	4.522058298	6.758355489	10.08274981	7.057061667	4.157337923	4.213484097	7.282685535	7.307250363	6.711870879	6.337960877	8.165363108	3.628962394	5.577405836	8.534871461	8.882507209	6.901165309	7.814917384	5.803904324
RNA- 250pg	Standard					500	4h	15.90643058	12.00468795	NA	NA	17.00125254	NA	5.136881522	14.09892598	NA	NA	NA	NA	NA	7.74477611	10.15065577	4.581521651	8.796386931	9.36029872	10.47968027	14.08621176	13.81317158	NA	19.6655977	11.5106689	7.605009049	NA	NA	15.34634518	6.912389498	7.527249411	11.09807152	10.74726258	10.63678161	10.80850212	11.75690928	NA	9.330544456	14.86927489	13.44001409	NA	NA	9.188332988
RNA- 125pg	Standard					250	4h	NA	11.3144597	9.747014754	NA	14.97345606	11.53494613	5.197824563	15.11274123	10.16187879	9.44845646	NA	10.88534497	NA	6.014017553	8.821197299	NA	7.206346749	8.120956982	9.690714563	12.07320083	12.23258618	13.88679098	13.12108311	10.98509502	6.402264435	9.904856387	13.21021923	10.27834585	6.197237146	6.40552274	9.686830662	10.1485435	9.197982876	8.914249754	10.21492548	6.778402819	8.332043835	11.09856391	11.57166763	NA	10.08735515	8.195408105
RNA- 62.5g	Standard					125	4h	NA	NA	9.059000441	NA	15.82746738	10.25281697	5.178426346	15.80489987	9.874903516	9.988317175	NA	11.13931817	NA	7.32402183	9.08290206	NA	8.230972975	9.005844575	9.984344085	11.12282486	13.58327773	13.36330975	12.30416748	10.70740208	6.773865575	10.13389866	NA	9.538077735	6.205897066	6.327835992	9.268146388	10.00479529	9.153290573	8.959946173	10.91928368	6.203415854	8.221836535	10.97559267	12.44161056	9.520503491	9.952381132	8.238931101
RNA- 31.25pg	Standard					62.5	4h	NA	NA	NA	NA	18.52966832	NA	8.495637548	NA	13.83175594	10.99000765	NA	NA	NA	10.21022759	NA	7.834369464	12.17136028	12.44523736	12.77288041	15.35589302	16.61330584	NA	NA	12.92373305	10.17673005	NA	NA	NA	10.17279995	10.25789387	13.75720986	14.26507352	NA	NA	16.0216236	NA	11.41461264	18.19062054	NA	NA	NA	NA
RNA- 15.625pg	Standard					31.25	4h	NA	NA	NA	NA	NA	NA	7.688910868	17.75947737	12.70247418	NA	NA	NA	NA	9.714906527	12.38022571	NA	10.84159499	11.82997967	14.1685886	NA	15.83977707	NA	18.73853696	13.92033223	10.00256942	NA	NA	15.7904045	9.493242531	10.28587671	NA	13.21922475	13.68549767	13.60154022	13.13317284	NA	11.13312803	14.06237101	15.66771687	NA	NA	11.77262599
pre-H2O	Blank					0	4h	NA	NA	NA	NA	NA	NA	NA	NA	NA	NA	NA	NA	NA	NA	NA	NA	NA	NA	NA	NA	NA	NA	NA	NA	NA	NA	NA	NA	NA	NA	NA	NA	NA	NA	NA	NA	NA	NA	NA	NA	NA	NA
H2O	Blank					0	4h	NA	NA	NA	NA	NA	NA	NA	NA	NA	NA	NA	NA	NA	NA	NA	NA	NA	NA	NA	NA	NA	NA	NA	NA	NA	NA	NA	NA	NA	NA	NA	NA	NA	NA	NA	NA	NA	NA	NA	NA	NA	NA
[truncated: 54 more columns]
