# Supplementary material for: Cellular network modeling and single cell gene expression analysis reveals novel hepatic stellate cell phenotypes controlling liver regeneration dynamics
Source: BMC Syst Biol. 2018 Oct 3;12:86. doi: 10.1186/s12918-018-0605-7 (PMC6171157; doi:10.1186/s12918-018-0605-7)
Supplement: Supplementary file 5 — Zip file containing the raw mRNA expression data generated from single cells used in this manuscript. Data were manually inspected for reactions with CT values above those for water (below the limit of detection). These reactions were manually failed resulting in their removal from the data sets. Processed and unprocessed data are included. (ZIP 2160 kb) [file 12918_2018_605_MOESM5_ESM.zip › sc-rna-expression-data/Processed data/SH1-Hep-HSC-3-2a-DataPostQC.txt]

Name	SampleType	AnimalID	Treatment	Time	AnatomicalRegion	Concentration	PreAmp	PCK1	CES3	JUNB	Vegfa	APOA4	CYP26A1	Ces2	JUN	Sosc3	SMAD1	SMAD7	STAT3	ALDH1B1	CASP3	CASP8	TRL4	CYP27B1	CYP2A1	CYP2B1	DLAT	HIF1A	RBPJ	IRF1	TNFR1	CASP12	TLR2	TLR9	CYP1A2	TGFb1	IL10	Fas	IDH3A	Pklr	PDGFC	IL1A	Fos	Nfkb2	ALDH1A1	CYP2E1	TLR7	HGFa.b	ACOX1
SH1-4l-1H-P-4	1 Cell HC	4	Ethanol	0h	Portal	NA	1	NA	NA	NA	NA	NA	NA	NA	NA	NA	NA	NA	NA	NA	NA	NA	NA	NA	NA	NA	NA	NA	NA	NA	NA	NA	NA	NA	NA	NA	NA	NA	NA	NA	NA	NA	NA	NA	NA	NA	NA	NA	NA
SH1-4l-1H-P-5	1 Cell HC	4	Ethanol	0h	Portal	NA	1	NA	NA	NA	NA	NA	NA	NA	NA	NA	NA	NA	NA	NA	NA	NA	NA	NA	NA	NA	NA	NA	NA	NA	NA	NA	NA	NA	NA	NA	NA	NA	NA	NA	NA	NA	NA	NA	NA	NA	NA	NA	NA
SH1-4l-1H-P-6	1 Cell HC	4	Ethanol	0h	Portal	NA	1	NA	NA	NA	NA	NA	NA	NA	NA	NA	NA	NA	NA	NA	NA	NA	NA	NA	NA	NA	NA	NA	NA	NA	NA	NA	NA	NA	NA	NA	NA	NA	NA	NA	NA	NA	NA	NA	NA	NA	NA	NA	NA
SH1-4l-1H-P-8	1 Cell HC	4	Ethanol	0h	Portal	NA	1	NA	NA	NA	NA	NA	NA	NA	NA	NA	NA	NA	NA	NA	NA	NA	NA	NA	NA	NA	NA	NA	NA	NA	NA	NA	NA	NA	NA	NA	NA	NA	NA	NA	NA	NA	NA	NA	NA	NA	NA	NA	NA
SH1-4l-1H-P-12	1 Cell HC	4	Ethanol	0h	Portal	NA	1	NA	NA	NA	NA	NA	NA	NA	NA	NA	NA	NA	NA	NA	NA	NA	NA	NA	NA	NA	NA	NA	NA	NA	NA	NA	NA	NA	NA	NA	NA	NA	NA	NA	NA	NA	NA	NA	NA	NA	NA	NA	NA
SH1-4l-1H-C-4	1 Cell HC	4	Ethanol	0h	Central	NA	1	NA	NA	NA	NA	NA	NA	NA	NA	NA	NA	NA	NA	NA	NA	NA	NA	NA	NA	NA	NA	NA	NA	NA	NA	NA	NA	NA	NA	NA	NA	NA	NA	NA	NA	NA	NA	NA	NA	NA	NA	NA	NA
SH1-4l-1H-C-5	1 Cell HC	4	Ethanol	0h	Central	NA	1	NA	NA	NA	NA	NA	NA	NA	NA	NA	NA	NA	NA	NA	NA	NA	NA	NA	NA	NA	NA	NA	NA	NA	NA	NA	NA	NA	NA	NA	NA	NA	NA	NA	NA	NA	NA	NA	NA	NA	NA	NA	NA
SH1-4l-1H-C-6	1 Cell HC	4	Ethanol	0h	Central	NA	1	NA	NA	NA	NA	NA	NA	NA	NA	NA	NA	NA	NA	NA	NA	NA	NA	NA	NA	NA	NA	NA	NA	NA	NA	NA	NA	NA	NA	NA	NA	NA	NA	NA	NA	NA	NA	NA	NA	NA	NA	NA	NA
SH1-4l-1H-C-7	1 Cell HC	4	Ethanol	0h	Central	NA	1	NA	NA	NA	NA	NA	NA	NA	NA	NA	NA	NA	NA	NA	NA	NA	NA	NA	NA	NA	NA	NA	NA	NA	NA	NA	NA	NA	NA	NA	NA	NA	NA	NA	NA	NA	NA	NA	NA	NA	NA	NA	NA
SH1-4l-1H-C-13	1 Cell HC	4	Ethanol	0h	Central	NA	1	NA	NA	NA	NA	NA	NA	NA	NA	NA	NA	NA	NA	NA	NA	NA	NA	NA	NA	NA	NA	NA	NA	NA	NA	NA	NA	NA	NA	NA	NA	NA	NA	NA	NA	NA	NA	NA	NA	NA	NA	NA	NA
SH1-4l-10H-C	10 Cell Pool HC	4	Ethanol	0h	Central	NA	1	NA	NA	NA	NA	NA	NA	NA	NA	NA	NA	NA	NA	NA	NA	NA	NA	NA	NA	NA	NA	NA	NA	NA	NA	NA	NA	NA	NA	NA	NA	NA	NA	NA	NA	NA	NA	NA	NA	NA	NA	NA	NA
SH1-4l-10H-P	10 Cell Pool HC	4	Ethanol	0h	Portal	NA	1	NA	NA	NA	NA	NA	NA	NA	NA	NA	NA	NA	NA	NA	NA	NA	NA	NA	NA	NA	NA	NA	NA	NA	NA	NA	NA	NA	NA	NA	NA	NA	NA	NA	NA	NA	NA	NA	NA	NA	NA	NA	NA
SH1-4p-1H-P-8	1 Cell HC	4	Ethanol	24h	Portal	NA	1	NA	NA	NA	NA	NA	NA	NA	NA	NA	NA	NA	NA	NA	NA	NA	NA	NA	NA	NA	NA	NA	NA	NA	NA	NA	NA	NA	NA	NA	NA	NA	NA	NA	NA	NA	NA	NA	NA	NA	NA	NA	NA
SH1-4p-1H-P-9	1 Cell HC	4	Ethanol	24h	Portal	NA	1	NA	NA	NA	NA	NA	NA	NA	NA	NA	NA	NA	NA	NA	NA	NA	NA	NA	NA	NA	NA	NA	NA	NA	NA	NA	NA	NA	NA	NA	NA	NA	NA	NA	NA	NA	NA	NA	NA	NA	NA	NA	NA
SH1-4p-1H-P-10	1 Cell HC	4	Ethanol	24h	Portal	NA	1	NA	NA	NA	NA	NA	NA	NA	NA	NA	NA	NA	NA	NA	NA	NA	NA	NA	NA	NA	NA	NA	NA	NA	NA	NA	NA	NA	NA	NA	NA	NA	NA	NA	NA	NA	NA	NA	NA	NA	NA	NA	NA
SH1-4p-1H-P-12	1 Cell HC	4	Ethanol	24h	Portal	NA	1	NA	NA	NA	NA	NA	NA	NA	NA	NA	NA	NA	NA	NA	NA	NA	NA	NA	NA	NA	NA	NA	NA	NA	NA	NA	NA	NA	NA	NA	NA	NA	NA	NA	NA	NA	NA	NA	NA	NA	NA	NA	NA
SH1-4p-1H-P-13	1 Cell HC	4	Ethanol	24h	Portal	NA	1	NA	NA	NA	NA	NA	NA	NA	NA	NA	NA	NA	NA	NA	NA	NA	NA	NA	NA	NA	NA	NA	NA	NA	NA	NA	NA	NA	NA	NA	NA	NA	NA	NA	NA	NA	NA	NA	NA	NA	NA	NA	NA
SH1-4p-1H-C-5	1 Cell HC	4	Ethanol	24h	Central	NA	1	NA	NA	NA	NA	NA	NA	NA	NA	NA	NA	NA	NA	NA	NA	NA	NA	NA	NA	NA	NA	NA	NA	NA	NA	NA	NA	NA	NA	NA	NA	NA	NA	NA	NA	NA	NA	NA	NA	NA	NA	NA	NA
SH1-4p-1H-C-6	1 Cell HC	4	Ethanol	24h	Central	NA	1	NA	NA	NA	NA	NA	NA	NA	NA	NA	NA	NA	NA	NA	NA	NA	NA	NA	NA	NA	NA	NA	NA	NA	NA	NA	NA	NA	NA	NA	NA	NA	NA	NA	NA	NA	NA	NA	NA	NA	NA	NA	NA
SH1-4p-1H-C-7	1 Cell HC	4	Ethanol	24h	Central	NA	1	NA	NA	NA	NA	NA	NA	NA	NA	NA	NA	NA	NA	NA	NA	NA	NA	NA	NA	NA	NA	NA	NA	NA	NA	NA	NA	NA	NA	NA	NA	NA	NA	NA	NA	NA	NA	NA	NA	NA	NA	NA	NA
SH1-4p-1H-C-8	1 Cell HC	4	Ethanol	24h	Central	NA	1	NA	NA	NA	NA	NA	NA	NA	NA	NA	NA	NA	NA	NA	NA	NA	NA	NA	NA	NA	NA	NA	NA	NA	NA	NA	NA	NA	NA	NA	NA	NA	NA	NA	NA	NA	NA	NA	NA	NA	NA	NA	NA
SH1-4p-1H-C-10	1 Cell HC	4	Ethanol	24h	Central	NA	1	NA	NA	NA	NA	NA	NA	NA	NA	NA	NA	NA	NA	NA	NA	NA	NA	NA	NA	NA	NA	NA	NA	NA	NA	NA	NA	NA	NA	NA	NA	NA	NA	NA	NA	NA	NA	NA	NA	NA	NA	NA	NA
SH1-4p-10H-C	10 Cell Pool HC	4	Ethanol	24h	Central	NA	1	NA	NA	NA	NA	NA	NA	NA	NA	NA	NA	NA	NA	NA	NA	NA	NA	NA	NA	NA	NA	NA	NA	NA	NA	NA	NA	NA	NA	NA	NA	NA	NA	NA	NA	NA	NA	NA	NA	NA	NA	NA	NA
SH1-4p-10H-P	10 Cell Pool HC	4	Ethanol	24h	Portal	NA	1	NA	NA	NA	NA	NA	NA	NA	NA	NA	NA	NA	NA	NA	NA	NA	NA	NA	NA	NA	NA	NA	NA	NA	NA	NA	NA	NA	NA	NA	NA	NA	NA	NA	NA	NA	NA	NA	NA	NA	NA	NA	NA
SH1-3l-1H-P-4	1 Cell HC	3	Control	0h	Portal	NA	1	NA	NA	NA	NA	NA	NA	NA	NA	NA	NA	NA	NA	NA	NA	NA	NA	NA	NA	NA	NA	NA	NA	NA	NA	NA	NA	NA	NA	NA	NA	NA	NA	NA	NA	NA	NA	NA	NA	NA	NA	NA	NA
SH1-3l-1H-P-5	1 Cell HC	3	Control	0h	Portal	NA	1	NA	NA	NA	NA	NA	NA	NA	NA	NA	NA	NA	NA	NA	NA	NA	NA	NA	NA	NA	NA	NA	NA	NA	NA	NA	NA	NA	NA	NA	NA	NA	NA	NA	NA	NA	NA	NA	NA	NA	NA	NA	NA
SH1-3l-1H-P-7	1 Cell HC	3	Control	0h	Portal	NA	1	NA	NA	NA	NA	NA	NA	NA	NA	NA	NA	NA	NA	NA	NA	NA	NA	NA	NA	NA	NA	NA	NA	NA	NA	NA	NA	NA	NA	NA	NA	NA	NA	NA	NA	NA	NA	NA	NA	NA	NA	NA	NA
SH1-3l-1H-P-8	1 Cell HC	3	Control	0h	Portal	NA	1	NA	NA	NA	NA	NA	NA	NA	NA	NA	NA	NA	NA	NA	NA	NA	NA	NA	NA	NA	NA	NA	NA	NA	NA	NA	NA	NA	NA	NA	NA	NA	NA	NA	NA	NA	NA	NA	NA	NA	NA	NA	NA
SH1-3l-1H-P-9	1 Cell HC	3	Control	0h	Portal	NA	1	NA	NA	NA	NA	NA	NA	NA	NA	NA	NA	NA	NA	NA	NA	NA	NA	NA	NA	NA	NA	NA	NA	NA	NA	NA	NA	NA	NA	NA	NA	NA	NA	NA	NA	NA	NA	NA	NA	NA	NA	NA	NA
SH1-3l-1H-C-5	1 Cell HC	3	Control	0h	Central	NA	1	NA	NA	NA	NA	NA	NA	NA	NA	NA	NA	NA	NA	NA	NA	NA	NA	NA	NA	NA	NA	NA	NA	NA	NA	NA	NA	NA	NA	NA	NA	NA	NA	NA	NA	NA	NA	NA	NA	NA	NA	NA	NA
SH1-3l-1H-C-6	1 Cell HC	3	Control	0h	Central	NA	1	NA	NA	NA	NA	NA	NA	NA	NA	NA	NA	NA	NA	NA	NA	NA	NA	NA	NA	NA	NA	NA	NA	NA	NA	NA	NA	NA	NA	NA	NA	NA	NA	NA	NA	NA	NA	NA	NA	NA	NA	NA	NA
SH1-3l-1H-C-10	1 Cell HC	3	Control	0h	Central	NA	1	NA	NA	NA	NA	NA	NA	NA	NA	NA	NA	NA	NA	NA	NA	NA	NA	NA	NA	NA	NA	NA	NA	NA	NA	NA	NA	NA	NA	NA	NA	NA	NA	NA	NA	NA	NA	NA	NA	NA	NA	NA	NA
SH1-3l-1H-C-11	1 Cell HC	3	Control	0h	Central	NA	1	NA	NA	NA	NA	NA	NA	NA	NA	NA	NA	NA	NA	NA	NA	NA	NA	NA	NA	NA	NA	NA	NA	NA	NA	NA	NA	NA	NA	NA	NA	NA	NA	NA	NA	NA	NA	NA	NA	NA	NA	NA	NA
SH1-3l-1H-C-12	1 Cell HC	3	Control	0h	Central	NA	1	NA	NA	NA	NA	NA	NA	NA	NA	NA	NA	NA	NA	NA	NA	NA	NA	NA	NA	NA	NA	NA	NA	NA	NA	NA	NA	NA	NA	NA	NA	NA	NA	NA	NA	NA	NA	NA	NA	NA	NA	NA	NA
SH1-3l-10H-C	10 Cell Pool HC	3	Control	0h	Central	NA	1	NA	NA	NA	NA	NA	NA	NA	NA	NA	NA	NA	NA	NA	NA	NA	NA	NA	NA	NA	NA	NA	NA	NA	NA	NA	NA	NA	NA	NA	NA	NA	NA	NA	NA	NA	NA	NA	NA	NA	NA	NA	NA
SH1-3l-10H-P	10 Cell Pool HC	3	Control	0h	Portal	NA	1	NA	NA	NA	NA	NA	NA	NA	NA	NA	NA	NA	NA	NA	NA	NA	NA	NA	NA	NA	NA	NA	NA	NA	NA	NA	NA	NA	NA	NA	NA	NA	NA	NA	NA	NA	NA	NA	NA	NA	NA	NA	NA
SH1-3p-1H-P-6	1 Cell HC	3	Control	24h	Portal	NA	1	NA	NA	NA	NA	NA	NA	NA	NA	NA	NA	NA	NA	NA	NA	NA	NA	NA	NA	NA	NA	NA	NA	NA	NA	NA	NA	NA	NA	NA	NA	NA	NA	NA	NA	NA	NA	NA	NA	NA	NA	NA	NA
SH1-3p-1H-P-7	1 Cell HC	3	Control	24h	Portal	NA	1	NA	NA	NA	NA	NA	NA	NA	NA	NA	NA	NA	NA	NA	NA	NA	NA	NA	NA	NA	NA	NA	NA	NA	NA	NA	NA	NA	NA	NA	NA	NA	NA	NA	NA	NA	NA	NA	NA	NA	NA	NA	NA
SH1-3p-1H-P-8	1 Cell HC	3	Control	24h	Portal	NA	1	NA	NA	NA	NA	NA	NA	NA	NA	NA	NA	NA	NA	NA	NA	NA	NA	NA	NA	NA	NA	NA	NA	NA	NA	NA	NA	NA	NA	NA	NA	NA	NA	NA	NA	NA	NA	NA	NA	NA	NA	NA	NA
SH1-3p-1H-P-12	1 Cell HC	3	Control	24h	Portal	NA	1	NA	NA	NA	NA	NA	NA	NA	NA	NA	NA	NA	NA	NA	NA	NA	NA	NA	NA	NA	NA	NA	NA	NA	NA	NA	NA	NA	NA	NA	NA	NA	NA	NA	NA	NA	NA	NA	NA	NA	NA	NA	NA
SH1-3p-1H-P-13	1 Cell HC	3	Control	24h	Portal	NA	1	NA	NA	NA	NA	NA	NA	NA	NA	NA	NA	NA	NA	NA	NA	NA	NA	NA	NA	NA	NA	NA	NA	NA	NA	NA	NA	NA	NA	NA	NA	NA	NA	NA	NA	NA	NA	NA	NA	NA	NA	NA	NA
SH1-3p-1H-C-4	1 Cell HC	3	Control	24h	Central	NA	1	NA	NA	NA	NA	NA	NA	NA	NA	NA	NA	NA	NA	NA	NA	NA	NA	NA	NA	NA	NA	NA	NA	NA	NA	NA	NA	NA	NA	NA	NA	NA	NA	NA	NA	NA	NA	NA	NA	NA	NA	NA	NA
SH1-3p-1H-C-5	1 Cell HC	3	Control	24h	Central	NA	1	NA	NA	NA	NA	NA	NA	NA	NA	NA	NA	NA	NA	NA	NA	NA	NA	NA	NA	NA	NA	NA	NA	NA	NA	NA	NA	NA	NA	NA	NA	NA	NA	NA	NA	NA	NA	NA	NA	NA	NA	NA	NA
SH1-3p-1H-C-7	1 Cell HC	3	Control	24h	Central	NA	1	NA	NA	NA	NA	NA	NA	NA	NA	NA	NA	NA	NA	NA	NA	NA	NA	NA	NA	NA	NA	NA	NA	NA	NA	NA	NA	NA	NA	NA	NA	NA	NA	NA	NA	NA	NA	NA	NA	NA	NA	NA	NA
SH1-3p-1H-C-8	1 Cell HC	3	Control	24h	Central	NA	1	NA	NA	NA	NA	NA	NA	NA	NA	NA	NA	NA	NA	NA	NA	NA	NA	NA	NA	NA	NA	NA	NA	NA	NA	NA	NA	NA	NA	NA	NA	NA	NA	NA	NA	NA	NA	NA	NA	NA	NA	NA	NA
SH1-3p-1H-C-12	1 Cell HC	3	Control	24h	Central	NA	1	NA	NA	NA	NA	NA	NA	NA	NA	NA	NA	NA	NA	NA	NA	NA	NA	NA	NA	NA	NA	NA	NA	NA	NA	NA	NA	NA	NA	NA	NA	NA	NA	NA	NA	NA	NA	NA	NA	NA	NA	NA	NA
SH1-3p-10H-C	10 Cell Pool HC	3	Control	24h	Central	NA	1	NA	NA	NA	NA	NA	NA	NA	NA	NA	NA	NA	NA	NA	NA	NA	NA	NA	NA	NA	NA	NA	NA	NA	NA	NA	NA	NA	NA	NA	NA	NA	NA	NA	NA	NA	NA	NA	NA	NA	NA	NA	NA
SH1-3p-10H-P	10 Cell Pool HC	3	Control	24h	Portal	NA	1	NA	NA	NA	NA	NA	NA	NA	NA	NA	NA	NA	NA	NA	NA	NA	NA	NA	NA	NA	NA	NA	NA	NA	NA	NA	NA	NA	NA	NA	NA	NA	NA	NA	NA	NA	NA	NA	NA	NA	NA	NA	NA
SH1-1L-10S-C	10 Cell Pool HSC	1	Control	0h	Central	NA	1	7.09224681303801	7.07242371663564	9.29586025325585	7.66271211547956	22.7649655347861	8.84327039392482	8.85202124249866	8.64746284490535	8.63992534657115	10.0963452831168	9.80592170232359	12.8847770790476	12.9614502053433	14.8689451383614	8.63933843872745	8.98475336644512	9.33741226241301	8.51201989806596	13.1714563416875	8.29245737808216	11.2711163663092	7.93727658759427	11.3033190885492	10.2601763198733	12.0812587140897	8.59683914441604	8.77138070511359	4.52538144666077	12.0016978929324	18.6035222086815	15.335497677633	13.7414152941993	6.90907823373045	11.9033861171936	13.3897181325129	15.6948895698484	14.8968378554555	11.1070806384672	7.15224369061983	9.22295333802287	10.6936264058807	7.93852349269379
SH1-1L-10S-C+P	10 Cell Pool HSC	1	Control	0h	Central/Portal	NA	1	17.6763867539477	14.9394642447023	NA	14.4522568092592	NA	NA	14.7047247613508	15.5414007604911	24.3858328800959	NA	NA	NA	NA	22.0207579450531	NA	NA	23.3466185207975	15.0294472547177	NA	NA	NA	14.9074991601622	NA	NA	NA	NA	23.1015639126971	19.6073599067728	NA	NA	NA	NA	20.5634298932471	NA	NA	19.497680174502	NA	NA	14.9305345990631	NA	NA	15.3963275172332
SH1-1L-10S-R	10 Cell Pool HSC	1	Control	0h	Random	NA	1	9.78546282056052	8.06295751899741	9.31734432763271	9.17982531524125	NA	8.91749342927659	9.30836311129762	8.43460270139837	8.99539411689536	10.8390890116498	10.5849720796889	16.6137701684152	NA	14.9277025310802	8.7866683868727	8.99178934500436	9.543508695982	11.1630928388514	13.0970906262657	8.94212556005476	20.5561250529343	8.80835003551139	13.6195242105714	13.2055304372095	12.7368344386831	9.00365292656927	9.02190188725202	7.44546733257907	12.2182497327949	22.8301574785456	15.7834283556036	15.4191632752546	8.11868994379871	13.7039861645865	NA	18.7953736044776	15.9992127670758	14.6348104416279	8.73495732538209	9.75772299005767	13.2568422705372	10.5611221381452
SH1-1P-10S-P	10 Cell Pool HSC	1	Control	24h	Portal	NA	1	NA	NA	NA	NA	NA	NA	NA	NA	NA	NA	22.7335099287556	NA	NA	19.4232816329066	NA	NA	20.6696740697479	NA	NA	16.7404621982523	NA	NA	NA	NA	NA	NA	NA	21.6119194699328	NA	NA	NA	NA	NA	NA	NA	21.7279781070292	NA	NA	15.0503137896051	NA	NA	NA
SH1-1P-10S-C	10 Cell Pool HSC	1	Control	24h	Central	NA	1	9.68313375032997	9.87957832452205	NA	11.3231541367189	NA	11.3180561673104	12.5416241228894	9.99983328990741	11.4139278415678	14.4889975206191	14.6452563863413	22.2259804509957	NA	15.7989836277149	10.9911071883559	10.8319492747934	12.6250201822496	10.4139085226707	NA	10.4274582858788	13.2089735052531	11.9004785417602	20.4251035486592	14.5972108852395	11.2044238913254	12.0590195111114	11.237989678972	21.5144347184271	18.7718926149987	NA	15.1901801424391	14.7338692244427	12.9677084294476	15.2253018728931	17.3990626510861	21.7829610942794	14.7807530188302	15.1353777861225	7.71476319802801	12.9874207280064	12.7659548339503	11.324841314229
SH1-1P-10S-C+P	10 Cell Pool HSC	1	Control	24h	Central/Portal	NA	1	8.03849911825985	7.89176021410974	8.921142399659	9.11880791576515	NA	9.07586708940736	9.01991243020107	8.7042065064023	8.85500871376581	10.6185356790769	10.3934369952619	12.3003811796316	12.9348837231465	14.3998887070249	9.50415755659758	9.11723780672196	9.64803331277995	8.93104783783371	15.3153088455989	8.77254325035506	12.0955834246987	8.64403399663112	11.0077809149834	9.07239886415103	10.3467064436994	9.04823885884066	9.40265715477861	6.06385357434428	11.3461055708673	17.4886514883405	13.6718991651951	13.6724843952688	10.2567408494731	12.4766158452409	14.8257041352357	16.9546997382134	12.5247367452927	11.7196270193276	6.60435621663439	9.9731581154112	10.6558565146969	8.78130854804028
SH1-1P-10S-R	10 Cell Pool HSC	1	Control	24h	Random	NA	1	7.71365643289664	7.48109221875366	8.12079390991463	7.68141001577412	22.7320840460635	8.56299370217041	8.59987507483395	7.77530658441082	8.26748816057491	9.7565526069304	10.1183681896028	10.364420436483	15.1585175988153	11.3548630886256	8.52050241771378	8.69851027104512	9.23765153226426	7.09543449844215	14.8339171533897	7.85513682884496	9.96796310019784	7.94834217750918	11.0536593428543	8.11858479704375	8.77674242827647	8.44992966870711	8.45079136453285	4.52633644265116	9.89267367209067	14.8113112824467	10.8291793656114	11.5128480298519	9.35752250952914	10.2720451844324	12.6044125282844	13.3651678179435	11.3271632682612	11.4071784584965	5.24640063069788	9.06358522889242	10.6335091820037	8.90012700756083
SH1-2L-10S-P	10 Cell Pool HSC	2	Ethanol	0h	Portal	NA	1	NA	NA	NA	NA	NA	NA	NA	NA	NA	NA	NA	NA	NA	NA	NA	NA	NA	14.9693053970665	NA	NA	NA	NA	NA	NA	NA	NA	NA	NA	NA	NA	NA	NA	NA	23.1505736694825	NA	17.8196904743579	17.2011118883277	NA	NA	NA	NA	NA
SH1-2L-10S-C	10 Cell Pool HSC	2	Ethanol	0h	Central	NA	1	17.8074766415244	NA	NA	NA	NA	NA	NA	NA	NA	NA	NA	NA	NA	NA	NA	NA	NA	NA	NA	18.3576348847602	NA	NA	NA	NA	NA	NA	NA	NA	NA	NA	NA	NA	NA	NA	NA	NA	NA	NA	NA	NA	NA	NA
SH1-2L-10S-C+P	10 Cell Pool HSC	2	Ethanol	0h	Central/Portal	NA	1	12.5281204219774	10.5525646873563	NA	13.6346148208535	NA	11.4354098674932	11.3468772440379	10.7156204776608	11.5154556464405	14.0271784361574	14.2567961404167	NA	NA	NA	11.4281049379671	11.13066104029	12.4984567416395	12.6221967092133	NA	12.2685911873389	16.1110524405368	10.2583156235529	18.4010317922011	16.2831936489293	15.4702774471764	11.3049159429971	11.7279214633595	18.6498340197577	19.1544222102237	NA	NA	NA	10.7202441471928	23.0966134741514	16.4315363914185	18.1976541755222	15.1861892510695	NA	10.700587652989	12.5788956354038	13.1444081611963	13.1733709038397
SH1-2L-10S-R	10 Cell Pool HSC	2	Ethanol	0h	Random	NA	1	NA	NA	NA	NA	NA	NA	NA	NA	NA	NA	NA	NA	NA	NA	NA	NA	NA	NA	NA	NA	NA	NA	NA	NA	NA	NA	NA	NA	NA	NA	NA	NA	NA	NA	NA	20.9443347844689	19.7153521628785	NA	16.0983497770108	NA	NA	NA
SH1-2P-10S-P	10 Cell Pool HSC	2	Ethanol	24h	Portal	NA	1	7.95046863830839	8.48600733448253	NA	9.43963043731339	13.6627949157129	9.64720155555772	11.5724120962506	8.44018859231564	9.18168352538845	12.7966869732124	12.8545161686976	15.9353731785237	NA	11.5800050919015	9.82350735704742	9.97834123248452	10.4890887033077	8.00786767094266	13.9972772195158	8.9350779139098	10.5189491653509	9.5908325158148	13.1504619482103	11.350918402516	11.387702407126	10.6636506190856	10.1119296595559	10.8255235533947	15.2583687071246	NA	14.086132333804	12.5635145428357	9.89087505823311	13.7981161421799	11.6565170232904	20.6503855482412	11.9806240856362	11.6837532018429	5.37538308758563	11.166016612519	10.3838948754877	8.10318156373502
SH1-2P-10S-C	10 Cell Pool HSC	2	Ethanol	24h	Central	NA	1	12.2743743747146	7.66795911660788	8.85581859877526	13.7641336560944	NA	8.37765326125102	8.6795539372268	8.63702876015536	8.16364963262061	10.6526324850306	10.4376029854824	20.1835534064814	NA	15.2953307058317	8.73283715367539	8.66802393666689	8.99991161918237	13.7223829220786	NA	8.57200244442411	14.3493383655846	8.63185322921867	15.0902747035546	13.373100750856	13.7741337008809	8.81087479659947	8.36808416167085	12.7976692377524	NA	NA	17.8501788413787	14.6013574638654	15.0717860139002	NA	NA	20.3806160158192	15.5765924808949	14.5717908517924	9.08172646653673	9.45593080013376	14.6437751591096	14.6726516704194
SH1-2P-10S-C+P	10 Cell Pool HSC	2	Ethanol	24h	Central/Portal	NA	1	14.430216747361	10.2699663791716	9.44426357495976	NA	NA	11.0559251347673	12.4456872892451	13.8748222141623	10.9624627530824	13.4704689889416	14.7050373664585	17.0122260799467	NA	NA	12.2186849342944	12.9349039180382	12.094987521024	13.1497313706431	NA	11.2333436372793	NA	12.1529604470396	15.14807650898	14.1083040659457	NA	12.1790543564106	11.8110857092977	14.2505942247899	NA	NA	NA	NA	15.006380325848	22.5214624757586	NA	17.8590859183853	NA	14.4141215753978	10.3857649050272	NA	NA	13.6813659653926
SH1-2P-10S-R	10 Cell Pool HSC	2	Ethanol	24h	Random	NA	1	16.3521342523137	14.3000524002654	NA	21.7169885429693	24.0028424991019	NA	NA	14.3360460431126	23.0862387192322	23.6311702457672	NA	NA	NA	14.8375600327637	NA	NA	NA	NA	NA	NA	NA	16.8671264943389	22.3298842812113	NA	NA	14.829717238093	15.1991768493143	19.7582361488051	NA	NA	NA	NA	NA	NA	NA	NA	NA	17.0885171030716	14.5566482818231	NA	15.9144206956169	15.242615346914
SH1-3L-10S-P	10 Cell Pool HSC	3	Control	0h	Portal	NA	1	8.98479639399095	8.17273818250839	NA	9.98046393198619	NA	9.61727037277268	10.3751727161918	9.83818980007639	9.60428499330099	12.6532748453714	13.1589031466972	19.4584721091226	NA	15.0910680197988	10.2357639129265	9.8879361652015	10.8734984684101	10.3516738071633	16.3816046694705	10.3686144766272	13.0221481372698	10.0634162083968	18.161744729395	16.8301721936812	15.1440075659402	10.3051423556047	10.2463915402618	18.9376469383959	NA	NA	NA	18.707662652185	9.52384211740588	15.5876104404607	12.5229355731435	19.2059089203341	13.5889069552183	NA	7.57352114744709	10.9711536117416	12.6980173007023	11.0968315999119
SH1-3L-10S-C	10 Cell Pool HSC	3	Control	0h	Central	NA	1	14.8717862554237	14.2125989593721	NA	16.1959611775854	NA	NA	NA	NA	23.121676829349	NA	NA	NA	NA	NA	NA	NA	NA	NA	NA	NA	NA	NA	NA	NA	NA	NA	NA	NA	NA	NA	NA	NA	NA	NA	NA	NA	NA	NA	14.0064779035593	NA	NA	NA
SH1-3L-10S-C+P	10 Cell Pool HSC	3	Control	0h	Central/Portal	NA	1	NA	NA	NA	NA	NA	NA	NA	NA	NA	NA	NA	NA	NA	NA	NA	NA	NA	NA	NA	NA	NA	19.0154542932655	NA	NA	NA	NA	NA	NA	NA	NA	NA	NA	NA	NA	NA	NA	NA	NA	NA	NA	NA	NA
SH1-3L-10S-R	10 Cell Pool HSC	3	Control	0h	Random	NA	1	10.0866800332487	9.49645754587047	NA	13.1309226942995	NA	11.4738138045207	12.6142714761622	11.0294251216574	10.8595908170332	13.3699848047857	15.5571674178664	19.3205460519388	NA	24.8269943101384	11.4102631326463	10.3566566939101	12.4636061809928	13.0128241987057	23.0459731562563	11.288190191858	NA	12.3994589454533	NA	16.6862569383831	14.8408074558847	11.6330857346602	11.6325139919533	18.1779653344276	NA	NA	NA	NA	13.4765407923455	NA	15.1969192938175	NA	NA	15.2372029419324	9.81087265464611	12.0402326065057	13.5927014155964	13.3017842517878
SH1-3P-10S-P	10 Cell Pool HSC	3	Control	24h	Portal	NA	1	8.34738644294202	9.00694022639585	9.26018441596697	10.927647519283	NA	10.9093707601131	11.1776205618389	10.5202527822518	9.94979158325209	13.0785562286671	12.5755962962249	15.4802211942569	NA	13.0638937302228	10.5660473881813	11.233415536445	11.6961899796895	9.67921491043253	NA	10.5580744149917	12.0076194651188	10.2197880465245	14.96479167472	10.6824834530007	11.6823336340104	11.8393846379153	10.0201598173855	11.5006194024766	14.1506212755369	NA	13.7134488219026	13.1074088573567	10.5208752867965	13.5222911463253	NA	16.4298177109451	14.3136829929668	13.2040879044784	8.01307355967219	12.9123024775682	11.3031694162085	9.8994540287692
SH1-3P-10S-C	10 Cell Pool HSC	3	Control	24h	Central	NA	1	7.83029123648979	8.37667947242871	9.40138640166586	9.24957532835082	NA	9.63328750856765	9.87803901745229	9.22271739673547	9.41626736806699	11.455568935589	12.8040721768328	17.3446207012073	NA	14.702533479467	10.0303092258161	9.63893833878802	10.0158831032984	9.61463001633868	NA	9.06343377126909	11.7035429749743	9.67866283052574	17.5507233609823	11.6286869216706	12.2173390001747	9.80320761853755	9.43232081694077	15.4174819383006	16.2062702574379	NA	14.7706925510796	13.117615132766	9.79994109430504	13.902323016929	15.0968608826058	18.4949875906639	15.9794800425032	13.6038109782438	7.63519320639657	10.8416927194225	11.5756321808258	9.59716706321857
SH1-3P-10S-C+P	10 Cell Pool HSC	3	Control	24h	Central/Portal	NA	1	9.49306920604715	9.71489164177748	NA	10.8734919173064	NA	11.0088802377511	11.3387286465078	11.3986075608458	10.9237808713341	12.9153622183489	15.3962357244003	16.4940567861656	NA	NA	10.8396634150314	12.0271733224643	11.1142681947359	11.385164101291	15.3290009477511	11.1685965061891	14.7272569512637	11.5323034326646	15.7619464503118	13.7065281144516	12.4221607231932	11.2709539829535	10.6868685925035	13.8668462006634	20.3815658193987	NA	15.9584770356566	15.180834878516	10.4309297124696	NA	NA	18.4904956773999	15.1955215524827	13.9547238434804	8.93623400748635	12.7211896612572	NA	12.0170722663338
SH1-3P-10S-R	10 Cell Pool HSC	3	Control	24h	Random	NA	1	8.76127864601144	8.98640617879894	9.63997156012113	11.0768874481088	NA	9.68466519671956	10.6815802369771	10.4110811593683	10.0843953557811	12.2399320635815	13.1974305413996	17.5117558264539	NA	14.8422209308034	9.979282488295	10.9289216117709	10.8244894972653	10.8644142117691	NA	10.5998651366509	12.5912663086791	9.94618313138427	15.4906904755122	12.3360373644182	12.3053795024452	11.0935288923317	10.6351808363936	15.8544430103983	16.0603331027543	NA	13.9882741902277	13.9939335519232	10.7969700059071	20.5907884020326	NA	22.9666655285018	14.3565496557779	16.6672904314277	9.68643305259995	11.8921345270134	11.8107563516338	10.1768336898963
SH1-4L-10S-P	10 Cell Pool HSC	4	Ethanol	0h	Portal	NA	1	12.2410469434851	12.3403937450217	NA	14.2786655547758	NA	13.7649189821271	14.6681705493598	12.2265984808574	12.8626140161575	15.8988747712891	17.4264961753625	20.3893307498645	NA	16.6378812629468	13.5650711051772	13.4532974827028	14.3313132775225	12.8605694632342	15.5754191193495	13.0298661449331	14.5266129799359	13.2603202823127	17.6504596204828	15.5425643649897	16.088092485036	15.405483915442	13.1330430477404	18.1054198932607	20.4080814209845	NA	18.6904995967284	17.3114359619122	14.5941755053878	20.0100609029506	16.4083463029174	NA	16.3951687274688	16.4077286497302	9.31285411914276	15.8916258997954	15.0350736122265	12.5712416765467
SH1-4L-10S-C+P	10 Cell Pool HSC	4	Ethanol	0h	Central/Portal	NA	1	NA	NA	9.11839567778393	19.2690360437532	NA	NA	20.3360261083399	NA	19.7518323125585	20.7620039558777	22.7607712962499	NA	NA	23.5185108417596	19.8880762314008	NA	20.578036354806	18.7667544378248	23.19914722532	NA	20.966307897544	18.4694882569346	NA	20.3462764769999	NA	19.6280067447765	17.4905004556111	15.9791691382766	22.135346762567	NA	NA	NA	19.7195291543468	21.7704142788751	NA	23.3037161447108	NA	NA	15.5129858749091	NA	NA	NA
SH1-4L-10S-R2	10 Cell Pool HSC	4	Ethanol	0h	Random	NA	1	NA	NA	NA	22.4638461401504	NA	NA	NA	NA	NA	NA	NA	NA	NA	NA	NA	NA	17.1426133898771	NA	NA	NA	NA	NA	NA	NA	NA	NA	NA	NA	NA	NA	NA	NA	NA	NA	NA	22.1181597378727	NA	NA	NA	NA	NA	NA
SH1-5L-10S-P	10 Cell Pool HSC	5	Control	0h	Portal	NA	1	14.512334301786	9.14189890317395	8.51491876631164	14.4650926873579	NA	10.4988896599118	11.6459962199472	11.4304580343029	10.303429456117	13.6670250933748	15.8383456662605	NA	NA	NA	10.4888936620637	10.5125119701486	12.3502069134637	12.3050799156563	23.0083376946595	11.0945117589513	NA	10.7376967762754	NA	17.3644499230033	17.9363131114935	11.9440809617138	10.1133629768911	19.5637639453287	NA	NA	NA	NA	14.3606931943785	22.627535422588	NA	NA	NA	NA	10.2086460463909	10.7120168985627	NA	NA
SH1-5L-10S-C	10 Cell Pool HSC	5	Control	0h	Central	NA	1	12.9470698430406	9.16286580719213	8.38968308379956	14.3733571443096	NA	9.91001018155973	11.0540671258236	11.2596122020085	10.478385343611	13.5610847490568	12.3718848933153	16.5980472061748	NA	20.6837606184866	10.8494054634441	9.74858308617582	10.8733068777109	12.7388059949071	19.5086029889574	9.97331020448342	21.2151107990512	10.3165646973893	24.1229115035082	15.5655533768386	15.4855394715044	10.4365323626354	10.5391090086069	NA	NA	NA	22.4505353676468	NA	13.3635834669484	14.3812399680498	NA	NA	17.5336956695271	NA	10.1633431386902	10.9137925603075	NA	NA
SH1-5L-10S-C+P	10 Cell Pool HSC	5	Control	0h	Central/Portal	NA	1	7.29009648598401	8.5393860270158	NA	10.1729202397627	NA	11.1600435064416	12.1054859216435	10.9108410555723	11.4776975933164	12.5910630315477	13.8841679973827	14.5968079941555	16.8688151285921	14.2557913430988	11.7146983761493	10.9846340424069	12.5052613032563	9.9649513493534	13.2658092212807	10.2243970504007	15.9432977314978	11.022271609851	14.2957031850484	13.5579725640658	13.5173132196723	13.148435376052	12.3709113785226	8.80600279657573	13.3844847860127	23.1656000253897	15.5616185920593	15.3807451230594	9.17106887299647	13.7768503378335	11.2802826576686	14.8564859369072	16.3054829119187	13.3529074066403	6.72566577295944	12.8165378714032	13.8321629891475	9.19038138526391
SH1-5P-10S-P	10 Cell Pool HSC	5	Control	24h	Portal	NA	1	8.38054615686082	8.47548717280205	8.79155943966525	9.99560175008812	NA	9.93436240960917	10.5209375470117	9.43847634652442	9.7881368943341	11.769744861682	12.2366277440273	11.8792176365448	14.3445302057296	13.8702028221121	10.4757918160116	10.4397220330859	11.3255018209763	9.2003797266404	12.0519430716769	9.50409815503804	17.6311772301231	9.65850174146797	12.220888299198	9.80684811700909	12.0485092484653	10.6530631769733	11.4911668728647	7.25467009527221	15.4567967447033	NA	13.4320354590442	13.9676202301862	11.8232439272061	11.3965213363504	NA	16.5971865785242	12.7644693190623	12.8279649077096	6.76497106796408	10.326706987113	11.157064195169	8.68699580373776
SH1-5P-10S-C	10 Cell Pool HSC	5	Control	24h	Central	NA	1	8.65257425561684	8.93777549622506	8.67043737354739	10.6716893729424	NA	9.73304730821003	11.1321728262358	9.92258376645353	9.75764050104152	12.0439561154476	13.0322948386204	12.4587709824485	NA	14.0308128882653	10.8265571317296	10.0272766573596	11.0971613473207	9.13595140698107	NA	9.8995222814632	13.3466104478127	9.86304265574752	13.6287961309218	10.4369841308222	13.5672631206216	11.6092812372757	10.3443743023033	8.61666085919923	12.1774226057133	NA	14.3671644495641	14.3960535955429	11.6882099182563	12.9374780095416	NA	13.2425743253741	14.0475568304122	15.2165336052519	7.33845845761399	11.0529034204252	14.0229005628552	9.49196852903645
SH1-5P-10S-C+P	10 Cell Pool HSC	5	Control	24h	Central/Portal	NA	1	9.1518799680854	9.86849652022245	8.73083865610556	10.9619376166504	NA	11.4641423494277	11.3152914700173	10.4412617538934	9.79533570398963	12.7574035711668	12.2643340301254	13.4261342625976	NA	NA	11.481011671317	10.4506242375696	13.4481460924571	9.46523332636274	NA	10.6676731713112	13.1552230797227	11.4319325545791	13.3462493212416	10.879788311723	12.9616212770097	13.6972668037184	11.4660592658456	7.88873198844032	14.6435796652422	NA	NA	13.1040869099416	12.7962603670637	13.7247403747165	NA	NA	17.5839552504772	15.2384793669959	7.11714488057152	14.4980192733211	10.8431531566818	9.54137435623841
SH1-5P-10S-R	10 Cell Pool HSC	5	Control	24h	Random	NA	1	7.67372426416938	8.89732522898565	NA	10.2742098274577	NA	10.481407928536	10.8595469367789	9.32692911496284	9.69792414859109	12.1639195807466	12.4426201797789	14.4983358417888	NA	13.1444073957928	9.95071654747825	10.69020462049	11.1690429735179	8.99357008511549	NA	10.2861202308143	10.7586451476317	10.0940996365064	14.9145622652236	10.8314221495451	10.6365324184274	10.8800041428801	10.1899560223068	13.327830923932	15.6919833381461	NA	13.6520372581896	12.1873391580679	11.1825218016028	13.8792674148566	16.0974529477942	15.9771472451011	14.6027142551892	13.6715443532586	6.92363809371973	11.2104677902627	9.11308081765221	9.11481612599709
SH1-6L-10S-P	10 Cell Pool HSC	6	Ethanol	0h	Portal	NA	1	9.4314563646929	8.92814852321631	9.45202855272547	12.0377245017985	21.28347225724	10.2492048826397	11.3599453556104	9.97529586099099	11.1228487591194	12.0220391198063	12.5716260399421	15.5357308089622	NA	14.8109356399504	11.1448975535355	10.2012486332601	11.2072290962419	9.88060030056712	13.1996718865825	10.4340782688155	13.6295768030666	10.4683914152938	17.2279263837362	14.6404850785339	15.3661010646711	11.8184783166266	11.1587283808566	9.85112845229424	13.8703780425904	23.6422634449821	14.9224525087932	14.5928889980821	9.02375883243196	13.4782363445423	11.389510002754	NA	19.1495785395513	11.7943882973326	8.14058458757045	11.9801403251624	12.6178457919198	9.3299979473204
SH1-6L-10S-C	10 Cell Pool HSC	6	Ethanol	0h	Central	NA	1	6.96151271588121	8.38889137521327	9.31925953239018	9.44906331148305	NA	9.64043691968392	10.0850033592252	9.38428926301839	9.79843121795306	11.2876245083362	11.3438677915112	13.0562520667501	15.7421614548242	14.0630886202819	9.46035256283635	9.40392391247584	9.99901222790121	8.56047790921204	12.0324955157662	9.90726646839496	13.0059363200744	9.26828203403346	12.5041689529125	11.4424723025662	13.0318773576099	10.4410082453598	10.1548091494224	9.3837494673064	11.1608908899597	NA	15.2099911466254	17.3017991667358	8.61183740422518	11.3631053892477	12.2013414412168	14.0291058550456	12.2034990121417	10.8418594401134	7.77874393468032	10.2164567527223	11.6682953950641	8.23782525379496
SH1-6L-10S-R	10 Cell Pool HSC	6	Ethanol	0h	Random	NA	1	12.0611786561123	11.9792853285495	NA	NA	NA	13.0735405389181	15.9760118467901	13.8136668678862	18.3961047989094	16.4547534215453	18.7464300945291	17.7248895839385	NA	NA	15.2371122196906	13.0085001602801	13.6454651828074	13.5930584435085	20.4785220117747	13.5413024453504	20.2459756534591	13.934333493538	NA	17.8566688140703	14.8512595136868	15.7315701499417	18.3926939600351	16.0510478113054	16.4816406992991	NA	NA	16.3391049110156	14.1520908481176	NA	14.7250202521097	19.1769870316252	14.2184885705779	NA	10.7931785209763	15.2561576721126	14.2597596869246	12.411947338128
SH1-6P-10S-P	10 Cell Pool HSC	6	Ethanol	24h	Portal	NA	1	7.91521393048004	11.420321228579	NA	12.3464833504165	23.9292634560777	11.6152653187106	13.005769923925	11.2499396378754	11.6020455591285	15.676100889022	15.2253357300625	17.6081226502468	NA	13.6318219907805	12.7502154569422	12.8677144142935	13.4522273795396	11.0014236624253	23.1674431865932	12.0899960635895	12.5902263884998	11.8005946803906	17.789100625163	12.3033145315093	13.6843612598492	12.7417560775281	11.7740555347042	17.9689353527878	16.1842773564498	NA	16.4866172846569	15.7610272495059	18.0888472902343	16.9523422568008	15.0878401483825	15.4635570826255	15.2462434762496	14.0985711213214	9.23961861664716	NA	11.6768719704621	11.3591529777066
SH1-6P-10S-C	10 Cell Pool HSC	6	Ethanol	24h	Central	NA	1	9.39353074684168	12.2947135114611	NA	12.4714866728488	NA	13.1416235687101	13.4448954632726	11.8974028887835	12.4436126453361	15.2231475662577	15.2993168907327	18.513673157193	NA	NA	12.4211043593402	13.4167907872047	13.5963583508473	11.8721481640841	NA	12.7191167251082	NA	13.2482157595852	16.5598481865736	13.754558534942	13.6092250604026	12.7710473369702	12.6879522987944	15.100836515039	17.3479402250739	NA	15.3305343001803	17.0752363288934	14.8923425109424	15.6162752898178	NA	20.0048075626249	13.9585158555446	16.8753748768898	10.7398608274911	14.3785611035372	12.7442596734676	12.3906852181299
SH1-6P-10S-C+P	10 Cell Pool HSC	6	Ethanol	24h	Central/Portal	NA	1	7.56877313850925	11.0996396866917	NA	10.4194227627663	NA	13.6661941808998	14.2373583250592	10.4453522811881	11.7112695334488	14.0563960721873	14.6142836450487	16.9539056843879	NA	13.6563922578877	12.2385531036982	13.7380463955932	14.7550320756212	9.84477086089526	NA	12.6285729419071	12.6532614645651	12.1944105441966	14.174766587467	11.5958786131169	12.3977380187355	13.4939074077096	12.9362916626377	15.1248970929526	NA	NA	13.8330710992149	13.9740043536115	14.6426387441652	14.2420591216289	16.8923772601888	17.0982498130082	14.396358404416	13.3808502907404	9.35299980292698	15.4966634508973	12.5984590177265	10.8122202365265
SH1-6P-10S-R	10 Cell Pool HSC	6	Ethanol	24h	Random	NA	1	7.60803519046346	10.2938034139842	9.62675615483708	10.9401097632702	NA	12.2559287526629	12.4874121051388	9.55443895844089	10.8362432315324	14.2987101037305	13.4067437506262	16.9920927905789	NA	14.4619845424334	12.6117842996407	12.5461270476818	14.4231250344604	9.77923044902948	NA	11.8596824481095	11.947100126065	12.6437796705835	17.8285717920637	11.8115167918073	14.1066673010829	12.4306922865304	12.6281116889058	14.7596718937765	15.5219142373416	NA	15.7776303083423	13.5029804710016	13.3260155793698	18.4811417929926	16.1101669233601	17.5008048452629	12.5580154353135	14.9993159749955	8.06401186533567	14.1638803784433	12.1110678366352	10.4041555908257
RNA- 1ng	Standard	NA				1000	1	2.5	5.23821098974362	8.67890287163465	NA	NA	NA	8.38731999007838	7.16803916511564	NA	NA	10.4882930821552	NA	NA	7.59014543596252	9.4932434621468	10.8728493017267	NA	3.53736351552838	5.0827605596783	NA	6.47028966061689	NA	NA	NA	8.35190076420852	NA	NA	NA	NA	NA	9.54727446540765	8.13451352065649	5.89466866769919	9.12882687036617	8.50367871284371	NA	9.2935908728206	NA	2.5	NA	7.26804667919389	4.08471977259464
RNA- 500pg	Standard	NA				500	1	4.65380905816167	8.03373767183355	10.7907562932424	9.78822385997727	NA	14.1989118063774	12.3733066366012	9.59592197018359	11.6969977630553	12.1191749594433	13.5646310599501	14.5611807423262	NA	9.74337448566389	13.2143740014759	12.8257028218893	15.4397469140776	5.71081350853942	7.99550640483814	9.52441296968864	8.94601634568995	12.5534216433819	12.8113575289924	9.62112572566553	10.5515942999405	NA	15.8555240507404	NA	NA	NA	13.4447868439289	11.1824615699521	8.34102966292056	13.4688034222041	10.7723446060426	NA	12.5846280721129	9.26307552001432	4.6133386566345	NA	10.1644540296802	7.00927003431215
RNA- 250pg	Standard	NA				250	1	5.31456378873733	8.83906290674605	NA	10.4677681283999	NA	15.06561345023	12.5077367236989	10.1548083064184	12.0213050206641	14.0139790308063	14.3006118865039	18.5836815456977	NA	10.3308433205028	14.0489589597096	15.3425604140079	NA	6.70582172254337	9.05740412707041	10.7906874357486	9.87344065736031	12.7216074936931	15.5068258774757	10.9838625022314	12.301279357448	NA	16.8415699351488	NA	NA	NA	14.6490595561882	12.6279214010629	9.55133657150725	15.4074372126005	12.1216903987419	NA	13.4149802002276	12.1778027198236	5.35442238911647	NA	12.1341289508933	7.95967469460171
RNA- 125pg	Standard	NA				125	1	6.0191801414109	9.23847749858703	11.5781430629172	10.6926715138013	NA	15.4487367264212	12.1980891929346	10.6021567583561	12.2011998725183	14.4760967692216	16.0829839001519	NA	NA	12.0632435500604	13.6784965900547	15.3654408834044	16.4461869466497	7.80655336887412	9.76805009941715	11.8725074823738	10.9237793584099	13.8215056271941	15.9884284799889	11.908894401769	13.0643812617359	NA	NA	NA	NA	NA	14.7140044536808	12.5730345870772	9.99087749540916	17.8005711490033	12.3704392785231	NA	NA	12.5227978796059	5.98224991418293	NA	12.5636317095891	8.83625281214684
RNA- 62.5g	Standard	NA				62.5	1	6.03093793829602	9.08561719781663	NA	11.3813992532111	NA	17.2409598335577	12.5544705015117	10.294173308761	14.7596250058532	14.1543663468945	15.640020594886	18.1146800583911	NA	11.2741401248696	13.9022945112033	15.6267966592796	NA	7.91523160889396	10.1046566140125	11.4819821397048	11.5806740624104	14.1343202448878	16.8398608761514	11.8169690817072	11.3828427737545	NA	NA	NA	NA	NA	14.2940534836943	12.6376317078553	9.47093109547067	NA	NA	NA	12.972520628224	11.2093830578373	6.09858994934151	NA	12.5254554607179	8.5991311779937
RNA- 31.25pg	Standard	NA				31.25	1	7.69422943236166	11.0586469903033	NA	14.2766878247705	NA	NA	15.0094749374336	13.5191927953523	15.9588055739011	17.9531360079561	17.2325206247559	NA	NA	13.374100086535	NA	17.5721223424064	17.8113455052978	9.15242625585119	11.280768713407	14.4780371236156	12.3574037860132	18.0390882277402	16.6448568378773	13.2834399487495	14.8805761354364	NA	21.2395463099414	NA	NA	NA	15.3410379421848	14.5696090297792	11.4918177291652	14.8120317422899	15.0683966185019	NA	17.2874395975694	14.3768870860092	7.51208028032352	NA	14.1982475539929	9.71635463821313
pre-H2O	Blank	NA				0	1	23.8271966909331	18.8618334398953	10.2104784826541	NA	NA	25.4448394127972	NA	NA	NA	NA	NA	NA	NA	NA	NA	NA	NA	NA	NA	NA	22.6462906644503	NA	NA	NA	NA	NA	NA	NA	NA	NA	NA	NA	NA	NA	23.842087627824	NA	NA	22.8907428167692	18.7287301145862	NA	NA	22.0754954761331
H2O	Blank	NA				0	1	17.1861033895462	17.2085241962494	15.5459793954228	24.4544442587517	NA	18.1072132640189	21.4292841065286	18.4538960026385	NA	NA	NA	NA	NA	NA	19.8453124406921	17.9414589244442	18.0310019272572	18.7725449059222	NA	18.4735816394415	NA	19.3421008502381	NA	NA	20.4742041755982	19.9369456727196	24.679602875246	21.1384196130112	22.2188696996215	NA	NA	21.9822545208674	19.8388764524979	23.8215116302625	20.1505818048124	NA	19.8070950349946	NA	16.144936589428	20.1221733980236	19.6654095473376	17.3460593904036
[truncated: 54 more columns]
