# Supplementary material for: Cellular network modeling and single cell gene expression analysis reveals novel hepatic stellate cell phenotypes controlling liver regeneration dynamics
Source: BMC Syst Biol. 2018 Oct 3;12:86. doi: 10.1186/s12918-018-0605-7 (PMC6171157; doi:10.1186/s12918-018-0605-7)
Supplement: Supplementary file 5 — Zip file containing the raw mRNA expression data generated from single cells used in this manuscript. Data were manually inspected for reactions with CT values above those for water (below the limit of detection). These reactions were manually failed resulting in their removal from the data sets. Processed and unprocessed data are included. (ZIP 2160 kb) [file 12918_2018_605_MOESM5_ESM.zip › sc-rna-expression-data/Processed data/SH1-HSC-3-2b-DataPostQC.txt]

Name	SampleType	AnimalID	Treatment	Time	AnatomicalRegion	Concentration	PreAmp	Vim	IL1rap	Acta2	Syp	Serpinh1	Ctgf	FGF1	TIMP2	Tnf	Mmp3	Serpine1	Npy	Rara	Spp1	Cd38	Plat	Csrp2	Clcn3	C.myb	Col1a1	CD48	Col4a1	Csf2	COL4A2	Col5a1	Col14a1	JAK2	LAMA2	ICAM1	MMP14	MMP2	MMP8	CCL3	MMP1	MMP13	NOS2	Fap	Reln	Kitlg	Cxcl12	Smad4	SOX17
SH1-1L-10S-C	10 Cell Pool HSC	1	Control	0h	Central	NA	1	11.4066164153768	11.6992664172481	7.54472958951882	8.27454679461064	NA	7.74642686740868	7.79701189599907	7.5525874604805	8.16499713013389	7.4760654108482	7.84551312620378	7.79112400565984	8.27803053085088	8.10904516223471	7.96861820058679	7.39324256824393	15.1223902081015	7.68670347153371	11.6832414659909	7.34826199804795	7.89886097312745	7.69071669010507	NA	7.07206497571841	7.21679700675021	10.2777524750247	13.2814055336681	7.39016161724049	8.36502983423016	7.86878498059515	14.8200343800706	7.85159662739306	15.6643045561705	NA	7.71532697094468	7.79794182654336	7.06323899629662	6.76455029249464	7.66265924107895	6.78390021753332	9.98536916833904	7.58453172732228
SH1-1L-10S-C+P	10 Cell Pool HSC	1	Control	0h	Portal/Central	NA	1	18.6690221617676	NA	NA	15.9790976359785	NA	NA	NA	20.872665795823	NA	19.4673015271261	9.61523739096499	13.8144158688328	NA	14.2590644022623	18.0020208992127	NA	NA	NA	17.5275189778868	NA	NA	NA	NA	NA	NA	NA	NA	NA	20.1569384418882	16.1408055635998	NA	NA	NA	NA	NA	NA	19.3289137997333	13.4956321745611	NA	15.7054057545138	21.6354689842632	NA
SH1-1P-10S-P	10 Cell Pool HSC	1	Control	24h	Portal	NA	1	12.1132400269491	9.90333202667979	8.38239037373605	9.17847285570514	15.8613642523147	8.87524975327918	8.65260515419617	8.24044083500766	8.49950376922053	8.1390271729281	8.27475856258791	8.67284950127012	9.55302681745856	8.69105407289775	8.67653600997829	8.55502082372387	14.0899570449346	10.2160362423317	15.3885771389424	8.76197655857754	8.23272584040301	8.94260303770536	14.8672687312126	8.29276144306615	7.85173555114085	11.6266563803056	13.1183198831752	8.64499401985414	9.39797208916473	8.71024933219242	13.2048237502236	8.61370335174474	13.4310112309607	NA	8.14619716326428	8.55380337463195	8.37047148072276	7.64457770751803	8.40660378312046	8.35765117472352	11.5934759071178	8.35742331011593
SH1-1P-10S-C+P	10 Cell Pool HSC	1	Control	24h	Portal/Central	NA	1	17.6762138911484	NA	NA	NA	NA	16.1807728079407	NA	NA	20.1851459773865	16.1240319198567	11.1884913894867	14.5701977669376	NA	14.6239848404494	NA	14.8443320445508	22.0087663307401	NA	15.5935938341065	NA	19.6496044066507	19.0394883104238	NA	16.3573542973456	19.7786017544199	NA	NA	NA	NA	21.8903662083809	NA	NA	NA	NA	21.3657821834207	NA	NA	NA	22.3719202126457	20.8148216470647	NA	NA
SH1-1P-10S-C	10 Cell Pool HSC	1	Control	24h	Central	NA	1	11.1646723756309	16.4165718906484	10.7652713541335	13.951036867926	NA	11.8686368466792	10.2581693331919	11.6062469578133	11.1440039836122	11.8110499824543	10.6198490982786	10.6175076454038	16.8564833262965	11.2533912161784	12.0452689001446	10.269851964066	15.6766046241439	17.2114440953994	NA	11.1858215540206	10.3572721975826	8.76864744023004	NA	9.04022377713969	10.6400177480869	14.1768616508668	14.1490125561393	10.4688137401327	14.9379143617694	11.6065361796304	18.865478712064	10.3466388008906	15.8979693320682	NA	11.4587057475768	12.7412248943674	11.5635519471519	9.49505124092823	12.6060825873633	11.2470958320456	14.0287492317708	11.5242636754818
SH1-1P-10S-C+P	10 Cell Pool HSC	1	Control	24h	Portal/Central	NA	1	9.54125166051247	10.904810703225	8.07239922949355	9.38436072013874	20.6738140601115	8.91472782835806	8.72924086909627	8.62030258001498	9.13664464904344	8.18599831043652	8.75064226673069	8.72941822019006	9.67787892366571	8.75799472633435	8.80435578629403	8.22108985435664	11.9739663386508	8.52016195044321	12.7713935126728	9.17269240067615	8.44470405102389	7.8227726019033	NA	7.01300725004958	7.41997027480892	12.5175055230347	13.4630861223766	8.60180162727812	9.16176666912321	8.10309713355166	13.9961802073816	8.75395312985756	14.0232585874727	NA	8.46851504405545	9.00623437396321	8.76281740525581	7.85467130326819	8.4346939462617	8.73097027390306	11.327444686339	8.40116410519031
SH1-1P-10S-R	10 Cell Pool HSC	1	Control	24h	Random	NA	1	10.3339831331698	9.55642079251449	8.12333244612352	9.21732401068363	20.1555367468355	8.46447445322517	8.1339129047927	7.979513519366	8.53817093152741	8.13483504327595	7.61809507752888	8.67217661068478	8.78812474669212	8.46213350200565	8.32443033919197	8.0835055882157	10.7761654277522	7.71267335732441	9.77897184699161	8.42397373644167	8.31876262816947	7.15213504973756	NA	6.57731294719362	7.19319424440509	12.4127756242203	11.1576455180205	8.26075095620517	8.20494434802108	7.39178883915311	13.5389823948238	8.42992374352283	12.4497699629201	NA	8.04834185654398	8.19703543705339	7.62090319878942	7.20710137294492	7.89537427254259	7.97674983328771	10.1644251737924	8.0632088506698
SH1-2L-10S-P	10 Cell Pool HSC	2	Ethanol	0h	Portal	NA	1	NA	NA	NA	NA	NA	NA	NA	20.45516900817	NA	21.2515682306904	8.29978376938647	10.572519733191	NA	14.4058194031596	13.4954173902619	NA	15.6885134929433	NA	17.2048028682352	18.0657473260584	19.9658677691285	NA	17.3686178319982	NA	NA	NA	NA	NA	NA	NA	NA	NA	NA	NA	NA	NA	NA	NA	NA	NA	NA	NA
SH1-2L-10S-C	10 Cell Pool HSC	2	Ethanol	0h	Central	NA	1	18.9789514857094	NA	NA	NA	NA	NA	NA	19.0024260169875	NA	21.0445356896777	9.68838765485565	18.7999864597676	NA	17.6846070495189	17.178338213016	14.9679776433104	NA	NA	NA	NA	NA	NA	17.1374652048599	NA	NA	NA	NA	NA	NA	NA	NA	NA	NA	NA	NA	NA	NA	NA	NA	NA	NA	NA
SH1-2L-10S-C+P	10 Cell Pool HSC	2	Ethanol	0h	Portal/Central	NA	1	12.3751988759408	13.7019999308725	10.5014468592141	11.9077682989386	18.0917222205274	11.0999753241838	10.614624669448	10.572657874601	10.5267937547453	10.5407145840601	9.67952056881171	10.3513462768617	14.8040373494291	10.7248142990494	10.7622110070323	10.3091170894893	15.3376061885345	20.0153831909645	16.6542085160109	10.9659726440118	11.3611843957459	10.5698376128142	NA	10.5276191316598	9.20087216055267	14.2543212407422	22.8150484521681	10.0178657002329	13.9268421359952	11.9336793527335	15.4411543058434	10.2232412622104	14.7013641655148	NA	10.2327400871842	12.2558927644184	11.725617157735	9.20807263004351	11.3266413263152	9.97087570050342	13.5752107937063	10.8186729764148
SH1-2L-10S-R	10 Cell Pool HSC	2	Ethanol	0h	Random	NA	1	18.8244087474	NA	NA	NA	20.6798854120297	NA	16.8544670213238	NA	NA	NA	10.2727448694804	13.4883423197556	21.7128798813688	15.1770817259401	NA	NA	NA	NA	16.1545531267871	NA	NA	NA	20.5566071683211	NA	NA	NA	NA	NA	NA	18.4280482968414	NA	NA	NA	NA	NA	19.3655837565215	NA	NA	NA	NA	NA	NA
SH1-2P-10S-P	10 Cell Pool HSC	2	Ethanol	24h	Portal	NA	1	9.83801803813041	16.7541485474596	9.22010876924808	11.8465381236161	NA	9.88135254915316	9.07176703954316	9.39434766009468	9.8841433309893	10.0911808991802	8.73485349151649	9.23359762983956	13.4801252876616	9.47095933918274	11.0906456566371	9.11098399498705	8.43591706495426	NA	17.9501173908	10.0562988519331	8.75281191198804	8.81296100424689	NA	8.12402687890619	9.28021696469163	13.1436913317549	11.4400243986664	8.73798539043099	11.7275186563945	9.28453842957066	20.0653018188149	9.05678459026043	14.295716531261	NA	9.2544661251674	10.2796708250975	9.63878131067726	8.6842669638102	10.6353369379733	9.34951007915588	11.8486094201932	9.81835892642804
SH1-2P-10S-C	10 Cell Pool HSC	2	Ethanol	24h	Central	NA	1	13.1854295064779	10.5327248495614	8.47670039969745	10.381990459993	17.4238282714519	9.14817935996085	8.5605542023823	8.34666119380611	8.21669655736578	8.33095848325078	8.33418389450498	8.41132293208083	10.5546257327045	8.44326957296634	8.92201005662534	7.91668486155768	NA	14.8623224932974	17.9305199877964	8.66966699502358	7.90648341083051	8.43505522272375	NA	8.44646554046873	8.45493611541739	15.6240182821183	17.8388554554761	8.14401250732901	9.75335373869227	9.14243377988993	13.1176693633871	8.30426306335162	11.6106972964971	NA	8.22176137496403	8.83110479522571	8.36617213971075	8.05482885219861	8.88220928483539	9.02427680409492	19.7979442783586	8.46105455905909
SH1-2P-10S-C+P	10 Cell Pool HSC	2	Ethanol	24h	Portal/Central	NA	1	14.8320062446813	14.2046562474032	11.684208200825	12.3084944265756	19.2708626198555	11.883775658457	11.4643336710954	11.4383750564927	11.2623086089059	12.0490441975017	10.0416219594845	13.9409937755553	12.6794638032635	11.900641350536	11.7846474115415	11.0814283793394	14.9774221871194	14.6903091374068	16.4463612547666	11.180743702603	11.9208492952142	11.5766990512719	NA	12.6105826332726	11.5981067363419	NA	19.1591761059399	12.5066121884861	13.3295846915845	11.8381667975028	15.7045074926896	11.6074055297422	18.8650707769731	NA	12.1376788849552	11.2811007309632	11.6774400223373	12.4604298024602	13.2825228992971	12.3324542214628	NA	13.4700216700445
SH1-2P-10S-R	10 Cell Pool HSC	2	Ethanol	24h	Random	NA	1	NA	NA	NA	NA	NA	NA	NA	19.8122296995713	NA	15.3359392086106	11.0146026918437	13.1920256197704	NA	NA	16.1379577685577	19.3468602566416	NA	NA	NA	NA	14.912855552114	14.398810648813	NA	13.7966912765047	NA	NA	NA	NA	NA	NA	NA	NA	NA	NA	16.4673914339041	NA	15.8266728512895	15.5768162374681	15.1547807987042	NA	NA	NA
SH1-3L-10S-P	10 Cell Pool HSC	3	Control	0h	Portal	NA	1	18.3531539784367	14.8538955583888	10.6068903341805	12.2863599215283	NA	11.4812771321918	10.7995563607255	10.7191621652732	10.6202557051923	10.9782076678876	8.81230565615575	10.2154088836919	15.8739024143789	10.112052649427	11.3074663079908	9.955755720795	13.4166559028557	NA	NA	11.1354558471877	9.91416909218334	10.8898738262044	NA	11.0162762877301	10.7074124294086	NA	NA	10.3800129610541	14.1200585394983	11.5500368693148	17.273812895059	10.079321986123	15.4976743754657	NA	10.1956253654479	11.0734841080319	11.1731612026931	10.2611436642814	11.5230619223405	10.8982982282294	15.5374452902446	10.4243180937821
SH1-5L-10S-P	10 Cell Pool HSC	5	Control	0h	Portal	NA	1	NA	NA	NA	NA	NA	NA	NA	15.6238138236805	NA	NA	10.2797746031905	15.5916825939898	NA	16.935687593667	NA	NA	NA	NA	NA	NA	NA	NA	NA	NA	NA	NA	NA	NA	NA	NA	NA	NA	NA	NA	NA	NA	17.2736319511044	NA	NA	21.0056513540548	NA	NA
SH1-3L-10S-C+P	10 Cell Pool HSC	3	Control	0h	Portal/Central	NA	1	21.0672864821258	NA	NA	NA	NA	17.8487746336466	NA	NA	NA	19.5948166745679	9.45203704117899	14.5665825998137	NA	14.5558876385249	14.3313227178025	13.6193938654956	13.2674657579655	NA	16.525537337257	NA	NA	NA	NA	NA	NA	NA	NA	NA	21.154086901701	NA	NA	NA	NA	NA	NA	NA	NA	NA	NA	NA	17.7767553837463	NA
SH1-3L-10S-R	10 Cell Pool HSC	3	Control	0h	Random	NA	1	16.9651887142081	16.8085199135547	11.4220401237635	13.3453650537832	NA	11.7979787904809	11.0624501789117	11.5874754034259	11.100683161761	11.6499435670152	9.01575251329817	10.3734192844645	14.4270518472651	11.4781215973183	11.8782418882553	11.1613007379935	15.6799978990669	21.2269257209103	NA	10.9828038473643	10.3588953206302	11.1316312392711	NA	10.8720407814449	11.3603553662264	15.2380356946084	NA	10.6546194441414	13.2775216888282	11.646176891613	18.9135067339244	10.5353953468105	18.5220682409474	NA	11.8065114193489	11.9466084257878	10.9806027611997	10.0468480491602	11.6764734242934	11.7394266227013	15.374884455672	11.1520535459595
SH1-3P-10S-P	10 Cell Pool HSC	3	Control	24h	Portal	NA	1	10.3399397346116	13.9627652775089	10.4209137573788	14.7049936915411	NA	10.0686239229197	10.1384260496355	10.3821890948733	11.1865998387273	11.0959009320242	8.70589346128057	11.2672380979018	13.7351434896387	11.2184199631576	11.1599228793975	9.41245451300349	12.8885043438806	15.6047944864868	17.9272552500941	11.1425829848976	10.7166630991253	8.18337819474955	17.7411535336295	8.27399334513633	9.77354686452164	12.5388358218664	13.9572926899754	10.4569506333801	11.6309927981159	9.37714514914271	17.4833070443084	10.1237620796967	19.0122319218371	NA	10.5324282541806	11.9289973013813	11.1978502975487	8.54470284041082	12.5364049337615	11.0257818102921	11.663911308943	10.7002255976712
SH1-3P-10S-C	10 Cell Pool HSC	3	Control	24h	Central	NA	1	10.9765894070672	12.8226057714365	9.16586075320414	12.1586721077608	NA	9.68164883998792	9.34866480171814	9.20821431336364	9.32073908742273	9.60149745713209	8.80461763841868	9.07886277165622	13.985716562379	9.75511377582924	9.97086894051765	8.91875675992926	12.2769170595308	23.6243233143515	16.5527508245763	9.77864302622079	9.04348932682603	9.21065378211544	NA	9.06831418972552	9.3815704153194	14.7389675693608	NA	9.12830012354023	13.0009501675324	9.01305952398624	16.0772323246285	9.04447431364175	13.8331741480382	NA	8.69449538994667	10.0233052924945	9.26281962871202	8.92704700950232	9.61600915167758	9.77907609713628	12.359710913934	9.44807769974504
SH1-3P-10S-C+P	10 Cell Pool HSC	3	Control	24h	Portal/Central	NA	1	15.0335776180612	16.1414566941627	10.9677507480117	13.7973989605063	15.5607143214789	12.6202929290709	10.6489033015399	11.0524036805224	11.3156464363169	10.9372417049261	9.91123360120836	10.7065665608752	13.5695080807378	12.1796593680742	11.4179588764614	11.1851863464559	23.2719911937828	19.6754131565235	17.9434121449393	11.4780675828814	10.5195347683103	11.3348633033577	NA	12.2374269653368	11.5264451182765	NA	14.5653205781276	11.6899513919639	13.1526983810944	11.1527098242239	18.580725944058	10.7626910432487	20.7740293879759	NA	10.6384570578037	11.3124505053089	10.8016458126318	11.3302662121475	11.9289524228665	12.4746377657306	13.4987300309601	11.4724494235977
SH1-3P-10S-R	10 Cell Pool HSC	3	Control	24h	Random	NA	1	13.3801760398013	12.9642316501247	10.0730602698272	11.9783796291364	17.9564598686535	10.8069426204117	9.2101220196532	9.80927202785706	9.38933545835396	10.0096857239426	9.41067681380443	9.60219383163918	13.4046143890694	10.1064250530771	10.267561074954	9.94971105662542	12.8003297546866	20.6010047985951	17.7384770149595	10.5955885205677	9.23568677114504	10.2477616656786	21.5852818304534	9.74887129027052	9.99356631444684	17.6068433133104	15.333657860784	10.1188671731483	12.7435152119192	9.40080245086529	15.4979017143153	9.61451671855501	15.1630851637833	NA	9.92958293406674	9.86634931460738	9.27741257720204	9.92896429839366	10.3591853130958	10.3821359771614	14.4308681429514	10.3683619653269
SH1-4L-10S-P	10 Cell Pool HSC	4	Ethanol	0h	Portal	NA	1	15.4595351236092	19.1527236624208	13.3811908196945	NA	NA	17.8140177161211	15.8373287525305	13.9893247044808	13.6576315504935	17.4188047921849	11.7887630559588	13.7735144478873	17.6172278331878	13.8032082182739	13.9533896445187	15.1390543379398	14.603803650823	NA	NA	15.6457858764314	14.4727923727404	17.2351274338894	NA	15.962240227087	12.9962252114865	18.0929757127521	NA	14.1140069326871	15.5593805266889	14.9436363872139	22.6975564835794	15.1136060380502	NA	NA	13.3337895950832	14.6650458134421	17.9072408046456	13.318422955921	14.2887907565985	15.9926623867007	NA	19.1039326156602
SH1-4L-10S-C	10 Cell Pool HSC	4	Ethanol	0h	Central	NA	1	NA	NA	NA	NA	NA	NA	NA	NA	NA	NA	NA	NA	NA	NA	NA	NA	NA	NA	NA	NA	NA	NA	NA	NA	NA	NA	NA	NA	NA	NA	NA	NA	NA	NA	NA	NA	NA	NA	NA	22.8689429677096	NA	NA
SH1-4L-10S-C+P	10 Cell Pool HSC	4	Ethanol	0h	Portal/Central	NA	1	15.0008201308172	NA	NA	NA	NA	NA	NA	NA	16.6544586800793	21.5636159194977	10.6325109826459	14.7012128272697	NA	14.7366651825048	NA	NA	NA	NA	NA	NA	NA	NA	NA	NA	NA	NA	NA	NA	NA	NA	NA	NA	NA	NA	NA	NA	NA	NA	NA	NA	NA	NA
SH1-4L-10S-R	10 Cell Pool HSC	4	Ethanol	0h	Random	NA	1	18.4109744372319	NA	NA	NA	NA	NA	NA	14.494696097049	NA	NA	13.113289393041	NA	23.4286085538153	14.0788875479545	NA	14.463282644452	22.846569129564	NA	16.9827239329209	NA	NA	NA	NA	NA	NA	NA	NA	NA	NA	NA	NA	NA	NA	NA	NA	NA	NA	NA	NA	NA	NA	NA
SH1-4L-10S-R2	10 Cell Pool HSC	4	Ethanol	0h	Random	NA	1	16.9332976779799	NA	NA	15.4996861202313	NA	17.4561066705198	17.9293166604877	17.7223793488507	NA	NA	10.5723500578324	14.4385983160239	20.7538002588261	15.515722496462	NA	13.9680701630936	NA	NA	17.6884782159624	NA	NA	22.2864959032307	NA	NA	NA	NA	NA	NA	NA	20.386956029529	NA	NA	NA	NA	NA	NA	NA	NA	NA	NA	NA	NA
SH1-5L-10S-P	10 Cell Pool HSC	5	Control	0h	Portal	NA	1	19.7526815265302	13.3707705519548	10.8171533908731	11.9684926962328	NA	10.59696660403	11.5276791798055	10.9416728597586	11.2031006678692	10.2073636802178	13.1410043087876	10.2274661335713	12.232707478528	9.94460614057985	11.8459763069573	11.038313279052	NA	12.0359238925452	14.5610549302602	11.6686529252431	10.4248174390153	11.8878534372476	NA	11.2564954274687	11.6716377827889	NA	18.0657463834291	10.1240352480069	12.110578346202	12.1876748979207	17.4563956385724	10.5034795613802	14.4267536779861	NA	9.65247971355527	10.5800795812395	9.60037079709171	9.73256439922338	11.7951353526635	11.4693636059262	NA	10.6210638528323
SH1-5L-10S-C	10 Cell Pool HSC	5	Control	0h	Central	NA	1	14.5581913227432	12.0783479616861	9.7933225226759	12.5318795690363	NA	10.1722931246238	9.71858607064535	9.99628561488942	11.7235739697369	9.53449290425824	11.5609218285536	10.0074020443094	12.2308387452752	9.90309372681528	10.9493356394062	9.92758747383398	17.9554113136807	10.3979342100656	13.1047117164353	10.6888711655256	9.55380809418253	11.2534316475067	NA	9.82754002746308	10.0195208179597	NA	17.3027083744291	9.5992211621352	10.7422953344114	10.9041560232711	15.5655406216197	9.46614380099864	17.0913596402942	NA	8.90276679334732	9.8496951818359	9.28381090800357	8.84656924746876	10.0264344025601	10.4747303389077	NA	9.35148378377086
SH1-5L-10S-C+P	10 Cell Pool HSC	5	Control	0h	Portal/Central	NA	1	13.3717672704852	16.7395869678611	11.6235558996349	12.1032551225855	20.3561355607693	10.6660755221005	11.2801547326974	11.7831095359183	11.8984543646212	11.4014399093885	10.7070687643007	11.8504700308393	12.4049779588201	11.1024507662282	11.9869228908068	10.7106538019237	14.3280677917593	12.0487966843437	18.0119544008892	12.3750927048655	10.9665273002209	11.0170763356924	NA	9.79323435120088	9.78085705711764	14.3651562320523	15.8566824680029	10.7485367767705	11.5792605874066	10.6618012618862	18.9175603399214	10.9225236463707	18.6287737559075	NA	9.9760176019229	10.7222433992656	10.3604890959856	9.36830245655041	11.2020553397963	10.8206610614604	12.9758589029999	10.2702788115412
SH1-5L-10S-R	10 Cell Pool HSC	5	Control	0h	Random	NA	1	NA	NA	NA	NA	NA	NA	NA	NA	NA	NA	NA	NA	NA	NA	NA	NA	NA	NA	NA	NA	NA	NA	NA	NA	NA	NA	NA	NA	NA	NA	NA	NA	NA	NA	NA	NA	NA	NA	NA	NA	NA	NA
SH1-5P-10S-P	10 Cell Pool HSC	5	Control	24h	Portal	NA	1	12.6775385910216	13.6634325288603	10.7485782162847	11.546342239805	NA	11.1804813689061	11.145568655869	12.0408294351959	12.408107220116	10.6579059208524	11.6998709506088	10.4900642720702	11.6017197484362	10.1885772261722	11.3014219473515	10.5776858418485	13.3489058217184	11.1291446346947	17.2554637428172	11.1198472188888	10.8426967810375	11.6004187680187	NA	9.60025026476284	10.1366147882831	13.3385844278132	13.9553662206925	10.3593845171186	11.1479404071992	10.1025671656983	16.6281009363999	11.5400161912406	15.7161767916483	NA	10.7258878092904	10.5429000431987	9.66980841193175	9.04720523652997	11.0681486862823	10.0083116541467	13.0109287576296	10.6459912664928
SH1-5P-10S-C	10 Cell Pool HSC	5	Control	24h	Central	NA	1	12.4142905381842	12.9282766658321	9.44276592453106	10.6615051894306	17.8262123216999	10.0261996476988	10.2573059604836	9.60273149916503	11.8307450821771	9.99207333523513	10.5400384283468	10.3434181562137	10.6000945350957	9.63032718909075	11.0118207501737	10.3612485833801	12.7532158099022	10.7683077044199	15.7842535331181	9.72599683878826	9.9020564442047	10.9731037329674	NA	8.74520565411093	10.0526287528177	13.337044503361	17.4223751141905	10.0387575322101	10.2559991406857	10.4573390044839	15.6447051425609	10.1562322031752	15.6380839363562	NA	9.59899895563986	10.0961390551902	8.47452121904971	9.12194875633044	10.1086169293198	9.83393692796569	14.3075941755873	10.6222603736236
SH1-5P-10S-C+P	10 Cell Pool HSC	5	Control	24h	Portal/Central	NA	1	12.5060519597767	15.1733561869594	10.9711760834414	13.4750630552887	17.7048931079399	11.748016423914	10.8747056114836	10.7707867706882	11.6336442391511	10.6061732101747	11.4905155945245	10.5144223362375	11.3779546381862	10.4631092601251	11.6079388813066	10.5408021102412	NA	11.6809736651146	14.796604013734	11.2515059621707	10.7018960907967	10.6622207403801	NA	9.76151149902214	11.382366338976	12.7557098091713	14.3189305488481	11.1575309028962	11.427845357692	10.008260840158	17.4373524180875	11.0981268981095	15.1539706906452	NA	10.9161139327073	10.4560332105181	10.9909825258946	9.37229884359548	12.1643066161133	9.73522192176214	12.5686376395275	11.4091271595746
SH1-5P-10S-R	10 Cell Pool HSC	5	Control	24h	Random	NA	1	12.1949490485016	14.8420181015897	10.8727288400925	12.6377923387183	NA	10.6217157627824	9.99162756062012	11.0908637688266	10.3369143945355	11.4528034265657	10.6029094158731	11.0677079141669	13.1801102005943	10.5284169421576	10.8509358157871	9.76228786917287	12.2805372573354	18.6765506732202	NA	11.4533304647185	9.65456874006852	9.38453689370833	NA	9.06200553425548	10.1066186734451	13.0397448533251	13.8117985090618	10.015691960107	13.0770607397314	9.8464308254939	19.4022628858797	10.2855323465411	13.7823679329491	NA	10.758012285281	10.6604472662991	10.1076871156112	8.98907071536424	11.2506951853691	10.8546224049259	11.9348766880878	11.2494670811584
SH1-6L-10S-P	10 Cell Pool HSC	6	Ethanol	0h	Portal	NA	1	12.8845961460272	13.7846510658212	10.939225859373	11.7251760648406	NA	10.383914088242	11.4076114796959	11.2263235008174	11.3302468434527	10.0881298374576	10.7732828245983	10.7351652268888	11.0245557997724	10.1904195875579	10.7175129909936	10.1648339688789	13.1721334930998	11.6676235485673	14.6249788613026	11.7699871108519	9.79043876765844	10.027008992901	NA	9.17394423713169	9.06296228599924	12.2928126463497	15.659526063287	9.55980760830597	10.9997845518531	10.8775564002527	17.7898043395347	10.5769869293151	14.4087676484096	NA	10.1649145138117	10.0383365571634	9.43376618774781	8.38776513559489	10.1569592935144	9.63285659946916	13.6583243977937	9.81892771774313
SH1-6L-10S-C	10 Cell Pool HSC	6	Ethanol	0h	Central	NA	1	10.6402977610765	13.3220096645168	9.13169605043014	11.121793262514	NA	9.45560129607609	10.4555310088684	9.34277841857111	9.89500433386446	9.42935630058266	10.3712507520758	9.50893723614468	10.1790476926966	9.69122527326172	9.86698299693533	9.0218201597092	15.1172976583057	9.80214286350446	14.7830995447897	9.76427147444523	9.36605194310533	9.49222902607927	12.7404532320973	8.36255818073997	8.59873616242916	10.6896907430137	13.5605698304872	9.58541691959245	9.40991442989533	10.1600922580751	15.5041276920323	9.43788948390924	15.3867313159053	NA	9.46033722194306	9.77710326171859	8.6405118054062	8.16107865245626	9.81532015697559	8.63637441102031	12.1835378995071	9.15008484696935
SH1-6L-10S-R	10 Cell Pool HSC	6	Ethanol	0h	Random	NA	1	16.3680464209888	17.7905884016389	14.7857416448641	16.7838615396383	NA	14.2766965229205	13.2117608338544	NA	14.1056040713674	15.1346266176806	13.8002595441855	13.7192029597577	17.3385598100009	13.2092871153032	12.8139096321302	13.394907838681	14.7109399580679	19.2418403164922	15.2572412676959	13.2980135048693	13.0141470311987	14.538462670088	18.1913221016582	12.7787422677191	12.2119945999874	15.1964953711008	NA	13.8725512774283	15.664674364339	14.7944520607668	21.5640481210818	14.1053818292956	22.8523706200236	NA	11.926223565685	14.3591068932692	13.0813245196811	11.590499808114	14.5199945342384	13.8991120098016	13.8641582210847	12.9897559708816
SH1-6P-10S-P	10 Cell Pool HSC	6	Ethanol	24h	Portal	NA	1	12.4840840051669	16.4981095402094	11.8403715011297	13.8608554778077	NA	13.1642166498372	12.423889306411	11.8816157266791	12.7062125509366	12.0335857586113	12.2761563164078	13.2462316669698	15.4735178180474	12.6886604348353	12.0175100006776	12.0723985952382	13.7315041370985	20.5092044487469	15.0255197100926	12.2077226451648	11.6271721133179	9.8824247977302	21.4571109373171	9.46257231833497	11.5508517080182	14.4824161698978	12.6479166946119	11.827470348338	13.2172742143535	11.863308436798	18.1847887184551	11.8254654101887	15.2497198526582	NA	13.3544337803685	13.4292422809741	11.9454794236668	11.1567755293085	12.6000847468984	12.1541440845688	14.5782551840744	13.2696358044374
SH1-6P-10S-C	10 Cell Pool HSC	6	Ethanol	24h	Central	NA	1	15.4344846648414	20.0291017637504	12.4334261588604	13.4565664611848	NA	13.4586627848177	11.9435197203538	12.1149098080272	13.1444453141099	12.100467924591	13.6102911160794	11.9292449388618	15.4239475907498	12.3060531199642	13.3791544181538	12.4959297509951	15.4482018952502	NA	NA	13.2239303909646	12.3170983764002	11.5726268635192	NA	10.9283263591594	12.2119407088375	NA	13.5696013532914	12.4848827940683	12.5749757037455	11.2963064323338	21.3404215267749	12.0717366803286	16.7600495216209	NA	12.0270209787391	11.9651686827349	11.7966789035529	12.0279683930053	12.7166713222285	12.9235279656357	14.1270451496397	12.6281232695812
SH1-6P-10S-C+P	10 Cell Pool HSC	6	Ethanol	24h	Portal/Central	NA	1	14.3043894809531	15.5500073104293	11.6904206507134	16.7758409955578	18.3658579062635	11.3218373535834	12.4508224328665	12.207557319299	12.3588592898785	14.1597371687728	11.271053546054	12.0160325096093	15.4314687168475	13.31034549843	13.697608485702	12.7880314641553	14.0118760584295	21.7738964878495	17.768673540872	12.0673588528455	13.0304922189533	10.7661089812534	NA	10.320546433373	12.3712545606885	17.0016409641869	12.9547868028199	12.7240470332444	12.9263465838139	11.5842976342731	NA	12.7910632072835	18.5831659132059	NA	12.2473587064103	13.4985671093636	12.283782988742	11.7882003461051	12.1980944795064	12.1898012862342	12.653027519731	12.8905855718743
SH1-6P-10S-R	10 Cell Pool HSC	6	Ethanol	24h	Random	NA	1	10.9303748193136	17.4949326659588	11.2227561137627	15.228736979372	NA	11.2671007410818	12.600358262856	12.1666069258169	12.4483280568144	11.0425705451899	10.9246913379472	12.1812138715386	14.9598345485328	12.2323428704167	13.0696934072453	10.1088372018302	14.0020023670976	NA	NA	11.9295177724958	11.6416160679526	8.72002011277249	14.3861499482751	9.60340674500882	10.1657490203498	13.6519439040162	16.3035167171881	11.3449336095859	12.72166697713	11.189387234011	20.5846792804154	11.2008430006993	21.0699216534916	NA	13.3195191327225	13.903472944328	12.0786266211363	10.215921769201	12.3070450051961	12.2846809478868	12.2440985212154	11.6326648816946
SH1-1L-1S-P1	1 Cell HSC	1	Control	0h	Portal	NA	1	19.4715473009916	NA	NA	14.5035249110737	NA	17.6094458247526	NA	NA	NA	NA	10.900636239563	14.8413050772259	NA	15.7706287126407	NA	16.484315736696	23.6770452817507	NA	18.0049352421089	NA	19.0573632111272	NA	NA	NA	NA	NA	NA	NA	NA	NA	NA	NA	NA	NA	NA	NA	15.5512861307152	NA	NA	NA	17.9626126655312	NA
SH1-1L-1S-P2	1 Cell HSC	1	Control	0h	Portal	NA	1	14.9627631787479	NA	NA	15.2952243943224	20.9432235363728	NA	NA	NA	NA	16.7783439216102	10.7146004390719	13.6496806031789	NA	15.773829980507	15.1552973541001	14.8523220441685	NA	NA	17.3295660219483	NA	NA	NA	NA	NA	NA	NA	NA	NA	NA	NA	NA	NA	NA	NA	NA	NA	NA	NA	NA	NA	NA	NA
SH1-1L-1S-P3	1 Cell HSC	1	Control	0h	Portal	NA	1	NA	18.7319080820108	NA	20.3617327586406	NA	17.7752018969623	NA	20.5556186634994	NA	19.1369619271651	10.9557221712577	13.3233635234191	NA	15.4278030607865	13.9994460118303	NA	NA	NA	16.7092552468253	NA	NA	NA	NA	NA	NA	NA	NA	NA	NA	20.8569221377807	NA	NA	NA	NA	NA	20.5531844994138	NA	NA	NA	NA	NA	NA
SH1-1L-1S-P4	1 Cell HSC	1	Control	0h	Portal	NA	1	11.2887776410754	12.3618779103213	9.6393944045327	11.3033138601666	17.1471485287595	10.8040448035964	11.1234383924966	10.0663084076959	10.8842261698784	10.2679773553257	9.75401098735085	10.4238202166998	11.3880200948051	10.0412012206856	10.4429269167839	10.0708459215156	14.0005565359549	12.2316998098746	16.8282981716342	10.7612883450847	9.70651483395403	10.2629748486152	NA	9.72378003288727	10.0302344894685	13.4843932652178	20.7076448807533	9.89545251349687	11.3848777298418	10.5499375517142	14.8725305623985	10.1528895182168	16.291575418665	NA	10.414697922611	10.9193924230728	9.82276622772352	9.26870401020542	10.0301366282326	10.2307695304272	13.1132701893112	11.0068224197559
SH1-1L-1S-C1	1 Cell HSC	1	Control	0h	Central	NA	1	19.5666109812857	NA	NA	NA	20.9125964806658	NA	NA	NA	NA	16.8383980578091	10.5114411016458	14.5343429249549	NA	17.1871497405994	NA	NA	20.7721931002437	NA	17.6789356984942	NA	NA	NA	NA	NA	NA	NA	23.0384746327811	NA	NA	NA	NA	NA	NA	NA	NA	NA	NA	NA	NA	NA	NA	NA
SH1-1L-1S-C2	1 Cell HSC	1	Control	0h	Central	NA	1	13.7454378550145	12.6211979822401	9.95494465548393	11.0153118750572	20.52784527328	10.6541136922202	11.5126108768362	11.8484866516329	11.4852548414547	10.713266043469	10.3689826584587	10.8513798693125	11.2205624696225	11.2600323349429	11.2533197241455	10.5164940892891	NA	10.1570553520124	12.2157496201521	10.6478136178704	10.7157756672352	10.716308600491	NA	10.7435482876798	10.1416053730673	NA	NA	10.8780722956978	11.7088044508461	11.0460971888189	16.1932555017192	10.8984009043354	18.5831280378869	NA	11.3104239878672	11.5937171788522	11.6074504186031	9.82963803352429	10.8432922471375	10.1265953252485	17.3674751554887	10.7178743799458
SH1-1L-1S-C3	1 Cell HSC	1	Control	0h	Central	NA	1	21.254612099451	NA	NA	18.0371772350586	NA	NA	NA	17.7574796384411	22.9884394137872	NA	11.3482022965465	NA	NA	13.9382804091889	NA	NA	22.1817554640366	NA	NA	22.741366871231	21.1690443378001	20.6489797360685	NA	NA	NA	NA	NA	NA	NA	19.9804646937277	NA	NA	NA	NA	NA	NA	NA	NA	NA	22.8933781482222	22.5057460881064	NA
SH1-1L-1S-C4	1 Cell HSC	1	Control	0h	Central	NA	1	NA	NA	NA	NA	NA	17.7860181239583	NA	NA	18.4121282776506	NA	12.9119157866222	13.8892502078268	NA	16.3800779850099	NA	13.9862221274729	NA	NA	17.2957643515575	NA	NA	NA	NA	NA	NA	NA	17.5562803144726	NA	NA	21.0026043765011	NA	NA	NA	NA	NA	NA	NA	NA	NA	NA	17.3981369429077	NA
SH1-1L-1S-C5	1 Cell HSC	1	Control	0h	Central	NA	1	20.9403884555686	NA	NA	NA	20.3932439248131	15.1127420521953	NA	18.4667474412384	NA	NA	10.8590496590513	19.1279765578022	20.8139426219833	15.3727418180749	NA	13.876730306741	NA	NA	17.1673411463444	NA	NA	NA	NA	NA	NA	NA	NA	17.8401271896154	NA	NA	NA	NA	NA	NA	NA	15.2330035572809	NA	NA	17.6327392358243	NA	22.6351959868706	NA
SH1-2L-1S-P1	1 Cell HSC	2	Ethanol	0h	Portal	NA	1	17.8259350288549	14.7664724280387	15.7233990646631	14.5158801118058	NA	13.3304218396409	13.7840136513734	13.3145254136262	14.1003517987422	13.3256516384592	10.6702533038344	11.6862960967178	18.6231585960347	14.9066686917965	13.2975980564733	12.9912664453092	19.3963702535312	21.5647197081251	18.0534033801576	12.7765026310032	12.8609289944964	13.1038082918111	15.3046709761111	13.3134805079727	14.6366775436069	NA	NA	11.9900845778791	16.5476078040197	14.2963260405728	17.679135956391	12.0105559235555	21.2967446370949	NA	12.9643442259582	14.0973409435832	13.4390999949413	13.2314629858912	13.5267991832261	13.2598540462234	15.8252439777669	13.5446266698249
SH1-2L-1S-P2	1 Cell HSC	2	Ethanol	0h	Portal	NA	1	16.5854864784266	NA	NA	NA	NA	17.7843141221406	NA	NA	NA	NA	12.2675467364169	NA	NA	15.1664717264357	NA	19.0703930433305	NA	NA	NA	NA	NA	NA	NA	NA	NA	16.4292188904074	17.2584040551666	NA	NA	NA	NA	NA	NA	NA	NA	NA	NA	NA	NA	NA	NA	NA
SH1-2L-1S-P3	1 Cell HSC	2	Ethanol	0h	Portal	NA	1	NA	NA	NA	NA	NA	17.3042192783839	NA	NA	NA	NA	11.2588151579878	15.0693301156741	NA	17.1673176473636	NA	16.8890342094075	NA	NA	NA	NA	NA	NA	NA	NA	NA	NA	NA	NA	NA	NA	NA	NA	NA	NA	NA	NA	NA	NA	NA	NA	NA	NA
SH1-2L-1S-P4	1 Cell HSC	2	Ethanol	0h	Portal	NA	1	NA	NA	NA	13.0594142119648	NA	NA	NA	13.8107842996302	13.8472083659813	15.1599375051485	10.3554535443348	13.2688527222033	17.1285603864481	18.440986052196	13.7166907165325	13.4893132393688	15.8458586560577	15.3722898451858	14.801942852261	NA	NA	NA	NA	12.7915312229142	14.2153458369141	NA	23.0179946482934	18.2886581579426	18.5992481538872	14.0532786835925	20.8565469347101	NA	NA	NA	NA	13.8786381296352	12.7659536772101	NA	NA	NA	NA	NA
SH1-2L-1S-P5	1 Cell HSC	2	Ethanol	0h	Portal	NA	1	16.0613861437527	NA	14.6439729047538	13.5016301922044	NA	13.6141602958152	12.7479239964548	13.8925687569387	13.9481235475245	13.1369476612534	7.81117138748674	9.42475203784123	15.7665820304771	11.2006192065664	9.68546626506014	10.1978812945251	12.0148444647768	18.9093427399307	15.8938449852465	14.177320871274	12.875044673896	13.3057665710615	NA	13.2122786100887	12.6298769059609	NA	20.0771877764802	13.418737214095	14.1410323986739	14.6826931688723	19.3627045611462	14.6456422676968	18.0531241481614	NA	15.527602487094	13.9462278588016	12.7685634731113	11.781406260297	14.1560799073356	13.6613184250498	NA	13.5382850544326
SH1-2L-1S-P6	1 Cell HSC	2	Ethanol	0h	Portal	NA	1	NA	NA	NA	NA	NA	NA	NA	19.1406410761223	NA	19.5046776128687	11.5499755860629	14.8510079496787	NA	15.4462461153046	NA	NA	NA	NA	NA	NA	NA	NA	20.5796804886468	NA	NA	NA	NA	NA	NA	21.051604778061	NA	NA	NA	NA	NA	20.4424901420108	NA	NA	19.5576521870616	NA	17.2450603824296	NA
SH1-2L-1S-C1	1 Cell HSC	2	Ethanol	0h	Central	NA	1	NA	14.9448543551046	12.0998483701629	9.63809094051905	17.4725609503277	11.4187451129715	10.9746525467777	11.231870844759	10.7584271283763	11.8388563260332	8.35470038714309	9.93785055915748	12.5332343685932	11.8060073374646	11.7985351195368	11.3033617460808	22.7708654380855	11.2461261457928	15.415129163961	11.1771962776287	11.1087808938712	11.3454672271038	NA	11.0390915111093	10.7030006595535	NA	NA	11.4103230863481	12.5489577354035	11.4247387941128	18.8779000849317	11.3461608644101	17.9773037279188	NA	10.9202498154769	12.4793281104334	10.6881105892992	11.7646892801565	10.8505480823907	11.6300603574274	NA	11.3726266528801
SH1-2L-1S-C2	1 Cell HSC	2	Ethanol	0h	Central	NA	1	NA	18.424909644208	15.7165325029086	14.7537779438087	NA	15.0194895558586	13.8834116057702	NA	15.0043191267478	13.5311165297116	10.1551866445033	10.9708708233397	NA	13.1097168709962	14.7282868961676	14.4575934132113	15.3865486901056	NA	17.4573232966426	14.5860678526209	12.939436925252	15.3577152573256	NA	14.11025651915	14.6477046480932	NA	NA	15.1211730467088	NA	15.6520014606449	21.1509724035066	12.4105422034965	NA	NA	13.2105128927726	NA	13.3905658026687	12.9459300430674	13.49303243711	13.5043132061989	NA	NA
SH1-2L-1S-C3	1 Cell HSC	2	Ethanol	0h	Central	NA	1	NA	15.9946563011542	13.6548050451597	13.7802115057258	16.9718234471905	14.4362861053302	14.893935896195	13.2403723520103	14.6332776016042	13.5026085545901	8.92145271435676	10.1793827617514	17.6298706983693	13.8951150586944	13.4481265843822	12.7042377297239	14.4660643906865	NA	15.2755333588294	14.1092480288164	12.7911923289349	14.6241158768184	NA	15.1339438332086	17.1182733324115	NA	NA	13.2637281299674	15.9731527964012	14.8779826971298	17.9575385317456	13.028600309817	20.7337629775055	NA	14.41606485659	14.9314601358957	14.3289752206062	13.9264547330427	14.6274253142985	14.0250435104126	16.5999761561046	14.1921363208669
SH1-2L-1S-C4	1 Cell HSC	2	Ethanol	0h	Central	NA	1	14.1254249491163	15.1390940353055	12.1043409899854	15.7478575432271	20.9859695367008	14.8716576478379	14.8924260677828	13.4888042364394	13.8600782630069	14.2825715914358	6.85997551980205	9.53491411054523	15.6602798492697	13.3390654134009	11.544436120367	11.1848590855153	18.2613865768025	17.4934575344212	16.9520542755346	13.7861826734403	12.7189470456965	12.5312468742158	NA	12.5357123926036	11.5817046045705	13.6914283535175	NA	13.2657906177705	15.3848700248079	14.7080351389785	22.6073779747791	13.6687529568899	20.6723819702517	NA	12.9746878432767	13.819217742333	13.5670439591776	11.5883404981243	12.8710081226288	11.871119942888	14.7486225645776	14.7105330808669
SH1-2L-1S-C5	1 Cell HSC	2	Ethanol	0h	Central	NA	1	NA	16.7227141347194	13.2689403523703	13.6530515910886	NA	13.7144906382112	12.4233091993887	13.3013658926342	12.5906510453598	13.5761687920819	8.34426431469733	11.4101564376774	15.2273962250448	13.7724425831796	13.3683519945359	12.4936692729407	15.1077234777542	20.430175868335	NA	13.1836621071916	12.6472318504669	12.9066831280997	NA	13.9464623943395	12.9016062553416	NA	19.0726256000692	12.8507132497605	14.7504883151456	13.0369788105766	19.8849184159728	13.728819685579	21.4657499164731	NA	12.3207117308115	13.781114209308	12.5405806064214	13.6151966225015	12.3579938934631	13.1832574460725	NA	13.0718562009233
SH1-1L-10S-C	10 Cell Pool HSC	1	Control	0h	Central	NA	1	12.0221794580181	12.225736706262	8.14819377188242	8.83387185281179	NA	8.36262807104623	8.28510793552658	8.22447679760916	8.55260737398316	8.28940055227317	8.46305317881342	8.3327267782644	8.60063347063718	8.43037878870519	8.52548395473077	8.16210237662187	15.7759222026581	8.5298926251494	12.2497985022855	7.85710959004501	8.36039263603783	8.04657484461716	NA	7.87779998622884	7.68667877760697	11.4575024808599	14.1758814556156	8.19144397377669	8.74288067310879	8.19967393525527	15.364112499797	8.39191719209756	16.2638461269354	NA	8.06556224293091	8.41038017939129	7.77045240482115	7.32600103406815	7.97234515840707	7.54088503093038	10.6777070023526	8.22305633941601
SH1-1P-10S-C+P	10 Cell Pool HSC	1	Control	24h	Portal/Central	NA	1	18.0152283368505	NA	NA	21.2338790177465	19.9799990911728	16.4912570183692	19.5025858810128	NA	19.1347330343103	15.7424790825141	10.8432902709927	14.5161067082751	21.9118913101091	14.2833089303659	19.6380120184516	14.5286184088294	21.812382368421	NA	15.6495212257836	20.0083329345151	19.1472764282003	19.8633396253999	NA	16.4120365658546	19.3703726337741	NA	NA	NA	18.4537572495173	20.6390922094015	NA	NA	NA	NA	19.4323955562155	20.5281783751315	18.7270706308968	NA	19.6530883593575	19.9632883574703	NA	20.3819004057202
SH1-2L-10S-R	10 Cell Pool HSC	2	Ethanol	0h	Random	NA	1	19.7460763659335	NA	NA	NA	20.4039820234835	NA	16.9182261745851	NA	NA	NA	10.4638456303037	13.6608047902073	22.3084896964398	15.4024018370403	NA	NA	NA	NA	16.1743530981564	NA	NA	NA	20.1769249314235	NA	NA	NA	NA	NA	NA	18.2150503927059	NA	NA	NA	NA	NA	19.1029007975464	NA	NA	NA	NA	18.8155044021161	NA
SH1-2P-10S-C+P	10 Cell Pool HSC	2	Ethanol	24h	Portal/Central	NA	1	14.8015149193182	13.8990778176278	11.5435842212668	12.1395543613782	19.0425373197297	11.9900852989086	11.4906720383844	11.1096424187398	11.1335889472429	11.9073881980347	10.0723328620498	13.9554917229183	12.5551202080592	11.6033095288148	11.6771489394135	11.2061728610373	14.9756925196112	14.4549950902675	16.4418671073149	11.0452675649977	11.7487422290854	11.5828532940987	NA	12.5910007990348	11.5875202524413	NA	NA	12.4688172736304	13.2194642748481	11.738424010619	15.6142754160305	11.5904916871766	18.4531027751066	NA	12.1962029259188	11.2168208387798	11.4523208322649	12.4237313982036	13.3489506777565	12.6239204828363	NA	13.5351585796281
SH1-3L-10S-R	10 Cell Pool HSC	3	Control	0h	Random	NA	1	17.3969392763058	17.2846340318533	11.2974981263865	13.0766944542035	NA	11.8961976814804	11.069699439297	11.4686186526254	11.1363475195914	11.7002247193736	8.62950664742595	10.2758445337507	14.4905980025868	11.4666092325147	11.8864811912505	11.1345513122217	15.78996834453	20.3075025299293	NA	10.9226625606023	10.2471422861224	11.0960413219074	NA	10.9223391447032	11.3835643565145	15.47590995144	NA	10.8464816994189	13.4549016803629	11.6570545126694	19.0999771859309	10.6016453515251	18.522755498015	NA	11.885078427185	11.8135933869718	10.8652137536804	9.91990155707899	11.5445092856211	11.8442056866372	15.41730044805	11.1044192933437
SH1-3P-10S-C	10 Cell Pool HSC	3	Control	24h	Central	NA	1	11.4095578872575	13.3931485595278	9.87893343113112	12.7307117063599	NA	9.79335015546179	9.57711345340846	9.79482332925608	9.69211451985556	9.94497180048523	9.3350752404324	9.5867425090239	14.9211742481634	10.0707635730646	10.305774997273	9.22469653749813	12.8004959700532	NA	16.8567765652275	9.99586047766603	9.64609576190892	9.75230848821655	NA	9.5559715662246	9.7787702827848	15.1295366157294	NA	9.58265301143416	13.7305351714663	9.62419464358946	16.1636324859183	9.51154360860028	14.2798045454253	NA	9.39483747740339	10.9340526979267	10.5481740455961	9.33543589865579	10.0072407866785	10.3020015644826	12.9485306624234	9.72898586262478
SH1-4L-10S-P	10 Cell Pool HSC	4	Ethanol	0h	Portal	NA	1	15.4493932906067	18.9639721977831	13.3139158511488	NA	NA	17.5190559840181	15.5640687758075	13.6946991634374	13.7487101062072	16.9596632747984	11.8604052815426	13.7815517710257	17.3006324731182	13.6726269620182	14.0407418256658	15.1456293046346	14.7461112827632	NA	NA	15.4326473383788	14.414963349789	17.3376694493239	NA	16.1347458593225	13.1846481251661	NA	NA	14.0143601116205	15.4685480787878	14.9934383123837	21.560248226165	14.8659874707052	NA	NA	13.4921292095091	14.8725843067894	17.7416782992385	13.1835753802972	14.3259014691058	15.8232543055602	22.4676340458297	18.5813530534968
SH1-4L-10S-R	10 Cell Pool HSC	4	Ethanol	0h	Random	NA	1	19.2442349979997	NA	NA	NA	NA	NA	NA	14.6553000119642	NA	NA	13.1226016231795	NA	NA	14.0349365254568	NA	14.5270770772293	NA	NA	17.1123794846606	NA	NA	NA	NA	NA	NA	NA	NA	19.7703292690401	NA	NA	NA	NA	NA	NA	NA	NA	NA	NA	NA	NA	NA	NA
SH1-5L-10S-C+P	10 Cell Pool HSC	5	Control	0h	Portal/Central	NA	1	13.6560714129315	17.3489358801508	12.1363589028593	12.379113016789	NA	10.9425318535197	11.6194889923287	12.0672152126619	12.3574337713751	11.6685294515243	10.9381368624714	12.0360633171013	12.8227616508794	11.3745684500145	12.1012407317087	11.0799541264812	14.8696504812217	12.3823222109838	NA	12.7321248724069	11.2900775305094	11.5826575548402	NA	10.2640170068581	10.2542659689242	14.7129327241838	15.9668800895559	11.1691535171346	11.8775520339008	11.0401145087896	19.4540748462702	11.3240871082128	18.714784314477	NA	10.4411150445651	11.1141204657803	10.7553565243797	9.93628678618781	11.6414430701466	11.087921286578	13.5181795681344	10.7437167060329
SH1-5P-10S-R	10 Cell Pool HSC	5	Control	24h	Random	NA	1	12.4980280755452	15.1669409785021	11.0775817999507	12.9164019336691	NA	10.6528345201852	10.2415640794773	11.3322304547736	10.6193220141586	11.5173370039461	10.8386383994971	11.3252977158829	13.5543206043158	10.6422123497391	10.9805151442297	9.98277099871011	12.4363287555493	20.5016187736427	NA	11.7297729434731	9.7596471277824	9.54762282127882	NA	9.23365180541272	10.3158233413806	12.7710699912795	13.8997565942022	10.278854571714	13.3459210260992	10.3380690543212	18.9142640427655	10.5939859564426	14.3595085606935	NA	11.0528000361046	11.2100846549761	10.8225899029887	9.3722951919547	11.6404446808378	11.096103181051	12.3157475236765	11.4970119622503
SH1-6L-10S-P	10 Cell Pool HSC	6	Ethanol	0h	Portal	NA	1	12.9699137943594	13.9291788461245	10.8560008753673	11.91790431157	NA	10.3157508808877	11.5132511494826	11.0786677760435	11.2689942952683	9.93084037010615	10.9442602348071	10.6841746859738	11.1248189619804	10.1593603650933	10.694016224419	10.2527777945638	13.2231330731286	11.7273252838223	14.4569237360095	11.7102437171336	9.79462017873968	9.90166357955095	NA	9.04034728951778	9.15943467943042	12.6397003599331	15.5488575037246	9.71317129146752	10.9770282776537	11.0033378162366	17.5981125747971	10.5770269082126	14.5274879363485	NA	10.3234479233051	10.1806281555154	9.52091204146898	8.45573135628429	10.1305979337727	9.77083423308325	13.7276500653496	9.97490808490486
SH1-6P-10S-C	10 Cell Pool HSC	6	Ethanol	24h	Central	NA	1	15.8431295346082	19.7750499475065	12.1232784824503	13.6493154055022	NA	13.6327092419847	11.9919290071849	12.1078589916779	13.1385827064791	12.2145217487817	13.5650730147625	11.8347885995658	15.7482842797846	12.2383237923268	13.2153414745433	12.3120821223707	15.3887466567903	19.9784265664397	NA	12.9218201469116	12.3999274477863	11.644916824515	NA	11.1279168111522	12.2399455820265	NA	13.6734710858687	12.5139597870211	12.6500363808959	11.6032237998075	19.5423427447935	12.1669121783449	16.5139286873458	NA	11.9296773395228	12.0651477492031	11.966057506074	12.0955607572906	12.9033651362017	13.0040861435899	14.2653216722866	12.7829705165325
SH1-1L-1S-P1	1 Cell HSC	1	Control	0h	Portal	NA	1	20.7208497118219	NA	NA	14.3669460674777	NA	17.5522942809702	NA	NA	NA	NA	10.8292383495401	14.7846163314961	NA	15.7278482425158	NA	16.7060462168201	23.574740397327	NA	NA	NA	19.8908645344303	NA	NA	NA	NA	NA	NA	NA	NA	NA	NA	NA	NA	NA	NA	NA	15.5128555196418	NA	NA	NA	17.6529172314527	NA
SH1-1L-1S-C1	1 Cell HSC	1	Control	0h	Central	NA	1	20.1861890616243	NA	NA	NA	20.6273099347344	NA	NA	NA	NA	17.1890275079948	10.8859532880709	15.0402582097665	NA	17.6314896055097	NA	NA	20.9083863325334	NA	18.0514441731786	NA	NA	NA	NA	NA	NA	NA	NA	NA	NA	NA	NA	NA	NA	NA	NA	NA	NA	NA	NA	NA	NA	NA
SH1-2L-1S-P4	1 Cell HSC	2	Ethanol	0h	Portal	NA	1	NA	NA	NA	13.5071394468076	NA	NA	NA	14.1494510503038	14.0353310782516	15.4021749754219	10.6709403690936	13.5257848120772	17.8008267372685	20.2840887283475	14.1064000013034	13.7883341896822	16.1108265811581	15.7562200477292	14.9876864991068	NA	NA	NA	NA	13.3778182182899	14.4841134459357	NA	NA	18.9933929273401	18.2182293446083	14.280163901226	20.5651214139784	NA	NA	NA	NA	14.2513133300056	13.2708975547943	NA	NA	NA	NA	NA
SH1-2L-1S-C2	1 Cell HSC	2	Ethanol	0h	Central	NA	1	NA	18.2544393954068	15.3809374676798	14.5128929167583	NA	14.9556368211691	13.7373029929198	NA	14.9313124235124	13.1833479393177	9.86274920207121	10.7145949483866	NA	12.9364487577468	14.5612629396868	14.5024515481055	15.0613057391834	NA	17.5880128024384	14.1782740561286	12.6338514587187	15.3553749336446	NA	13.983571540484	14.2616879856184	NA	NA	15.0052975671668	20.5235975469983	15.466140367754	20.4706736801672	12.146523591061	NA	NA	12.7985909132958	NA	12.7368912726189	12.6232448149678	13.0224375061357	13.2981091644844	NA	NA
SH1-2L-1S-C3	1 Cell HSC	2	Ethanol	0h	Central	NA	1	NA	16.1755803419611	14.0093066161446	14.0764560320227	16.8980480550202	14.7772346859993	14.9748117550841	13.4305332938109	14.8700580731327	13.7783295680232	9.12673679139398	10.364767016258	17.9800364067263	13.8642113968671	13.5174752057789	12.8538264569658	14.4705838239451	NA	15.5248878162162	14.1728070842009	12.9595356337694	14.9314088092243	NA	15.8377526275701	17.2820420657698	NA	NA	13.5036953208028	16.1260601392057	14.8866931886413	18.4073997108917	13.2168412691907	21.8597844137459	NA	14.6975618578902	15.3633395748291	14.416434288085	14.2207144489182	15.0501139998349	14.1895998926009	16.5635011097887	14.5998888797173
SH1-2L-1S-C4	1 Cell HSC	2	Ethanol	0h	Central	NA	1	14.4229765738129	15.5119548265943	12.5480548856198	16.1761510061413	NA	15.5942187329672	15.1857030524604	13.987683666185	14.4592299179087	14.7747673853045	7.2714527954457	10.0368879245991	16.3183668857054	13.8103205832789	12.0996049581194	11.7314853075375	18.7726020143212	17.37453919025	17.8898020488201	14.2174010755008	13.1368280694313	13.0679762093257	NA	12.8494554310458	12.1729349368309	14.0633801618433	NA	13.9291293626789	15.8032901969065	15.1571038660923	21.6704606484814	14.0151193578457	22.7677087136028	NA	13.3863048579999	13.9409630444005	13.994379699475	11.8180241363323	13.2471899590769	12.1175156782753	14.9571914951113	15.1813785266771
SH1-2L-1S-C5	1 Cell HSC	2	Ethanol	0h	Central	NA	1	NA	16.4939452649138	13.1444043328492	13.5113452163119	NA	13.5733236831755	12.2935287849514	13.1972075854754	12.3245164190919	13.6374030771752	8.20259035398984	11.4232348623997	15.4952224458689	13.7694946769381	13.1474001575112	12.0900294737438	15.0956779648046	NA	NA	13.0431970367261	12.4966469504704	12.5341030228834	NA	13.7977360755606	12.7444515375566	NA	19.7319155865655	12.7351461396661	14.5341835876966	12.963199510792	19.3384128373776	13.5890249942954	20.4886116518887	NA	12.1800595016549	13.4088845012769	12.5522107822786	13.4441258506067	11.9555835869229	12.9148291768581	NA	12.8749930700182
SH1-4L-1H-P-5	1 Cell HC	4	Ethanol	0h	Portal	NA	1	NA	NA	NA	NA	NA	NA	NA	NA	NA	NA	NA	NA	NA	NA	NA	NA	NA	NA	NA	NA	NA	NA	NA	NA	NA	NA	NA	NA	NA	NA	NA	NA	NA	NA	NA	NA	NA	NA	NA	NA	NA	NA
SH1-4P-1H-C-4	1 Cell HC	4	Ethanol	24h	Central	NA	1	NA	NA	NA	NA	NA	NA	NA	NA	NA	NA	NA	NA	NA	NA	NA	NA	NA	NA	NA	NA	NA	NA	NA	NA	NA	NA	NA	NA	NA	NA	NA	NA	NA	NA	NA	NA	NA	NA	NA	NA	NA	NA
SH1-4P-10H-C	10 Cell Pool HC	4	Ethanol	24h	Central	NA	1	NA	NA	NA	NA	NA	NA	NA	NA	NA	NA	NA	NA	NA	NA	NA	NA	NA	NA	NA	NA	NA	NA	NA	NA	NA	NA	NA	NA	NA	NA	NA	NA	NA	NA	NA	NA	NA	NA	NA	NA	NA	NA
SH1-3L-1H-C-5	1 Cell HC	3	Control	0h	Central	NA	1	NA	NA	NA	NA	NA	NA	NA	NA	NA	NA	NA	NA	NA	NA	NA	NA	NA	NA	NA	NA	NA	NA	NA	NA	NA	NA	NA	NA	NA	NA	NA	NA	NA	NA	NA	NA	NA	NA	NA	NA	NA	NA
SH1-3L-10H-P	10 Cell Pool HC	3	Control	0h	Portal	NA	1	NA	NA	NA	NA	NA	NA	NA	NA	NA	NA	NA	NA	NA	NA	NA	NA	NA	NA	NA	NA	NA	NA	NA	NA	NA	NA	NA	NA	NA	NA	NA	NA	NA	NA	NA	NA	NA	NA	NA	NA	NA	NA
SH1-3P-1H-P-5	1 Cell HC	3	Control	24h	Portal	NA	1	NA	NA	NA	NA	NA	NA	NA	NA	NA	NA	NA	NA	NA	NA	NA	NA	NA	NA	NA	NA	NA	NA	NA	NA	NA	NA	NA	NA	NA	NA	NA	NA	NA	NA	NA	NA	NA	NA	NA	NA	NA	NA
Std1	Standard	NA				1000	1	6.74331376278729	11.9906238946559	8.37302773029627	13.9903728240918	18.1153921684465	9.36032288278121	8.8326812998393	7.71649860782906	13.8426787013255	NA	NA	9.76431272355813	NA	9.55258787677559	NA	9.66246217769466	7.5371631666741	NA	NA	7.9393261702218	8.86129985368632	NA	NA	6.48606894915513	NA	9.37622883618335	8.10498112674549	10.2571139061078	NA	NA	15.7195432107178	11.6082277113386	12.3373892181475	NA	NA	NA	NA	NA	10.1012733340819	NA	NA	10.4122447698858
Std2	Standard	NA				500	1	9.44936302001236	17.0507463276199	10.8327387290612	NA	NA	NA	NA	9.95750233764942	16.2094731228473	14.4928452093565	12.5024408502631	12.6211739369848	NA	NA	11.3271644629847	12.0623178623902	9.93296810517925	NA	NA	11.6605032482579	12.1361024099671	10.3438616651307	NA	9.67509403927403	11.7542663515648	13.9639930165905	10.741260138394	12.3122526915889	12.3009839770712	10.022246824762	NA	12.8106191771427	15.1216738402387	NA	NA	NA	10.6002995949832	10.3854103915349	12.5256400591453	9.73418738885446	9.8573789217478	11.9568390127253
Std3	Standard	NA				250	1	10.2677509147799	NA	13.4095468820458	NA	NA	14.006990152132	12.0685581772685	11.1218468308363	NA	18.5794082992878	14.8852575003433	14.3433104307541	16.0944461163119	13.1071923818611	12.3468557694217	12.8861869758906	10.6213562042302	NA	NA	11.621479627711	11.6322820159904	11.2146296824176	NA	10.6051829055131	12.5744483849251	14.2139692449183	11.6160276227911	12.8975896127267	15.9250998143474	11.7426089189533	NA	NA	14.6481622734134	NA	NA	NA	11.8626178176319	11.7929885394303	NA	11.0578983685246	10.8113478546333	14.1866570646724
Std4	Standard	NA				125	1	10.7665990481063	17.6098393978868	13.9330530442528	NA	NA	14.3831195337644	12.1886401354437	12.3150928304355	17.5165757302167	NA	NA	13.6061635400081	17.243089450431	14.0812108393996	13.1276300432127	15.1267877557099	10.9000102326911	NA	16.5933814035422	13.4492844081598	13.3613188796544	12.6087195251066	NA	11.9841181807987	13.5678134191225	13.7128917859913	12.8159445604903	13.394697991302	16.0641722192866	12.115552116628	17.8227133106466	NA	17.7793550871378	NA	NA	NA	13.7487546085158	11.3031348715779	NA	11.6437546691045	11.6838602711087	NA
Std5	Standard	NA				62.5	1	11.8174562520663	18.6078392075607	13.5148013374793	19.6994170305706	NA	15.4040192031489	13.0670947206935	12.5238389816609	NA	19.2398418218134	16.701209693886	14.6893439788036	17.0737877396961	14.4979265611428	14.4827867877912	14.8326405616023	12.2059752289268	NA	17.2033005930718	13.1498826284193	12.9303584159509	12.3506048242331	NA	12.6574033437	14.8525108805787	NA	12.7880929357113	14.5129099310899	NA	12.7521095772645	20.9578158823375	15.4565634263462	16.8220946514052	NA	NA	NA	14.2289407176632	13.7271235360845	14.8511322208274	NA	13.4943848377059	NA
Std6	Standard	NA				31.25	1	13.2300172019521	17.2606656747335	14.7238502891047	18.3760428269791	23.0212148656164	14.4933216703922	NA	13.7722101891629	NA	NA	NA	16.7414815078788	19.0390042975041	15.652394906164	15.9198878435681	15.1549576569597	12.9315313394816	NA	18.8623449766429	14.7346799003012	14.5287750713574	14.5117708463465	NA	13.0441500352446	NA	15.6185939708669	NA	NA	17.4048334811829	13.9047471329027	NA	NA	NA	NA	NA	NA	14.9943155597286	NA	15.3942976477707	14.1802572775423	14.2073528532652	15.5379969694736
Pre-H2O	Blank	NA				0	1	22.9844896446656	21.3981450412153	20.4289312418082	22.0582110590275	21.5041558766972	18.174294590238	20.4667206367434	21.3057499978952	17.3384824290684	22.1978575012627	18.6069699553851	20.3988251217207	NA	19.8217385611613	21.7768032973633	19.5897638926031	NA	NA	18.3689711594074	20.2141623728002	22.4402916847559	22.8199978769167	22.7818985875326	18.7825438835696	20.4330946351559	14.4446292939983	NA	20.3667181986582	21.8773434061416	21.6510751654678	NA	19.3205910417977	NA	14.3257181644312	22.2421210359716	21.1148305679117	20.723439610126	19.5959272318442	NA	16.9588291442397	17.0583993319153	21.3588661000233
H2O	Blank	NA				0	1	NA	NA	NA	NA	NA	NA	NA	NA	NA	NA	NA	NA	NA	NA	NA	NA	NA	NA	NA	NA	NA	NA	NA	NA	NA	NA	NA	NA	NA	NA	NA	NA	NA	NA	NA	NA	NA	NA	NA	NA	NA	NA
[truncated: 54 more columns]
