# Supplementary material for: Cellular network modeling and single cell gene expression analysis reveals novel hepatic stellate cell phenotypes controlling liver regeneration dynamics
Source: BMC Syst Biol. 2018 Oct 3;12:86. doi: 10.1186/s12918-018-0605-7 (PMC6171157; doi:10.1186/s12918-018-0605-7)
Supplement: Supplementary file 5 — Zip file containing the raw mRNA expression data generated from single cells used in this manuscript. Data were manually inspected for reactions with CT values above those for water (below the limit of detection). These reactions were manually failed resulting in their removal from the data sets. Processed and unprocessed data are included. (ZIP 2160 kb) [file 12918_2018_605_MOESM5_ESM.zip › sc-rna-expression-data/Processed data/SH1-HSC-3-2-merged-DataPostQC.txt]

Name	SampleType	AnimalID	Treatment	Time	AnatomicalRegion	Concentration	PreAmp	ACOX1	ACOX3	Acta2	Actb	Acvrl1	Adamts1	Adamts13	ADH1A	ADH1B	Alb	ALDH1A1	ALDH1B1	ALDH2	ALDH7a1	Alg11	ANG1	Aox3	APOA4	Arg1	Bambi	BAX	BCL2L1	BMP6	C.myb	CASP12	CASP3	CASP8	CCL3	Ccnd1	Cd38	CD48	Cdkn1a	Ces2	CES3	CH25H	Chia	Clcn3	Col14a1	Col1a1	Col3a1	Col4a1	COL4A2
SH1-1L-10S-C	10 Cell Pool HSC	1	Control	0h	Central	NA	1	7.938523493	8.417069886	7.846461681	7.273685548	12.12474481	13.31535704	10.8766028	11.38655575	13.60302787	2.5	11.10708064	12.96145021	8.962338754	8.727877783	NA	14.44710085	8.193961648	22.76496553	7.667827753	7.907739617	NA	9.098405364	9.007431508	11.96651998	12.08125871	14.86894514	8.639338439	15.96407534	9.932864735	8.247051078	8.129626805	NA	8.852021242	7.072423717	8.779232565	NA	8.108298048	10.86762748	7.602685794	7.824949636	7.868645767	7.474932481
SH1-1L-10S-C+P	10 Cell Pool HSC	1	Control	0h	Central/Portal	NA	1	15.39632752	NA	NA	NA	NA	NA	NA	NA	NA	11.26039479	NA	NA	NA	15.59120325	NA	15.45811257	15.6121766	NA	NA	NA	NA	NA	NA	17.52751898	NA	22.02075795	NA	NA	NA	18.0020209	NA	NA	14.70472476	14.93946424	NA	NA	NA	NA	NA	NA	NA	NA
SH1-1L-10S-R	10 Cell Pool HSC	1	Control	0h	Random	NA	1	10.56112214	10.61677634		9.824115654		14.57971968		15.51355883	14.84285347	3.975154704	14.63481044	NA	17.03424798	11.04890421	NA		8.576848131	NA			NA	10.23602875			12.73683444	14.92770253	8.786668387						9.308363111	8.062957519	9.436017962
SH1-1P-10S-C	10 Cell Pool HSC	1	Control	24h	Central	NA	1	11.32484131	12.5862706	10.76527135	13.05800081	NA	20.78216409	20.51890158	NA	NA	6.949236239	15.13537779	NA	NA	12.98288949	NA	17.44855756	12.7461186	NA	15.74772479	17.67734448	NA	18.53863212	14.91155877	NA	11.20442389	15.79898363	10.99110719	15.89796933	12.34689118	12.0452689	10.3572722	16.22582892	12.54162412	9.879578325	13.20092612	NA	17.2114441	14.17686165	11.18582155	17.4368687	8.76864744	9.040223777
SH1-1P-10S-C+P	10 Cell Pool HSC	1	Control	24h	Central/Portal	NA	1	8.781308548	9.013315854	NA	6.895614514	19.84871506	12.01050238	NA	13.43312371	13.33722029	11.18519151	11.71962702	12.93488372	10.18422876	8.848176569	NA	17.15286213	8.68313317	NA	NA	NA	NA	9.680591335	22.07548023	15.62155753	10.34670644	14.39988871	9.504157557	NA	15.97889472	19.63801202	19.39844042	NA	9.01991243	7.891760214	9.479209875	14.15629916	NA	NA	20.00833293	NA	19.45141397	16.38469543
SH1-1P-10S-P	10 Cell Pool HSC	1	Control	24h	Portal	NA	1	NA	NA	8.382390374	9.184060674	NA	NA	16.96371438	NA	NA	7.622137979	NA	NA	NA	NA	NA	15.7560914	14.73681823	NA	13.23138524	13.67296584	NA	NA	9.891314261	15.38857714	NA	19.42328163	NA	13.43101123	11.43668857	8.67653601	8.23272584	15.11136455	NA	NA	8.489372173	18.60723115	10.21603624	11.62665638	8.761976559	12.64300797	8.942603038	8.292761443
SH1-1P-10S-R	10 Cell Pool HSC	1	Control	24h	Random	NA	1	8.900127008	8.373255896	8.123332446	5.588669845	14.22253902	10.69492633	10.8986469	12.74601396	15.42158555	2.5	11.40717846	15.1585176	8.852576981	7.697073724	NA	13.86512969	8.159251773	22.73208405	6.229010684	8.621694497	NA	9.057463912	9.804900217	9.778971847	8.776742428	11.35486309	8.520502418	12.44976996	8.040861122	8.324430339	8.318762628	18.58836152	8.599875075	7.481092219	8.40488818	NA	7.712673357	12.41277562	8.423973736	8.502898816	7.15213505	6.577312947
SH1-2L-10S-C	10 Cell Pool HSC	2	Ethanol	0h	Central	NA	1	NA	NA	NA	NA	NA	NA	NA	NA	NA	NA	NA	NA	NA	NA	NA	NA	18.56605057	NA	NA	NA	NA	NA	NA	NA	NA	NA	NA	NA	NA	17.17833821	NA	NA	NA	NA	NA	18.07460312	NA	NA	NA	21.44743348	NA	NA
SH1-2L-10S-C+P	10 Cell Pool HSC	2	Ethanol	0h	Central/Portal	NA	1	13.1733709	12.89971239	10.50144686	13.25475571	22.39400607	20.49242979	NA	NA	NA	8.129813447	NA	NA	NA	14.58989946	NA	19.35433671	11.42708272	NA	22.83364664	NA	NA	15.721199	13.93496339	16.65420852	15.47027745	NA	11.42810494	14.70136417	14.91229249	10.76221101	11.3611844	19.63235716	11.34687724	10.55256469	11.90175731	19.06803549	20.01538319	14.25432124	10.96597264	NA	10.56983761	10.52761913
SH1-2L-10S-P	10 Cell Pool HSC	2	Ethanol	0h	Portal	NA	1	NA	NA	NA	NA	NA	21.15152297	NA	NA	NA	NA	NA	NA	NA	NA	NA	15.68310854	14.90010341	NA	18.28799482	NA	NA	NA	NA	17.20480287	NA	NA	NA	NA	NA	13.49541739	19.96586777	NA	NA	NA	NA	NA	NA	NA	18.06574733	NA	NA	NA
SH1-2L-10S-R	10 Cell Pool HSC	2	Ethanol	0h	Random	NA	1	NA	NA	NA	NA	NA	18.48011627	NA	NA	NA	14.87780289	NA	NA	NA	NA	NA	NA	14.86607818	NA	NA	NA	NA	NA	NA	16.16445311	NA	NA	NA	NA	NA	NA	NA	NA	NA	NA	NA	16.96126338	NA	NA	NA	21.60276135	NA	NA
SH1-2P-10S-C	10 Cell Pool HSC	2	Ethanol	24h	Central	NA	1	14.67265167	15.30691064	8.4767004	11.14747275	NA	NA	NA	14.21781715	14.82781914	6.915871266	14.57179085	NA	NA	14.57002941	NA	14.67971664	8.572956485	NA	16.36373387	NA	NA	10.59869196	10.9287653	17.93051999	13.7741337	15.29533071	8.732837154	11.6106973	13.0413311	8.922010057	7.906483411	14.98874264	8.679553937	7.667959117	8.791414771	NA	14.86232249	15.62401828	8.669666995	20.5471442	8.435055223	8.44646554
SH1-2P-10S-C+P	10 Cell Pool HSC	2	Ethanol	24h	Central/Portal	NA	1	13.68136597	NA	11.61389621	12.22475797	NA	18.63634748	19.8248945	NA	NA	7.305883406	14.41412158	NA	NA	NA	NA	16.90248415	10.84710069	NA	NA	20.58705462	NA	13.11564497	15.14531796	16.44411418	NA	NA	12.21868493	18.65908678	14.97811537	11.73089818	11.83479576	21.76153769	12.44568729	10.26996638	12.40701938	14.43504316	14.57265211	NA	11.11300563	18.36516637	11.57977617	12.60079172
SH1-2P-10S-P	10 Cell Pool HSC	2	Ethanol	24h	Portal	NA	1	8.103181564	8.879621209	9.220108769	9.318250292	NA	16.96625065	NA	15.39381616	18.10240444	4.21826342	11.6837532	NA	20.158992	9.749103728	NA	18.96086633	10.42177773	13.66279492	18.03498321	NA	NA	14.07111362	13.31063132	17.95011739	11.38770241	11.58000509	9.823507357	14.29571653	11.25053351	11.09064566	8.752811912	23.61669912	11.5724121	8.486007334	10.42226521	NA	NA	13.14369133	10.05629885	NA	8.812961004	8.124026879
SH1-2P-10S-R	10 Cell Pool HSC	2	Ethanol	24h	Random	NA	1	15.24261535	21.25444607	NA	17.43327646	NA	NA	NA	NA	NA	12.42402516	17.0885171	NA	NA	15.44106397	NA	NA	17.49630692	24.0028425	NA	NA	NA	NA	NA	NA	NA	14.83756003	NA	NA	23.21553414	16.13795777	14.91285555	NA	NA	14.3000524	NA	NA	NA	NA	NA	23.77036386	14.39881065	13.79669128
SH1-3L-10S-C	10 Cell Pool HSC	3	Control	0h	Central	NA	1	NA	NA		NA		16.4604975		NA	NA	10.12196229	NA	NA	NA	NA	NA		17.70105412	NA			NA	NA			NA	NA	NA						NA	14.21259896	NA
SH1-3L-10S-C+P	10 Cell Pool HSC	3	Control	0h	Central/Portal	NA	1	NA	NA	NA	NA	NA	NA	NA	NA	NA	14.63040114	NA	NA	NA	NA	NA	19.72540967	18.09462078	NA	NA	NA	NA	NA	NA	16.52553734	NA	NA	NA	NA	23.4261776	14.33132272	NA	NA	NA	NA	NA	15.77312256	NA	NA	NA	NA	NA	NA
SH1-3L-10S-P	10 Cell Pool HSC	3	Control	0h	Portal	NA	1	11.0968316	10.11178908	10.60689033	14.53526996	NA	NA	NA	NA	NA	7.924212353	NA	NA	NA	12.75822254	NA	NA	10.43377424	NA	NA	NA	NA	14.86520547	14.4534867	NA	15.14400757	15.09106802	10.23576391	15.49767438	15.92130961	11.30746631	9.914169092	19.61914142	10.37517272	8.172738183	11.4435736	16.90283802	NA	NA	11.13545585	NA	10.88987383	11.01627629
SH1-3L-10S-R	10 Cell Pool HSC	3	Control	0h	Random	NA	1	13.30178425	13.15080711	11.35976913	14.91340626	NA	NA	NA	18.65271468	NA	6.333859535	15.23720294	NA	NA	15.00167494	NA	NA	12.5857314	NA	19.66365158	NA	NA	14.89971846	15.96880455	NA	14.84080746	24.82699431	11.41026313	18.52241187	20.84202761	11.88236154	10.3030188	21.46443421	12.61427148	9.496457546	11.74716424	NA	20.76721413	15.35697282	10.9527332	NA	11.11383628	10.89718996
SH1-3P-10S-C	10 Cell Pool HSC	3	Control	24h	Central	NA	1	9.597167063	10.42474925	9.522397092	10.17492447	23.27376126	17.40947066	NA	18.87086242	NA	4.724274182	13.60381098	NA	NA	11.04799053	NA	18.67160573	10.76932104	NA	17.57692372	NA	NA	15.30680413	13.7588702	16.70476369	12.217339	14.70253348	10.03030923	14.05648935	11.63974028	10.13832197	9.344792544	18.18305355	9.878039017	8.376679472	10.65341435	NA	23.62432331	14.93425209	9.887251752	NA	9.481481135	9.312142878
SH1-3P-10S-C+P	10 Cell Pool HSC	3	Control	24h	Central/Portal	NA	1	12.01707227	11.5724531	10.96775075	12.19497626	NA	21.02417368	NA	NA	NA	4.674178914	13.95472384	NA	NA	11.72126387	NA	NA	11.67212986	NA	15.43193889	NA	NA	13.78191376	13.63931323	17.94341214	12.42216072	NA	10.83966342	20.77402939	13.12847894	11.41795888	10.51953477	NA	11.33872865	9.714891642	11.21070293	NA	19.67541316	NA	11.47806758	NA	11.3348633	12.23742697
SH1-3P-10S-P	10 Cell Pool HSC	3	Control	24h	Portal	NA	1	9.899454029	10.81472208	10.42091376	8.91154033	NA	20.04312353	NA	15.06042456	NA	3.495784444	13.2040879	NA	NA	9.827159404	NA	NA	11.35608819	NA	12.87489728	NA	NA	13.81228625	14.56828715	17.92725525	11.68233363	13.06389373	10.56604739	19.01223192	12.03188899	11.15992288	10.7166631	15.21086932	11.17762056	9.006940226	11.23164926	18.66128226	15.60479449	12.53883582	11.14258298	17.93734029	8.183378195	8.273993345
SH1-3P-10S-R	10 Cell Pool HSC	3	Control	24h	Random	NA	1	10.17683369	10.79749987	10.07306027	10.24125402	NA	16.97404631	NA	18.77707126	NA	4.759038006	16.66729043	NA	NA	12.00911379	NA	16.03699941	10.93964927	NA	17.35389579	NA	NA	13.55501305	13.81306788	17.73847701	12.3053795	14.84222093	9.979282488	15.16308516	11.47515611	10.26756107	9.235686771	15.79229611	10.68158024	8.986406179	11.1371099	NA	20.6010048	17.60684331	10.59558852	18.66192205	10.24776167	9.74887129
SH1-4L-10S-C+P	10 Cell Pool HSC	4	Ethanol	0h	Central/Portal	NA	1	NA	19.03853862	NA	17.1053273	NA	NA	NA	NA	NA	11.31728921	NA	NA	21.17001268	19.17740445	NA	19.69440921	15.10351231	NA	NA	NA	NA	20.30336549	NA	NA	NA	23.51851084	19.88807623	NA	23.226429	NA	NA	NA	20.33602611	NA	20.34382221	NA	NA	NA	NA	19.09690849	NA	NA
SH1-4L-10S-P	10 Cell Pool HSC	4	Ethanol	0h	Portal	NA	1	12.57124168	13.69477238	13.34755334	14.65632281	NA	18.2020524	NA	20.8896039	21.60082913	10.87546048	16.40772865	NA	NA	14.4852081	NA	17.9332115	13.77637065	NA	NA	NA	NA	17.0658964	16.82478896	NA	16.08809249	16.63788126	13.56507111	NA	NA	13.99706574	14.44387786	NA	14.66817055	12.34039375	14.86515533	NA	NA	18.09297571	15.53921661	21.95105833	17.28639844	16.04849304
SH1-4L-10S-R2	10 Cell Pool HSC	4	Ethanol	0h	Random	NA	1	NA	NA	NA	NA	NA	21.51249037	NA	NA	NA	15.36532231	NA	NA	NA	NA	NA	17.46443285	16.23750299	NA	NA	NA	NA	NA	22.99972525	17.68847822	NA	NA	NA	NA	22.06648694	NA	NA	NA	NA	NA	NA	17.00094907	NA	NA	NA	NA	22.2864959	NA
SH1-5L-10S-C	10 Cell Pool HSC	5	Control	0h	Central	NA	1	NA	14.60753089	9.793322523	14.57878503	NA	NA	15.59207007	14.81958761	NA	8.090292619	NA	NA	NA	14.23435004	NA	14.98880725	9.066146447	NA	NA	12.12834368	NA	11.43396603	12.89912641	13.10471172	15.48553947	20.68376062	10.84940546	17.09135964	16.03759418	10.94933564	9.553808094	17.85031932	11.05406713	9.162865807	9.910567788	NA	10.39793421	NA	10.68887117	NA	11.25343165	9.827540027
SH1-5L-10S-C+P	10 Cell Pool HSC	5	Control	0h	Central/Portal	NA	1	9.190381385	9.200279981	11.8799574	10.24530696	19.64088362	14.05966768	17.4169527	15.18826152	16.65207742	2.5	13.35290741	16.86881513	11.85992346	10.1295038	NA	13.05992276	9.678911885	NA	10.46946212	14.51807011	NA	12.00967885	13.69214693	18.0119544	13.51731322	14.25579134	11.71469838	18.67177904	13.37911673	12.04408181	11.12830242	21.71834954	12.10548592	8.539386027	10.96562938	NA	12.21555945	14.53904448	12.55360879	11.64805499	11.29986695	10.02862568
SH1-5L-10S-P	10 Cell Pool HSC	5	Control	0h	Portal	NA	1	NA	24.91900573	10.81715339	16.47204272	NA	NA	16.86174371	20.36188521	NA	9.887921545	NA	NA	NA	14.99392197	NA	16.9329766	9.237094037	NA	21.98171154	15.06816048	NA	12.08219932	12.75553897	14.56105493	17.93631311	NA	10.48889366	14.42675368	14.68478122	11.84597631	10.42481744	NA	11.64599622	9.141898903	10.2976831	17.9726945	12.03592389	NA	11.66865293	22.18266619	11.88785344	11.25649543
SH1-5P-10S-C	10 Cell Pool HSC	5	Control	24h	Central	NA	1	9.491968529	10.04352912	9.442765925	8.305086124	20.83065857	16.35970407	17.63417971	13.93933429	16.11498598	3.562324038	15.21653361	NA	12.10656116	11.34747425	NA	15.09255039	9.049347544	NA	9.846986462	12.82355425	NA	11.59546453	12.69946743	15.78425353	13.56726312	14.03081289	10.82655713	15.63808394	11.24517723	11.01182075	9.902056444	15.69560185	11.13217283	8.937775496	10.09966103	NA	10.7683077	13.3370445	9.725996839	10.00555658	10.97310373	8.745205654
SH1-5P-10S-C+P	10 Cell Pool HSC	5	Control	24h	Central/Portal	NA	1	9.541374356	10.19555298	10.97117608	8.932487039	NA	15.59990004	17.90506443	13.99989897	NA	2.831743414	15.23847937	NA	13.06280787	10.07988049	NA	14.93271795	10.52347722	NA	9.943809103	14.44139779	NA	13.25303034	12.9814028	14.79660401	12.96162128	NA	11.48101167	15.15397069	12.89478048	11.60793888	10.70189609	15.94487083	11.31529147	9.86849652	11.98685991	NA	11.68097367	12.75570981	11.25150596	11.66840015	10.66222074	9.761511499
SH1-5P-10S-P	10 Cell Pool HSC	5	Control	24h	Portal	NA	1	8.686995804	9.020468511	10.74857822	7.575784739	NA	13.27008764	17.95102513	NA	13.58518593	2.5	12.82796491	14.34453021	12.8373859	8.898078208	NA	15.00302756	9.071681388	NA	9.022838107	15.09122162	NA	10.99189221	12.48497074	17.25546374	12.04850925	13.87020282	10.47579182	15.71617679	11.41138895	11.30142195	10.84269678	NA	10.52093755	8.475487173	9.958677035	NA	11.12914463	13.33858443	11.11984722	12.51009773	11.60041877	9.600250265
SH1-5P-10S-R	10 Cell Pool HSC	5	Control	24h	Random	NA	1	9.114816126	10.28254031	10.97515532	9.868942137	NA	15.18188772	NA	14.71920946	15.90659087	4.29136156	13.67154435	NA	NA	10.16245804	NA	16.51273384	10.61145395	NA	15.80335015	NA	NA	13.16645587	14.76237983	NA	10.63653242	13.1444074	9.950716547	14.07093825	10.91371653	10.91572548	9.707107934	NA	10.85954694	8.897325229	11.97673994	NA	19.58908472	12.90540742	11.5915517	NA	9.466079857	9.14782867
SH1-6L-10S-C	10 Cell Pool HSC	6	Ethanol	0h	Central	NA	1	8.237825254	8.677475902	9.13169605	7.738671172	14.97482755	14.08497468	15.29476169	11.21823042	15.05518539	2.5	10.84185944	15.74216145	11.09533715	9.421633647	NA	12.34694612	9.062857348	NA	9.080937504	11.68846552	NA	10.31701095	11.71167039	14.78309954	13.03187736	14.06308862	9.460352563	15.38673132	11.61253582	9.866982997	9.366051943	15.81191028	10.08500336	8.388891375	9.637786405	NA	9.802142864	10.68969074	9.764271474	7.959373334	9.492229026	8.362558181
SH1-6L-10S-P	10 Cell Pool HSC	6	Ethanol	0h	Portal	NA	1	9.329997947	10.25899127	10.89761337	9.93218807	NA	15.29835201	14.75103427	13.38134863	17.36302161	3.161170369	11.7943883	NA	12.01662727	10.52407186	NA	13.2704043	9.767967065	21.28347226	11.14110855	12.36692037	NA	11.32085472	11.20806528	14.5409513	15.36610106	14.81093564	11.14489755	14.46812779	12.27667153	10.70576461	9.792529473	15.68058323	11.35994536	8.928148523	10.46588452	NA	11.69747442	12.4662565	11.74011541	9.213820279	9.964336286	9.107145763
SH1-6L-10S-R	10 Cell Pool HSC	6	Ethanol	0h	Random	NA	1	12.41194734	15.58120003	14.78574164	13.18539147	23.49607062	16.33345008	NA	21.17541486	17.09036701	6.337290597	NA	NA	22.02894658	14.31673265	NA	NA	13.5384467	NA	15.87511879	NA	NA	14.58124435	18.11063641	15.25724127	14.85125951	NA	15.23711222	22.85237062	21.52779817	12.81390963	13.01414703	NA	15.97601185	11.97928533	15.77259741	13.66433826	19.24184032	15.19649537	13.2980135	18.67423208	14.53846267	12.77874227
SH1-6P-10S-C	10 Cell Pool HSC	6	Ethanol	24h	Central	NA	1	12.39068522	12.669536	12.27835232	11.79922259	NA	NA	NA	NA	NA	5.153867537	16.87537488	NA	NA	12.11913681	NA	16.01735396	12.71428867	NA	16.49388474	NA	NA	15.44558177	16.28409782	NA	13.60922506	NA	12.42110436	16.6369891	14.01146026	13.29724795	12.35851291	NA	13.44489546	12.29471351	14.14052322	NA	19.97842657	NA	13.07287527	20.49449241	11.60877184	11.02812159
SH1-6P-10S-C+P	10 Cell Pool HSC	6	Ethanol	24h	Central/Portal	NA	1	10.81222024	11.50758034	11.69042065	9.332623139	NA	17.96432784	NA	15.77304479	18.64229835	3.985173823	13.38085029	NA	NA	11.01524945	NA	16.89587224	14.52116277	NA	16.4229894	NA	NA	16.75219951	15.93131172	17.76867354	12.39773802	13.65639226	12.2385531	18.58316591	11.67083437	13.69760849	13.03049222	NA	14.23735833	11.09963969	14.87366488	NA	21.77389649	17.00164096	12.06735885	NA	10.76610898	10.32054643
SH1-6P-10S-P	10 Cell Pool HSC	6	Ethanol	24h	Portal	NA	1	11.35915298	12.30732589	11.8403715	10.48021414	NA	18.01030087	NA	NA	17.47565793	5.039427443	14.09857112	NA	NA	11.91011696	NA	NA	12.31680197	23.92926346	16.71621277	NA	NA	15.15029065	14.64033936	15.02551971	13.68436126	13.63182199	12.75021546	15.24971985	12.18238331	12.01751	11.62717211	21.20367715	13.00576992	11.42032123	13.62798334	17.55664005	20.50920445	14.48241617	12.20772265	18.71595859	9.882424798	9.462572318
SH1-6P-10S-R	10 Cell Pool HSC	6	Ethanol	24h	Random	NA	1	10.40415559	11.11233207	11.22275611	9.747520042	NA	16.86580813	NA	17.62577054	16.91705944	4.49639991	14.99931597	NA	NA	11.48965514	NA	15.08168282	14.17422982	NA	16.65726737	NA	NA	16.42614796	15.41845518	NA	14.1066673	14.46198454	12.6117843	21.06992165	13.21969208	13.06969341	11.64161607	22.29134393	12.48741211	10.29380341	12.99253794	NA	NA	13.6519439	11.92951777	23.83026735	8.720020113	9.603406745
SH1-4L-10S-C	10 Cell Pool HSC	4	Ethanol	0h	Central	NA	1	NA	NA	NA	NA	NA	NA	NA	NA	NA	NA	NA	NA	NA	NA	NA	NA	NA	NA	NA	NA	NA	NA	NA	NA	NA	NA	NA	NA	NA	NA	NA	NA	NA	NA	NA	NA	NA	NA	NA	NA	NA	NA
SH1-4L-10S-R	10 Cell Pool HSC	4	Ethanol	0h	Random	NA	1	NA	NA	NA	NA	NA	NA	NA	NA	NA	12.22455583	NA	NA	NA	NA	NA	20.32596107	NA	NA	NA	NA	NA	NA	NA	17.04755171	NA	NA	NA	NA	NA	NA	NA	NA	NA	NA	NA	NA	NA	NA	NA	NA	NA	NA
SH1-5L-10S-R	10 Cell Pool HSC	5	Control	0h	Random	NA	1	NA	NA	NA	NA	NA	NA	NA	NA	NA	NA	NA	NA	NA	NA	NA	NA	NA	NA	NA	NA	NA	NA	NA	NA	NA	NA	NA	NA	NA	NA	NA	NA	NA	NA	NA	NA	NA	NA	NA	NA	NA	NA
SH1-1L-1S-P1	1 Cell HSC	1	Control	0h	Portal	NA	1	NA	NA	NA	NA	NA	NA	NA	NA	NA	13.79857489	NA	NA	NA	NA	NA	NA	NA	NA	19.09431712	NA	NA	NA	NA	18.00493524	NA	NA	NA	NA	NA	NA	19.47411387	NA	NA	NA	NA	NA	NA	NA	NA	22.97636036	NA	NA
SH1-1L-1S-P2	1 Cell HSC	1	Control	0h	Portal	NA	1	NA	NA	NA	16.83186698	NA	NA	NA	NA	NA	10.99051799	NA	NA	NA	NA	NA	18.30910996	NA	NA	NA	NA	NA	NA	NA	17.32956602	NA	NA	NA	NA	NA	15.15529735	NA	NA	NA	NA	NA	16.0592874	NA	NA	NA	NA	NA	NA
SH1-1L-1S-P3	1 Cell HSC	1	Control	0h	Portal	NA	1	NA	NA	NA	NA	NA	NA	NA	NA	NA	NA	NA	NA	NA	NA	NA	17.87491695	NA	NA	NA	NA	NA	NA	NA	16.70925525	NA	NA	NA	NA	20.31537979	13.99944601	NA	NA	NA	NA	NA	17.07448885	NA	NA	NA	24.40390363	NA	NA
SH1-1L-1S-P4	1 Cell HSC	1	Control	0h	Portal	NA	1	NA	NA	9.639394405	8.356125017	NA	NA	NA	NA	NA	2.5	NA	NA	NA	NA	NA	14.5864137	NA	NA	11.13788534	17.98453894	NA	NA	11.99763709	16.82829817	NA	NA	NA	16.29157542	11.40061547	10.44292692	9.706514834	19.68467598	NA	NA	9.981164105	NA	12.23169981	13.48439327	10.76128835	15.07146938	10.26297485	9.723780033
SH1-1L-1S-C1	1 Cell HSC	1	Control	0h	Central	NA	1	NA	NA	NA	NA	NA	NA	NA	NA	NA	NA	NA	NA	NA	NA	NA	19.4245814	NA	NA	NA	NA	NA	NA	NA	17.86518994	NA	NA	NA	NA	NA	NA	NA	NA	NA	NA	NA	NA	NA	NA	NA	18.25487297	NA	NA
SH1-1L-1S-C2	1 Cell HSC	1	Control	0h	Central	NA	1	NA	NA	9.954944655	9.086245212	NA	NA	13.77626986	NA	NA	2.5	NA	NA	NA	NA	NA	18.9389492	NA	NA	9.774094138	12.10217929	NA	NA	12.39740153	12.21574962	NA	NA	NA	18.58312804	12.11566127	11.25331972	10.71577567	NA	NA	NA	11.60350821	NA	10.15705535	NA	10.64781362	12.70404498	10.7163086	10.74354829
SH1-1L-1S-C3	1 Cell HSC	1	Control	0h	Central	NA	1	NA	NA	NA	NA	NA	NA	NA	NA	NA	14.04390906	NA	NA	NA	NA	NA	19.22323392	NA	NA	NA	NA	NA	NA	NA	NA	NA	NA	NA	NA	16.39055946	NA	21.16904434	NA	NA	NA	NA	NA	NA	NA	22.74136687	NA	20.64897974	NA
SH1-1L-1S-C4	1 Cell HSC	1	Control	0h	Central	NA	1	NA	NA	NA	NA	NA	NA	NA	NA	NA	14.72397735	NA	NA	NA	NA	NA	NA	NA	NA	NA	NA	NA	NA	NA	17.29576435	NA	NA	NA	NA	NA	NA	NA	NA	NA	NA	NA	15.6663531	NA	NA	NA	23.63374649	NA	NA
SH1-1L-1S-C5	1 Cell HSC	1	Control	0h	Central	NA	1	NA	NA	NA	NA	20.24728683	NA	NA	NA	NA	13.08545912	NA	NA	NA	NA	NA	NA	NA	NA	NA	NA	NA	NA	NA	17.16734115	NA	NA	NA	NA	NA	NA	NA	NA	NA	NA	NA	14.92030596	NA	NA	NA	22.9034331	NA	NA
SH1-2L-1S-P1	1 Cell HSC	2	Ethanol	0h	Portal	NA	1	NA	NA	15.72339906	15.89046794	21.14032879	NA	NA	NA	NA	8.655487919	NA	NA	NA	NA	NA	15.67021367	NA	NA	19.52218217	NA	NA	NA	17.33446145	18.05340338	NA	NA	NA	21.29674464	21.42934	13.29759806	12.86092899	NA	NA	NA	14.438882	14.97127398	21.56471971	NA	12.77650263	20.09067005	13.10380829	13.31348051
SH1-2L-1S-P2	1 Cell HSC	2	Ethanol	0h	Portal	NA	1	NA	NA	NA	16.13250661	NA	NA	NA	NA	NA	8.635167616	NA	NA	NA	NA	NA	NA	NA	NA	15.64405669	NA	NA	NA	NA	NA	NA	NA	NA	NA	23.51616313	NA	NA	NA	NA	NA	NA	NA	NA	16.42921889	NA	NA	NA	NA
SH1-2L-1S-P3	1 Cell HSC	2	Ethanol	0h	Portal	NA	1	NA	NA	NA	NA	NA	NA	NA	NA	NA	12.87909084	NA	NA	NA	NA	NA	19.61849263	NA	NA	NA	NA	NA	NA	20.05144478	NA	NA	NA	NA	NA	21.78641486	NA	NA	NA	NA	NA	NA	14.92861028	NA	NA	NA	17.25206063	NA	NA
SH1-2L-1S-P4	1 Cell HSC	2	Ethanol	0h	Portal	NA	1	NA	NA	NA	NA	NA	NA	NA	NA	NA	7.205538974	NA	NA	NA	NA	NA	NA	NA	NA	14.91088464	NA	NA	NA	NA	14.89481468	NA	NA	NA	NA	15.67090261	13.91154536	NA	21.40060233	NA	NA	NA	NA	15.56425495	NA	NA	NA	NA	13.08467472
SH1-2L-1S-P5	1 Cell HSC	2	Ethanol	0h	Portal	NA	1	NA	NA	14.6439729	16.96482842	NA	NA	NA	NA	NA	10.24543326	NA	NA	NA	NA	NA	16.834718	NA	NA	23.37444573	NA	NA	NA	NA	15.89384499	NA	NA	NA	18.05312415	19.61667482	9.685466265	12.87504467	NA	NA	NA	13.34734839	NA	18.90934274	NA	14.17732087	NA	13.30576657	13.21227861
SH1-2L-1S-P6	1 Cell HSC	2	Ethanol	0h	Portal	NA	1	NA	NA	NA	NA	NA	NA	NA	NA	NA	12.64411847	NA	NA	NA	NA	NA	17.8923989	NA	NA	NA	NA	NA	NA	15.36400618	NA	NA	NA	NA	NA	18.13317278	NA	NA	NA	NA	NA	NA	NA	NA	NA	NA	NA	NA	NA
SH1-2L-1S-C1	1 Cell HSC	2	Ethanol	0h	Central	NA	1	NA	NA	12.09984837	15.60540116	NA	NA	14.45996702	NA	NA	14.25565579	NA	NA	NA	NA	NA	19.96494431	NA	NA	NA	11.76198833	NA	NA	12.9150557	15.41512916	NA	NA	NA	17.97730373	15.88255531	11.79853512	11.10878089	15.44994474	NA	NA	12.15798609	NA	11.24612615	NA	11.17719628	19.69784809	11.34546723	11.03909151
SH1-2L-1S-C2	1 Cell HSC	2	Ethanol	0h	Central	NA	1	NA	NA	15.54873499	NA	NA	NA	NA	NA	NA	9.743603094	NA	NA	NA	NA	NA	NA	NA	NA	NA	NA	NA	NA	15.33190573	17.52266805	NA	NA	NA	NA	NA	14.64477492	12.78664419	NA	NA	NA	14.72796582	NA	NA	NA	14.38217095	18.65915435	15.3565451	14.04691403
SH1-2L-1S-C3	1 Cell HSC	2	Ethanol	0h	Central	NA	1	NA	NA	13.83205583	14.72106659	NA	NA	NA	NA	NA	7.993747255	NA	NA	NA	NA	NA	19.59994931	NA	NA	NA	NA	NA	NA	16.86926539	15.40021059	NA	NA	NA	21.2967737	NA	13.4828009	12.87536398	NA	NA	NA	14.19717077	NA	NA	NA	14.14102756	19.39650601	14.77776234	15.48584823
SH1-2L-1S-C4	1 Cell HSC	2	Ethanol	0h	Central	NA	1	NA	NA	12.32619794	13.62837232	22.33067367	NA	21.87713456	NA	NA	7.811323338	NA	NA	NA	NA	NA	17.41944499	NA	NA	NA	20.37777848	NA	NA	16.68369958	17.42092816	NA	NA	NA	21.72004534	16.15585572	11.82202054	12.92788756	18.20997545	NA	NA	14.12756153	16.53030052	17.43399836	13.87740426	14.00179187	17.40547538	12.79961154	12.69258391
SH1-2L-1S-C5	1 Cell HSC	2	Ethanol	0h	Central	NA	1	NA	NA	13.20667234	17.77257329	NA	NA	NA	NA	NA	8.713311705	NA	NA	NA	NA	NA	18.69370393	NA	NA	NA	21.24840606	NA	NA	15.95521667	NA	NA	NA	NA	20.97718078	20.65571841	13.25787608	12.5719394	21.73538697	NA	NA	12.54128079	17.81355354	20.43017587	NA	13.11342957	NA	12.72039308	13.87209923
RNA- 1ng	Standard	NA				1000	1	4.084719773	NA	8.37302773	NA	NA	NA	NA	NA	10.28822853	2.5	NA	NA	NA	NA	NA	NA	8.099803054	NA	NA	NA	NA	13.18669421	NA	NA	8.351900764	7.590145436	9.493243462	12.33738922	NA	NA	8.861299854	15.86813595	8.38731999	5.23821099	13.0651529	16.79096945	NA	9.376228836	7.93932617	14.56344649	NA	6.486068949
RNA- 500pg	Standard	NA				500	1	7.009270034	7.702744795	10.83273873	7.517769627	19.53333868	16.1252393	NA	NA	12.98171836	2.5	9.26307552	NA	NA	8.134994836	NA	17.51509543	11.37890243	NA	15.34828643	NA	NA	15.26056567	NA	NA	10.5515943	9.743374486	13.214374	15.12167384	9.838326565	11.32716446	12.13610241	16.21343189	12.37330664	8.033737672	14.13729759	19.24895824	NA	13.96399302	11.66050325	NA	10.34386167	9.675094039
RNA- 250pg	Standard	NA				250	1	7.959674695	8.702881391	13.40954688	9.594165233	20.45013867	NA	NA	18.60199917	14.03603296	3.949351137	12.17780272	NA	NA	10.03543262	NA	21.18794842	11.88123855	NA	NA	NA	NA	NA	NA	NA	12.30127936	10.33084332	14.04895896	14.64816227	11.4243629	12.34685577	11.63228202	16.73592863	12.50773672	8.839062907	NA	21.65695538	NA	14.21396924	11.62147963	NA	11.21462968	10.60518291
RNA- 125pg	Standard	NA				125	1	8.836252812	9.556055835	13.93305304	10.24604252	21.53733994	24.77276717	NA	19.64569208	13.7492903	4.656068361	12.52279788	NA	NA	10.82540069	NA	17.47655433	12.11706566	NA	NA	NA	NA	19.83805183	NA	16.5933814	13.06438126	12.06324355	13.67849659	17.77935509	12.12782096	13.12763004	13.36131888	19.93186794	12.19808919	9.238477499	15.36233259	NA	NA	13.71289179	13.44928441	NA	12.60871953	11.98411818
RNA- 62.5g	Standard	NA				62.5	1	8.599131178	9.758231171	13.51480134	10.24585513	NA	18.44351241	NA	20.71249439	14.53467945	4.873193048	11.20938306	NA	NA	NA	NA	NA	12.03049494	NA	19.642805	NA	NA	NA	NA	17.20330059	11.38284277	11.27414012	13.90229451	16.82209465	NA	14.48278679	12.93035842	NA	12.5544705	9.085617198	18.77736715	21.70856108	NA	NA	13.14988263	18.99525962	12.35060482	12.65740334
RNA- 31.25pg	Standard	NA				31.25	1	9.716354638	11.43574762	14.72385029	11.02342339	NA	19.21924719	NA	NA	14.90369624	NA	14.37688709	NA	NA	11.81014432	NA	23.08971419	13.20032424	NA	19.85905037	NA	NA	18.319008	NA	18.86234498	14.88057614	13.37410009	NA	NA	NA	15.91988784	14.52877507	NA	15.00947494	11.05864699	NA	NA	NA	15.61859397	14.7346799	NA	14.51177085	13.04415004
pre-H2O	Blank	NA				0	1	22.07549548	NA	20.42893124	21.2187215	NA	24.37596379	NA	NA	19.95986448	19.60308555	22.89074282	NA	NA	NA	NA	20.74578879	NA	NA	NA	NA	NA	NA	NA	18.36897116	NA	NA	NA	NA	NA	21.7768033	22.44029168	NA	NA	18.86183344	20.51442075	19.39466779	NA	14.44462929	20.21416237	NA	22.81999788	18.78254388
H2O	Blank	NA				0	1	17.34605939	20.6449809	NA	19.27026792	NA	21.21481388	NA	NA	NA	10.58965928	NA	NA	NA	19.7742722	NA	NA	18.72233341	NA	NA	NA	NA	19.83054777	NA	NA	20.47420418	NA	19.84531244	NA	NA	NA	NA	NA	21.42928411	17.2085242	21.29550693	NA	NA	NA	NA	NA	NA	NA
[truncated: 129 more columns]
