# Supplementary material for: Cellular network modeling and single cell gene expression analysis reveals novel hepatic stellate cell phenotypes controlling liver regeneration dynamics
Source: BMC Syst Biol. 2018 Oct 3;12:86. doi: 10.1186/s12918-018-0605-7 (PMC6171157; doi:10.1186/s12918-018-0605-7)
Supplement: Supplementary file 5 — Zip file containing the raw mRNA expression data generated from single cells used in this manuscript. Data were manually inspected for reactions with CT values above those for water (below the limit of detection). These reactions were manually failed resulting in their removal from the data sets. Processed and unprocessed data are included. (ZIP 2160 kb) [file 12918_2018_605_MOESM5_ESM.zip › sc-rna-expression-data/Processed data/SH1-HSC-3-3-DataPostQC.txt]

Name	SampleType	AnimalID	Treatment	Time	AnatomicalRegion	Concentration	PreAmp	Vim	GFAP	Serpinh1	Tnf	Mmp3	TIMP2	Serpine1	Npy	Lrat	Spp1	Csrp2	Ccnd1	Cdkn1a	Ptn	Col4a1	COL4A2	Col14a1	Csf2	CCL3	MMP13	MMP14	MMP2	Cxcl12	Smad4	Fap	BMP6	Adamts13	Bambi	Clcn3	Csf1	Kras	Vcl	Col3a1	Mapk1	Lep	Ppara	Pecam1	Itgam	Itgad	Mrc1	Arg1	ANG1
SH1-2l-1S-P-4	1 Cell HSC	2	Ethanol	0h	Portal	NA	2	NA	13.7433986	20.71738455	NA	NA	13.39273429	4.995048243	5.796749656	9.016429645	9.683024439	9.247879784	NA	NA	NA	NA	NA	NA	NA	NA	NA	NA	NA	14.92787919	NA	NA	NA	NA	NA	NA	NA	NA	NA	NA	NA	NA	NA	NA	NA	NA	NA	NA	NA
SH1-2l-1S-P-5	1 Cell HSC	2	Ethanol	0h	Portal	NA	2	NA	16.81288223	NA	NA	15.12184163	13.31789432	10.93329566	12.17453259	12.45530176	13.57124125	15.71067237	NA	NA	NA	13.42729063	12.98886704	NA	NA	NA	13.13828179	14.42094405	18.95105168	14.52148178	NA	13.50061373	14.5565595	16.60042056	13.58475096	14.47769173	18.17692042	NA	NA	NA	15.37545191	14.19466587	NA	NA	NA	NA	11.64066776	24.22069278	NA
SH1-2l-1S-P-6	1 Cell HSC	2	Ethanol	0h	Portal	NA	2	NA	15.4781406	NA	NA	11.62436383	11.43828943	10.86211018	11.50605187	11.7922683	11.74924542	NA	NA	NA	NA	11.96287763	11.33619576	NA	NA	20.66521137	11.78916014	12.82947529	19.77644491	11.52148083	13.90759949	11.55145413	12.77185637	20.00403435	11.73330996	12.43618244	19.72666278	23.0624953	NA	NA	19.72592405	13.96111349	NA	NA	NA	18.75392383	13.80071446	14.3396229	16.90425904
SH1-2l-1S-C-4	1 Cell HSC	2	Ethanol	0h	Central	NA	2	15.29949969	14.69746318	NA	NA	11.53875449	11.30807848	10.3951709	12.38045771	11.54616609	12.2826804	NA	NA	NA	16.10349686	12.12978698	12.09852762	14.26287472	NA	19.14713114	11.64769199	12.18678471	20.01058665	11.99311576	14.75829981	11.7122695	13.36849392	15.72121832	12.6495184	12.02706675	19.84703869	NA	NA	NA	13.33097245	13.35449974	12.54629337	14.7373326	NA	NA	13.67066083	12.68042981	15.27905218
SH1-2l-1S-C-5	1 Cell HSC	2	Ethanol	0h	Central	NA	2	15.8064902	14.41558731	23.30890593	NA	NA	15.61304441	6.055569529	8.471573612	11.93554287	12.18785	13.67571997	NA	NA	NA	NA	NA	NA	NA	NA	NA	NA	NA	NA	NA	NA	NA	NA	NA	NA	NA	NA	NA	NA	NA	NA	NA	NA	NA	NA	NA	15.55272539	NA
SH1-2l-1S-C-6	1 Cell HSC	2	Ethanol	0h	Central	NA	2	NA	17.24761106	NA	NA	13.5528889	15.46654868	4.017400777	5.398620533	11.30669127	11.36114208	11.86456809	NA	15.06760181	NA	14.0579216	14.40532274	NA	NA	20.34860072	13.2807332	14.94300137	20.16697486	15.79944012	NA	13.39290174	15.27457897	17.93467052	13.87390805	13.56798392	19.82590648	21.07502454	NA	NA	NA	14.31570317	14.32132116	NA	NA	NA	NA	NA	NA
SH1-2p-1S-P-3	1 Cell HSC	2	Ethanol	24h	Portal	NA	2	NA	16.20456063	NA	NA	11.75921339	13.36326694	10.0691836	12.05483799	12.28302983	13.48829718	14.563346	NA	12.20124907	NA	13.26991018	13.67801	20.45978653	NA	17.85793304	11.82203907	13.59553484	22.30803617	12.87272613	16.34226615	13.52330284	14.96276122	NA	15.37635349	NA	NA	NA	NA	NA	NA	NA	14.55895874	NA	NA	NA	NA	11.86313602	NA
SH1-2p-1S-P-4	1 Cell HSC	2	Ethanol	24h	Portal	NA	2	16.87040979	14.63988189	NA	NA	10.49746369	10.82022583	10.02162068	11.2300352	10.97404434	10.64912568	13.74298704	NA	11.89925414	NA	11.22626852	10.92932736	NA	NA	18.28747815	10.45147655	11.01778355	17.96510005	10.66725175	16.52865642	10.80988456	12.57873868	20.76685413	11.83134987	12.23669622	18.89915375	16.27225418	17.16375712	NA	NA	12.07291605	13.37906262	NA	NA	NA	NA	9.943744795	16.0288623
SH1-2p-1S-P-5	1 Cell HSC	2	Ethanol	24h	Portal	NA	2	NA	16.99764977	NA	NA	12.85080061	14.25091708	10.83697198	12.57496098	13.49914903	13.76991182	16.04125394	NA	14.7342507	NA	12.88319923	13.39774022	NA	NA	NA	13.16996596	13.51127574	21.11145957	13.13265359	NA	12.69457502	14.34584	22.22148208	15.18502742	16.70046289	21.98154995	NA	15.39917886	NA	NA	16.76032168	NA	NA	NA	NA	NA	13.20100539	NA
SH1-2p-1S-C-4	1 Cell HSC	2	Ethanol	24h	Central	NA	2	11.97522409	13.12406105	23.23104385	NA	9.420780806	9.428041844	10.08220181	10.28180721	9.858637509	10.42241517	12.93704539	NA	11.03267741	13.64963069	8.476814032	9.354862794	14.1112521	NA	14.89460537	9.690148182	10.07636873	16.72494273	10.31369455	14.11580287	9.714831942	10.94847829	15.93172056	10.507154	10.34786698	16.6296919	10.97059077	12.81689498	8.849474261	11.85022313	11.18656655	10.82162623	15.03285176	NA	NA	11.76578327	9.258335961	15.71965612
SH1-2p-1S-C-5	1 Cell HSC	2	Ethanol	24h	Central	NA	2	13.37088363	12.96352446	NA	NA	10.66707421	11.16402062	9.968734585	10.5165087	11.31102289	10.76017888	12.8222209	NA	11.5859199	16.16330651	10.82360413	10.80497321	16.91642691	NA	16.64115596	10.52541143	10.73886566	17.69298428	10.92190637	14.55256149	10.30675284	12.13868563	16.43827829	11.31506806	10.97676581	17.9270758	15.35012671	14.32334765	13.1105865	15.56257222	12.28672114	13.24705779	NA	14.76304208	NA	15.49786384	11.22282243	15.50070566
SH1-2p-1S-C-6	1 Cell HSC	2	Ethanol	24h	Central	NA	2	13.28748824	14.26068415	NA	NA	11.14238743	11.35011856	8.202766802	9.718145417	11.66798296	11.87617059	14.56345838	NA	11.44421992	NA	11.40475447	9.846739408	13.18170537	NA	13.76344282	11.7447485	10.9731779	18.60501027	11.9685714	15.13996231	11.12322369	12.43729875	12.52753909	11.1219957	10.69378983	17.23927741	NA	12.14684512	9.881379648	13.21641666	12.27212723	11.89119402	13.92866551	NA	NA	12.204415	10.27099253	NA
SH1-1l-1S-P-3	1 Cell HSC	1	Control	0h	Portal	NA	2	NA	NA	NA	NA	NA	NA	12.50179808	14.27712003	NA	20.55399065	NA	NA	NA	NA	NA	NA	20.93756556	NA	NA	NA	NA	NA	NA	NA	NA	NA	NA	NA	NA	NA	NA	NA	NA	NA	NA	NA	NA	NA	NA	NA	NA	NA
SH1-1l-1S-P-4	1 Cell HSC	1	Control	0h	Portal	NA	2	NA	14.8425195	NA	NA	10.99665754	11.50004332	10.48667744	11.48449459	10.85513435	11.18449992	16.41695649	NA	14.66626285	NA	10.80610361	11.26647661	NA	NA	16.83218797	11.28450258	11.64824355	17.12223782	11.24508285	13.76135793	10.53017078	12.89172864	NA	12.30944465	27.47531042	NA	23.34411108	18.84481922	22.12475002	NA	22.68926711	15.87695325	NA	NA	NA	NA	12.65098083	16.46923046
SH1-1l-1S-P-5	1 Cell HSC	1	Control	0h	Portal	NA	2	11.52063777	11.90388366	NA	NA	8.86384443	8.840077815	8.94566555	9.004463752	8.826071407	9.17819423	12.28033443	NA	10.41633268	12.59853662	8.843278804	8.502160957	11.6817089	NA	16.68538718	8.740504552	9.208139227	15.95525981	7.921288429	10.53315409	8.355900255	9.833089985	18.46561831	9.169662068	10.88525444	17.40762545	13.99057325	12.31935125	8.280333219	20.95720553	11.01691033	8.531716342	NA	14.80111658	NA	10.39438154	7.526569748	13.62544687
SH1-1l-1S-C-3	1 Cell HSC	1	Control	0h	Central	NA	2	NA	17.81186676	NA	NA	14.59191973	NA	12.02083838	13.66141314	14.00697691	13.56250212	NA	NA	NA	15.37357844	13.1738712	12.34765445	17.57139985	NA	15.90361467	14.56936978	14.44960629	20.48536907	15.15285424	NA	13.20763413	15.84018945	NA	14.77529057	16.76628593	25.29739209	NA	15.31702098	15.5126242	NA	18.48102889	13.68348318	NA	NA	NA	NA	14.06740764	NA
SH1-1l-1S-C-4	1 Cell HSC	1	Control	0h	Central	NA	2	NA	NA	NA	NA	NA	NA	15.56659102	NA	NA	NA	NA	NA	NA	NA	NA	NA	NA	NA	NA	NA	NA	NA	NA	NA	NA	NA	NA	NA	NA	NA	NA	NA	NA	NA	NA	NA	NA	NA	NA	NA	22.9751795	NA
SH1-1l-1S-C-5	1 Cell HSC	1	Control	0h	Central	NA	2	17.9662225	15.51322463	20.46438832	NA	15.326491	12.68825788	13.33347983	13.68329817	12.73989662	13.60490599	15.950298	20.80596237	13.17738949	23.11183057	14.46310558	14.63290672	16.8860114	NA	NA	12.90469698	12.2607825	18.61879728	11.60260519	NA	13.20450519	NA	21.8351299	15.00443543	12.46631628	19.83430088	19.03989796	14.94263949	NA	16.06410856	14.60730177	12.52801377	15.70499321	NA	18.78547548	14.4206376	10.54038546	11.85150534
SH1-1p-1S-P-4	1 Cell HSC	1	Control	24h	Portal	NA	2	NA	16.18953142	20.64276808	NA	12.95720428	14.10987364	11.60635722	13.12829012	14.49754706	13.60559608	NA	NA	NA	NA	13.24364193	12.32825658	NA	NA	NA	12.55938375	14.19594134	20.28137248	13.02994144	NA	12.70723704	15.88641325	NA	14.72728449	22.25151244	NA	NA	NA	NA	NA	20.10538835	15.72333385	NA	NA	NA	15.10320561	13.48755406	NA
SH1-1p-1S-P-5	1 Cell HSC	1	Control	24h	Portal	NA	2	NA	NA	NA	NA	NA	NA	12.06691924	14.36700297	NA	NA	14.96033077	NA	NA	NA	NA	NA	NA	NA	NA	NA	NA	NA	NA	NA	NA	NA	NA	NA	NA	NA	NA	NA	NA	NA	NA	NA	NA	NA	NA	NA	NA	NA
SH1-1p-1S-P-6	1 Cell HSC	1	Control	24h	Portal	NA	2	NA	15.20029646	NA	NA	11.72748444	12.58623373	10.78928878	12.09158791	11.69235271	13.53105297	NA	NA	16.64858947	NA	12.63385018	11.76961147	18.60168652	NA	19.50103878	12.78637711	13.80831453	19.40747028	13.24744255	NA	11.53893869	15.03707091	19.79558729	13.09464326	12.35549287	18.40486769	NA	NA	13.63001758	NA	13.87317019	15.65324568	NA	NA	NA	NA	NA	NA
SH1-1p-1S-C-3	1 Cell HSC	1	Control	24h	Central	NA	2	NA	19.50736401	NA	NA	12.75789945	12.02290997	12.56393077	13.04836732	12.16855581	14.91967596	NA	NA	15.14676472	NA	13.3254539	12.9149312	NA	NA	NA	13.03004212	13.11055498	20.93305466	13.22455518	NA	12.71784965	16.0829389	19.20659072	12.96552322	12.1193234	21.79260017	NA	NA	NA	NA	13.64153822	NA	NA	NA	NA	NA	14.78265634	NA
SH1-1p-1S-C-4	1 Cell HSC	1	Control	24h	Central	NA	2	NA	NA	NA	NA	NA	NA	12.79098699	15.82124524	14.27984983	19.6004856	NA	NA	NA	NA	NA	NA	NA	NA	NA	NA	NA	NA	NA	NA	NA	NA	NA	NA	NA	NA	NA	NA	NA	NA	NA	NA	NA	NA	NA	NA	NA	NA
SH1-1p-1S-C-5	1 Cell HSC	1	Control	24h	Central	NA	2	NA	23.35708068	NA	NA	NA	NA	13.22766497	15.80940679	NA	15.6450232	NA	NA	NA	NA	NA	NA	NA	NA	NA	20.60420985	NA	NA	NA	NA	NA	NA	NA	20.61262244	20.88442015	NA	NA	22.84005637	NA	21.71649159	22.67420866	NA	22.37365695	NA	NA	22.4149502	17.73017518	NA
SH1-4l-1S-P-6	1 Cell HSC	4	Ethanol	0h	Portal	NA	2	NA	17.65534642	NA	NA	13.19338616	13.42701989	12.57579441	13.47271866	14.64650481	13.01742446	NA	NA	NA	NA	14.48408674	14.80595482	NA	NA	17.23126051	15.10373497	14.93439972	18.21983679	14.11213506	NA	13.23739652	16.04692319	NA	16.29305002	17.39245651	20.43072398	NA	NA	NA	NA	16.90337175	NA	NA	NA	NA	NA	NA	15.41103101
SH1-4l-1S-P-7	1 Cell HSC	4	Ethanol	0h	Portal	NA	2	NA	NA	NA	NA	NA	NA	14.72437814	15.90613952	NA	NA	NA	NA	NA	NA	NA	NA	NA	NA	NA	NA	NA	NA	NA	NA	NA	NA	NA	NA	NA	NA	NA	NA	NA	NA	NA	NA	NA	NA	NA	NA	NA	NA
SH1-4l-1S-P-8	1 Cell HSC	4	Ethanol	0h	Portal	NA	2	NA	NA	NA	NA	NA	NA	11.73270868	15.28283535	NA	NA	NA	NA	NA	NA	NA	NA	NA	NA	NA	NA	NA	NA	NA	NA	NA	NA	NA	NA	NA	NA	NA	NA	NA	NA	NA	NA	NA	NA	NA	NA	NA	NA
SH1-4l-1S-C-6	1 Cell HSC	4	Ethanol	0h	Central	NA	2	NA	NA	NA	NA	NA	NA	11.60989791	NA	NA	NA	16.17367312	NA	NA	NA	NA	NA	NA	NA	NA	NA	NA	NA	NA	NA	NA	NA	NA	NA	NA	NA	NA	NA	NA	NA	NA	NA	NA	NA	NA	NA	NA	NA
SH1-4l-1S-C-7	1 Cell HSC	4	Ethanol	0h	Central	NA	2	16.64875801	17.1737283	NA	NA	11.84547865	11.50768911	10.97308372	12.69317763	11.80286177	12.21415072	NA	NA	15.88917639	NA	12.12897327	11.81011508	NA	NA	NA	12.30860361	12.07644785	22.90697453	12.47854448	15.81186774	11.67771997	13.12650356	16.89945617	12.23954826	14.07383091	15.77821781	NA	NA	NA	NA	12.31127566	NA	NA	NA	NA	NA	NA	NA
SH1-4l-1S-C-8	1 Cell HSC	4	Ethanol	0h	Central	NA	2	NA	NA	NA	NA	NA	NA	11.99074571	NA	NA	NA	NA	NA	NA	NA	NA	NA	NA	NA	NA	NA	NA	NA	NA	NA	NA	NA	NA	NA	NA	NA	NA	NA	NA	NA	NA	NA	NA	NA	NA	NA	NA	NA
SH1-4p-1S-P-1	1 Cell HSC	4	Ethanol	24h	Portal	NA	2	NA	16.34951127	NA	NA	NA	NA	12.25031991	15.98878777	NA	16.18653517	NA	NA	NA	NA	NA	NA	NA	NA	NA	NA	NA	NA	NA	NA	NA	NA	NA	NA	NA	NA	NA	NA	NA	NA	NA	NA	NA	NA	NA	NA	NA	NA
SH1-4p-1S-P-2	1 Cell HSC	4	Ethanol	24h	Portal	NA	2	NA	NA	NA	NA	NA	NA	12.35437581	NA	15.82063077	NA	NA	NA	NA	NA	NA	NA	NA	NA	NA	NA	NA	NA	NA	NA	NA	NA	NA	NA	NA	NA	NA	NA	NA	NA	NA	NA	NA	NA	NA	NA	NA	NA
SH1-4p-1S-P-3	1 Cell HSC	4	Ethanol	24h	Portal	NA	2	NA	16.1168183	NA	NA	NA	NA	11.75726075	15.95055169	NA	NA	NA	NA	NA	NA	NA	NA	NA	NA	NA	NA	NA	NA	NA	NA	NA	NA	NA	NA	NA	NA	22.98981049	NA	NA	NA	NA	NA	NA	NA	NA	NA	NA	NA
SH1-4p-1S-C-1	1 Cell HSC	4	Ethanol	24h	Central	NA	2	NA	NA	NA	NA	NA	NA	12.00564846	14.00139027	NA	19.70037835	NA	NA	NA	NA	NA	NA	NA	NA	NA	NA	NA	NA	NA	NA	NA	NA	NA	NA	NA	NA	NA	NA	NA	NA	NA	NA	NA	NA	NA	NA	NA	NA
SH1-4p-1S-C-2	1 Cell HSC	4	Ethanol	24h	Central	NA	2	NA	NA	NA	NA	NA	NA	10.25944318	15.78135963	NA	NA	NA	NA	NA	NA	NA	NA	NA	NA	NA	NA	NA	NA	NA	NA	NA	NA	NA	NA	NA	NA	NA	NA	NA	NA	NA	NA	NA	NA	NA	NA	NA	NA
SH1-4p-1S-C-3	1 Cell HSC	4	Ethanol	24h	Central	NA	2	NA	NA	NA	NA	NA	NA	9.706158008	12.42564452	NA	NA	NA	NA	17.59810678	NA	NA	NA	NA	NA	NA	NA	NA	NA	NA	NA	NA	NA	NA	NA	NA	NA	NA	NA	NA	NA	NA	NA	NA	NA	NA	NA	NA	NA
SH1-3l-1S-P-8	1 Cell HSC	3	Control	0h	Portal	NA	2	NA	13.99632085	NA	NA	13.09766214	12.43199616	12.53839735	12.45961373	12.92601126	13.47596048	NA	20.72083614	NA	23.86101499	13.04860613	13.90332049	NA	NA	18.3543171	15.20608096	14.0845379	17.59990572	12.5916871	NA	12.09284352	16.26118047	NA	14.26276704	20.90810187	NA	19.99718844	NA	NA	NA	16.90502506	15.27974437	NA	NA	16.74037723	15.49328963	NA	15.51663384
SH1-3l-1S-P-9	1 Cell HSC	3	Control	0h	Portal	NA	2	17.58006658	16.65720406	NA	NA	13.39974322	13.29705595	11.40227653	10.31054207	13.11507097	13.90591035	NA	NA	17.16403702	NA	13.98372953	14.31280466	NA	NA	21.5477248	13.71704687	14.80303897	19.80574629	14.03567844	NA	13.80352279	16.00976513	26.14265309	14.6976993	17.25643937	23.11168723	NA	15.97933981	NA	24.54590538	16.16696234	NA	NA	NA	NA	NA	NA	NA
SH1-3l-1S-P-10	1 Cell HSC	3	Control	0h	Portal	NA	2	NA	15.00397191	NA	NA	11.99073032	11.63909272	10.9995894	11.57081614	11.63836489	12.23691491	NA	NA	16.87066511	NA	11.3477983	12.39323135	14.37173267	NA	19.5231409	11.57238701	12.53729336	18.81118307	12.1530738	NA	11.91135429	13.22300917	17.10838056	13.10264451	11.88283738	18.93539925	NA	NA	14.93887958	NA	12.69460755	13.68574138	NA	NA	NA	14.73737194	NA	NA
SH1-3l-1S-C-9	1 Cell HSC	3	Control	0h	Central	NA	2	NA	NA	NA	NA	NA	NA	9.827829155	12.2867842	NA	NA	NA	NA	NA	NA	NA	NA	NA	NA	NA	NA	NA	NA	NA	NA	NA	NA	NA	NA	NA	NA	NA	NA	NA	NA	NA	NA	NA	NA	NA	NA	NA	NA
SH1-3l-1S-C-10	1 Cell HSC	3	Control	0h	Central	NA	2	14.90320716	13.74917825	NA	NA	10.9148604	10.89294354	9.363007729	10.6567101	10.96039759	11.42807868	NA	NA	13.84209734	15.29874115	11.36232694	10.78442365	14.45946632	NA	17.87820716	11.21130713	11.51207073	17.38568423	11.43392383	14.74270964	10.62489005	12.08228934	14.28117851	11.66478478	10.43525014	17.18414407	13.19413137	15.76895587	11.93254737	13.31243843	11.49963954	11.65087257	NA	NA	NA	12.265555	12.30151368	NA
SH1-3l-1S-C-11	1 Cell HSC	3	Control	0h	Central	NA	2	NA	NA	NA	NA	NA	NA	14.1996974	NA	NA	NA	15.793955	NA	NA	NA	NA	NA	NA	NA	NA	NA	NA	NA	NA	NA	NA	NA	NA	NA	NA	NA	NA	NA	NA	NA	NA	NA	NA	NA	NA	NA	NA	NA
SH1-3p-1S-P-3	1 Cell HSC	3	Control	24h	Portal	NA	2	NA	NA	NA	NA	NA	NA	11.66846365	14.80858914	NA	NA	NA	NA	NA	NA	NA	NA	NA	NA	NA	NA	NA	NA	NA	NA	NA	NA	NA	NA	NA	NA	NA	NA	NA	NA	NA	NA	NA	NA	NA	NA	NA	NA
SH1-3p-1S-P-4	1 Cell HSC	3	Control	24h	Portal	NA	2	NA	NA	NA	NA	21.81930303	NA	11.67319782	13.69281613	15.60167851	18.70436566	NA	NA	NA	NA	NA	NA	NA	NA	NA	NA	NA	NA	NA	NA	NA	NA	NA	NA	NA	NA	NA	NA	NA	NA	NA	NA	NA	NA	NA	NA	NA	NA
SH1-3p-1S-P-5	1 Cell HSC	3	Control	24h	Portal	NA	2	NA	NA	NA	NA	NA	NA	11.48301611	13.50352618	15.71660801	14.29864084	NA	NA	NA	NA	NA	NA	NA	NA	21.72369759	NA	NA	NA	NA	NA	NA	NA	NA	NA	NA	NA	NA	NA	NA	NA	NA	NA	NA	NA	NA	NA	NA	NA
SH1-3p-1S-C-4	1 Cell HSC	3	Control	24h	Central	NA	2	NA	NA	NA	NA	NA	NA	10.65961006	13.90785226	NA	NA	NA	NA	NA	NA	NA	NA	21.92358673	NA	NA	NA	NA	NA	NA	NA	NA	NA	NA	NA	NA	NA	NA	NA	NA	NA	NA	NA	NA	NA	NA	NA	NA	NA
SH1-3p-1S-C-5	1 Cell HSC	3	Control	24h	Central	NA	2	NA	NA	NA	NA	NA	NA	11.01820521	13.37105856	NA	14.6254298	NA	NA	NA	NA	NA	NA	NA	NA	NA	NA	NA	NA	NA	NA	NA	NA	NA	NA	NA	NA	23.55535104	NA	NA	NA	NA	NA	NA	NA	NA	NA	25.00258965	NA
SH1-3p-1S-C-6	1 Cell HSC	3	Control	24h	Central	NA	2	NA	14.56821361	NA	NA	11.69857646	12.00223582	10.49773231	11.47074805	12.92841133	12.44600907	NA	NA	17.25052956	NA	12.15396198	12.17215407	NA	NA	17.19084752	11.98875353	12.5222469	19.1091458	12.76537736	NA	12.8742836	12.85294624	13.8038944	12.02036269	11.31825234	18.21539163	19.88816596	NA	13.74551391	14.14285615	12.32055779	13.17132772	15.23762833	NA	NA	NA	14.04108277	15.84891881
SH1-6l-1S-P-5	1 Cell HSC	6	Ethanol	0h	Portal	NA	2	NA	19.8428322	NA	NA	15.1119	16.83574219	NA	15.79283596	15.72112844	15.53498223	NA	NA	NA	NA	NA	16.34062869	NA	NA	21.70831657	14.9036108	NA	NA	17.40124914	NA	14.33989134	NA	NA	15.78452799	22.68902326	NA	NA	NA	16.19617542	NA	NA	NA	NA	NA	NA	NA	16.51439962	NA
SH1-6l-1S-P-6	1 Cell HSC	6	Ethanol	0h	Portal	NA	2	NA	NA	NA	NA	19.67311467	17.49588683	NA	NA	NA	17.80527204	NA	NA	NA	23.80326747	NA	NA	NA	NA	NA	NA	17.54308956	NA	NA	NA	NA	16.38913669	NA	NA	NA	NA	NA	NA	NA	NA	NA	NA	NA	NA	NA	NA	22.7087722	NA
SH1-6l-1S-P-7	1 Cell HSC	6	Ethanol	0h	Portal	NA	2	NA	NA	23.96029998	NA	18.51106	17.13303683	NA	NA	NA	18.96803517	NA	NA	17.55409238	NA	NA	NA	NA	NA	NA	NA	NA	NA	NA	NA	NA	NA	NA	NA	NA	NA	NA	NA	NA	NA	NA	NA	NA	NA	NA	NA	NA	NA
SH1-6l-1S-P-8	1 Cell HSC	6	Ethanol	0h	Portal	NA	2	NA	18.57152794	NA	NA	15.14453009	13.709992	14.87166332	15.64358972	14.23311452	13.49415927	NA	NA	16.93328456	NA	16.17810057	NA	19.18938973	NA	16.16198796	15.94016403	16.21045111	21.99073046	13.94321928	NA	16.68932794	14.55021713	NA	14.88434891	18.85708242	18.24204062	NA	NA	NA	NA	NA	NA	NA	NA	NA	NA	NA	16.22235566
SH1-6l-1S-C-3	1 Cell HSC	6	Ethanol	0h	Central	NA	2	NA	NA	NA	NA	NA	17.18519011	15.07141575	14.96894631	15.32631371	13.73535542	NA	NA	17.49988543	NA	NA	14.27220964	18.75022592	NA	21.99581645	15.36760578	17.44204168	20.78525997	NA	NA	13.3517841	21.0095075	19.38729846	15.88761163	15.01346035	NA	NA	24.09815345	NA	NA	21.42493795	14.73378921	NA	NA	NA	NA	16.25799542	16.88009463
SH1-6l-1S-C-4	1 Cell HSC	6	Ethanol	0h	Central	NA	2	NA	NA	NA	NA	23.05139074	NA	NA	NA	NA	NA	NA	NA	NA	NA	NA	NA	NA	NA	NA	NA	NA	NA	NA	NA	NA	NA	NA	NA	21.44978035	NA	20.65167329	NA	NA	NA	NA	NA	NA	NA	NA	NA	NA	NA
SH1-6l-1S-C-5	1 Cell HSC	6	Ethanol	0h	Central	NA	2	NA	NA	NA	NA	NA	NA	NA	NA	NA	18.97134642	NA	NA	NA	18.1183697	NA	NA	NA	20.75086826	NA	NA	NA	NA	NA	NA	NA	NA	NA	NA	NA	NA	NA	NA	NA	NA	NA	NA	NA	NA	NA	NA	NA	NA
SH1-6l-1S-C-6	1 Cell HSC	6	Ethanol	0h	Central	NA	2	NA	NA	NA	NA	NA	NA	NA	NA	NA	NA	NA	NA	NA	NA	NA	NA	NA	NA	NA	NA	NA	NA	NA	NA	NA	NA	NA	NA	NA	NA	NA	NA	NA	NA	NA	NA	NA	NA	NA	NA	NA	NA
SH1-6p-1S-P-4	1 Cell HSC	6	Ethanol	24h	Portal	NA	2	NA	18.00569026	NA	NA	13.48007121	12.93141122	12.97433722	16.07582887	14.54030536	13.53932376	16.09456627	NA	14.20832617	22.85999327	NA	12.30976758	NA	NA	21.08788687	13.51860986	13.30387377	NA	13.94196879	NA	12.67262905	14.04970697	NA	14.9353642	17.39836389	19.567192	16.38500728	16.23618045	NA	15.47536165	14.61468402	15.38650362	NA	NA	NA	15.50556714	12.19685346	NA
SH1-6p-1S-P-5	1 Cell HSC	6	Ethanol	24h	Portal	NA	2	15.86062715	18.34561102	NA	NA	13.02686842	12.86464007	15.17311023	13.79748871	13.56761331	11.5756727	NA	NA	14.28862556	25.00415692	13.43531443	14.2163801	NA	NA	17.95394195	14.10350175	12.78204805	19.95909726	12.78714623	15.40186446	13.1292962	15.17359773	17.3213383	12.55824517	12.89471168	NA	NA	NA	NA	12.8900383	16.27182379	14.39236902	NA	18.6506815	NA	NA	9.638810619	15.22127246
SH1-6p-1S-P-6	1 Cell HSC	6	Ethanol	24h	Portal	NA	2	NA	NA	24.33601056	NA	14.19797104	NA	16.65189678	14.20472121	NA	17.07104585	NA	NA	NA	NA	14.62173498	NA	21.59560743	NA	NA	14.67264519	15.73352855	20.17058372	14.974165	NA	NA	15.94964982	NA	NA	NA	NA	22.17006434	NA	NA	NA	16.48868324	NA	NA	NA	NA	14.24973254	14.31930717	NA
SH1-6p-1S-P-7	1 Cell HSC	6	Ethanol	24h	Portal	NA	2	NA	NA	NA	NA	15.73968304	NA	15.06208904	17.53407592	14.0304445	15.35556084	15.69437298	NA	15.06831258	NA	NA	12.04456713	16.49132222	NA	NA	15.00206271	16.90433202	21.29375442	NA	NA	NA	NA	NA	NA	15.07743073	NA	13.91630787	16.3491973	11.94798692	14.90800793	NA	NA	NA	NA	NA	NA	12.53267201	NA
SH1-6p-1S-C-4	1 Cell HSC	6	Ethanol	24h	Central	NA	2	NA	17.07923545	NA	NA	14.06174307	13.31143204	13.70330915	13.73469217	NA	13.8492131	NA	NA	15.30128981	NA	13.36777431	11.83365169	16.87041297	NA	NA	15.55609961	12.64120887	19.56724115	14.33029069	15.62943941	13.60892231	18.15196649	NA	15.78474081	14.42707327	18.83271722	NA	NA	15.25316035	16.45398248	16.97615658	12.38297	17.50880923	NA	NA	NA	8.876810774	14.98390148
SH1-6p-1S-C-5	1 Cell HSC	6	Ethanol	24h	Central	NA	2	NA	NA	NA	NA	17.88525632	NA	20.62692549	NA	NA	16.95565181	NA	NA	NA	NA	NA	NA	NA	NA	NA	23.33990957	NA	NA	NA	NA	NA	NA	NA	22.24288458	NA	NA	22.60751955	16.19796629	NA	NA	NA	NA	NA	NA	NA	22.56020158	22.69264694	NA
SH1-6p-1S-C-6	1 Cell HSC	6	Ethanol	24h	Central	NA	2	NA	NA	NA	NA	13.07093172	NA	20.97717272	15.0445705	14.8642615	17.31037914	NA	18.26292272	16.61651401	19.84348911	NA	13.43951768	NA	NA	15.84732728	14.50254265	16.75221	22.17456948	17.33370647	NA	14.26065644	18.62289472	NA	NA	18.10309836	26.38089047	NA	17.23996547	NA	19.74987546	18.1491129	14.19893104	NA	NA	16.37765253	13.22236213	11.38848146	16.44773126
SH1-6p-1S-C-7	1 Cell HSC	6	Ethanol	24h	Central	NA	2	14.17535654	15.46024947	NA	NA	13.21015549	12.11639021	12.32135998	12.51529452	11.77125774	12.26238433	15.8158572	NA	13.13171142	NA	12.30001968	12.50862393	NA	NA	19.6014279	12.02364216	11.43291699	19.31464385	12.60644913	15.71704919	11.49316872	15.99853347	18.38162614	12.11163811	12.15467111	15.69865854	13.29072779	12.46183858	14.40872742	11.72718821	14.24578791	10.39706405	NA	NA	NA	NA	8.504409439	15.38626181
SH1-5l-1S-P-5	1 Cell HSC	5	Control	0h	Portal	NA	2	NA	NA	NA	NA	NA	NA	NA	21.35241349	NA	NA	NA	NA	NA	NA	NA	NA	NA	NA	NA	NA	NA	NA	NA	NA	NA	NA	NA	NA	NA	NA	NA	NA	NA	NA	NA	NA	NA	NA	NA	NA	NA	NA
SH1-5l-1S-P-6	1 Cell HSC	5	Control	0h	Portal	NA	2	NA	NA	NA	NA	NA	NA	NA	NA	NA	17.724727	15.73135599	NA	NA	NA	NA	NA	NA	NA	NA	NA	NA	NA	NA	NA	NA	NA	NA	NA	NA	NA	NA	NA	NA	NA	NA	NA	NA	NA	NA	NA	NA	NA
SH1-5l-1S-P-7	1 Cell HSC	5	Control	0h	Portal	NA	2	NA	NA	NA	NA	14.75117194	16.83114206	17.70130544	15.02702078	14.5813397	14.89862296	NA	NA	17.9768243	NA	15.52938246	NA	NA	NA	NA	13.34289351	NA	21.47469407	NA	NA	13.73721873	18.04266585	NA	NA	NA	NA	NA	NA	NA	NA	NA	NA	NA	NA	18.77918411	NA	NA	NA
SH1-5l-1S-P-8	1 Cell HSC	5	Control	0h	Portal	NA	2	NA	NA	NA	NA	NA	NA	NA	NA	NA	19.77653161	NA	NA	NA	NA	NA	NA	NA	NA	NA	NA	NA	NA	NA	NA	NA	NA	NA	NA	NA	NA	NA	NA	NA	NA	NA	NA	NA	NA	NA	NA	NA	NA
SH1-5l-1S-C-4	1 Cell HSC	5	Control	0h	Central	NA	2	NA	NA	NA	NA	NA	NA	NA	NA	NA	19.18942693	NA	NA	NA	NA	NA	NA	NA	NA	NA	NA	NA	NA	NA	NA	NA	NA	NA	NA	NA	NA	NA	NA	NA	NA	NA	NA	NA	NA	NA	NA	NA	NA
SH1-5l-1S-C-5	1 Cell HSC	5	Control	0h	Central	NA	2	NA	NA	NA	20.39649937	20.14484974	NA	17.58814834	19.17641111	NA	15.59989698	NA	NA	NA	NA	20.43469258	NA	NA	NA	NA	21.87903738	NA	NA	NA	NA	NA	22.40910586	NA	21.18578136	NA	NA	NA	NA	21.99678545	21.73399857	22.1928571	NA	NA	NA	NA	NA	22.99881651	NA
SH1-5l-1S-C-6	1 Cell HSC	5	Control	0h	Central	NA	2	NA	NA	NA	NA	NA	NA	NA	NA	NA	19.84714239	NA	NA	NA	NA	NA	NA	NA	NA	NA	NA	NA	NA	NA	NA	NA	NA	NA	NA	NA	NA	NA	NA	NA	NA	NA	NA	20.44140924	NA	NA	NA	NA	NA
SH1-5l-1S-C-7	1 Cell HSC	5	Control	0h	Central	NA	2	NA	NA	NA	NA	NA	16.0747992	NA	NA	NA	15.88853528	NA	19.82444719	NA	25.56017401	NA	NA	NA	NA	20.87113177	NA	NA	NA	NA	NA	NA	NA	NA	NA	NA	NA	19.00247313	NA	NA	21.07271946	NA	NA	NA	NA	19.15130164	NA	NA	NA
SH1-5p-1S-P-5	1 Cell HSC	5	Control	24h	Portal	NA	2	15.30356239	13.23628858	23.58518737	NA	11.36753942	10.40629912	10.57139871	11.32505499	12.47379785	11.69781525	12.56128486	14.59136446	10.74020674	17.54000997	10.71994966	9.114347075	13.41811794	14.77847995	14.62944815	11.62695743	10.47203524	17.90722502	10.43365013	15.3001749	9.677486506	11.98532702	17.85935156	11.57306848	11.64685873	15.17147853	14.65130161	13.919078	12.10509838	16.21160543	12.30364479	10.75545417	21.2164901	16.36236492	NA	12.46158196	9.305166464	12.77184281
SH1-5p-1S-P-6	1 Cell HSC	5	Control	24h	Portal	NA	2	17.73805276	15.32273168	22.2593508	NA	12.57447366	11.9173133	12.76098338	12.84200342	14.34772791	12.61481551	15.6982731	18.67246249	17.71143287	NA	12.28006695	12.83461808	19.1581061	NA	17.93098181	13.34742733	12.87779384	20.5885585	11.93091326	NA	11.31321655	13.58474627	17.44279781	12.59439137	13.57316109	17.46939743	22.65636543	NA	NA	NA	12.42723635	14.8299362	NA	NA	NA	NA	23.81616068	NA
SH1-5p-1S-P-7	1 Cell HSC	5	Control	24h	Portal	NA	2	NA	18.28464231	23.75863694	NA	13.24012415	14.15541704	15.79554718	15.54058258	13.33773292	13.91871354	NA	22.50212477	15.0614861	NA	16.58742663	18.52170499	NA	NA	NA	15.89408509	15.67739226	NA	15.22180432	NA	16.13900046	NA	24.32074082	15.71360776	19.28793217	NA	NA	21.50601834	NA	NA	14.55826311	14.15292961	NA	NA	NA	NA	13.40343724	NA
SH1-5p-1S-P-8	1 Cell HSC	5	Control	24h	Portal	NA	2	NA	22.7718758	21.92644351	NA	13.6588738	NA	14.37111898	16.70647484	16.31485676	15.71357585	NA	22.56594541	NA	20.67669621	NA	16.13816469	NA	NA	21.00153956	15.88242786	NA	NA	NA	NA	14.79458131	NA	NA	16.78757454	14.54226747	21.98747789	NA	NA	13.58566622	NA	19.5510967	NA	NA	NA	NA	NA	NA	NA
SH1-5p-1S-C-4	1 Cell HSC	5	Control	24h	Central	NA	2	NA	NA	NA	NA	NA	NA	NA	NA	NA	17.80542514	NA	NA	16.70542623	NA	NA	NA	NA	NA	NA	NA	NA	NA	NA	NA	NA	NA	NA	NA	NA	NA	NA	NA	NA	NA	NA	NA	NA	NA	NA	NA	NA	NA
SH1-5p-1S-C-5	1 Cell HSC	5	Control	24h	Central	NA	2	15.21484305	NA	22.35217348	NA	13.5959483	14.26905389	17.82162523	13.94596129	14.55415127	15.23922854	17.97347471	NA	17.80101846	15.32262	14.80378229	13.64205474	NA	NA	17.88113575	14.80365851	15.66303637	23.13567056	NA	NA	14.70332841	17.00701669	NA	NA	15.15463455	21.75028386	14.81332084	20.02813796	12.50722429	14.1782005	14.04391086	12.61415693	18.83523799	NA	NA	19.92856527	12.50349646	NA
SH1-5p-1S-C-6	1 Cell HSC	5	Control	24h	Central	NA	2	NA	17.81413041	NA	NA	13.71802833	14.54039417	17.68139433	13.85894342	15.01914736	13.90149609	NA	NA	15.36707612	NA	13.94786257	15.38719336	NA	NA	21.21879729	14.10925805	15.40618834	NA	13.95300217	NA	12.34267958	14.73610584	19.9942458	NA	15.40798404	16.69532608	17.40750249	14.69057487	NA	15.8338043	16.66031508	14.89997797	NA	NA	NA	NA	11.88034479	NA
SH1-5p-1S-C-7	1 Cell HSC	5	Control	24h	Central	NA	2	16.69018388	NA	NA	NA	13.34664286	16.63314478	14.6212717	NA	14.98021098	12.24046792	NA	NA	NA	23.82167956	NA	12.85307689	NA	NA	NA	13.26541911	12.97311351	23.23062977	13.17985824	15.47876074	12.49547019	NA	19.45607022	16.30792716	13.3330108	21.99592237	16.6721999	NA	NA	15.28707295	NA	16.13943353	NA	NA	NA	14.34280853	11.60990352	NA
SH1-1l-10S-C	10 Cell Pool HSC	1	Control	0h	Central	NA	2	12.08504625	11.69987015	22.13122326	8.85637437	8.197284829	8.450545584	8.563562026	8.632731381	8.322007626	8.285242232	15.54702355	NA	10.05021746	12.53578039	8.106030038	8.009208038	10.91833937	NA	16.35893584	7.939633458	8.608697669	15.29232454	7.526905503	10.7073454	7.713376452	9.385847323	15.60551933	8.298899851	9.030973317	15.78962274	12.14777086	10.44874957	8.320469259	12.16348494	9.251532625	9.323466098	14.461269	NA	17.69443226	10.90336368	8.001121626	14.8487943
SH1-1p-10S-R	10 Cell Pool HSC	1	Control	24h	Random	NA	2	11.4844447	11.50874224	21.62385259	9.608172415	9.109787051	9.102804019	8.671374847	9.078737037	9.099581517	9.553591744	11.42867476	18.9803011	9.048581859	22.51750642	9.16710112	6.83756644	13.23224095	NA	13.33165172	9.280439063	8.451669529	14.26495554	8.781463238	10.87729367	8.532957409	10.71518246	16.16135961	9.629226881	9.15449566	15.84314459	10.67300593	11.47377269	9.554237246	11.10181289	10.37604328	10.25605861	13.60269922	NA	NA	10.36030763	7.612075907	15.07796003
SH1-2p-10S-P	10 Cell Pool HSC	2	Ethanol	24h	Portal	NA	2	10.50869893	12.97253688	NA	10.4192967	10.27238398	9.731533551	8.943248911	9.394358833	8.715212401	10.03051118	9.031558226	23.81427904	11.83993279	22.22622333	10.40649532	8.744782983	13.36981814	NA	14.68421225	9.587275055	9.953949719	20.73896132	9.32162851	12.35283896	9.92389733	14.04279278	23.31533613	NA	NA	NA	20.22439484	NA	NA	NA	NA	11.21662794	NA	15.34964223	NA	17.02523102	18.7279528	NA
SH1-5l-10S-C+P	10 Cell Pool HSC	5	Control	0h	Portal/Central	NA	2	13.62767057	15.94289021	21.73168773	12.15848528	11.50107559	11.6267562	11.08275665	11.92326466	10.13314634	11.04035503	14.57802558	22.75690814	13.21339228	21.40182495	12.63907058	10.15139721	14.37161009	NA	18.44621394	10.64295367	11.06854736	19.85746062	10.9875263	13.18792849	10.52114058	13.70450537	21.65427118	14.70933209	12.87150167	18.31325555	13.360062	13.91660587	11.76976468	14.97903057	15.45716925	10.98937674	NA	NA	NA	12.22453413	10.75591485	13.25988124
SH1-5p-10S-C	10 Cell Pool HSC	5	Control	24h	Central	NA	2	13.00937643	15.04222923	13.03595022	12.06654838	8.891210171	11.69840379	NA	11.95096112	11.83903666	12.10715587	11.9162242	11.9915628	NA	NA	11.78359905	NA	NA	NA	9.160750411	NA	12.649583	10.54331285	NA	10.18226949	12.41107556	14.48694897	NA	NA	NA	NA	NA	15.02507011	11.92495909	22.74756605	16.61575561	11.60345018	19.45189766	16.25680634	NA	13.7964603	11.30742857	15.99226208
SH1-6l-10S-P	10 Cell Pool HSC	6	Ethanol	0h	Portal	NA	2	13.49497598	13.40143654	NA	11.73743914	10.36185205	11.43752609	11.21058959	11.29250989	10.25424884	10.43410207	13.3485775	15.74250899	12.57606085	16.69027824	11.94614075	9.331449708	12.39398997	NA	14.6576358	10.303916	11.66901687	17.73447353	10.09248525	13.92001801	9.948407542	11.55649176	23.06395951	12.76134314	13.33492525	16.81106936	16.11175573	14.96201015	10.04224043	NA	13.85322539	11.15649922	23.70187048	NA	NA	10.91423903	11.78858402	13.63150954
SH1-6l-10S-C	10 Cell Pool HSC	6	Ethanol	0h	Central	NA	2	10.95727095	12.94567819	23.05718798	9.973645145	9.536094586	9.341360443	10.43825994	9.448336257	9.530563135	9.945702368	14.87003497	15.78688281	11.44261352	12.29180039	9.692711055	8.661618962	10.46649266	12.71744233	15.3734131	9.447054573	10.59424426	15.56356148	9.216480517	12.09540108	8.637320476	11.84042151	NA	11.77239258	10.57717535	14.96510777	15.38272723	12.52396706	8.761169177	14.42476956	11.44610076	9.513923934	16.04952532	NA	NA	10.3668531	9.426826663	12.51418139
SH1-6l-10S-R	10 Cell Pool HSC	6	Ethanol	0h	Random	NA	2	16.08709846	22.05044362	NA	13.97195631	14.72543481	NA	13.69810459	13.40160208	12.87852301	12.99663684	14.30037697	NA	NA	22.47153878	12.95692324	12.31896439	14.35761507	18.35561971	23.14524095	11.65647529	15.01396629	20.29110633	13.22473776	13.70692839	12.99190168	17.77861982	NA	21.24378824	19.79912381	NA	NA	20.2934256	18.94239928	NA	21.4401185	13.12049613	NA	NA	17.56381961	13.29926425	15.7452884	NA
RNA- 1ng	Standard	NA				1000	2	6.666786897	13.9646638	17.73950773	13.64197564	NA	7.353115566	9.717285855	9.703097434	7.55057114	9.329453207	7.231513579	15.66113799	6.124904305	16.7407032	7.863648494	6.350562407	9.226193696	14.64409066	11.86854026	NA	6.701610503	15.73385089	6.947865876	NA	NA	11.42209974	NA	21.72481741	14.32307578	NA	11.09465775	17.19291049	14.00184334	15.48962305	NA	NA	NA	12.29165669	NA	NA	NA	11.82895236
RNA- 500pg	Standard	NA				500	2	9.589025001	NA	NA	16.66073387	14.8110213	10.03889618	12.54752774	12.42457459	9.71852594	13.66684152	10.35922847	15.96203702	9.5438316	NA	11.60257593	9.877788039	13.95895362	NA	14.95169911	14.4387153	10.47773873	NA	9.84009892	10.21962624	10.32086606	NA	NA	NA	22.12777765	NA	19.6546483	NA	NA	NA	NA	8.380028777	NA	16.93087202	NA	13.76527512	NA	17.60929457
RNA- 250pg	Standard	NA				250	2	10.1868426	17.8249118	NA	15.69317382	18.63366063	10.81117525	15.22827857	13.93930708	10.90915292	12.67434264	10.60058018	16.03895448	10.67017506	NA	11.47303493	10.51368369	14.05750878	NA	NA	NA	11.61844511	19.91143216	11.02802341	10.58086155	11.45721469	17.22784891	NA	NA	NA	NA	NA	NA	NA	NA	NA	10.82313933	NA	14.99316127	NA	17.22013868	20.67967722	22.15329175
RNA- 125pg	Standard	NA				125	2	11.083311	NA	NA	18.70463084	NA	12.34406497	NA	13.84244997	11.9961175	14.01375657	11.17444897	19.56570288	11.81945496	NA	13.73228779	12.27320083	13.67132295	NA	NA	NA	12.49093592	18.39426086	11.90119369	11.53835201	13.60646771	17.88396413	NA	NA	NA	NA	NA	NA	NA	NA	NA	12.50532667	NA	NA	NA	18.59099578	22.04019356	NA
RNA- 62.5g	Standard	NA				62.5	2	11.85643377	15.71011231	NA	17.19489672	NA	12.39055712	NA	14.99038096	12.81787515	14.47616984	12.01299364	NA	12.21391413	NA	13.50384085	12.48646926	15.65082802	NA	17.0056142	21.90241259	12.8205467	NA	11.33900061	13.44562136	14.1524975	16.45681302	NA	NA	NA	NA	NA	NA	NA	NA	NA	13.36287823	NA	17.21972493	NA	20.28994182	22.20319608	NA
RNA- 31.25pg	Standard	NA				31.25	2	12.81980269	NA	22.39854578	NA	NA	13.1610792	15.75752425	16.28565973	12.9130588	15.61467133	12.39650943	NA	12.76481894	21.59110183	14.57469033	12.34015022	NA	NA	NA	NA	13.57009142	NA	13.53743109	14.0666918	14.75126535	NA	NA	NA	NA	NA	19.34518809	NA	NA	21.90874146	19.11707791	12.19388731	NA	NA	NA	16.69601868	NA	NA
pre-H2O	Blank	NA				0	2	NA	NA	24.75008892	NA	23.40386247	23.40179341	NA	22.20480831	NA	15.62693498	NA	NA	NA	NA	NA	18.50285305	NA	NA	NA	NA	NA	NA	NA	23.33230054	NA	NA	NA	NA	NA	NA	NA	NA	NA	NA	NA	18.33172344	NA	NA	19.35284333	NA	NA	17.11168994
H2O	Blank	NA				0	2	18.43035192	NA	NA	NA	NA	18.42638015	21.89084592	21.62654577	18.02649649	21.56500108	19.83969558	NA	18.44059446	NA	20.39304981	19.45280035	22.72362444	21.13004774	22.50743488	NA	19.19401755	NA	19.16482972	18.64265885	18.85532418	NA	NA	NA	NA	NA	NA	NA	NA	NA	NA	17.34206053	NA	NA	NA	NA	NA	NA
[truncated: 54 more columns]
