# Supplementary material for: Cellular network modeling and single cell gene expression analysis reveals novel hepatic stellate cell phenotypes controlling liver regeneration dynamics
Source: BMC Syst Biol. 2018 Oct 3;12:86. doi: 10.1186/s12918-018-0605-7 (PMC6171157; doi:10.1186/s12918-018-0605-7)
Supplement: Supplementary file 5 — Zip file containing the raw mRNA expression data generated from single cells used in this manuscript. Data were manually inspected for reactions with CT values above those for water (below the limit of detection). These reactions were manually failed resulting in their removal from the data sets. Processed and unprocessed data are included. (ZIP 2160 kb) [file 12918_2018_605_MOESM5_ESM.zip › sc-rna-expression-data/Processed data/SH1-HSC-3-4-DataPostQC.txt]

Name	SampleType	AnimalID	Treatment	Time	AnatomicalRegion	Concentration	PreAmp	Vim	GFAP	Serpinh1	Tnf	Mmp3	TIMP2	Serpine1	Npy	Lrat	Spp1	Csrp2	Ccnd1	Cdkn1a	Ptn	Col4a1	COL4A2	Col14a1	Csf2	CCL3	MMP13	MMP14	MMP2	Cxcl12	Smad4	Fap	BMP6	Adamts13	Bambi	Clcn3	Csf1	Kras	Vcl	Col3a1	Mapk1	Lep	Ppara	Pecam1	Itgam	Itgad	Mrc1	Arg1	ANG1
SH1-2l-1S-P-7	1 Cell HSC	2	Ethanol	0h	Portal	NA	4	NA	18.96196867	NA	NA	18.65934556	NA	11.61270082	14.64416365	NA	17.02488782	NA	NA	NA	NA	NA	17.29056162	NA	NA	NA	20.15475234	18.57824779	NA	NA	NA	NA	NA	NA	NA	NA	NA	NA	NA	NA	NA	NA	NA	NA	NA	NA	NA	NA	17.1204133
SH1-2l-1S-P-8	1 Cell HSC	2	Ethanol	0h	Portal	NA	4	16.18328843	15.26439632	NA	13.74437164	13.7741983	NA	10.52101978	12.66512118	13.70152818	13.10365949	15.10990581	NA	23.17151131	NA	15.21934511	15.03325422	17.52812134	NA	18.43030955	14.36376652	15.81580282	16.75996384	15.47491085	NA	16.12530984	21.71183944	23.16645862	NA	NA	NA	NA	NA	NA	NA	NA	NA	NA	NA	19.99506612	NA	NA	16.26548404
SH1-2l-1S-C-7	1 Cell HSC	2	Ethanol	0h	Central	NA	4	NA	NA	NA	17.92015863	NA	NA	12.10589686	16.91033863	NA	NA	NA	NA	NA	NA	18.01713809	NA	NA	NA	22.78319047	NA	NA	NA	NA	NA	NA	NA	NA	NA	NA	NA	NA	NA	NA	NA	NA	NA	NA	NA	21.45481553	NA	NA	21.76800714
SH1-2l-1S-C-8	1 Cell HSC	2	Ethanol	0h	Central	NA	4	NA	20.50213863	NA	18.02240802	20.1800432	NA	9.282497712	12.22547625	14.55508078	17.66574358	NA	NA	NA	NA	15.53306465	18.50803121	24.13020036	NA	NA	18.03761823	18.08265537	22.42987655	17.46757883	NA	NA	NA	NA	NA	NA	NA	NA	NA	NA	NA	NA	NA	NA	NA	19.05239043	NA	NA	19.72499638
SH1-2p-1S-P-6	1 Cell HSC	2	Ethanol	24h	Portal	NA	4	19.57668981	18.74965519	21.36139898	NA	NA	NA	10.62729647	13.83089043	15.00994757	NA	NA	NA	16.42658921	NA	16.95678725	NA	NA	NA	NA	NA	NA	NA	NA	NA	NA	NA	NA	NA	NA	NA	NA	NA	NA	NA	NA	NA	NA	NA	23.28912037	NA	NA	NA
SH1-2p-1S-P-7	1 Cell HSC	2	Ethanol	24h	Portal	NA	4	NA	NA	NA	NA	NA	NA	9.259184199	15.29240058	NA	NA	NA	NA	18.13763729	NA	NA	NA	NA	NA	NA	NA	NA	NA	NA	NA	NA	NA	NA	NA	NA	NA	NA	NA	NA	NA	NA	NA	NA	NA	17.75032968	NA	NA	19.58637176
SH1-2p-1S-P-8	1 Cell HSC	2	Ethanol	24h	Portal	NA	4	NA	NA	NA	NA	NA	NA	9.54748206	13.90193975	15.06456589	15.38822704	15.94044298	NA	19.54898472	NA	NA	17.26925334	NA	NA	NA	NA	NA	NA	NA	NA	NA	NA	NA	NA	NA	NA	NA	NA	NA	NA	NA	NA	NA	NA	NA	NA	NA	NA
SH1-2p-1S-P-9	1 Cell HSC	2	Ethanol	24h	Portal	NA	4	16.96061303	NA	NA	15.13445183	15.63922259	NA	9.567498096	12.40634163	14.06755839	13.84796658	17.32228254	NA	NA	NA	16.78887393	17.07142257	NA	NA	19.59854841	17.29995879	19.24546032	NA	16.14138633	NA	20.93637339	NA	NA	NA	NA	NA	NA	NA	NA	NA	NA	NA	NA	NA	18.01613622	NA	NA	18.59609837
SH1-2p-1S-C-7	1 Cell HSC	2	Ethanol	24h	Central	NA	4	15.7543561	15.72164408	NA	15.24975843	17.15107906	NA	11.52721474	13.69143381	13.68563692	13.83716004	16.72699415	NA	16.55740662	NA	15.27805916	15.17215677	NA	NA	21.06093604	16.27560428	15.96200597	19.64432422	15.36731629	19.75962189	17.82381117	21.86118022	NA	NA	NA	NA	NA	NA	NA	NA	NA	NA	NA	NA	NA	NA	NA	19.7224427
SH1-2p-1S-C-8	1 Cell HSC	2	Ethanol	24h	Central	NA	4	18.25591807	16.10429227	NA	16.8619263	15.52030621	NA	9.915407369	14.20171117	13.74986466	15.47539759	13.9203266	NA	18.65204396	NA	14.62061888	18.70639994	NA	19.6068143	22.06328618	15.77898119	17.71714756	22.27403938	16.18803058	20.27778892	NA	NA	NA	NA	NA	NA	NA	NA	NA	NA	NA	NA	NA	NA	NA	NA	NA	NA
SH1-2p-1S-C-9	1 Cell HSC	2	Ethanol	24h	Central	NA	4	17.48668128	NA	NA	16.04636635	NA	NA	10.42515002	13.38034294	15.32910481	NA	NA	NA	NA	NA	16.57104414	NA	NA	NA	19.03218635	NA	NA	NA	18.02595191	17.00936361	21.5965883	NA	NA	NA	NA	NA	NA	NA	NA	NA	NA	NA	NA	NA	NA	NA	NA	NA
SH1-2p-1S-C-10	1 Cell HSC	2	Ethanol	24h	Central	NA	4	NA	NA	NA	15.63123868	NA	NA	9.774503395	12.76753006	14.44698719	15.6316909	15.34909984	NA	19.4064004	NA	NA	NA	NA	NA	22.25409702	NA	18.03627735	NA	17.35616517	NA	NA	NA	NA	NA	NA	NA	NA	NA	NA	NA	NA	NA	NA	NA	NA	NA	NA	16.95578815
SH1-1l-1S-P-6	1 Cell HSC	1	Control	0h	Portal	NA	4	NA	15.46681224	NA	17.42884505	23.22012928	NA	10.24005138	12.92697918	NA	NA	NA	NA	NA	NA	NA	NA	NA	22.95509813	NA	NA	NA	NA	17.62508736	NA	NA	NA	NA	NA	NA	NA	NA	NA	NA	NA	NA	NA	NA	NA	21.53284618	NA	NA	NA
SH1-1l-1S-P-7	1 Cell HSC	1	Control	0h	Portal	NA	4	18.16533456	15.85428763	NA	15.22599728	14.93143487	NA	13.06054777	14.0244369	13.88644911	13.92248651	15.91080685	NA	NA	NA	15.50030727	16.5097574	NA	NA	NA	13.48888643	17.3183891	19.48031757	17.81966371	NA	18.86749631	NA	NA	NA	NA	NA	NA	NA	NA	NA	NA	NA	NA	NA	17.15490061	NA	20.41965717	19.01376809
SH1-1l-1S-P-8	1 Cell HSC	1	Control	0h	Portal	NA	4	14.69860424	14.30849694	NA	13.41960823	14.69997291	NA	11.07257283	13.50455036	12.78437574	12.95268554	14.28573714	NA	NA	NA	12.71856829	14.03324817	16.51486261	18.60990801	16.2140038	14.17656696	15.24970896	16.18115539	13.68358228	15.83990505	16.69182192	NA	NA	NA	NA	NA	NA	NA	NA	NA	NA	NA	NA	NA	23.20950464	NA	NA	NA
SH1-1l-1S-P-9	1 Cell HSC	1	Control	0h	Portal	NA	4	11.29479397	11.23066881	22.5272427	9.371337951	9.88269922	NA	9.137054173	9.242212335	8.720178867	9.396249362	11.59096381	NA	15.67763164	NA	9.847097721	10.20249261	14.00408182	NA	13.29597889	9.289969844	10.56907379	12.86491749	9.397191819	12.80580771	11.56090084	18.07732904	NA	NA	NA	NA	NA	NA	NA	NA	NA	NA	NA	NA	23.1306068	NA	NA	15.99320221
SH1-1l-1S-C-6	1 Cell HSC	1	Control	0h	Central	NA	4	16.52403236	17.14501487	NA	16.7631034	20.51836539	NA	10.56964329	12.03091228	15.53536513	18.39085357	NA	NA	NA	23.20829017	14.69311466	15.2595231	NA	NA	NA	17.67164253	17.40567245	20.42214419	15.6887287	NA	NA	NA	NA	NA	NA	NA	NA	NA	NA	NA	NA	NA	NA	NA	NA	NA	NA	NA
SH1-1l-1S-C-7	1 Cell HSC	1	Control	0h	Central	NA	4	NA	NA	NA	17.39533133	NA	NA	12.4713083	14.65899075	NA	NA	NA	NA	NA	NA	NA	NA	22.6974994	NA	NA	NA	NA	NA	NA	NA	NA	NA	NA	NA	NA	NA	NA	NA	NA	NA	NA	NA	NA	NA	NA	NA	NA	22.60015503
SH1-1l-1S-C-8	1 Cell HSC	1	Control	0h	Central	NA	4	NA	NA	NA	NA	NA	NA	12.44945026	NA	15.30243027	NA	16.1690049	NA	NA	NA	NA	NA	NA	NA	NA	NA	NA	NA	NA	NA	NA	NA	NA	NA	NA	NA	NA	NA	NA	NA	NA	NA	NA	NA	22.23027853	NA	NA	18.24100288
SH1-1l-1S-C-9	1 Cell HSC	1	Control	0h	Central	NA	4	NA	14.98621491	NA	16.93643421	15.17437668	NA	11.15783558	13.97890886	15.06993478	15.93531595	NA	NA	NA	NA	17.61314236	17.69624379	NA	NA	NA	18.35395456	19.29245567	20.45083394	17.35421573	NA	NA	NA	NA	NA	NA	NA	NA	NA	NA	NA	NA	NA	NA	NA	NA	NA	NA	21.03692066
SH1-1p-1S-P-7	1 Cell HSC	1	Control	24h	Portal	NA	4	NA	NA	NA	NA	NA	NA	12.92309216	NA	14.34988795	NA	NA	NA	21.54908971	NA	NA	NA	NA	NA	NA	NA	NA	NA	NA	NA	NA	NA	NA	NA	NA	NA	NA	NA	NA	NA	NA	NA	NA	NA	20.68990492	NA	NA	NA
SH1-1p-1S-P-8	1 Cell HSC	1	Control	24h	Portal	NA	4	NA	NA	NA	NA	NA	NA	12.15451322	NA	NA	NA	NA	NA	NA	NA	NA	NA	NA	NA	NA	NA	NA	NA	NA	NA	NA	NA	NA	NA	NA	NA	NA	NA	NA	NA	NA	NA	NA	NA	NA	NA	NA	17.14202205
SH1-1p-1S-P-9	1 Cell HSC	1	Control	24h	Portal	NA	4	NA	NA	NA	NA	NA	NA	10.89872106	13.77472617	NA	NA	NA	NA	NA	NA	NA	NA	NA	NA	NA	NA	NA	NA	NA	NA	NA	NA	NA	NA	NA	NA	NA	NA	NA	NA	NA	NA	NA	NA	NA	NA	NA	NA
SH1-1p-1S-P-10	1 Cell HSC	1	Control	24h	Portal	NA	4	16.81371567	17.38769721	NA	14.5521411	NA	NA	10.90573358	15.41174179	NA	15.69232697	NA	NA	NA	NA	NA	14.5907756	19.04309526	NA	20.39401016	NA	18.0289048	22.17200349	16.40959902	NA	NA	21.93143743	NA	NA	NA	NA	NA	NA	NA	NA	NA	NA	NA	NA	23.1707108	NA	NA	NA
SH1-1p-1S-C-6	1 Cell HSC	1	Control	24h	Central	NA	4	NA	NA	NA	22.67190041	NA	NA	13.51434122	14.89883328	NA	NA	NA	NA	17.12013236	NA	NA	NA	NA	NA	21.928819	NA	NA	NA	NA	NA	NA	NA	NA	NA	NA	21.82175607	NA	NA	NA	NA	NA	NA	NA	NA	18.77481214	NA	NA	21.21193087
SH1-1p-1S-C-7	1 Cell HSC	1	Control	24h	Central	NA	4	16.32874392	NA	NA	15.30647382	15.05330409	NA	12.30282346	16.86994093	14.76693012	15.60921596	NA	NA	NA	NA	15.99690084	19.67537494	20.80419617	NA	19.77162064	14.76516648	15.92765072	NA	NA	NA	NA	23.75681774	NA	NA	NA	NA	NA	NA	NA	NA	22.75318435	NA	NA	NA	NA	NA	23.74133721	20.21546158
SH1-1p-1S-C-8	1 Cell HSC	1	Control	24h	Central	NA	4	NA	NA	NA	NA	NA	NA	11.22146775	13.18284336	NA	NA	NA	NA	NA	NA	NA	NA	NA	NA	NA	NA	NA	NA	NA	NA	NA	NA	NA	NA	NA	NA	NA	NA	NA	NA	NA	NA	NA	NA	23.17644747	NA	NA	NA
SH1-1p-1S-C-9	1 Cell HSC	1	Control	24h	Central	NA	4	NA	NA	NA	20.9727949	NA	NA	13.82937157	16.11259323	NA	NA	NA	NA	19.52546873	NA	NA	NA	NA	NA	NA	NA	NA	NA	NA	NA	21.49469814	NA	NA	NA	NA	NA	NA	NA	NA	NA	NA	NA	NA	NA	22.7234575	NA	NA	21.3484213
SH1-4l-1S-P-9	1 Cell HSC	4	Ethanol	0h	Portal	NA	4	NA	NA	NA	NA	NA	NA	12.90866127	15.90931081	NA	NA	NA	NA	NA	NA	NA	NA	NA	NA	NA	NA	NA	NA	NA	NA	NA	NA	NA	NA	NA	NA	NA	NA	NA	NA	19.51788465	NA	NA	NA	NA	NA	NA	NA
SH1-4l-1S-P-10	1 Cell HSC	4	Ethanol	0h	Portal	NA	4	NA	NA	NA	NA	NA	NA	12.08955612	15.48541212	15.36209943	NA	NA	NA	19.59488029	NA	NA	NA	NA	NA	NA	NA	NA	NA	NA	NA	NA	NA	NA	NA	NA	NA	NA	NA	NA	NA	NA	NA	NA	NA	NA	NA	NA	NA
SH1-4l-1S-P-10	1 Cell HSC	4	Ethanol	0h	Portal	NA	4	NA	14.5395317	NA	NA	19.20641952	NA	13.42962464	NA	NA	NA	NA	NA	16.88620771	NA	NA	NA	NA	NA	NA	NA	NA	NA	NA	NA	NA	NA	NA	NA	NA	NA	NA	NA	NA	NA	NA	NA	NA	NA	22.04732046	NA	NA	NA
SH1-4l-1S-P-10	1 Cell HSC	4	Ethanol	0h	Portal	NA	4	NA	NA	NA	18.55588172	NA	NA	12.2343644	14.98599346	NA	NA	NA	NA	NA	NA	NA	NA	NA	NA	NA	NA	NA	NA	NA	NA	NA	NA	NA	NA	NA	NA	NA	NA	NA	NA	NA	NA	NA	NA	NA	NA	NA	19.16838245
SH1-4l-1S-P-10	1 Cell HSC	4	Ethanol	0h	Portal	NA	4	NA	NA	NA	NA	NA	NA	12.15495031	NA	15.0149354	NA	NA	NA	NA	NA	NA	NA	NA	18.53535839	NA	NA	NA	NA	NA	NA	NA	NA	NA	NA	NA	NA	NA	NA	NA	NA	NA	NA	NA	NA	NA	NA	NA	NA
SH1-4l-1S-C-9	1 Cell HSC	4	Ethanol	0h	Central	NA	4	NA	NA	NA	17.69403452	NA	NA	11.44345922	15.95384969	NA	NA	NA	NA	19.74606563	NA	NA	NA	NA	NA	15.58227888	NA	NA	NA	NA	NA	18.19145184	NA	NA	NA	NA	NA	NA	NA	NA	NA	NA	NA	NA	NA	19.60350304	NA	NA	18.82706831
SH1-4l-1S-C-10	1 Cell HSC	4	Ethanol	0h	Central	NA	4	NA	NA	NA	NA	NA	NA	13.41975227	NA	NA	NA	NA	NA	21.9783539	21.17093788	NA	NA	NA	NA	23.29438054	NA	NA	NA	NA	NA	NA	NA	NA	NA	NA	NA	NA	NA	NA	NA	NA	NA	NA	NA	20.34965317	NA	NA	18.7307877
SH1-4l-1S-C-9	1 Cell HSC	4	Ethanol	0h	Central	NA	4	NA	NA	NA	21.0013479	NA	NA	12.9075203	15.82397619	NA	NA	NA	NA	20.62260779	NA	17.04172908	NA	NA	NA	NA	NA	NA	NA	17.51556196	NA	NA	NA	NA	NA	NA	NA	NA	NA	NA	NA	NA	NA	NA	NA	NA	NA	NA	NA
SH1-4l-1S-C-10	1 Cell HSC	4	Ethanol	0h	Central	NA	4	NA	17.63996776	NA	NA	NA	NA	12.01191017	NA	NA	NA	NA	NA	16.92052256	NA	NA	22.3181666	NA	NA	NA	16.03196406	NA	21.08654381	NA	NA	17.2731732	NA	NA	NA	NA	NA	NA	NA	NA	NA	NA	NA	NA	NA	NA	NA	NA	NA
SH1-4p-1S-P-4	1 Cell HSC	4	Ethanol	24h	Portal	NA	4	NA	NA	NA	NA	22.88514778	NA	12.19321641	15.75805437	NA	NA	NA	NA	NA	NA	NA	NA	19.22620302	NA	22.33416058	NA	NA	NA	NA	NA	19.33118229	NA	NA	NA	NA	NA	NA	NA	NA	NA	NA	NA	NA	NA	16.54161778	NA	NA	NA
SH1-4p-1S-P-5	1 Cell HSC	4	Ethanol	24h	Portal	NA	4	NA	NA	NA	NA	NA	NA	11.54789933	15.43553396	NA	NA	NA	NA	18.6363471	NA	NA	NA	NA	NA	NA	NA	NA	NA	NA	NA	NA	NA	NA	NA	NA	NA	NA	NA	NA	NA	NA	NA	NA	NA	17.37191219	NA	NA	21.89739587
SH1-4p-1S-P-6	1 Cell HSC	4	Ethanol	24h	Portal	NA	4	NA	NA	NA	NA	19.97404002	NA	12.38011692	NA	NA	15.60438277	16.35566915	NA	NA	NA	NA	NA	NA	NA	NA	NA	NA	NA	NA	NA	22.75121739	NA	NA	NA	NA	NA	NA	NA	NA	NA	NA	NA	NA	NA	NA	NA	NA	19.12706554
SH1-4p-1S-C-4	1 Cell HSC	4	Ethanol	24h	Central	NA	4	NA	NA	NA	16.81093485	NA	NA	12.04285585	14.45659591	16.01176644	16.84720268	NA	NA	NA	NA	18.25915757	14.58729227	NA	NA	NA	17.55237788	17.41336238	21.31520521	16.90263727	NA	NA	NA	NA	NA	NA	NA	NA	NA	NA	NA	NA	NA	NA	NA	NA	NA	NA	NA
SH1-4p-1S-C-5	1 Cell HSC	4	Ethanol	24h	Central	NA	4	NA	NA	NA	20.4490326	17.05440169	NA	10.44503939	14.47162979	14.2964439	18.26928562	17.91816132	NA	NA	NA	NA	NA	NA	NA	NA	NA	NA	NA	NA	NA	NA	NA	NA	NA	NA	NA	NA	NA	NA	NA	NA	NA	NA	NA	NA	NA	NA	NA
SH1-4p-1S-C-6	1 Cell HSC	4	Ethanol	24h	Central	NA	4	NA	NA	NA	NA	NA	NA	12.72364124	14.49610354	NA	NA	NA	NA	23.21530614	NA	NA	NA	NA	NA	18.98600544	NA	NA	NA	NA	NA	NA	NA	NA	NA	NA	NA	NA	21.02576564	NA	NA	NA	NA	NA	NA	22.19712583	NA	NA	23.17493528
SH1-3l-1S-P-11	1 Cell HSC	3	Control	0h	Portal	NA	4	NA	20.86939755	NA	NA	15.91627653	NA	14.13695917	15.67277768	14.79575497	14.04359721	NA	NA	NA	NA	18.93728945	NA	23.14948903	NA	17.8643765	18.85930673	15.83845528	18.4067162	NA	NA	19.97111953	NA	NA	NA	NA	NA	NA	NA	NA	NA	NA	NA	NA	NA	NA	NA	NA	21.64259807
SH1-3l-1S-P-12	1 Cell HSC	3	Control	0h	Portal	NA	4	NA	NA	NA	NA	NA	NA	11.00638566	13.88423853	NA	NA	NA	NA	NA	NA	NA	NA	NA	NA	NA	NA	NA	NA	NA	NA	NA	NA	NA	NA	NA	NA	NA	NA	NA	NA	NA	NA	NA	NA	NA	NA	NA	NA
SH1-3l-1S-P-13	1 Cell HSC	3	Control	0h	Portal	NA	4	NA	NA	NA	16.53450921	15.68850063	NA	10.17747777	13.8392055	15.03433442	15.16039735	NA	NA	NA	NA	15.9566392	16.8616594	NA	18.43995265	19.65224754	15.40879181	18.05808189	18.84540476	16.83705502	18.05223092	17.94001901	NA	NA	NA	NA	NA	NA	NA	NA	NA	NA	NA	NA	NA	22.21346536	NA	NA	18.46727699
SH1-3l-1S-C-12	1 Cell HSC	3	Control	0h	Central	NA	4	NA	NA	NA	NA	NA	NA	11.2962695	14.30684481	NA	NA	NA	NA	17.46427472	NA	NA	NA	NA	NA	21.01249073	NA	NA	NA	NA	NA	NA	NA	NA	NA	NA	NA	NA	NA	NA	NA	NA	NA	NA	NA	18.01385153	NA	NA	21.83317423
SH1-3l-1S-C-13	1 Cell HSC	3	Control	0h	Central	NA	4	15.21474846	13.95665663	NA	12.80417315	13.09695709	NA	10.32842737	12.19916841	12.1766711	13.64276957	15.92810361	NA	19.24654209	NA	13.25004006	13.95811502	15.838372	NA	16.27084221	13.4367337	15.28361371	16.45440078	12.58316244	15.04634515	16.3238307	21.91836365	NA	19.26168322	NA	NA	NA	NA	NA	NA	NA	NA	NA	NA	15.85601189	NA	NA	19.92898005
SH1-3l-1S-C-14	1 Cell HSC	3	Control	0h	Central	NA	4	NA	NA	NA	NA	NA	NA	13.30526747	15.87112154	NA	NA	NA	NA	23.03018233	NA	NA	NA	NA	NA	NA	NA	NA	NA	NA	NA	NA	NA	NA	NA	NA	NA	NA	NA	NA	NA	NA	NA	NA	NA	17.27286809	NA	NA	NA
SH1-3p-1S-P-6	1 Cell HSC	3	Control	24h	Portal	NA	4	17.48327786	NA	NA	NA	18.91347145	NA	10.88995162	15.83391419	NA	NA	NA	NA	18.44841774	NA	NA	NA	NA	NA	NA	NA	NA	NA	NA	NA	NA	NA	NA	NA	NA	NA	NA	NA	NA	NA	NA	NA	NA	NA	15.81280695	NA	NA	NA
SH1-3p-1S-P-7	1 Cell HSC	3	Control	24h	Portal	NA	4	NA	NA	NA	15.50413295	NA	NA	11.73604781	14.1994888	NA	14.8995379	14.63552972	NA	18.85998507	NA	NA	NA	NA	NA	NA	NA	NA	NA	15.34467293	NA	16.71462942	NA	NA	NA	NA	NA	NA	NA	NA	NA	NA	NA	NA	NA	NA	NA	NA	19.82376142
SH1-3p-1S-P-8	1 Cell HSC	3	Control	24h	Portal	NA	4	NA	NA	NA	NA	NA	NA	13.29054011	15.62345012	NA	NA	NA	NA	20.54715999	NA	NA	NA	NA	23.14179267	NA	NA	NA	NA	NA	NA	NA	NA	NA	NA	NA	NA	NA	NA	NA	NA	NA	NA	NA	NA	23.07459023	NA	NA	NA
SH1-3p-1S-P-9	1 Cell HSC	3	Control	24h	Portal	NA	4	NA	NA	NA	NA	NA	NA	11.11886889	14.94063925	14.50538062	NA	15.64814618	NA	NA	NA	NA	NA	NA	NA	NA	NA	NA	NA	NA	NA	NA	NA	NA	NA	NA	NA	NA	NA	NA	NA	NA	NA	NA	NA	NA	NA	NA	NA
SH1-3p-1S-C-7	1 Cell HSC	3	Control	24h	Central	NA	4	NA	NA	NA	NA	NA	NA	10.87328109	NA	NA	NA	NA	NA	NA	NA	NA	NA	NA	NA	NA	NA	NA	NA	NA	NA	NA	NA	NA	NA	NA	NA	NA	NA	NA	NA	NA	NA	NA	NA	18.75027813	NA	NA	21.29873423
SH1-3p-1S-C-8	1 Cell HSC	3	Control	24h	Central	NA	4	NA	NA	NA	NA	NA	NA	10.99953401	16.24652128	15.07012301	15.65235589	NA	NA	NA	NA	NA	NA	NA	NA	NA	NA	NA	NA	NA	NA	NA	NA	NA	NA	NA	NA	NA	NA	NA	NA	NA	NA	NA	NA	NA	NA	NA	21.37023228
SH1-3p-1S-C-9	1 Cell HSC	3	Control	24h	Central	NA	4	NA	NA	NA	NA	NA	NA	10.92535535	14.79568363	NA	15.58711546	NA	NA	NA	NA	NA	NA	NA	19.78682956	NA	NA	NA	NA	NA	NA	NA	NA	NA	NA	NA	NA	NA	NA	NA	NA	NA	NA	NA	NA	NA	NA	NA	NA
SH1-3p-1S-C-10	1 Cell HSC	3	Control	24h	Central	NA	4	NA	NA	NA	NA	NA	NA	10.78139359	14.49604103	17.61263592	NA	NA	NA	NA	NA	NA	NA	NA	NA	NA	NA	NA	NA	NA	NA	NA	NA	NA	NA	NA	NA	NA	NA	NA	NA	NA	NA	NA	NA	NA	NA	NA	22.88553066
SH1-6l-1S-P-9	1 Cell HSC	6	Ethanol	0h	Portal	NA	4	NA	19.75377694	NA	15.89553317	13.47626707	NA	14.6809626	14.02478667	13.85676207	15.65747763	15.87715024	NA	18.91140846	NA	16.18204068	13.34840913	14.66800067	NA	20.66444812	13.37614964	18.9725886	NA	13.41644098	NA	NA	NA	NA	NA	NA	NA	NA	NA	NA	20.50811555	NA	NA	NA	NA	23.28710977	NA	NA	16.49811674
SH1-6l-1S-P-10	1 Cell HSC	6	Ethanol	0h	Portal	NA	4	NA	NA	NA	16.63429999	NA	NA	NA	16.30240515	14.70279375	NA	NA	NA	21.82696828	NA	NA	18.1395629	NA	NA	NA	16.21821362	18.20089555	18.42880126	15.21036044	16.92309858	NA	NA	NA	NA	NA	NA	NA	NA	NA	NA	NA	NA	NA	NA	21.42703786	NA	NA	NA
SH1-6l-1S-P-11	1 Cell HSC	6	Ethanol	0h	Portal	NA	4	NA	NA	NA	NA	16.646515	NA	13.62907227	NA	NA	NA	NA	NA	17.30425609	NA	NA	NA	NA	NA	NA	15.00738219	NA	18.94207544	NA	15.68468707	17.84229881	NA	NA	NA	NA	19.17697229	NA	NA	NA	NA	NA	NA	NA	NA	17.30119065	NA	NA	NA
SH1-6l-1S-P-12	1 Cell HSC	6	Ethanol	0h	Portal	NA	4	NA	NA	NA	NA	18.46532884	NA	NA	NA	NA	NA	19.86356404	NA	19.82076781	NA	NA	NA	NA	NA	21.28847114	NA	NA	NA	NA	NA	18.89707511	NA	NA	NA	NA	NA	11.71818805	NA	NA	NA	NA	NA	NA	NA	16.8465961	NA	NA	21.42682657
SH1-6l-1S-C-7	1 Cell HSC	6	Ethanol	0h	Central	NA	4	NA	NA	NA	NA	NA	NA	14.63141324	NA	NA	NA	NA	NA	NA	NA	NA	NA	NA	NA	NA	NA	NA	NA	NA	NA	NA	NA	NA	NA	NA	NA	NA	NA	NA	NA	NA	NA	NA	NA	NA	NA	NA	18.64883655
SH1-6l-1S-C-8	1 Cell HSC	6	Ethanol	0h	Central	NA	4	NA	NA	NA	18.49483093	21.85860226	NA	22.58858314	NA	NA	NA	NA	NA	20.58754831	NA	NA	NA	NA	21.73941193	21.73055753	22.59871768	NA	NA	NA	NA	22.9399718	NA	NA	NA	NA	22.7980843	12.27074549	NA	NA	19.01071408	NA	NA	NA	NA	16.60212665	NA	22.54756686	NA
SH1-6l-1S-C-9	1 Cell HSC	6	Ethanol	0h	Central	NA	4	NA	20.97820843	NA	16.20735585	17.03579459	NA	23.656532	17.49585312	16.08424812	14.96642588	NA	NA	NA	NA	16.89565342	16.99219383	22.46974198	NA	NA	16.63079678	19.34702675	NA	17.84986241	NA	21.15016993	NA	NA	NA	NA	NA	NA	NA	NA	NA	NA	NA	NA	NA	NA	NA	NA	23.68708408
SH1-6l-1S-C-10	1 Cell HSC	6	Ethanol	0h	Central	NA	4	NA	NA	NA	NA	NA	NA	NA	NA	NA	NA	NA	NA	16.68889253	NA	NA	NA	NA	NA	NA	NA	NA	NA	NA	NA	NA	NA	NA	NA	NA	NA	NA	NA	NA	NA	NA	NA	NA	NA	18.93872103	NA	NA	22.7079362
SH1-6p-1S-P-8	1 Cell HSC	6	Ethanol	24h	Portal	NA	4	NA	NA	NA	NA	NA	NA	NA	NA	NA	NA	NA	NA	NA	NA	NA	NA	NA	NA	NA	22.18781913	NA	NA	NA	NA	NA	NA	NA	NA	NA	NA	NA	NA	NA	NA	NA	NA	NA	NA	15.81555183	NA	NA	NA
SH1-6p-1S-P-9	1 Cell HSC	6	Ethanol	24h	Portal	NA	4	NA	NA	NA	NA	22.36266453	NA	NA	NA	15.21839143	NA	NA	NA	NA	NA	NA	17.59800899	NA	NA	NA	NA	NA	NA	NA	NA	NA	NA	NA	NA	NA	NA	NA	NA	NA	NA	NA	NA	NA	NA	17.88608981	NA	NA	20.48054346
SH1-6p-1S-P-10	1 Cell HSC	6	Ethanol	24h	Portal	NA	4	14.71254649	NA	NA	14.75774119	15.16211389	NA	15.37844013	13.29721657	NA	NA	14.18313617	NA	16.30251282	NA	19.58651047	14.30444913	17.72782832	21.69765053	NA	22.45986034	14.08776876	NA	14.92910176	NA	15.546945	NA	NA	NA	NA	NA	NA	NA	NA	NA	NA	NA	NA	NA	15.78327544	NA	NA	NA
SH1-6p-1S-C-8	1 Cell HSC	6	Ethanol	24h	Central	NA	4	NA	NA	NA	NA	22.10369797	NA	NA	NA	NA	NA	NA	NA	NA	NA	NA	NA	NA	NA	23.06393673	NA	NA	NA	NA	NA	NA	NA	NA	NA	NA	NA	NA	NA	NA	NA	NA	NA	NA	NA	16.93644209	NA	NA	NA
SH1-6p-1S-C-9	1 Cell HSC	6	Ethanol	24h	Central	NA	4	NA	NA	NA	NA	22.60606125	NA	NA	NA	NA	NA	NA	NA	NA	NA	NA	NA	NA	NA	18.04512681	NA	19.54979927	NA	NA	NA	NA	NA	NA	NA	NA	NA	NA	NA	NA	NA	NA	NA	NA	NA	23.2039892	NA	NA	NA
SH1-6p-1S-C-10	1 Cell HSC	6	Ethanol	24h	Central	NA	4	NA	NA	NA	NA	20.50412176	NA	NA	NA	NA	NA	NA	NA	NA	20.91439129	NA	NA	21.7370365	NA	NA	22.02776929	NA	NA	NA	NA	NA	21.84729781	NA	25.24958753	NA	NA	NA	NA	NA	NA	NA	NA	NA	NA	24.67403509	NA	NA	22.8658331
SH1-5l-1S-P-9	1 Cell HSC	5	Control	0h	Portal	NA	4	NA	17.95924452	NA	19.08986502	17.12495274	NA	16.59813351	16.1451977	15.99657176	14.47396757	NA	NA	NA	NA	15.53972622	14.49327207	NA	NA	15.79216593	16.34812921	16.41058565	17.85685558	NA	NA	14.99359423	19.07477549	NA	NA	NA	NA	NA	NA	NA	NA	NA	NA	NA	NA	19.34285258	NA	NA	16.86451272
SH1-5l-1S-P-10	1 Cell HSC	5	Control	0h	Portal	NA	4	NA	NA	NA	NA	19.83045818	NA	NA	NA	NA	NA	NA	NA	NA	NA	NA	NA	NA	19.0341425	NA	22.71130227	NA	NA	NA	NA	21.40703793	20.07104467	NA	NA	NA	NA	NA	NA	NA	NA	NA	NA	NA	NA	17.18592396	NA	NA	22.34088201
SH1-5l-1S-P-11	1 Cell HSC	5	Control	0h	Portal	NA	4	18.34911406	16.17816185	NA	15.35678223	14.41414371	NA	NA	16.11797627	18.92235021	14.00489225	NA	22.35212532	17.42603829	NA	15.470305	15.18636954	NA	NA	NA	14.84897208	15.30974828	18.62563551	13.83659797	14.84270889	15.7518238	18.56151951	NA	NA	NA	NA	NA	NA	NA	NA	20.54842055	NA	NA	NA	21.4205003	NA	18.91969728	NA
SH1-5l-1S-C-8	1 Cell HSC	5	Control	0h	Central	NA	4	15.46385405	16.41457731	NA	16.03505527	15.40226305	NA	15.25753718	NA	13.82274694	13.93006526	NA	NA	NA	NA	17.35670152	14.89368112	21.56888194	21.49372354	NA	14.51235512	15.77325469	19.81345636	14.78867288	NA	17.94449925	NA	NA	NA	NA	20.52169432	NA	NA	NA	NA	NA	NA	NA	NA	NA	NA	21.04341849	17.16783856
SH1-5l-1S-C-9	1 Cell HSC	5	Control	0h	Central	NA	4	NA	NA	NA	NA	NA	NA	NA	NA	NA	NA	NA	NA	19.991621	NA	NA	NA	NA	NA	NA	NA	NA	NA	NA	NA	NA	NA	NA	NA	NA	19.98048416	13.16746569	NA	NA	20.57984272	NA	NA	NA	NA	20.31927515	NA	NA	NA
SH1-5l-1S-C-10	1 Cell HSC	5	Control	0h	Central	NA	4	15.63849665	NA	NA	NA	23.58754419	NA	17.48706383	14.32763665	19.70252473	NA	NA	NA	16.29792648	NA	NA	13.87538213	15.63360608	NA	NA	NA	18.38010198	24.01601722	NA	NA	13.85085651	NA	NA	NA	NA	NA	12.71297472	NA	NA	NA	20.58385767	NA	NA	NA	19.41437516	NA	20.86564224	21.97741913
SH1-5p-1S-P-9	1 Cell HSC	5	Control	24h	Portal	NA	4	17.10806672	17.19573227	NA	NA	21.69262392	NA	17.14364119	14.80237585	14.99854213	14.85012705	14.25371509	21.93945217	15.84268154	20.22777792	15.00981177	16.30588666	NA	NA	NA	NA	13.22175291	18.76016718	14.32419613	14.13991942	14.39838637	NA	NA	NA	NA	19.03090151	13.33751225	NA	NA	NA	NA	NA	NA	NA	21.52157738	NA	19.41008866	15.85525739
SH1-5p-1S-P-10	1 Cell HSC	5	Control	24h	Portal	NA	4	NA	NA	NA	14.48473877	14.73343099	NA	14.20041172	14.73236444	14.46176652	13.94954694	15.70042453	NA	16.63973847	22.98864617	15.80316023	14.33110589	21.00450213	NA	16.95846199	14.95427898	14.23356671	20.5116015	15.09228091	NA	18.51470771	20.19907795	NA	NA	NA	NA	11.73295723	NA	NA	NA	NA	NA	NA	NA	17.34691948	NA	19.35883466	18.87285261
SH1-5p-1S-P-11	1 Cell HSC	5	Control	24h	Portal	NA	4	17.78317416	NA	NA	20.10184523	15.58706029	NA	NA	15.57590483	NA	NA	21.67105218	NA	21.41405926	NA	17.04629112	16.86217232	NA	22.4704521	NA	14.13936648	17.59220348	NA	14.60881307	NA	NA	NA	NA	NA	NA	NA	NA	NA	NA	NA	NA	NA	NA	NA	16.51847746	NA	NA	22.00130113
SH1-5p-1S-C-8	1 Cell HSC	5	Control	24h	Central	NA	4	NA	NA	NA	NA	NA	NA	NA	NA	NA	NA	NA	NA	NA	NA	NA	NA	19.29957236	NA	19.45141183	NA	NA	NA	NA	NA	NA	NA	NA	NA	NA	NA	NA	NA	NA	NA	NA	NA	NA	NA	18.50233903	NA	20.0979941	23.03023138
SH1-5p-1S-C-9	1 Cell HSC	5	Control	24h	Central	NA	4	14.46780436	17.37222934	NA	14.07684542	NA	NA	16.97936027	15.3965561	NA	NA	15.36083169	NA	18.25750099	22.88989521	15.44515357	12.91927753	15.53260208	NA	20.23443808	NA	15.99717668	NA	14.26270383	NA	19.56245882	22.57094841	NA	NA	NA	21.28370013	NA	NA	NA	NA	NA	NA	NA	NA	18.51524356	NA	15.79221625	NA
SH1-5p-1S-C-10	1 Cell HSC	5	Control	24h	Central	NA	4	NA	NA	NA	NA	NA	NA	14.74634261	NA	15.06136247	14.0715509	16.20387614	NA	16.81683526	NA	19.28482114	16.39754162	19.75421995	22.55119273	18.2919028	14.8088356	14.23620446	NA	15.27827358	14.95302684	15.07149668	20.98593607	NA	NA	21.39583461	19.9784416	13.41976362	NA	NA	22.89423805	NA	NA	NA	NA	NA	18.60023263	18.63167319	18.15007149
SH1-6l-10S-C	10 Cell Pool HSC	6	Ethanol	0h	Central	NA	4	16.56224805	22.59995342	NA	14.99203908	15.32987164	NA	14.1620054	16.43772621	13.10321711	13.32430802	NA	NA	20.79126404	23.09463403	25.37337153	14.32636802	17.92400711	18.03105053	18.65429682	16.23784802	16.40860427	18.9692888	14.23149663	18.12405868	NA	NA	NA	NA	NA	NA	12.0490516	NA	NA	NA	NA	NA	NA	20.99151515	17.24549258	NA	NA	NA
SH1-2p-10S-P	10 Cell Pool HSC	2	Ethanol	24h	Portal	NA	4	10.03959262	12.85332672	NA	10.12430299	10.02098702	NA	8.627376723	9.063018719	8.527165868	9.624452384	8.369738107	NA	11.61415361	NA	10.18358398	8.46236462	13.0844155	NA	14.40498431	9.551670037	9.357933499	19.34577967	9.144720628	12.09906086	9.426092388	13.84029964	NA	NA	NA	NA	NA	NA	NA	NA	NA	10.83062217	NA	15.08553986	NA	15.97167745	18.01999798	19.55076068
SH1-1l-10S-C	10 Cell Pool HSC	1	Control	0h	Central	NA	4	10.61663973	10.70074054	19.87028678	7.418357704	7.12284257	NA	7.370595903	7.197602552	7.049757563	7.422570379	14.35014876	NA	8.788410645	11.12644063	6.917063646	6.197737729	9.985936653	NA	14.91441446	6.998209752	7.317724901	13.93178768	6.849208557	9.31090798	6.815531786	8.005630615	10.56486559	7.042142092	7.221710996	12.76793035	10.23199097	9.089709012	6.72214956	9.564125695	7.504847997	8.00609756	12.00452089	NA	16.38956538	9.692834103	7.069045914	13.48338314
SH1-6l-10S-P	10 Cell Pool HSC	6	Ethanol	0h	Portal	NA	4	12.77685956	12.8328487	22.96201096	11.08218808	9.745873621	NA	10.48277541	10.69529483	9.89925008	10.17453351	12.76378845	15.27164224	11.91016338	15.70714688	11.49295595	9.04694869	12.10296857	NA	14.24483311	9.970668405	10.9016323	17.21633694	9.927576042	13.32146276	9.459566365	11.02298057	14.68470268	12.32102158	11.79508041	13.97200757	NA	13.65690262	8.990384128	11.9637865	12.27446362	10.56810786	19.41214813	NA	18.86653558	10.38308213	11.36061514	13.21107198
SH1-5p-10S-C	10 Cell Pool HSC	5	Control	24h	Central	NA	4	12.4235388	13.75939868	18.18135267	11.66020895	9.920149906	NA	10.10700168	9.917476779	9.004261248	9.366860454	12.22760097	15.65774258	11.03040762	15.70756613	9.40098372	8.829592139	12.7835005	NA	15.27920256	9.479853299	10.28835918	15.29898257	9.773363798	14.24135755	8.554611221	12.6798209	17.86213017	12.89506712	10.91440418	15.41172371	13.0283642	13.41313399	9.954147714	15.31729341	12.80696512	10.82283165	15.84727742	15.50922959	NA	12.89619399	9.934031896	14.74380359
RNA- 1ng	Standard	NA				1000	4	6.225636348	13.74193554	17.12245409	13.28372037	NA	NA	NA	9.416236968	7.246775389	9.432428214	7.009201245	15.14518961	NA	16.40210928	7.476791458	6.450878625	9.372767534	NA	11.90896013	NA	NA	15.17074351	NA	NA	NA	11.15709494	NA	NA	14.12747141	NA	10.56475574	16.44980526	13.69040045	14.64991528	NA	NA	NA	12.26092001	NA	NA	7.594242893	11.71685684
RNA- 500pg	Standard	NA				500	4	9.491643216	NA	NA	16.73012222	14.88230684	NA	12.47866367	12.67832235	9.510050518	13.7785708	9.892664186	15.53220847	9.259302179	21.03918315	11.53181156	9.594441795	13.76901165	NA	14.84694361	NA	9.993655631	NA	10.08311615	9.928609305	10.00042082	NA	NA	NA	NA	NA	NA	NA	NA	NA	NA	8.3016343	NA	16.23822707	NA	13.61799699	15.54228134	17.39749951
RNA- 250pg	Standard	NA				250	4	9.858358044	17.59470469	NA	NA	NA	NA	14.90416172	13.82207847	10.74889181	12.71891015	10.35346658	15.42628106	10.42538295	NA	11.44724058	10.34204335	13.94538324	NA	14.02286236	NA	11.05828552	20.26969421	11.05458675	10.28822634	11.1008755	17.18986613	NA	NA	NA	NA	NA	NA	NA	NA	NA	10.54302694	NA	14.90277789	19.40705679	17.21442634	NA	19.52987876
RNA- 125pg	Standard	NA				125	4	11.02302277	NA	NA	17.64813403	NA	NA	17.09814428	13.86828552	12.17920001	14.17502754	11.13383251	19.14535693	11.86689679	NA	13.64466921	12.45566526	13.68608672	NA	18.01666266	NA	12.22926288	18.17603444	11.93748514	11.72992983	12.96459918	18.61570212	NA	NA	NA	20.67232617	NA	NA	NA	NA	NA	12.40653463	22.24975422	NA	19.46903464	18.49091228	NA	16.78921382
RNA- 62.5g	Standard	NA				62.5	4	11.58226017	15.51199982	NA	NA	NA	NA	17.19897789	14.52083457	12.52879603	14.58859047	11.89109136	NA	11.97748146	NA	13.09607252	12.48928502	15.17702913	NA	16.87949409	NA	12.61891915	NA	NA	13.37383713	13.94235067	16.6492203	NA	NA	NA	NA	NA	NA	NA	NA	NA	13.30236487	NA	17.23285585	NA	18.63403909	NA	16.80068742
RNA- 31.25pg	Standard	NA				31.25	4	13.42066087	NA	23.09984211	NA	16.66992757	NA	16.2318404	16.68808566	13.22701758	16.01548822	12.86936103	NA	13.26703226	21.95527998	14.87059478	12.85806505	15.0297597	NA	NA	NA	14.0329688	NA	14.14919994	14.16292388	14.69879163	NA	NA	NA	NA	NA	NA	NA	NA	NA	NA	12.43849883	NA	NA	23.12747714	17.28651746	20.15553115	21.79444205
pre-H2O	Blank	NA				0	4	NA	NA	NA	20.37604591	NA	NA	NA	NA	NA	15.08114912	NA	NA	NA	NA	NA	NA	NA	NA	NA	NA	NA	NA	NA	NA	NA	NA	NA	NA	NA	NA	13.7937318	NA	18.3759601	NA	NA	14.09643273	NA	NA	NA	NA	NA	NA
H2O	Blank	NA				0	4	NA	NA	NA	NA	NA	NA	NA	NA	NA	NA	NA	NA	NA	NA	NA	NA	NA	NA	NA	NA	NA	NA	NA	NA	NA	NA	NA	NA	NA	NA	NA	NA	NA	NA	NA	NA	NA	NA	NA	NA	NA	NA
[truncated: 54 more columns]
