# Supplementary material for: Cellular network modeling and single cell gene expression analysis reveals novel hepatic stellate cell phenotypes controlling liver regeneration dynamics
Source: BMC Syst Biol. 2018 Oct 3;12:86. doi: 10.1186/s12918-018-0605-7 (PMC6171157; doi:10.1186/s12918-018-0605-7)
Supplement: Supplementary file 5 — Zip file containing the raw mRNA expression data generated from single cells used in this manuscript. Data were manually inspected for reactions with CT values above those for water (below the limit of detection). These reactions were manually failed resulting in their removal from the data sets. Processed and unprocessed data are included. (ZIP 2160 kb) [file 12918_2018_605_MOESM5_ESM.zip › sc-rna-expression-data/Processed data/SH1-HSC-3-5-DataPostQC.txt]

Name	SampleType	AnimalID	Treatment	Time	AnatomicalRegion	Concentration	PreAmp	Vim	GFAP	Serpinh1	Tnf	Mmp3	TIMP2	Serpine1	Npy	Lrat	Spp1	Csrp2	Ccnd1	Cdkn1a	Ptn	Col4a1	COL4A2	Col14a1	Csf2	CCL3	MMP13	MMP14	MMP2	Cxcl12	Smad4	Fap	BMP6	Adamts13	Bambi	Clcn3	Csf1	Kras	Vcl	Col3a1	Mapk1	Lep	Ppara	Pecam1	Itgam	Itgad	Mrc1	Arg1	ANG1
SH1-2p-1S-P-10	1 Cell HSC	2	Ethanol	24h	Portal	NA	5	20.1911562245108	18.7858894254257	NA	NA	NA	NA	9.90732477411976	12.2316814333518	13.7494778262868	NA	NA	NA	NA	NA	NA	NA	NA	NA	20.7314492681798	NA	14.319539028276	NA	NA	NA	NA	NA	NA	NA	NA	NA	NA	NA	NA	NA	NA	NA	NA	NA	NA	NA	14.5161437847463	NA
SH1-2p-1S-P-11	1 Cell HSC	2	Ethanol	24h	Portal	NA	5	12.4053115012364	13.3493507227686	NA	9.46810709396569	9.37124536257451	9.49878684188318	8.75066702870271	9.53394404119819	9.30394200992023	9.68239501104913	13.4224582702582	NA	10.3482213800009	NA	9.75257498412389	9.30728213660828	15.9091638272531	NA	14.8621794022885	9.571731722435	9.06407765152922	13.3479043066551	9.56297021912085	12.4274152115938	8.71445550795406	10.7338152267446	11.5780411339836	9.14156511947466	8.51155779700464	13.910851293831	11.3606964152243	12.8944378889131	11.6641946609753	10.6325622094425	9.5206172228953	10.2364560872269	NA	NA	NA	10.9300243278882	10.7955016606028	19.2648611991933
SH1-2p-1S-P-12	1 Cell HSC	2	Ethanol	24h	Portal	NA	5	NA	NA	NA	NA	NA	14.8364675825463	9.87706783099262	12.9658976501946	NA	NA	NA	NA	NA	NA	NA	NA	NA	NA	NA	NA	NA	NA	NA	NA	NA	NA	NA	NA	NA	NA	NA	NA	NA	NA	NA	NA	NA	NA	NA	NA	NA	NA
SH1-2p-1S-C-11	1 Cell HSC	2	Ethanol	24h	Central	NA	5	12.2292083936562	14.2188906219251	NA	10.9431843822802	10.0382347972866	10.8499743499501	9.20853158928502	10.2178220841031	10.3358795967266	10.5448104778879	13.0050891256468	NA	10.0292667166339	NA	10.4836585014317	9.62018750256402	15.2919407815353	18.8767785713864	16.3401231886607	10.3612520844186	9.85888944159341	14.641148963727	10.1596572018151	14.5559031927222	9.41769147029322	11.8441247060025	12.7299627796537	10.6985213580158	9.68147968550419	16.9646816565872	12.1688755249928	12.2596639524779	NA	10.8027319878431	11.2859155776884	11.0208624481283	NA	NA	NA	12.6614878205176	9.99382985617738	19.6085998510827
SH1-2p-1S-C-12	1 Cell HSC	2	Ethanol	24h	Central	NA	5	NA	17.9938964825684	NA	20.7509908236959	NA	NA	9.75390303054653	12.892468872048	NA	14.7305034192412	NA	NA	NA	NA	14.1851589132422	NA	NA	NA	NA	NA	NA	NA	NA	NA	NA	NA	NA	NA	NA	NA	NA	NA	NA	NA	NA	NA	NA	NA	NA	NA	NA	NA
SH1-2p-1S-C-13	1 Cell HSC	2	Ethanol	24h	Central	NA	5	NA	NA	NA	NA	NA	NA	9.82596366727552	12.7388007392722	14.746488837499	NA	17.9928020809588	NA	NA	19.8172984746687	NA	NA	NA	NA	NA	NA	NA	NA	NA	NA	21.1129291791802	NA	NA	NA	NA	NA	NA	NA	NA	14.2413301923574	NA	NA	NA	NA	NA	NA	NA	NA
SH1-1p-1S-P-11	1 Cell HSC	1	Control	24h	Portal	NA	5	12.3264458506641	16.8916969641768	NA	13.2720486182528	12.6631575871613	14.4636400885528	11.612156170729	13.4490222103941	13.8908675937676	15.041859338188	NA	NA	NA	NA	13.0765685594686	11.6971331817922	16.5592960550122	NA	18.4757399802509	12.4746637334381	12.1305196455816	17.1564192648274	12.517162553794	NA	12.6210008737642	13.8891573372528	17.5599634532254	12.601714329375	12.4803024925817	18.3907326561188	13.1941996607115	NA	10.9534031089517	12.8677176288935	13.832476216585	11.6410218086885	NA	NA	NA	14.1704628246997	10.9604336995389	NA
SH1-1p-1S-C-10	1 Cell HSC	1	Control	24h	Central	NA	5	NA	NA	NA	20.3180984648055	NA	NA	11.4296936884923	NA	NA	NA	NA	NA	NA	NA	NA	NA	NA	NA	NA	NA	NA	NA	NA	NA	NA	NA	NA	NA	NA	NA	NA	NA	NA	NA	NA	NA	NA	NA	NA	NA	NA	NA
SH1-4l-1S-P-11	1 Cell HSC	4	Ethanol	0h	Portal	NA	5	NA	NA	NA	NA	NA	21.9434484588937	12.3841665003248	14.1680658963768	NA	NA	NA	NA	NA	NA	NA	NA	NA	NA	NA	NA	NA	NA	NA	NA	NA	NA	NA	NA	NA	NA	NA	NA	NA	NA	NA	NA	NA	NA	NA	NA	NA	NA
SH1-4l-1S-P-12	1 Cell HSC	4	Ethanol	0h	Portal	NA	5	13.9675761856226	NA	NA	14.7755523910012	14.3701190358813	14.0168983459462	11.6286914325689	13.1984198459556	15.8466658442761	12.8213078853487	NA	NA	NA	NA	13.6345107406264	NA	NA	NA	NA	13.5438082593938	13.0440296964638	18.5694632266107	15.1843942519414	NA	14.3857562522366	15.3121406695003	15.1567009576541	13.4611887498273	NA	19.8518977336087	NA	NA	12.0508150927154	NA	18.85707398576	12.1702655920813	NA	NA	NA	NA	13.0710056483184	NA
SH1-4l-1S-P-13	1 Cell HSC	4	Ethanol	0h	Portal	NA	5	NA	NA	NA	NA	NA	NA	12.4050535369479	NA	NA	NA	NA	NA	NA	NA	NA	NA	NA	NA	NA	NA	NA	NA	NA	NA	NA	NA	NA	NA	13.5143849755255	NA	13.2731344415394	15.6451630602903	14.2440453109782	13.6137038830319	14.5585411834182	7.29006140929266	12.7411170981253	13.3404007894565	NA	10.0763489047655	9.79579118760912	NA
SH1-4l-1S-P-14	1 Cell HSC	4	Ethanol	0h	Portal	NA	5	NA	NA	NA	NA	NA	NA	13.0493356568654	14.1153848056397	NA	NA	NA	NA	NA	NA	NA	NA	NA	NA	NA	NA	11.9150850720369	NA	NA	10.1648049416544	11.450971485108	NA	NA	NA	15.0214541707045	NA	14.5566798161159	NA	NA	16.5151758012858	NA	5.22396708073427	NA	15.1295373603228	NA	11.3016925224086	11.6007743797735	13.5261197873894
SH1-4l-1S-P-15	1 Cell HSC	4	Ethanol	0h	Portal	NA	5	NA	NA	NA	NA	NA	NA	14.375688699113	NA	NA	NA	NA	NA	NA	NA	NA	NA	NA	NA	NA	NA	NA	NA	NA	NA	NA	NA	NA	NA	NA	NA	NA	NA	19.7058638933188	NA	NA	NA	NA	NA	NA	NA	NA	NA
SH1-4l-1S-P-16	1 Cell HSC	4	Ethanol	0h	Portal	NA	5	NA	NA	NA	NA	NA	NA	14.1842596148261	14.9016103520157	NA	NA	NA	NA	NA	NA	NA	NA	NA	NA	NA	NA	NA	NA	NA	NA	NA	NA	NA	NA	NA	NA	NA	NA	NA	NA	NA	NA	NA	NA	NA	NA	NA	NA
SH1-4l-1S-C-11	1 Cell HSC	4	Ethanol	0h	Central	NA	5	15.2336636261883	15.2838684275835	NA	13.233258570923	13.8070934248968	12.3387969048838	11.3064159622867	12.3112238307437	14.9062767013097	14.2519119116329	15.2408726319703	NA	NA	NA	13.6517956665671	14.8952238386353	23.0684579587363	NA	19.4398266837351	14.031567215825	14.4851438942408	15.8988710653281	12.9772170691582	NA	13.8501978871391	14.1264876960047	16.1794512427149	13.8217846935194	11.7790862548159	19.7445376892826	13.7672774109304	NA	NA	12.9755253008586	13.1151844109065	11.3391872337733	NA	NA	NA	14.3622626960204	13.1001969568009	NA
SH1-4l-1S-C-12	1 Cell HSC	4	Ethanol	0h	Central	NA	5	NA	NA	NA	NA	NA	NA	11.1942927705216	NA	NA	20.9411852134944	NA	18.3647251732416	NA	NA	NA	NA	NA	NA	NA	NA	NA	NA	14.5941823982312	NA	NA	14.9066162866079	NA	NA	NA	NA	NA	NA	NA	13.7204964374934	NA	NA	NA	NA	NA	NA	NA	NA
SH1-4l-1S-C-13	1 Cell HSC	4	Ethanol	0h	Central	NA	5	NA	NA	NA	NA	NA	NA	11.1234780620403	NA	NA	NA	NA	NA	NA	NA	NA	NA	NA	NA	NA	NA	NA	NA	NA	NA	NA	NA	NA	NA	NA	NA	NA	NA	NA	NA	NA	NA	NA	NA	NA	NA	NA	NA
SH1-4l-1S-C-14	1 Cell HSC	4	Ethanol	0h	Central	NA	5	NA	NA	NA	NA	NA	NA	13.6775935816696	NA	14.421853396852	NA	NA	NA	NA	NA	NA	NA	NA	NA	NA	NA	NA	NA	NA	NA	NA	NA	NA	NA	NA	NA	NA	NA	NA	NA	NA	NA	NA	NA	NA	NA	NA	NA
SH1-4l-1S-C-15	1 Cell HSC	4	Ethanol	0h	Central	NA	5	NA	14.1859149087446	NA	11.8744667219607	11.732057288784	11.603437156375	11.3570158374526	11.4562301900442	11.2568211411782	12.2403226638282	15.6779122523919	NA	NA	NA	12.0813051411688	11.5005476752301	22.5811958999729	NA	15.9160247845065	12.5096082050737	12.2864923003911	14.5026154569602	11.4532117294577	NA	11.6569204783001	13.1648787809186	13.7549749166562	12.7682760026743	10.9427796825768	15.1046761705225	13.6982573424181	NA	NA	13.7361894843759	11.9823421653473	NA	NA	NA	NA	NA	NA	15.752165308123
SH1-4l-1S-C-16	1 Cell HSC	4	Ethanol	0h	Central	NA	5	NA	15.6170456034483	NA	NA	NA	NA	12.5593281903127	NA	NA	NA	NA	NA	NA	NA	NA	NA	NA	NA	NA	NA	NA	NA	NA	NA	NA	NA	NA	NA	NA	NA	NA	NA	NA	NA	NA	NA	NA	NA	NA	NA	NA	NA
SH1-4p-1S-P-7	1 Cell HSC	4	Ethanol	24h	Portal	NA	5	NA	22.1612826860174	NA	20.7683870350265	20.1653334697222	19.8362825270581	11.5576916598977	15.1032309290907	NA	21.4151417715659	23.1091105991226	NA	NA	NA	21.9656304160381	22.6855859869612	NA	NA	NA	21.8896909746126	21.9058602305844	23.0220563886343	20.1618890532739	NA	22.5878975579356	21.9555488676429	23.9869543103147	NA	19.0753668734812	NA	NA	NA	NA	22.643763358589	21.2415701461373	NA	NA	NA	NA	20.7017897252416	20.619669396199	NA
SH1-4p-1S-P-8	1 Cell HSC	4	Ethanol	24h	Portal	NA	5	NA	19.1707931841241	NA	12.315524798011	12.4818157360721	11.4904323381471	10.4205712348704	12.0374713701448	12.183213355965	12.4223470682761	NA	NA	NA	NA	12.0729776241788	11.2656209725966	NA	NA	14.6032390698268	11.8713019696655	11.907969752934	15.1294198222544	13.37638725807	NA	11.3010532138592	13.6545612105129	13.7947633516137	13.3255602270845	13.245152256638	14.9695853727574	NA	NA	18.375541487132	NA	12.4082612817826	NA	NA	NA	NA	NA	NA	NA
SH1-4p-1S-P-9	1 Cell HSC	4	Ethanol	24h	Portal	NA	5	NA	NA	NA	NA	NA	NA	11.1525211638436	14.8202917102274	NA	NA	NA	NA	NA	NA	NA	NA	NA	NA	NA	NA	NA	NA	NA	NA	NA	NA	NA	NA	NA	NA	NA	NA	NA	NA	NA	NA	NA	NA	NA	NA	NA	NA
SH1-4p-1S-C-7	1 Cell HSC	4	Ethanol	24h	Central	NA	5	NA	19.1657679201139	NA	13.7939477347821	13.5997337933766	14.0612327759647	11.6299582814712	14.8319088073229	14.6472592501016	21.1604971984502	NA	NA	NA	NA	13.2721236451216	13.982209271328	NA	NA	20.4174622331318	13.8020713959624	13.4765247675906	18.797937369733	13.8064901912775	NA	14.4158836588817	14.6720047587491	18.0789636158491	NA	14.7199919645693	NA	NA	NA	NA	NA	14.7793810408533	NA	NA	NA	NA	NA	NA	19.8823266187386
SH1-4p-1S-C-8	1 Cell HSC	4	Ethanol	24h	Central	NA	5	NA	19.4886574030866	NA	14.6091351499363	NA	14.1830586653185	12.1298802984569	12.9955820006502	13.945125774428	13.5215618965122	NA	NA	NA	NA	14.3129042270546	NA	NA	NA	19.3345840667635	NA	14.6050193477223	17.7795234654982	15.5356606875307	NA	NA	14.4212554476435	17.8638006802385	NA	NA	NA	NA	NA	NA	NA	NA	NA	NA	NA	NA	NA	NA	NA
SH1-4p-1S-C-9	1 Cell HSC	4	Ethanol	24h	Central	NA	5	NA	NA	NA	NA	NA	NA	11.339982066586	14.1208385474461	13.3487405552176	14.2266379265522	NA	NA	NA	NA	NA	NA	NA	NA	NA	NA	NA	NA	NA	NA	NA	NA	NA	NA	NA	NA	NA	NA	NA	NA	NA	NA	NA	NA	NA	NA	NA	NA
SH1-3l-1S-P-14	1 Cell HSC	3	Control	0h	Portal	NA	5	14.4469176691197	19.9592464599215	NA	14.1961057449398	13.6673083664082	12.3123465487843	10.486684019513	11.4250650574359	12.3914254590882	13.1681894722489	13.7088073282914	21.6113324098436	19.6909147393154	14.7240322021688	14.9184538059448	11.9840587617153	12.4033018262185	20.0350017010901	16.9395679716818	13.764098142585	12.9127350487617	15.5099719317694	11.4953176977436	14.7180501830373	11.5715005001198	14.507397747631	15.9252181910108	13.8155687314907	NA	18.7106335619727	13.5100165237578	12.5375644539324	9.14430146223309	NA	12.9013235086869	11.4382444333081	NA	NA	NA	NA	11.9375623801172	NA
SH1-3l-1S-P-15	1 Cell HSC	3	Control	0h	Portal	NA	5	NA	15.6117326047159	NA	13.4874644595985	14.7011323004361	13.4859157764723	12.9586345792462	13.090581998271	12.5415781650675	NA	NA	NA	14.3582309825228	14.7899711223721	15.0648648644045	11.8386635145475	12.1911026808197	NA	NA	14.8586780960169	14.2857853070079	16.5893913043235	12.0244061043546	NA	13.7286198032333	15.6062549325053	16.3946603019603	13.8373837173474	11.9259043048738	18.0007605022993	13.3839880409911	15.6053717479305	12.0449310844429	13.5448402636825	13.7179949054909	NA	NA	NA	NA	NA	13.2024517793793	NA
SH1-3l-1S-P-16	1 Cell HSC	3	Control	0h	Portal	NA	5	13.1180350025932	15.2310134263635	NA	11.6584347073592	10.8935578132029	11.4466392037044	9.27723028343996	11.0827427717236	11.3757810790974	11.5498370061144	15.2097453246719	NA	14.5973359308314	NA	11.285458565645	11.0999269353831	13.0179108568899	NA	15.4367975939284	11.1878805712471	11.1359772206678	14.4797102412555	11.0142002418116	13.9959296798274	10.4676971850971	12.1138318311789	12.8188560293437	11.082110459076	9.90606602515301	16.4133765393138	14.7029164511489	14.7676038867559	11.7189982760132	12.7823037497084	11.0417975090841	NA	NA	NA	NA	10.7735713406734	12.8051839442757	NA
SH1-3l-1S-P-17	1 Cell HSC	3	Control	0h	Portal	NA	5	9.13145255661425	7.54911722131182	18.1864042764927	4.65254286817483	4.52020827185691	4.8621584924216	5.03971599741231	4.84678067439346	4.66579831211963	4.98037838136284	9.53166708098546	14.1094600517523	7.83423013530423	11.3989081614313	4.81804386459021	4.56137114625615	7.91431167450756	NA	9.61398999115526	4.80981319438126	4.81812793859519	7.61927958913679	4.77952062452405	9.27029930964637	4.30830886781612	5.79410087416831	5.84710417734832	4.40631892878053	3.70665477082108	8.60101729096518	8.87748844312671	10.2997030335636	7.07000141069677	8.4088949613735	4.74234666249489	4.20997391902873	12.2875829320595	13.39399935515	NA	8.52481597693051	5.81987131012353	12.3232449761495
SH1-3l-1S-P-18	1 Cell HSC	3	Control	0h	Portal	NA	5	14.7664195797655	15.8016226425098	NA	12.0107683404781	12.6379893584609	13.2103574231416	10.6185481755747	11.759686511057	12.8166549771132	12.7391426665872	NA	NA	NA	NA	12.447811940276	12.0041217884412	13.3845969878668	23.2752624470898	20.5380255383445	12.6641471957117	12.8329459526723	15.6060934237605	12.7942874016875	NA	11.8109478429854	13.8927109742347	14.4511431049736	12.7419612649834	11.0835689399249	17.8879139110507	12.7163405607101	NA	12.2701380887289	NA	13.0551367040658	11.3678856933982	NA	NA	NA	14.172970096921	12.2648543926009	NA
SH1-3l-1S-P-19	1 Cell HSC	3	Control	0h	Portal	NA	5	NA	15.7778545466028	NA	13.2213800186361	13.4683905378358	13.3303824921989	12.665392174828	15.3310737769035	NA	14.041965705654	NA	NA	NA	NA	13.690884542397	13.0753287395606	16.3914584230622	NA	22.3032873260779	13.513759483248	13.8034613569906	17.8120893943406	14.9653653141474	NA	13.8414872994549	13.9352396954977	17.5409893935258	NA	NA	NA	NA	NA	NA	NA	NA	NA	NA	NA	NA	NA	13.8664357463995	NA
SH1-3l-1S-C-15	1 Cell HSC	3	Control	0h	Central	NA	5	21.271277274486	14.5715440634494	NA	14.267941865245	21.0709997897226	13.8545456212339	9.71569436848217	11.4351253688829	11.9489567472425	13.2373361535322	19.5161783279993	NA	14.6337271038719	20.7649137560678	13.3235923172545	13.3672791808672	14.7407154701926	NA	17.8658889088939	15.0377948784245	13.4664023533998	17.056357837421	13.5455100913674	20.9789886249235	13.7953679149377	14.0526366272624	16.0043533580078	13.0406471167668	11.9800709936669	18.927255539024	NA	15.1201659847849	13.6718749868626	13.2920149805162	15.6723739018508	NA	NA	NA	NA	13.2788736251524	19.0352451599887	NA
SH1-3l-1S-C-16	1 Cell HSC	3	Control	0h	Central	NA	5	NA	NA	NA	NA	NA	NA	10.4561803429809	12.542778199549	13.4807217069067	NA	NA	NA	NA	NA	NA	NA	NA	NA	NA	NA	NA	NA	NA	NA	NA	NA	NA	NA	NA	NA	NA	NA	NA	NA	NA	NA	NA	NA	NA	NA	NA	NA
SH1-3l-1S-C-17	1 Cell HSC	3	Control	0h	Central	NA	5	NA	NA	NA	NA	NA	NA	13.2391082515672	13.7442156469909	NA	NA	NA	NA	NA	NA	NA	NA	NA	NA	NA	NA	NA	NA	NA	NA	NA	NA	NA	NA	NA	NA	NA	NA	NA	NA	NA	NA	NA	NA	NA	NA	NA	NA
SH1-3l-1S-C-18	1 Cell HSC	3	Control	0h	Central	NA	5	12.2111800680074	14.8921913249057	NA	11.537459801039	11.2990257641152	11.1855155883303	9.8192423299896	11.4396134127466	11.3576591066461	11.8219798920759	14.7429598772052	21.2067821020562	14.9086312759194	15.1021164719206	11.4268893057243	10.8417535432096	11.9515217051014	NA	17.2249192007225	11.4559435011944	11.7274375681709	14.5332068679253	10.3655124732782	14.5670324640057	11.1977495356299	12.57056128313	13.4317278470396	10.9846557791084	10.5593400586373	16.2669527235471	NA	13.4588242105141	8.70177182838727	13.4523526893463	11.4703644460206	10.1139891620323	20.5384851737673	19.9511938711707	NA	15.9128333024678	13.0980146157016	17.8283774131775
SH1-3l-1S-C-19	1 Cell HSC	3	Control	0h	Central	NA	5	NA	15.3038900137363	NA	12.1834330876233	11.1906236294312	11.8929865339343	11.5782886123777	12.9022969347834	11.9364308837779	12.0474501588912	NA	NA	NA	14.8467504866293	11.7763489833497	10.9694088190516	14.9449686839086	NA	20.3041868191696	11.9814425543497	11.8621868495779	15.6550283493943	11.8091203451412	21.7218680472683	11.172406373155	12.8523457422185	14.2333822883453	10.9593796095651	11.0219974790157	17.7552157941561	NA	13.0605358867218	10.7939938150154	13.6492759086083	12.1561222273632	10.9913182352695	NA	NA	NA	NA	12.8376671928645	NA
SH1-3p-1S-P-10	1 Cell HSC	3	Control	24h	Portal	NA	5	NA	NA	NA	NA	NA	NA	10.8509911924704	12.7202995956699	NA	NA	NA	NA	NA	NA	NA	NA	NA	NA	NA	NA	NA	NA	NA	NA	NA	NA	NA	NA	NA	NA	NA	NA	19.9360008495032	NA	NA	NA	NA	NA	NA	NA	NA	NA
SH1-3p-1S-P-11	1 Cell HSC	3	Control	24h	Portal	NA	5	12.6411303216757	15.4024419321563	NA	10.6361250591641	10.8943837476067	10.5786249439788	10.1512087524218	10.0177183681288	10.8794457030729	11.3167600143407	13.7671501918731	NA	12.3170127590024	NA	11.0725705568988	11.1822875851843	16.1153908639274	NA	NA	11.1730655337799	10.3636041340542	14.8748852910664	10.7148778645136	11.7067082896474	10.3349445962162	12.7926656407378	13.713177373433	11.1800229791135	10.0038552557957	17.7269814884488	NA	14.0859416029312	NA	12.009146936561	10.8533477925558	10.9938860534131	13.5817719494249	NA	NA	14.4543091639437	9.96686430594119	20.3310189176823
SH1-3p-1S-P-12	1 Cell HSC	3	Control	24h	Portal	NA	5	13.7995294851086	15.8156117879628	NA	12.8443767084399	12.7097359041282	12.3912476988964	10.9639943333415	12.1850973532142	12.4796605539648	13.3779603282727	13.9025386397596	NA	14.9099621394993	NA	12.4873343282669	11.5912336162663	18.0357438585913	NA	19.5355800724104	12.2657804351767	13.383742089741	17.5832139099206	12.5174292845352	13.4896425384635	12.1689462888674	14.2825165501938	17.076908441424	12.6177405605534	11.9302885557626	18.0943429090174	NA	15.1251364648761	12.2680609415593	12.7015072998096	15.2312443636357	NA	NA	NA	NA	NA	13.8351029250471	NA
SH1-3p-1S-P-13	1 Cell HSC	3	Control	24h	Portal	NA	5	NA	NA	NA	NA	NA	NA	10.223843241172	14.7136626333755	14.0340574865276	NA	NA	NA	NA	NA	NA	NA	NA	NA	NA	NA	NA	NA	NA	NA	NA	NA	NA	NA	NA	NA	NA	NA	NA	NA	NA	NA	NA	NA	NA	NA	NA	NA
SH1-3p-1S-P-14	1 Cell HSC	3	Control	24h	Portal	NA	5	21.5173463317766	23.0461304955147	NA	18.9196869440937	20.0426297373748	19.6149942253853	10.3701923995716	14.3757564449794	20.1909203426528	NA	NA	NA	NA	NA	20.6066754029325	20.4267274577664	21.682438687304	NA	NA	19.557581975842	20.1859730229906	19.7524774742369	19.4430935337022	NA	19.9647845039573	20.6467398516899	19.7913975840888	18.9673817900496	14.7347993888723	23.1333924705437	NA	NA	17.5121410119951	20.1835312405229	18.3210554303333	NA	NA	NA	NA	NA	21.3333421319158	NA
SH1-3p-1S-P-15	1 Cell HSC	3	Control	24h	Portal	NA	5	15.0467288835736	17.5140355484109	NA	12.1780177471342	13.919444540666	13.2455800444045	10.9264608310953	13.238254602118	13.3890311693752	12.8126074749367	NA	NA	13.0229299017005	NA	13.355727819359	15.1322899480515	NA	NA	23.1184201250872	14.2229215780316	13.7427846436305	17.3299890898301	13.3494384146562	14.9443810934942	11.8248516283708	13.9819292192282	17.1220338778081	12.6392877905685	12.006754762731	20.571370788643	NA	NA	19.8353244865649	15.0588663269754	13.0617652799405	NA	NA	NA	NA	NA	14.1725990812662	NA
SH1-3p-1S-C-11	1 Cell HSC	3	Control	24h	Central	NA	5	10.3183254823142	13.2804060511718	NA	9.41242291528461	9.1916590351218	9.43225933077185	8.08243654790962	8.60962125046266	9.53546168711041	9.34404084761877	10.8087197936236	NA	9.26956896585687	13.8973431215503	9.34183098786679	7.73759562091171	15.5742998879463	NA	14.4699970046129	9.37868514693784	8.63201206269532	14.0742817512436	9.66079678745556	12.272949664249	7.88044441559702	9.98663134896529	12.7537911906381	9.07184166837877	8.61757270596663	14.536119154625	9.02052440279359	13.5371023174756	8.75089961457844	10.1144297392794	8.9214398714111	7.7675737221767	13.5227548637134	NA	NA	12.3517505634996	7.29611098034573	NA
SH1-3p-1S-C-12	1 Cell HSC	3	Control	24h	Central	NA	5	19.3664332814588	18.9458441077909	NA	17.2990930856136	17.3166416928466	17.458826011264	10.7752547784733	14.0697244075569	14.0488040602698	14.4598010044856	19.8126086898084	NA	16.8649889150692	NA	17.6154230052085	NA	22.1899524483047	NA	NA	17.775542259733	17.3066015695242	22.401458078432	17.3716754029117	17.9109680839842	17.1864298887622	15.0460089674677	19.9736008087103	17.7934273422499	16.6165578449916	24.5114384040398	NA	NA	NA	18.5057315956916	17.5131665009239	NA	20.2723283582183	NA	NA	22.1273542136314	16.7767487713539	NA
SH1-3p-1S-C-13	1 Cell HSC	3	Control	24h	Central	NA	5	21.9615769024166	NA	NA	NA	NA	NA	10.5707411368204	13.409551295938	NA	NA	NA	NA	NA	NA	NA	NA	24.0193334630202	NA	NA	NA	NA	NA	NA	NA	NA	NA	NA	NA	NA	NA	NA	NA	NA	NA	NA	NA	NA	NA	NA	NA	NA	NA
SH1-3p-1S-C-14	1 Cell HSC	3	Control	24h	Central	NA	5	14.9603530258573	NA	NA	22.9494389203407	NA	NA	10.7216619401912	12.8797392235841	14.8966643237937	NA	NA	NA	NA	NA	NA	NA	NA	NA	NA	NA	NA	NA	NA	NA	16.9939357629526	NA	NA	NA	NA	NA	NA	NA	NA	NA	NA	NA	NA	NA	NA	NA	NA	NA
SH1-3p-1S-C-15	1 Cell HSC	3	Control	24h	Central	NA	5	NA	15.9591556548374	NA	11.7403200838153	11.6316543960404	12.2140591684562	10.7394648085964	10.977872800044	12.155774506168	12.0331444116867	15.3488343827162	NA	12.9733517661295	NA	12.6607071989226	12.3182784615246	21.0265459543182	NA	20.6997344613586	12.9189168988706	12.0476398743452	15.5412969815684	11.7778245779153	NA	11.7581111167757	13.5927186828239	13.7884605158719	12.114293400006	12.0289695879186	17.3812475053214	NA	NA	NA	18.9501616663871	14.1708393648049	NA	NA	NA	NA	NA	12.048898938475	NA
SH1-6l-1S-C-11	1 Cell HSC	6	Ethanol	0h	Central	NA	5	11.7200439612507	14.5245382107303	19.4192384496986	11.4484576962472	12.424737380318	11.5340461852621	11.8588677871597	12.3336579942933	10.6631750181275	11.9079253374602	12.9737878019884	NA	12.559929774352	18.3739921378139	11.5152759760454	9.91699649260268	12.8945561401838	21.7400082171635	15.0475477069087	11.4319684688851	10.494204520183	14.5839950835622	9.78670874292304	12.7760977159463	10.1419056302436	12.7045574529556	14.0764195820184	12.7606193543095	11.1686209295505	13.7176349773427	11.9411579179159	11.296451745744	8.69868821219715	11.1421022953105	11.4646320698149	8.10513967413227	NA	NA	NA	11.8527363539721	7.5854157344601	12.0327237654218
SH1-6l-1S-C-12	1 Cell HSC	6	Ethanol	0h	Central	NA	5	NA	NA	NA	NA	NA	NA	NA	NA	NA	NA	NA	NA	NA	NA	NA	NA	NA	NA	NA	NA	NA	NA	NA	NA	NA	NA	NA	NA	NA	NA	NA	NA	NA	NA	NA	NA	NA	NA	NA	NA	NA	NA
SH1-6l-1S-C-13	1 Cell HSC	6	Ethanol	0h	Central	NA	5	14.1545589425911	NA	NA	13.0759047841754	12.786390112542	14.5304510118301	NA	13.3890779569234	12.0975965632991	12.3688961328304	NA	NA	13.5174845400049	NA	15.1358920235431	12.8505040989443	24.4202668912744	NA	15.6775673021466	13.3411616570593	12.5674305432429	19.6413398506689	11.0638528759702	13.6377765334285	11.4770943708758	22.4829673583679	NA	13.923926298963	12.519214673817	17.6024162825863	NA	NA	NA	12.3823145440343	20.4936527019425	9.78127874622298	NA	NA	NA	11.9105438567578	10.4160238153296	NA
SH1-6l-1S-C-14	1 Cell HSC	6	Ethanol	0h	Central	NA	5	NA	NA	NA	20.6648323375406	NA	NA	NA	NA	NA	15.1144708166043	NA	NA	NA	NA	NA	NA	NA	NA	NA	NA	NA	NA	NA	NA	NA	NA	NA	NA	NA	NA	NA	NA	NA	NA	NA	NA	NA	NA	NA	NA	NA	NA
SH1-6l-1S-C-15	1 Cell HSC	6	Ethanol	0h	Central	NA	5	19.1807758548362	NA	NA	14.2420029826418	13.1057965169909	19.6397767957793	22.4007390287015	13.7925695904855	14.6146548521731	13.8688608667802	22.3487802750755	19.6242718434831	NA	19.288960591142	NA	NA	14.2200236349137	NA	NA	13.7843885135611	13.9790940478785	NA	13.4203966273258	NA	NA	14.8183659085729	15.5581517824505	14.51675737907	13.7784305038731	20.9916067295465	14.5988175044541	NA	NA	NA	15.2800800805068	12.1396893557896	NA	NA	NA	13.8826671898963	11.7760639400982	14.0553982848434
SH1-6l-1S-C-16	1 Cell HSC	6	Ethanol	0h	Central	NA	5	13.6795213776643	16.5965256010279	NA	13.7611155243494	13.7012048703991	14.9739518006419	15.1715106224234	13.2840643995712	NA	13.9868434052756	20.7243938026066	NA	14.4804140847344	NA	13.8396484626713	10.8366702827606	12.9321458243005	NA	NA	15.0746221060045	14.7537149949433	17.9069482784324	13.5506319519667	NA	12.5366224101354	NA	15.8444312178003	14.3131516959164	13.5997100419871	16.6073066436785	NA	NA	8.52138916391722	NA	14.241399866122	12.6437484790164	NA	NA	NA	NA	12.7602749601331	NA
SH1-6l-1S-C-17	1 Cell HSC	6	Ethanol	0h	Central	NA	5	13.5461676032795	NA	NA	14.0421753009884	13.2775877918045	11.9980321054861	14.253540047336	13.4192086492083	12.7129524872186	NA	18.3017852578546	NA	19.8125715271396	17.4641372835858	NA	11.3127626738334	12.7083816681688	NA	19.706288070998	12.9124847295803	14.3764562186221	17.8767731819132	11.7988061071385	15.256316426161	13.6698418755714	17.0389947631883	17.1934908267149	13.4274010931738	20.4948035939704	19.5488194079627	NA	NA	8.53131575256625	13.3955500703082	NA	10.4086460300825	NA	NA	NA	13.0213474448734	11.8617546393869	19.2282463438706
SH1-6l-1S-C-18	1 Cell HSC	6	Ethanol	0h	Central	NA	5	NA	NA	NA	21.2591433841047	NA	NA	NA	NA	NA	15.4351182411042	NA	NA	NA	NA	19.3398790470211	NA	NA	NA	NA	NA	19.2261946165036	NA	NA	NA	NA	NA	NA	NA	NA	NA	NA	NA	13.4110391897255	NA	NA	NA	NA	NA	NA	NA	NA	NA
SH1-6p-1S-P-11	1 Cell HSC	6	Ethanol	24h	Portal	NA	5	NA	NA	NA	18.8668869371219	18.8275211778054	20.0394222334672	NA	17.8491690404357	17.7923961448124	15.930156561047	NA	NA	19.377528506722	NA	20.5411994411212	NA	NA	NA	NA	19.0525908382874	17.2392182228733	22.8542975680752	16.3067807695088	NA	16.5394312943889	NA	NA	19.5401919007378	18.1036902926436	NA	15.3691444864817	NA	19.9375331317356	17.4795730449712	NA	NA	NA	NA	NA	18.288549276501	15.6284945600556	NA
SH1-6p-1S-P-12	1 Cell HSC	6	Ethanol	24h	Portal	NA	5	NA	NA	NA	NA	NA	NA	NA	NA	NA	NA	NA	NA	NA	NA	NA	NA	NA	NA	NA	NA	NA	NA	NA	NA	NA	NA	NA	NA	NA	NA	NA	NA	19.5023049640832	NA	NA	NA	NA	NA	NA	NA	NA	NA
SH1-6p-1S-P-13	1 Cell HSC	6	Ethanol	24h	Portal	NA	5	13.5386996564982	14.0853555702983	NA	12.6358610648364	12.6558080361336	11.2098567009087	11.6863563376346	13.5276086196196	NA	12.5124864749554	14.8618045142235	NA	11.6901203346744	NA	12.558499285387	11.7748195730009	13.5133434136837	NA	NA	13.5703252464296	11.2752630779921	15.1175201109657	12.4999795904426	13.6931672841229	12.8929502982499	16.2492665475725	14.9422671764535	12.4834130152874	11.9851686881794	15.0495482118924	12.5099223739837	13.8605954635495	11.3560886423508	11.5799855507365	13.4753076241612	10.6710364046128	NA	NA	NA	11.0437216320532	9.19446039012582	NA
SH1-6p-1S-P-14	1 Cell HSC	6	Ethanol	24h	Portal	NA	5	NA	17.1434686089191	NA	13.4572793110711	21.2909024223413	14.6648226821753	12.5166302938501	14.2896515139244	12.7970552862779	NA	15.2154589099474	NA	11.9243735028022	NA	14.5006524045613	12.9537844147792	NA	NA	18.2842072217101	12.6854498569055	12.3687985314256	17.6640652121978	14.4316703030251	NA	12.7651468168488	14.0545982543161	NA	NA	12.5277543083107	16.1612445517135	NA	NA	NA	NA	14.0921650275654	12.2422808434796	NA	NA	NA	NA	10.7265766716045	15.9518521281895
SH1-6p-1S-C-11	1 Cell HSC	6	Ethanol	24h	Central	NA	5	NA	NA	NA	21.2372367520227	NA	NA	20.4951524003233	NA	NA	NA	NA	NA	NA	NA	NA	NA	NA	NA	NA	NA	NA	NA	NA	NA	NA	NA	NA	NA	NA	NA	NA	NA	NA	NA	NA	NA	NA	NA	NA	NA	NA	NA
SH1-6p-1S-C-12	1 Cell HSC	6	Ethanol	24h	Central	NA	5	13.6395862431346	NA	NA	17.6858072433444	19.6018977328415	19.6624816108376	16.905990701106	13.6495431641381	20.4503228085954	NA	14.2985033309797	NA	10.9975358498406	NA	20.2520411669979	11.784581095397	NA	NA	NA	20.0706624362815	10.7866639374512	NA	12.9076262383635	13.6586533277067	13.2603612749867	21.3179510764908	NA	21.5462510202646	12.1749261789461	17.5211027578923	12.942922933133	12.5617473267854	12.902288018399	12.4942635429642	20.0652340858375	10.95097920868	14.6265563264615	NA	NA	12.9668652896427	7.64999858244568	16.0041201808009
SH1-6p-1S-C-13	1 Cell HSC	6	Ethanol	24h	Central	NA	5	NA	NA	NA	NA	NA	NA	NA	NA	NA	14.8678080117728	23.1915696450253	NA	NA	NA	NA	NA	18.6016931907109	NA	NA	NA	NA	NA	NA	NA	NA	NA	NA	NA	NA	NA	15.2755759398385	NA	19.0279123663594	NA	NA	NA	NA	NA	NA	NA	NA	NA
SH1-6p-1S-C-14	1 Cell HSC	6	Ethanol	24h	Central	NA	5	15.5113779645612	NA	NA	15.2020854787426	13.8723397138996	13.1616074192343	14.4749318959205	13.4945273836117	13.3541560298176	14.278273202265	NA	NA	NA	18.5661736580039	14.8260205910609	10.6397770587784	21.4894871912815	NA	15.9620107852787	14.0353055481815	10.8271977294689	18.5486187895924	13.5530278940958	13.6710016193936	12.217746790626	14.3388261412549	17.9917113642063	NA	12.4001696305322	16.8908317315257	12.7961824643765	NA	NA	12.6243115324661	14.6123131676015	10.5311702048766	15.2715787785518	14.0435089979132	NA	9.4802195012576	7.90100818378502	14.9088448272682
SH1-5l-1S-P-12	1 Cell HSC	5	Control	0h	Portal	NA	5	NA	NA	NA	NA	NA	NA	15.0614171713923	NA	NA	15.7418885821498	NA	NA	NA	NA	NA	NA	NA	NA	19.5220161159969	NA	NA	NA	NA	NA	NA	NA	NA	NA	NA	NA	14.4777995418161	NA	NA	NA	NA	NA	NA	NA	NA	NA	NA	NA
SH1-5l-1S-P-13	1 Cell HSC	5	Control	0h	Portal	NA	5	NA	NA	NA	14.8155032320045	13.1732599611011	14.8933006449745	13.1483313024696	13.9749128936465	14.0122411380827	15.044054222735	NA	NA	12.0180242391055	NA	13.8778620737867	14.2784447536587	15.7614337975895	19.6424209753469	17.4228086366781	13.7485004138502	13.5852182881509	NA	12.7525256592133	13.6217069164897	13.0414596221607	NA	21.4296754734374	NA	12.9523504826847	NA	15.397004509309	13.1417379341112	12.8755726797175	NA	14.9296738595224	10.2103895836386	NA	NA	NA	NA	9.80806844040552	14.0247585195831
SH1-5l-1S-P-14	1 Cell HSC	5	Control	0h	Portal	NA	5	NA	17.0974274153669	NA	15.6087663569953	13.8049481165245	NA	13.407046027141	13.9862620432862	13.9716935381339	13.7575964831161	NA	NA	14.5542170145575	NA	14.170230658814	13.1800395400298	13.5340289517198	NA	NA	13.9440367412914	14.4437343645086	16.9282359295036	12.5745853151084	NA	13.1745531461374	NA	NA	13.0607094835518	NA	18.3637173334338	NA	NA	13.5174327705569	14.0202322360771	13.175888941011	NA	NA	NA	NA	13.4570784729659	NA	NA
SH1-5l-1S-P-15	1 Cell HSC	5	Control	0h	Portal	NA	5	NA	19.3426060993272	NA	12.0384952090316	12.5628472373784	NA	13.5164071225307	13.2768009267108	13.4728258511787	13.1884517219273	NA	NA	NA	NA	12.9547040463949	12.7287588371767	21.2161652730461	NA	NA	13.7089472197741	13.1819719263261	17.6323649489919	13.0032742238232	NA	14.479364629949	14.4759298253384	15.7474904697478	14.7815032487348	13.3536830014493	15.5708342974998	NA	NA	NA	NA	12.6481311291775	NA	NA	NA	NA	NA	13.8633404767623	NA
SH1-5l-1S-C-11	1 Cell HSC	5	Control	0h	Central	NA	5	NA	NA	NA	22.8056987888982	NA	NA	NA	NA	NA	16.1047561686834	NA	NA	NA	NA	23.0020305803141	NA	NA	NA	NA	NA	NA	NA	NA	NA	NA	NA	NA	NA	NA	NA	14.741698716308	NA	NA	NA	NA	NA	NA	NA	NA	NA	NA	NA
SH1-5l-1S-C-12	1 Cell HSC	5	Control	0h	Central	NA	5	13.88181290401	19.2460833476693	NA	15.0837501514014	13.9383099884615	13.6457243180424	NA	19.0939907627439	13.7034947213046	13.6598493275515	NA	NA	NA	13.7386964623868	13.4478907223411	12.5677167815948	12.4925598855919	NA	15.3762339260662	13.7173473251284	13.1721800419135	16.9182895219485	12.9294342402254	NA	12.7290259870731	NA	16.816371098226	13.4843579824806	14.8273000685549	16.8559473324166	15.5300237324459	15.601963192732	9.65367299582786	13.4186973276398	20.6623618852286	11.3217438732783	NA	NA	NA	NA	13.0509922540635	15.9337112891224
SH1-5l-1S-C-13	1 Cell HSC	5	Control	0h	Central	NA	5	NA	NA	NA	NA	NA	NA	NA	NA	NA	16.0941559318648	NA	NA	NA	20.8099399902839	23.0337909384004	NA	NA	NA	NA	NA	NA	NA	NA	NA	NA	NA	NA	NA	NA	NA	15.3203833113612	NA	19.8860071022539	NA	NA	NA	NA	NA	NA	NA	NA	NA
SH1-5l-1S-C-14	1 Cell HSC	5	Control	0h	Central	NA	5	NA	NA	NA	NA	NA	NA	NA	NA	NA	14.1074847227325	NA	NA	NA	NA	NA	NA	NA	NA	NA	NA	17.6888523709354	NA	NA	NA	19.7259946491372	NA	NA	NA	NA	NA	15.0420697067085	NA	NA	NA	NA	NA	NA	NA	NA	NA	NA	NA
SH1-5l-1S-C-15	1 Cell HSC	6	Control	0h	Central	NA	5	18.3534344267685	15.8557178245289	18.9278383686319	12.2150378436538	11.1505444100495	11.8171189843889	12.1222403239503	11.8990515025044	12.3963407450792	11.9179170530222	15.0368700816916	15.8479924781263	17.0110474529161	16.632485668081	12.3743981140634	11.074199709252	15.6248035459892	NA	17.5120401894993	12.1865919718678	11.671758649912	14.6642572260366	11.7794542241515	14.5268754632006	11.483364170866	12.1219436450962	15.4122422354957	12.1390190033349	11.1716143570692	14.7657213963887	12.422973467011	15.7385758495359	10.972119410026	NA	11.8733741416215	NA	NA	NA	NA	12.0845046483403	11.8801271554485	15.6245426838712
SH1-5p-1S-P-12	1 Cell HSC	5	Control	24h	Portal	NA	5	13.0686609662344	15.7181582099284	NA	NA	12.4407000937399	10.9729051678029	12.9781720712808	13.5971945682438	13.2467147259323	13.8259703618877	15.0660866077392	NA	17.036847232447	NA	13.5157431390553	12.8406458692754	NA	21.0677090520055	19.5541631895626	12.9774740035564	13.0671681556146	16.4892392607957	12.9052365394939	15.2572343422222	13.1581820858158	14.2090232500475	15.3605515324277	14.6492281718708	12.176857142537	17.5016998774099	14.0596266418162	12.6434243095186	10.9006475755271	10.8426879276156	15.0731030713361	11.1945486132161	NA	NA	NA	11.1404975100661	11.4730323093543	15.3537680723798
SH1-5p-1S-P-13	1 Cell HSC	5	Control	24h	Portal	NA	5	14.0850511645162	15.546570505906	21.2683169083921	15.9300016401741	NA	13.7993356143745	12.6624514629117	12.8596965526638	NA	13.6981423780777	12.738956842866	NA	16.1199697220021	NA	14.2688756642795	12.2476023860347	24.7777371820011	NA	16.4386921201734	NA	10.3276976229049	16.6393884122516	12.8520486925266	15.1097984073275	11.5642429131588	19.1216160747068	18.6412415360229	13.7301717288873	10.6205686646144	18.5441505730037	13.4542031067869	13.0735500335445	13.0171284666789	13.3989101624998	NA	11.3111977633565	14.811933234396	NA	NA	10.8139243685064	8.85020434887071	13.0557460150987
SH1-5p-1S-P-14	1 Cell HSC	5	Control	24h	Portal	NA	5	13.7809765623438	17.0668512916416	NA	14.3956067046439	14.2478989149616	13.0473490521392	14.227372215169	13.8667427748785	13.463203524873	12.7854300842075	14.9152070381402	NA	NA	NA	14.1732949240008	13.0039362204203	20.2950064166155	NA	22.4519735077704	12.7215513363981	11.9845473427584	NA	13.7744140096221	12.5339577290723	12.3352803775774	NA	14.8165843117688	14.2260974956784	12.4107892022271	15.9330476517149	11.8817343473449	14.7093385131331	NA	12.1511465071341	15.2185206529148	10.272201389839	14.6357604500259	NA	NA	14.051222520187	10.7042734191653	15.9086972828911
SH1-5p-1S-C-11	1 Cell HSC	5	Control	24h	Central	NA	5	18.2877598591618	17.4499066086171	NA	12.9219680233832	12.5102039568876	NA	12.5472306705026	12.8782280690921	NA	13.4479589271516	22.3656494657797	NA	13.1906622072373	NA	12.8009642327999	12.7894035567138	22.2082100263998	NA	21.4425255470439	15.3926606145678	11.0007042973181	15.6985700116101	12.9394885131481	12.9082672271646	12.8257489046325	14.0047268182743	15.3346867993111	13.9833115756888	13.6405702408334	NA	12.9722844553494	NA	18.6070873691753	12.5384540987506	NA	NA	14.5427387472739	NA	NA	NA	10.3217541488181	NA
SH1-5p-1S-C-12	1 Cell HSC	5	Control	24h	Central	NA	5	19.4696048124066	19.8148529355466	NA	12.3065021726792	13.4167310892532	12.3104288389451	11.9192874834743	NA	13.261409332521	12.7731639630971	13.1265852306702	12.4638479160305	12.2864455527463	19.1501691968548	12.760392166193	NA	21.2110012735273	NA	15.7488848503824	13.9799521944725	10.3176464754659	16.1152356239346	12.207665803571	12.8186090192021	12.4581961849551	NA	NA	NA	11.7270453821452	17.9571620688402	11.2781920624494	13.453338674264	NA	12.3444865088847	NA	10.8502735684356	21.0329308004836	NA	NA	NA	8.19097541708423	14.7137973453404
SH1-5p-1S-C-13	1 Cell HSC	5	Control	24h	Central	NA	5	14.5381190241279	21.5937572724873	NA	13.660157303791	12.2108216499013	22.4952603966093	13.1371881719882	12.9410283549819	14.72202220653	13.0352519348914	14.3628628531929	21.5943762638036	11.8768937207235	NA	13.9294620945774	12.4021803173982	NA	NA	18.4804477605589	12.4199126556586	10.7931072604783	16.6813453585399	12.4282185988195	13.682858550665	13.1466506035693	15.7804390010929	15.03158773145	12.8871900344401	10.4618249461397	20.3143590292975	12.2740056883489	13.5031890521732	13.3338156632415	11.571679322214	NA	10.6983444815239	13.8183537092665	NA	NA	12.9411964150119	8.69551736941305	14.1699536464684
SH1-5p-1S-C-14	1 Cell HSC	5	Control	24h	Central	NA	5	13.9585355490944	16.2832516721022	NA	12.6681558073231	13.1581923930887	12.5539406648453	12.9531633261757	13.1853542807375	15.1592673758501	12.8484383340606	14.3065589746387	16.2110766295425	12.6025034351247	23.6253057292857	13.135883002206	11.1245606790809	14.3819905676189	NA	19.7646178551091	12.8640336127712	11.1632288249923	21.7212723577069	11.9588190378034	13.5013261732114	11.7275734880955	14.0913419026999	15.2443074205575	17.4662237091737	11.8775178968036	16.7912014239337	15.07274907549	17.8616442297028	12.2045562105232	12.6196680631171	12.6101382310319	10.8527109798765	NA	NA	NA	NA	9.4411559408589	13.69838358785
SH1-5p-1S-C-14	10 Cell Pool HSC	5	Control	24h	Central	NA	5	13.6849261610029	16.0130611263456	NA	12.615016791824	12.8992700869074	12.157915239401	12.6759465879847	13.0788390674132	14.7228814281326	12.6436222888256	14.21316293442	16.030224945432	12.4490342891643	NA	12.9008714455596	10.9486519019001	14.3556795891759	NA	19.4737173337301	12.5911579746558	11.0593084107421	21.7134694793236	11.7842337260835	13.2895696608184	11.6418952843421	13.8662951705762	14.9649795118725	17.1135772687014	11.9232186895121	16.5971845223962	14.9136586000768	17.4882334412586	11.8109588245985	12.4533786894509	12.4711927800826	10.424015052806	NA	NA	NA	20.4776187509973	9.37835909169533	13.4682004217118
SH1-1l-10S-C	10 Cell Pool HSC	1	Control	0h	Central	NA	5	12.4811307765029	12.3596989574779	NA	9.23318145508286	8.76022615067875	9.19934763152648	9.14621303534639	8.84100487945268	8.84697663032958	9.13744959403813	16.0414333819318	NA	10.6028294451307	13.2269751922198	8.55539775987611	8.2778091711847	11.5036585142814	NA	16.5331452059549	8.69513297654808	8.8799648830864	15.6084151922414	8.41591519788657	11.0914362249028	8.53884929783314	10.0725801803179	12.4222210625922	9.04826845434303	9.33892683581814	14.8567343971694	12.2707294458068	10.9999670990688	8.99907164287878	11.490998941668	9.76819641175957	9.90876213273428	13.8343764562891	NA	NA	11.4687564464516	9.04304630476555	15.2851495193174
SH1-2p-10S-P	10 Cell Pool HSC	2	Ethanol	24h	Portal	NA	5	10.2857137589232	12.8368334754027	NA	10.2957412374028	10.0605120097521	9.66181529617992	9.15332594210637	9.615036541275	8.7164178150751	10.0101991156958	8.98787759092218	NA	11.7920433251458	21.4373790218321	10.3991103836575	8.61768748210739	13.1516471347161	NA	14.3782936003596	9.83109685282153	9.69172806075512	20.6649342959427	9.74397290399537	12.1164506133653	9.67673252092608	13.8841012989874	NA	NA	21.5260943315952	NA	NA	NA	NA	NA	23.5890008345822	11.1207936806591	NA	14.8999804284356	NA	16.4875692201269	18.1457514833091	19.2006872074855
SH1-5p-10S-C	10 Cell Pool HSC	5	Control	24h	Central	NA	5	12.3321438398618	13.6311860561366	18.1820088289288	11.6857873681525	9.99949764645084	9.81250034607361	10.4329767418883	10.4457245583783	9.30344476915745	9.65750360002057	12.4353348878876	15.5397570178445	11.1692323057106	15.5682167055597	9.72880716268521	8.94732479859447	12.7074697860571	NA	15.3520811474279	9.66906423922162	10.561655857674	15.6410128567454	10.1940697831789	14.1510841893629	8.50104021829965	12.8308042955142	17.886402743681	13.0179149421237	11.0437766078405	15.9709380695869	13.2775486542738	13.2244064496761	10.1979108221666	15.5936116644505	13.1906207102252	11.0122548127362	15.8068603203515	15.5425878083966	NA	13.1302963716443	10.2480477514495	15.0129415070446
SH1-5l-10S-C+P	10 Cell Pool HSC	5	Control	0h	Central + Portal	NA	5	13.4416556519001	15.8089070341158	20.0378433875777	12.2282895954018	11.4453572854851	11.95459586414	11.0513491657863	11.8724433909644	10.2400736635123	11.4280442896843	14.2291104606219	NA	13.4126006133666	21.3788450475374	12.6909389058098	10.3991074442089	14.025984562707	NA	18.7931047965886	10.4104223637893	11.1283944659906	20.1921501362503	11.1949791228335	13.1366579645113	10.7854149217743	13.5621172204051	20.5371934762488	14.2989457281628	12.5117695954549	17.977454611884	13.0092414662099	13.4406503388308	11.7019856716034	14.6230115354866	15.0176817182169	10.9886024133574	NA	NA	NA	12.296030578747	10.6694995778821	13.1604413229756
SH1-6l-10S-P	10 Cell Pool HSC	6	Ethanol	0h	Portal	NA	5	13.0787708007171	13.1787287072562	NA	11.4354481693977	10.1629624797598	11.3750209912832	11.0131174731329	11.1113209426907	10.1443703279547	10.6545328003696	13.1618793285294	15.2169416319778	12.3428124138436	16.1015080995262	11.8721286842169	9.28808522798141	12.3184294917437	NA	14.7154802753675	10.4378699779599	11.2188103730242	17.7265529330956	10.1469389929234	13.5600001531631	9.64349321109776	11.6033887596275	15.2780885616908	12.5267018762887	12.0969347206217	14.3065626228066	14.2076979164141	13.9057929132769	9.56977635372913	12.4938089406784	12.6399262059999	10.9394061683752	19.925468909013	NA	NA	10.7307972883939	11.597107323803	13.6125571972142
SH1-6l-10S-C	10 Cell Pool HSC	6	Ethanol	0h	Central	NA	5	10.4261354711809	12.6364162913223	19.7677489634043	9.7541935802226	9.20817043580467	9.38095264834811	10.1935815699575	9.32762559514765	9.3355300429953	9.70146152722129	14.1470576178769	15.6829400620876	11.1007861749585	12.2233829226374	9.41780066204202	8.09353146514583	10.2968208302616	12.512771701301	14.6330368158927	9.42155334168945	9.80542802591578	14.9947580231178	8.85397241525379	11.97809510705	8.59420981556054	11.5084258423397	15.1431568426739	11.5638539823115	9.78441320867142	13.0695481908256	14.5004671795607	11.9019812042873	7.99682360252886	12.1241078046703	10.6828919652063	9.05571879630227	14.2770892432226	21.1990619691359	NA	9.830183629349	9.16572319989241	12.3292765887307
SH1-6l-10S-R	10 Cell Pool HSC	6	Ethanol	0h	Random	NA	5	15.6631898726954	NA	NA	13.5502429756658	14.0592984062973	NA	13.151280328887	12.8974293291254	12.1951579123551	12.4808493860579	13.739164130923	NA	NA	21.2159940455761	12.539461112517	12.2154660154712	13.7599723884561	17.8903583034894	22.3538433737857	11.5118335511573	13.9866890325989	21.9186172475473	13.2625561345982	13.1057679166856	12.5087104367177	17.4798023566659	NA	20.914741192704	18.3183273491631	NA	NA	NA	18.0233572913272	NA	NA	NA	NA	16.3020595854128	NA	13.0533749459266	14.9728661612524	NA
RNA- 1ng	Standard	NA				1000	5	7.01904099288802	14.0584388485238	17.8440870521747	13.6811971640538	NA	8.34571395599097	NA	10.0811487450221	8.04306952684601	9.75239209791567	7.80253020341848	15.372852850712	NA	16.7678802172822	7.99347796854549	6.94350745374352	9.8321430307656	14.582765210248	12.4110053590353	NA	NA	15.4583184423899	7.09459685246541	NA	NA	11.7087066949773	NA	NA	14.1686623589304	NA	10.9875652230587	17.1159786367976	14.0521474063994	15.1749756582193	NA	NA	21.6892309948697	12.8174632841545	NA	NA	8.09567149232002	NA
RNA- 500pg	Standard	NA				500	5	10.0489240219548	NA	NA	16.6572619760046	14.8628678273034	10.7065552542135	12.9626038434703	13.0511438362924	10.1788574532627	14.0728852929338	10.6644179939373	15.8891146475896	9.87753386186955	NA	12.1121337188107	10.286297652268	14.0775614009509	NA	15.3263799612393	15.0805743141119	10.4551817157106	NA	10.4137392737645	10.3371296197937	10.8463975859024	NA	NA	NA	NA	NA	NA	NA	NA	NA	NA	8.69981050934688	NA	NA	NA	13.9625856228466	16.1482737644657	17.6059793797516
RNA- 250pg	Standard	NA				250	5	10.2695627954197	17.8673996510952	NA	15.3540077492255	NA	11.1945633776382	14.9712391923734	13.9319255375832	11.1085014467879	12.8244055644504	10.7042868258698	15.8599668087208	10.7590357469448	NA	11.6959565061761	10.6005261345341	14.0611578089594	NA	14.4286416508137	NA	11.5144090040214	19.6504225565889	11.0589117693619	10.4731839618095	11.5519345838072	16.9892554846694	NA	NA	NA	NA	NA	NA	NA	NA	NA	10.7081742596281	NA	14.8169019556072	NA	NA	20.8992828374003	20.9740518802291
RNA- 125pg	Standard	NA				125	5	11.0652249279147	NA	NA	17.9339660695785	NA	12.7371759051651	16.8042682227789	13.8980466683761	12.2605165178671	14.245008608565	11.3353434922562	19.4537335405394	12.1842797185343	NA	13.7721046186194	12.5065979299079	13.8937730197397	NA	17.7493275075509	NA	12.4181005537901	18.2556277110181	12.0498877942182	11.8847752789799	13.7986431113869	18.1436499666682	NA	NA	NA	NA	NA	NA	NA	NA	NA	NA	NA	NA	NA	NA	22.0145391880301	17.2344903619804
RNA- 62.5g	Standard	NA				62.5	5	12.0129829359514	15.6759791853282	NA	NA	16.4402404845382	12.6798526492008	16.7867221361328	14.5655074921621	12.722547200059	14.543370509624	12.24418732769	NA	12.2360787462489	20.5692879168571	13.2786383232635	12.4252439403883	NA	20.5178546224214	17.1971914663643	16.6548263062105	12.7313126949613	21.5482337132431	11.8460431992744	13.6282350663006	13.8953054452301	16.4873279674386	NA	19.0913015292335	18.3828542018733	23.7129233014868	NA	NA	15.6102189398552	21.2986184223575	18.4621315098398	NA	21.8500410541644	17.2544730561738	NA	16.7623385378601	16.7733773522005	NA
RNA- 31.25pg	Standard	NA				31.25	5	13.3878233847087	NA	NA	NA	16.3823283857888	13.6093750125708	16.2168228260538	17.0770777980964	13.1766059167705	15.8609110345552	12.9249836815038	NA	13.3032975351014	NA	14.7456303993978	13.0124576064404	NA	NA	NA	NA	13.9051380615481	NA	14.1096489819015	14.1898743295661	14.525637178269	NA	NA	NA	NA	NA	NA	NA	NA	NA	NA	NA	NA	NA	NA	17.1384909407586	18.3149708757134	NA
pre-H2O	Blank	NA				0	5	NA	NA	NA	NA	24.1256892728377	NA	NA	16.5975514320407	NA	NA	NA	NA	NA	NA	NA	15.6410775406386	NA	NA	NA	NA	NA	NA	NA	19.7921444973295	NA	NA	NA	NA	22.2687258895844	NA	NA	NA	20.2681539206197	NA	NA	NA	NA	NA	NA	NA	NA	NA
H2O	Blank	NA				0	5	NA	NA	NA	NA	NA	NA	NA	NA	NA	NA	NA	NA	NA	NA	NA	NA	NA	NA	NA	NA	NA	NA	NA	NA	NA	NA	NA	NA	NA	NA	NA	NA	NA	NA	NA	NA	NA	NA	NA	NA	NA	NA
[truncated: 54 more columns]
