# Supplementary material for: Cellular network modeling and single cell gene expression analysis reveals novel hepatic stellate cell phenotypes controlling liver regeneration dynamics
Source: BMC Syst Biol. 2018 Oct 3;12:86. doi: 10.1186/s12918-018-0605-7 (PMC6171157; doi:10.1186/s12918-018-0605-7)
Supplement: Supplementary file 5 — Zip file containing the raw mRNA expression data generated from single cells used in this manuscript. Data were manually inspected for reactions with CT values above those for water (below the limit of detection). These reactions were manually failed resulting in their removal from the data sets. Processed and unprocessed data are included. (ZIP 2160 kb) [file 12918_2018_605_MOESM5_ESM.zip › sc-rna-expression-data/Processed data/SH1-HSC-3-6-DataPostQC.txt]

Name	SampleType	AnimalID	Treatment	Time	AnatomicalRegion	Concentration	PreAmp	GFAP	Acta2	IL1rap	Ctgf	Tnf	FGF1	TIMP2	Npy	Lrat	Plat	Cd38	Ccnd1	Ptprz1	CD48	Col1a1	Col5a1	ICAM1	JAK2	LAMA2	MMP2	MMP8	NOS2	Reln	Kitlg	Smad4	SOX17	Fap	Tgfa	Egf	Acvrl1	Col6a1	Cspg4	Mmp9	Timp3	Col3a1	Mapk1	Plaur	Ppara	Pecam1	Itgam	Itgad	Mrc1
SH1-6p-1S-P-5	1 Cell HSC	6	Ethanol	24h	Portal	NA	6	19.8342302	15.52496888	16.16055081	14.32739846	NA	13.37854743	13.95194866	15.13029246	14.47638815	14.08000912	14.91815	15.17983111	NA	16.09976973	14.4921778	13.62682609	14.4244349	NA	14.99703522	21.27683246	16.43990904	NA	14.03341246	13.38062647	16.19244703	13.46259531	14.0143485	13.96672085	16.88775434	18.15058289	NA	21.62626444	23.37740895	NA	NA	13.92662754	14.4263352	15.30735515	NA	19.32216719	25.70698927	NA
SH1-6p-1S-P-6	1 Cell HSC	6	Ethanol	24h	Portal	NA	6	NA	NA	21.62170061	20.42026874	NA	16.61527798	19.10613674	14.89711407	19.67946723	24.58301422	14.76994227	NA	NA	NA	15.14930653	NA	16.26919279	NA	17.39598958	21.4114662	15.69148738	NA	15.05838096	22.72607069	NA	17.20516511	NA	23.42527696	14.37490062	22.89984439	NA	NA	NA	NA	NA	NA	20.81219576	NA	NA	23.11018249	NA	14.72000799
SH1-6p-1S-P-7	1 Cell HSC	6	Ethanol	24h	Portal	NA	6	NA	16.3085676	18.21271154	16.29066354	NA	15.3599581	NA	17.96981715	14.47518268	13.93002521	17.05952034	15.67226653	NA	NA	NA	16.45825385	15.87624196	NA	21.49139933	21.9232026	16.95884445	NA	14.14230979	23.20309932	NA	NA	NA	NA	21.20120195	NA	NA	NA	NA	NA	NA	15.46034604	NA	NA	NA	25.89028153	NA	NA
SH1-6p-1S-C-4	1 Cell HSC	6	Ethanol	24h	Central	NA	6	NA	NA	16.37152707	14.84650276	NA	14.85112908	13.61522091	14.22617231	24.46739105	13.56536109	14.65654923	NA	NA	NA	13.65970793	NA	13.32040821	NA	13.41024466	20.47523339	14.97141864	NA	14.66202175	14.76424593	NA	16.41534271	NA	13.98425019	13.829061	15.987847	NA	NA	NA	NA	NA	NA	14.02998253	NA	NA	NA	NA	NA
SH1-6p-1S-C-6	1 Cell HSC	6	Ethanol	24h	Central	NA	6	NA	16.06592098	18.18705809	15.81599193	NA	14.90579495	NA	15.59419757	15.32400797	16.80645095	16.19695217	16.52037717	NA	NA	NA	15.41748165	13.63884911	NA	14.74632702	22.93146881	15.58050768	NA	13.68732336	14.41747579	NA	NA	NA	NA	20.84165203	NA	NA	NA	NA	NA	22.76007425	18.77482233	NA	NA	NA	NA	NA	NA
SH1-6p-1S-C-7	1 Cell HSC	6	Ethanol	24h	Central	NA	6	19.13352752	17.15501185	NA	15.40896681	NA	14.03552659	14.0785042	16.00449309	14.77019687	14.21474357	15.46633008	17.19599588	NA	15.55283875	16.37425138	14.73726797	15.70263408	NA	13.75255305	22.79313455	15.77827461	NA	13.56360062	13.97478904	NA	18.97848498	17.09369193	15.19548858	NA	NA	NA	NA	25.73566938	NA	28.48804706	NA	13.61523764	18.80008956	NA	NA	NA	NA
SH1-5l-1S-P-7	1 Cell HSC	5	Control	0h	Portal	NA	6	NA	15.69538707	23.37695148	18.03452198	NA	NA	NA	15.82944097	15.23355276	23.74795513	16.1399895	18.65437748	NA	22.03185998	NA	NA	NA	NA	16.09922278	21.57827482	16.31157961	NA	17.26304791	NA	NA	16.1527554	14.50693692	17.29400799	15.98768145	NA	NA	NA	NA	NA	NA	NA	19.32945266	NA	NA	NA	18.89128043	NA
SH1-5l-1S-C-5	1 Cell HSC	5	Control	0h	Central	NA	6	NA	NA	NA	19.88152584	NA	NA	NA	21.06324861	NA	NA	NA	NA	NA	NA	NA	NA	NA	NA	NA	NA	NA	NA	24.31459177	NA	NA	NA	NA	NA	NA	NA	NA	NA	NA	NA	NA	NA	NA	NA	NA	NA	NA	NA
SH1-5p-1S-P-5	1 Cell HSC	5	Control	24h	Portal	NA	6	NA	10.97638426	14.74668884	10.8089654	NA	NA	10.40248587	11.39960831	12.54959993	10.88858532	12.38266035	10.90549007	NA	NA	11.00371516	NA	NA	NA	11.49852373	18.03925137	12.12563484	NA	10.67648163	NA	NA	11.80638592	9.720890343	10.6631965	11.82091578	NA	NA	NA	NA	NA	NA	NA	10.22918171	NA	NA	NA	22.34197539	NA
SH1-5p-1S-P-6	1 Cell HSC	5	Control	24h	Portal	NA	6	NA	NA	NA	14.73921156	NA	NA	NA	NA	NA	NA	NA	NA	NA	NA	NA	NA	NA	NA	NA	NA	NA	NA	14.26713793	NA	NA	NA	NA	NA	NA	NA	NA	NA	NA	NA	NA	NA	NA	NA	NA	NA	NA	NA
SH1-5p-1S-P-7	1 Cell HSC	5	Control	24h	Portal	NA	6	19.36323037	17.55556893	16.99036876	14.09483652	NA	14.12544142	14.62739831	15.93180588	13.63261194	14.54631365	18.82483368	15.27955358	NA	NA	16.85977611	14.98408935	15.74107976	NA	13.99321597	NA	16.00174589	NA	14.09814356	23.93528771	NA	24.32777128	16.51507418	14.82229716	14.98585675	NA	NA	20.99002524	22.23048674	NA	NA	NA	19.55728145	14.39076536	NA	NA	NA	NA
SH1-5p-1S-P-8	1 Cell HSC	5	Control	24h	Portal	NA	6	20.5415042	17.17217483	18.31538717	16.57995579	NA	14.53847514	22.27220007	16.76147704	16.07094981	16.59112364	17.42962971	NA	NA	19.03934019	NA	22.67543881	18.25191497	NA	15.8219823	24.35630664	14.35653641	NA	15.19662148	18.66947477	NA	15.41706732	14.81158966	24.45288604	14.72023126	NA	NA	NA	NA	NA	NA	NA	15.36892458	27.78992556	NA	NA	NA	NA
SH1-5p-1S-C-5	1 Cell HSC	5	Control	24h	Central	NA	6	NA	NA	21.63605779	15.43979943	NA	15.35119736	15.20455787	14.83732633	15.01927201	17.54095074	NA	18.48802212	NA	NA	15.48536036	15.71797865	16.15662878	NA	16.04209811	NA	15.80732432	NA	15.69032778	NA	NA	NA	14.9895652	17.3715715	15.48483969	NA	NA	NA	NA	NA	NA	NA	13.91885644	13.41975529	NA	NA	NA	NA
SH1-5p-1S-C-6	1 Cell HSC	5	Control	24h	Central	NA	6	18.61695061	16.18942602	19.91653441	14.65819102	NA	14.81584338	NA	14.81860085	16.10187193	14.87982983	16.67254707	NA	NA	13.8705435	NA	NA	15.62649525	NA	16.05149065	NA	14.49607877	NA	14.44402147	13.93685474	NA	14.23297464	13.18754362	15.44211508	13.93339957	NA	NA	NA	NA	NA	NA	NA	14.50679121	NA	NA	NA	NA	NA
SH1-5p-1S-C-7	1 Cell HSC	5	Control	24h	Central	NA	6	NA	NA	20.36151997	14.62182817	NA	14.85441014	17.38050032	23.00027816	15.67627362	13.63888237	NA	21.65940997	NA	14.80458832	21.91023869	13.68365272	13.76561587	NA	15.64639926	23.54696799	13.57697587	NA	21.84587155	NA	NA	NA	13.11812568	14.27861349	13.91133932	NA	NA	NA	NA	NA	22.68041146	14.72766687	14.79181059	16.20636703	NA	NA	NA	NA
SH1-1p-1S-P-5	1 Cell HSC	1	Control	24h	Portal	NA	6	NA	NA	NA	NA	NA	NA	NA	14.22350648	NA	NA	NA	NA	NA	NA	NA	NA	NA	NA	NA	NA	NA	NA	NA	NA	NA	NA	NA	NA	NA	NA	NA	NA	NA	NA	NA	NA	NA	NA	NA	NA	NA	NA
SH1-4l-1S-P-8	1 Cell HSC	4	Ethanol	0h	Portal	NA	6	NA	NA	NA	26.36798617	NA	NA	NA	NA	NA	24.53191823	NA	NA	NA	NA	NA	NA	NA	NA	NA	NA	24.6559502	NA	NA	24.74399653	NA	NA	25.19189222	NA	NA	NA	NA	NA	NA	NA	NA	NA	NA	NA	NA	NA	NA	NA
SH1-4p-1S-P-1	1 Cell HSC	4	Ethanol	24h	Portal	NA	6	NA	NA	NA	NA	NA	NA	NA	15.86488887	NA	NA	NA	NA	NA	NA	NA	NA	NA	NA	NA	NA	NA	NA	NA	NA	NA	NA	NA	NA	NA	NA	NA	NA	NA	NA	NA	NA	NA	NA	NA	NA	NA	NA
SH1-4p-1S-P-3	1 Cell HSC	4	Ethanol	24h	Portal	NA	6	NA	NA	NA	NA	NA	NA	NA	16.09208555	NA	15.76240255	NA	NA	NA	NA	NA	NA	NA	NA	NA	NA	NA	NA	NA	NA	NA	NA	NA	NA	NA	NA	NA	NA	NA	NA	NA	NA	NA	NA	NA	NA	NA	NA
SH1-4p-1S-C-2	1 Cell HSC	4	Ethanol	24h	Central	NA	6	NA	NA	NA	NA	NA	NA	NA	16.04524725	NA	NA	NA	NA	NA	NA	NA	NA	NA	NA	NA	NA	NA	NA	NA	14.45538833	NA	NA	NA	NA	NA	NA	NA	NA	NA	NA	NA	NA	NA	NA	NA	NA	NA	NA
SH1-3l-1S-C-11	1 Cell HSC	3	Control	0h	Central	NA	6	NA	NA	NA	NA	NA	NA	NA	NA	NA	NA	NA	NA	NA	NA	NA	NA	NA	NA	NA	NA	NA	NA	NA	NA	NA	NA	NA	NA	NA	NA	NA	NA	NA	NA	NA	NA	NA	NA	NA	NA	NA	NA
SH1-3p-1S-P-4	1 Cell HSC	3	Control	24h	Portal	NA	6	NA	NA	NA	NA	NA	NA	NA	13.50868862	NA	NA	15.82801086	22.52564237	NA	NA	NA	NA	NA	NA	NA	NA	NA	NA	NA	26.30819656	NA	NA	NA	NA	NA	NA	NA	NA	NA	NA	NA	NA	NA	NA	NA	NA	NA	NA
SH1-3p-1S-C-4	1 Cell HSC	3	Control	24h	Central	NA	6	NA	NA	NA	NA	NA	NA	NA	NA	24.1425725	NA	NA	26.28845867	NA	NA	NA	NA	14.70380199	NA	NA	NA	NA	NA	24.09494373	NA	NA	NA	NA	NA	NA	NA	NA	NA	NA	NA	NA	NA	NA	NA	NA	NA	NA	NA
SH1-6l-1S-P-6	1 Cell HSC	6	Ethanol	0h	Portal	NA	6	NA	NA	NA	NA	NA	NA	NA	23.26765098	NA	NA	NA	18.10713618	NA	NA	NA	NA	NA	NA	NA	NA	NA	NA	NA	NA	NA	NA	NA	NA	NA	NA	NA	NA	NA	NA	NA	NA	NA	NA	NA	NA	NA	NA
SH1-6l-1S-C-5	1 Cell HSC	6	Ethanol	0h	Central	NA	6	NA	NA	NA	NA	NA	NA	NA	NA	NA	NA	NA	NA	NA	NA	NA	NA	NA	NA	NA	NA	NA	NA	NA	NA	NA	NA	NA	NA	NA	NA	NA	NA	NA	NA	NA	NA	NA	NA	NA	NA	NA	NA
SH1-6p-1S-C-5	1 Cell HSC	6	Ethanol	24h	Central	NA	6	NA	NA	NA	23.29302632	NA	NA	NA	NA	NA	NA	NA	NA	NA	NA	NA	NA	NA	NA	NA	NA	NA	NA	NA	NA	NA	NA	NA	NA	NA	NA	NA	NA	NA	NA	NA	NA	NA	NA	NA	NA	NA	NA
SH1-5l-1S-P-5	1 Cell HSC	5	Control	0h	Portal	NA	6	NA	NA	NA	19.15684759	NA	NA	NA	NA	NA	NA	NA	NA	NA	NA	NA	NA	NA	NA	NA	NA	NA	NA	NA	NA	NA	NA	NA	NA	NA	NA	NA	NA	NA	NA	NA	NA	NA	NA	NA	NA	NA	NA
SH1-5l-1S-P-8	1 Cell HSC	5	Control	0h	Portal	NA	6	NA	NA	NA	NA	NA	NA	NA	NA	NA	NA	NA	NA	NA	NA	NA	NA	NA	NA	NA	NA	24.60787858	NA	NA	NA	NA	NA	NA	NA	NA	NA	NA	NA	NA	NA	NA	NA	NA	NA	NA	NA	NA	NA
SH1-5l-1S-C-6	1 Cell HSC	5	Control	0h	Central	NA	6	NA	NA	NA	19.59460516	NA	NA	NA	NA	NA	NA	NA	NA	NA	NA	NA	NA	NA	NA	NA	NA	NA	NA	NA	NA	NA	NA	NA	NA	NA	NA	NA	NA	NA	NA	NA	NA	NA	NA	NA	NA	NA	NA
SH1-5l-1S-C-7	1 Cell HSC	5	Control	0h	Central	NA	6	NA	NA	NA	17.57292511	NA	NA	NA	NA	NA	NA	NA	23.33436826	NA	NA	NA	NA	NA	NA	NA	NA	19.99999862	NA	NA	NA	NA	NA	NA	NA	NA	NA	NA	NA	NA	NA	NA	NA	NA	NA	NA	NA	NA	NA
SH1-2l-1S-P-8	1 Cell HSC	2	Ethanol	0h	Portal	NA	6	NA	NA	NA	15.47766487	NA	NA	NA	NA	NA	NA	NA	21.31942909	NA	NA	NA	NA	NA	NA	NA	NA	NA	NA	NA	NA	NA	NA	NA	NA	NA	NA	NA	NA	NA	NA	NA	NA	NA	NA	NA	NA	NA	NA
SH1-2l-1S-C-8	1 Cell HSC	2	Ethanol	0h	Central	NA	6	NA	NA	NA	21.8552565	NA	NA	19.40167232	NA	NA	15.76568543	NA	NA	NA	NA	NA	NA	NA	NA	NA	NA	16.42824554	NA	NA	19.89077164	NA	NA	NA	NA	NA	NA	NA	NA	NA	NA	NA	NA	16.39492329	NA	NA	NA	19.84663423	NA
SH1-2p-1S-P-9	1 Cell HSC	2	Ethanol	24h	Portal	NA	6	NA	NA	NA	17.20546405	15.93205953	19.6302587	16.46586901	13.28426924	15.06707411	16.41830043	14.33579804	NA	NA	16.95832725	17.32363138	15.6188199	NA	NA	NA	NA	15.71203955	NA	16.51091235	17.6364221	NA	17.46327795	21.89456597	17.77638673	16.52722789	NA	NA	NA	NA	NA	NA	NA	16.15051038	16.08523764	NA	NA	18.88629697	NA
SH1-2p-1S-C-7	1 Cell HSC	2	Ethanol	24h	Central	NA	6	16.32178107	15.36989503	20.58692057	NA	16.26553692	16.3870228	16.69585811	14.2919801	14.47744812	14.9039772	15.89143061	NA	NA	14.21490199	16.19876412	17.0416285	NA	NA	15.26423505	18.58467291	14.60058234	NA	15.46355416	NA	NA	NA	NA	NA	NA	NA	NA	NA	NA	NA	NA	NA	15.55758018	NA	NA	25.86301805	NA	NA
SH1-2p-1S-C-8	1 Cell HSC	2	Ethanol	24h	Central	NA	6	NA	NA	NA	NA	17.17550177	13.87436685	17.9649063	14.31564888	13.94752436	14.50388866	15.59617033	NA	NA	22.8678805	14.47806763	19.99499135	NA	NA	NA	NA	14.51853161	NA	17.41530934	16.59377441	NA	19.84191745	NA	16.28159598	16.91759519	NA	NA	NA	NA	NA	NA	NA	16.28630374	NA	NA	NA	NA	NA
SH1-2p-1S-C-9	1 Cell HSC	2	Ethanol	24h	Central	NA	6	NA	NA	22.9063851	16.9642706	16.77045461	NA	20.12026893	14.07712867	15.99550561	15.19624844	16.36804449	NA	NA	28.06460606	17.0522027	19.07861438	NA	NA	NA	NA	NA	NA	NA	16.34183001	17.82708863	NA	24.00358823	NA	16.38331083	NA	NA	NA	NA	NA	NA	NA	NA	NA	NA	NA	NA	NA
SH1-2p-1S-C-10	1 Cell HSC	2	Ethanol	24h	Central	NA	6	NA	18.22950979	NA	NA	16.53983513	22.68642411	22.54231911	14.19893854	16.25668422	NA	16.7826344	21.79133247	NA	NA	NA	23.23280999	NA	16.80353045	23.69737817	NA	NA	NA	NA	NA	NA	19.83067709	NA	20.6642736	16.79254878	NA	NA	NA	NA	NA	NA	NA	NA	NA	NA	NA	NA	NA
SH1-1l-1S-P-7	1 Cell HSC	1	Control	0h	Portal	NA	6	NA	NA	17.75262962	18.5854291	15.82393814	NA	17.44484252	14.73142937	14.77934967	16.76583739	15.46780019	NA	NA	NA	16.06289823	16.39381449	NA	NA	NA	NA	NA	NA	NA	19.96371178	19.84998378	NA	NA	NA	14.65003603	NA	NA	NA	NA	NA	NA	NA	NA	NA	NA	NA	NA	NA
SH1-1l-1S-P-8	1 Cell HSC	1	Control	0h	Portal	NA	6	NA	12.54697801	NA	NA	13.75384763	12.86473343	13.64606933	13.75562723	12.99096371	NA	15.69816033	22.15214964	NA	NA	NA	NA	NA	16.88141861	14.10300776	NA	NA	NA	NA	NA	NA	14.7077907	NA	12.9429039	13.65604401	NA	NA	NA	NA	NA	NA	NA	NA	NA	NA	NA	NA	NA
SH1-1l-1S-P-9	1 Cell HSC	1	Control	0h	Portal	NA	6	12.02070435	9.683927419	13.82915585	10.67466635	9.998005979	9.802205155	10.71866111	9.770674782	9.337811938	9.47915274	10.60125728	NA	NA	9.490771915	10.25967063	10.212337	NA	13.07769054	9.863572544	13.34357171	9.611578512	NA	9.714057105	NA	13.24148496	9.912975937	11.86765488	10.26329458	9.919502932	NA	NA	NA	NA	NA	NA	NA	9.821290996	14.9482346	NA	NA	25.73610612	NA
SH1-1l-1S-C-6	1 Cell HSC	1	Control	0h	Central	NA	6	18.47199317	15.71734976	20.87659956	16.09350829	17.66660797	16.08038833	15.79303728	12.57683291	15.805305	15.48161494	15.51190935	22.62941626	NA	14.86730626	15.15050212	18.21864304	NA	19.5304282	16.04070737	20.61870555	16.20905376	NA	15.53593733	20.40489887	19.76300086	14.37099408	NA	16.91033843	16.65897736	NA	NA	NA	NA	NA	NA	NA	14.97973259	14.97361652	NA	NA	NA	NA
SH1-1l-1S-C-9	1 Cell HSC	1	Control	0h	Central	NA	6	15.40456192	14.74670328	22.66181251	14.96937501	16.7352457	14.06995115	17.35270837	13.74379436	15.00956746	14.80408643	13.9598308	23.93951403	NA	16.5254384	17.19481541	22.41928236	19.73884824	19.79154164	15.63746306	22.1724634	15.59612124	NA	17.69609186	22.8838773	NA	14.76374205	NA	16.07102472	17.61252096	NA	NA	NA	NA	NA	NA	NA	15.27928606	13.08718941	NA	NA	NA	NA
SH1-1p-1S-P-10	1 Cell HSC	1	Control	24h	Portal	NA	6	18.60474746	16.12970729	NA	NA	15.62137133	14.45512871	17.31113203	16.65221703	NA	15.7738345	17.55894935	NA	NA	15.66921389	NA	16.24658005	NA	16.68669321	NA	22.17151357	15.07244135	NA	16.99219173	NA	NA	19.80259985	NA	16.70981768	17.43136025	NA	NA	NA	NA	NA	NA	NA	17.68247172	15.29477102	NA	NA	NA	NA
SH1-1p-1S-C-7	1 Cell HSC	1	Control	24h	Central	NA	6	NA	14.93985888	NA	NA	15.76027906	15.28351815	18.40902764	17.10780435	15.50447903	16.75288139	15.98429153	NA	NA	15.31987608	16.02550401	NA	NA	NA	16.56192653	NA	16.22011619	NA	15.68881535	NA	NA	16.26679336	NA	16.59294553	15.92593689	NA	NA	NA	NA	NA	NA	NA	17.08088064	14.5982735	NA	NA	NA	NA
SH1-3l-1S-P-11	1 Cell HSC	3	Control	0h	Portal	NA	6	21.593367	NA	NA	NA	NA	14.3908217	16.96411061	16.02527838	NA	15.67828744	24.30352347	NA	NA	24.46206399	NA	15.35088888	NA	18.09098555	NA	18.78462325	14.64971508	NA	14.53520178	15.62678699	NA	15.56012844	NA	20.27292604	15.27238054	NA	NA	NA	NA	NA	NA	NA	15.90150253	NA	NA	NA	NA	NA
SH1-3l-1S-P-13	1 Cell HSC	3	Control	0h	Portal	NA	6	NA	15.16583591	NA	NA	16.99587205	15.14676798	17.32538662	13.87486827	15.62439526	13.97312293	NA	NA	NA	15.56872456	15.90993662	NA	NA	NA	18.16422694	NA	15.01945854	NA	16.09872105	NA	NA	15.16593473	17.94161343	15.41406575	16.58220143	NA	NA	NA	NA	NA	NA	NA	15.48835048	16.61390713	NA	23.36020295	NA	NA
SH1-3l-1S-C-13	1 Cell HSC	3	Control	0h	Central	NA	6	14.57590612	NA	NA	12.4995072	NA	13.35231213	13.9965668	12.14395824	12.33958542	12.44051832	12.79986472	NA	NA	NA	13.30988344	12.17223383	NA	21.15805529	13.05020995	16.27833703	13.03740262	NA	12.17787905	12.90918236	NA	12.48777786	16.00338773	13.46973606	13.07954871	NA	NA	NA	NA	NA	NA	NA	12.93181409	NA	NA	NA	NA	NA
SH1-2p-1S-P-10	1 Cell HSC	2	Ethanol	24h	Portal	NA	6	NA	NA	NA	NA	NA	NA	NA	12.98498742	14.42521591	NA	NA	NA	NA	NA	NA	22.82264554	NA	NA	NA	NA	NA	NA	14.44597987	NA	NA	NA	NA	15.79970059	NA	NA	NA	NA	NA	NA	NA	NA	NA	NA	NA	NA	NA	NA
SH1-2p-1S-P-11	1 Cell HSC	2	Ethanol	24h	Portal	NA	6	13.73850354	9.482321097	14.3571111	10.73234656	10.0459309	9.493914562	9.73968148	9.732620295	9.600205404	9.638919267	9.66725969	10.80952707	NA	9.688522301	10.08127176	9.54769653	10.13308271	NA	10.02642118	13.73933819	9.742348137	NA	9.324104385	9.427672076	12.79819783	9.796439095	8.807614705	9.496358046	9.877088346	NA	NA	NA	NA	NA	NA	NA	9.598917846	10.59581002	NA	NA	NA	NA
SH1-2p-1S-C-11	1 Cell HSC	2	Ethanol	24h	Central	NA	6	14.87082438	NA	NA	NA	NA	NA	NA	10.82355392	10.8163217	NA	NA	10.52684444	NA	NA	NA	NA	NA	NA	NA	NA	NA	NA	10.41956049	NA	NA	NA	NA	10.77624994	NA	NA	NA	NA	NA	NA	NA	NA	NA	11.37810001	NA	NA	NA	NA
SH1-1p-1S-P-11	1 Cell HSC	1	Control	24h	Portal	NA	6	17.70028813	12.04420367	17.78584071	13.80272168	13.54367271	12.96038234	14.83721658	13.96418152	14.44129415	13.71300315	13.73569946	17.4311829	NA	13.50888567	13.38321639	12.01739229	12.81181889	NA	12.9793132	17.72444697	13.36529386	NA	12.48257754	13.23776994	NA	12.66872616	12.73271285	13.26367125	12.88449765	NA	15.03416361	13.91619372	19.8340897	NA	10.99974597	12.95677295	13.80048819	11.83700481	NA	NA	NA	14.50792475
SH1-4l-1S-P-12	1 Cell HSC	4	Ethanol	0h	Portal	NA	6	14.2692744	13.35490796	27.88842606	14.40430956	15.46184276	14.28207935	14.46204141	13.57820791	16.48597865	20.66207519	13.57012312	25.71709525	NA	15.13141752	14.4237412	18.87314423	14.37705925	15.06229106	13.52402345	18.40300558	14.16237663	NA	13.54031862	12.88366056	26.09589493	13.369263	14.87145494	25.76109807	14.04750072	NA	15.53103455	NA	19.84298708	NA	NA	25.49230609	13.11074734	12.60674622	NA	NA	NA	25.78791703
SH1-4l-1S-P-14	1 Cell HSC	4	Ethanol	0h	Portal	NA	6	NA	NA	NA	NA	NA	NA	NA	14.27908905	NA	NA	NA	16.68975394	NA	NA	NA	14.44168076	23.23365032	NA	NA	NA	NA	NA	NA	NA	NA	NA	NA	NA	27.62253826	NA	NA	NA	NA	NA	NA	NA	NA	15.84718736	NA	NA	NA	NA
SH1-4l-1S-P-13	1 Cell HSC	4	Ethanol	0h	Portal	NA	6	NA	NA	NA	NA	NA	NA	19.34373265	NA	NA	NA	NA	NA	NA	NA	NA	NA	NA	NA	NA	NA	NA	NA	NA	NA	NA	24.74840772	NA	NA	24.83151413	NA	NA	NA	NA	NA	NA	NA	NA	14.7570889	NA	NA	NA	NA
SH1-4l-1S-C-11	1 Cell HSC	4	Ethanol	0h	Central	NA	6	NA	NA	NA	NA	NA	NA	NA	13.01014117	NA	NA	NA	23.04520442	NA	NA	NA	11.72881336	NA	NA	NA	NA	NA	NA	NA	NA	NA	NA	NA	NA	NA	NA	NA	NA	NA	NA	NA	NA	NA	NA	NA	NA	NA	NA
SH1-4l-1S-C-15	1 Cell HSC	4	Ethanol	0h	Central	NA	6	NA	NA	NA	NA	NA	NA	NA	NA	NA	NA	NA	17.38605292	NA	NA	NA	NA	NA	NA	NA	NA	NA	NA	NA	NA	NA	12.26793194	NA	NA	12.76331636	NA	NA	NA	NA	NA	NA	NA	NA	12.1955816	NA	NA	NA	NA
SH1-4p-1S-P-7	1 Cell HSC	4	Ethanol	24h	Portal	NA	6	NA	NA	NA	NA	NA	NA	NA	15.72731801	NA	NA	NA	NA	NA	NA	NA	22.78464938	NA	NA	NA	NA	NA	NA	NA	17.09205951	NA	NA	NA	NA	27.39358488	NA	NA	NA	NA	NA	NA	NA	NA	13.69983237	NA	NA	NA	NA
SH1-4p-1S-P-8	1 Cell HSC	4	Ethanol	24h	Portal	NA	6	19.49449801	12.20022296	15.80229848	14.30217667	12.96849883	12.11958877	11.97789942	12.37154678	12.565079	12.159723	13.10856602	21.04814559	NA	13.51206384	12.50132337	11.69231336	12.43133225	NA	13.09078692	15.56134739	12.82759988	NA	12.86045453	12.97526692	25.44000314	12.59057428	11.74786139	13.38131283	13.70451239	NA	NA	12.33611829	18.03079749	NA	NA	25.96631504	13.59229784	13.29940718	NA	26.88095412	NA	NA
SH1-4p-1S-C-7	1 Cell HSC	4	Ethanol	24h	Central	NA	6	NA	NA	NA	NA	NA	NA	NA	15.71620314	NA	NA	NA	NA	NA	NA	NA	NA	NA	NA	NA	NA	NA	NA	NA	NA	NA	NA	NA	NA	NA	NA	NA	NA	NA	NA	NA	NA	NA	14.89201504	NA	NA	NA	NA
SH1-4p-1S-C-8	1 Cell HSC	4	Ethanol	24h	Central	NA	6	19.79956627	13.90594038	19.2708481	16.18861337	15.0416547	14.63788169	14.57771472	13.40461963	14.45894388	15.8285153	15.79525016	NA	NA	NA	14.83009487	22.42785437	15.10846205	NA	15.86517422	18.5303241	NA	NA	NA	14.26482997	NA	14.46440428	NA	14.71064259	16.04657775	NA	NA	NA	NA	NA	NA	NA	14.59138412	14.97704772	NA	NA	NA	NA
SH1-3l-1S-P-14	1 Cell HSC	3	Control	0h	Portal	NA	6	19.7004992	12.60958245	16.95607914	13.41573874	14.9308734	NA	12.66985751	12.08460582	12.99117896	14.61422171	13.81220697	20.19256301	NA	13.91266002	15.7445029	10.86826479	15.79455681	NA	NA	16.40870435	14.71691752	NA	11.47941738	NA	NA	13.80700574	12.18711365	NA	13.83676938	NA	NA	14.62611712	18.90265581	NA	NA	NA	NA	11.99530019	NA	NA	NA	NA
SH1-3l-1S-P-15	1 Cell HSC	3	Control	0h	Portal	NA	6	16.34480996	13.03654692	NA	15.06935015	14.19208326	15.5384759	13.91934383	13.66252263	12.93952057	14.25517762	NA	15.05229904	NA	NA	15.58482661	NA	15.9236859	NA	14.60858603	16.97164612	NA	NA	NA	13.09494835	NA	13.34356676	NA	15.53201783	13.43896205	NA	NA	NA	NA	NA	NA	NA	15.42060847	12.21316956	NA	NA	NA	NA
SH1-3l-1S-P-16	1 Cell HSC	3	Control	0h	Portal	NA	6	16.16739177	11.88276042	17.18246693	12.65410414	12.58725291	11.69733013	12.11953916	11.74741033	11.96134693	11.75949469	12.26080992	15.6239304	NA	11.82552401	11.96099073	11.2789737	12.40064314	NA	11.78204959	15.36550726	11.71790999	NA	10.73159097	12.07772243	14.85111116	11.56270636	11.14092913	12.19847695	11.952845	NA	13.6669248	11.72191431	16.77685378	NA	12.54669684	NA	NA	12.33400435	NA	NA	21.88124403	NA
SH1-3l-1S-P-17	1 Cell HSC	3	Control	0h	Portal	NA	6	8.362466931	5.21153369	NA	5.901991312	5.130709632	5.026134868	5.232565913	5.31849175	4.926146358	4.980874793	NA	8.299466178	NA	4.970318186	5.224721882	5.09891048	5.589019693	10.70691344	5.321408844	8.335667472	5.154653347	NA	4.825089767	5.100942927	NA	5.211762199	4.572488807	5.087025675	5.350884781	NA	11.19277828	5.394081963	8.203161409	NA	7.564642048	8.740081053	5.405974791	4.817324795	NA	NA	NA	NA
SH1-3l-1S-P-18	1 Cell HSC	3	Control	0h	Portal	NA	6	16.42738982	14.07498487	15.87574651	13.82816941	12.5700676	14.07750032	13.71410718	12.3307102	13.36064786	12.17311787	12.79338768	19.27221527	NA	13.13783345	13.04063247	12.87754194	14.91380343	NA	13.35373741	16.17058265	13.46231095	NA	11.92312724	14.22040354	21.76505233	14.07281682	12.32305809	13.41357333	14.6347286	27.76000508	NA	13.97136901	17.05127705	NA	12.67098271	NA	15.19329738	11.82401388	NA	NA	NA	14.79563588
SH1-3l-1S-P-19	1 Cell HSC	3	Control	0h	Portal	NA	6	16.34894926	15.53441866	18.31500865	15.16036689	13.97195233	14.1311426	13.68961202	15.8269463	NA	14.1053732	14.29879265	20.49861585	NA	13.63038696	14.14766032	14.40495499	14.90615503	NA	13.26485654	18.12389896	13.80721204	NA	13.71996279	14.03047029	22.40127476	NA	14.29117691	14.20529109	NA	NA	NA	14.91413379	18.63154911	NA	NA	NA	15.6326713	12.92633634	NA	NA	23.31057587	NA
SH1-3l-1S-C-15	1 Cell HSC	3	Control	0h	Central	NA	6	14.47029783	13.42269244	16.86131545	13.20903221	14.19119139	12.77362957	13.35525768	11.4272575	11.81304524	14.34641459	12.79469655	14.16341032	NA	13.42901665	12.73722351	16.94655616	13.81065124	NA	13.77012884	16.15923585	14.71242077	NA	11.75184726	12.7772821	NA	13.21664036	13.55262143	14.1126756	12.55265724	NA	NA	13.33588045	18.10395826	NA	13.11595252	NA	13.96629075	13.82236969	NA	NA	NA	12.87384392
SH1-3l-1S-C-18	1 Cell HSC	3	Control	0h	Central	NA	6	NA	11.94688658	18.48730374	12.47547855	14.88324736	17.02733387	12.93968526	13.70690662	NA	13.99694765	14.55736215	NA	NA	13.34188943	14.02474346	11.39543924	14.31770747	NA	13.65188704	18.14126779	13.84712602	NA	10.78541438	21.95330574	NA	NA	15.4833333	13.18526932	NA	NA	NA	13.96792469	19.10456922	NA	NA	NA	13.72204415	11.56444892	NA	NA	NA	NA
SH1-3l-1S-C-19	1 Cell HSC	3	Control	0h	Central	NA	6	16.23246858	11.80583749	17.77603693	12.79703863	12.93741721	12.47463181	12.47908297	13.55570599	12.51754284	11.5382167	11.59178791	16.74607239	NA	11.9270275	12.43290242	NA	12.89224325	NA	11.81363844	16.45946842	11.68584003	NA	12.47638078	12.56187375	NA	12.07188734	11.79878305	13.01516985	13.23382869	NA	NA	13.31846717	17.50877712	NA	11.3508443	14.26146448	11.97117546	11.54027205	NA	NA	NA	NA
SH1-3p-1S-P-11	1 Cell HSC	3	Control	24h	Portal	NA	6	NA	12.10149173	16.56184349	12.91294923	11.42578331	11.40562278	11.22178321	10.73090352	11.470179	11.53961218	12.28626505	NA	NA	11.6244715	11.64630327	11.10320922	12.2298168	15.64705864	12.39272946	15.7595324	11.93298965	NA	11.32777467	11.64551525	12.27351362	11.76826871	10.84296803	11.62125338	NA	NA	NA	11.84177686	19.04279814	NA	NA	12.47151443	11.84249713	11.61894117	NA	NA	NA	NA
SH1-3p-1S-P-12	1 Cell HSC	3	Control	24h	Portal	NA	6	16.44098976	12.218509	19.43804033	12.86973289	13.41446686	13.24398791	12.54275963	12.4581908	12.63369535	12.50557245	13.1333061	15.16507521	NA	12.61531663	12.65176995	12.11362897	13.3506638	23.588036	13.3953302	17.63236976	12.97425907	NA	12.15704998	13.63462732	NA	12.82969902	12.3125414	12.77157677	14.29724073	NA	NA	13.49899955	18.53113414	NA	12.40425667	12.81859328	12.87441443	12.33873848	NA	NA	NA	NA
SH1-3p-1S-P-14	1 Cell HSC	3	Control	24h	Portal	NA	6	NA	NA	NA	15.08318996	NA	NA	NA	15.11381694	NA	26.7146434	NA	20.08173803	NA	NA	NA	23.06608571	NA	NA	22.09155552	21.14620113	NA	NA	NA	22.32075651	NA	27.23581338	NA	NA	25.0573829	NA	NA	NA	NA	NA	NA	NA	27.23231723	15.22623295	NA	NA	NA	NA
SH1-3p-1S-P-15	1 Cell HSC	3	Control	24h	Portal	NA	6	18.03650189	13.80944843	19.66562611	15.11691803	13.10993133	13.21088941	14.02404485	14.05170169	14.07699544	14.0900736	15.06512781	13.64447595	NA	13.14042131	13.97837027	12.20269154	14.92033361	NA	15.09759721	17.94123392	14.90123547	NA	13.47735954	13.97958909	15.67048175	13.80775374	12.51802871	13.793435	14.0444153	NA	NA	13.68922818	20.66081713	NA	20.82405992	15.65344301	14.62938026	13.12727807	NA	NA	NA	NA
SH1-3p-1S-C-11	1 Cell HSC	3	Control	24h	Central	NA	6	NA	NA	NA	9.975336964	NA	NA	NA	9.131807516	NA	NA	NA	9.704270717	NA	NA	NA	NA	NA	NA	9.739365989	14.53448425	NA	NA	NA	NA	NA	NA	NA	NA	NA	NA	NA	NA	NA	NA	NA	NA	NA	NA	NA	NA	NA	NA
SH1-3p-1S-C-12	1 Cell HSC	3	Control	24h	Central	NA	6	19.63694087	22.30099061	NA	22.31855298	21.54939626	15.9940768	22.25884388	15.10414051	14.83262769	21.06808921	22.23417465	18.72938064	NA	21.52539029	20.78551543	19.60945923	21.95971713	NA	20.86713064	NA	21.81237686	NA	20.26253487	17.35367844	22.76063539	21.56062643	21.35896955	21.61313222	23.00961966	NA	NA	21.53121808	NA	NA	NA	NA	21.52560762	14.21077587	NA	NA	NA	NA
SH1-3p-1S-C-15	1 Cell HSC	3	Control	24h	Central	NA	6	14.08837066	11.91646667	13.67547762	11.79015877	11.58599482	11.86841627	11.69482361	10.8995163	11.24983455	11.7677292	11.63431989	11.79408642	15.53573723	11.81557461	11.75537369	10.36741381	11.60708618	14.8702997	11.61993923	14.33209803	11.37058831	NA	10.9701805	12.04626618	15.96347711	11.1619054	11.17465154	11.58089772	12.66536569	NA	16.40304722	11.63258417	16.30016547	12.40026564	12.9668865	14.27824584	11.19504055	11.12009673	16.96386232	NA	NA	15.12976548
SH1-6l-1S-C-11	1 Cell HSC	6	Ethanol	0h	Central	NA	6	15.85900553	NA	NA	NA	12.48498814	12.54031476	12.34937639	13.2743235	11.53319009	11.79047156	13.51765434	13.71736073	NA	NA	12.35479365	10.59457828	12.16533854	NA	15.86505146	NA	12.51621971	NA	11.63380093	12.21109962	NA	13.83125117	11.01481795	11.50625078	13.07711833	NA	NA	NA	NA	NA	9.447277259	NA	11.37930802	9.033803408	NA	NA	NA	NA
SH1-6l-1S-C-13	1 Cell HSC	6	Ethanol	0h	Central	NA	6	24.99348491	13.46210353	NA	15.66331641	13.7496153	NA	15.31559601	14.07552437	12.65887931	14.85813754	15.67310386	14.28047465	NA	14.45700761	15.92627672	13.30787778	14.88811244	NA	14.15862116	20.52970165	15.72978747	NA	12.67431739	21.05176625	NA	14.75791935	11.90705097	13.81992775	13.37171036	NA	NA	16.14184331	NA	NA	NA	NA	15.62463444	10.57884868	NA	NA	NA	NA
SH1-6l-1S-C-15	1 Cell HSC	6	Ethanol	0h	Central	NA	6	NA	24.63605722	16.96649904	25.08443474	14.80690396	14.49849318	18.56816948	14.31310111	15.10548416	20.85402867	13.49032256	16.53189717	NA	24.25225717	25.8150833	16.74168547	13.77185864	21.3077168	18.20520043	24.65358805	15.15260091	NA	12.99724753	14.05490114	21.22237327	19.19353239	19.49983357	14.50269452	14.34441358	NA	27.8308145	15.09918627	19.51021679	23.25073907	15.95660533	26.38660619	20.09153086	12.8190468	NA	NA	19.51312764	14.45630891
SH1-6l-1S-C-16	1 Cell HSC	6	Ethanol	0h	Central	NA	6	17.78917886	14.65842404	19.67893798	25.37189835	14.905668	NA	15.66226623	14.30610229	NA	14.83122003	14.80803109	15.38890985	NA	15.54101961	14.96795556	11.81558219	13.72695482	NA	14.85518634	19.26954379	22.8328056	NA	12.98254414	NA	NA	23.70367606	13.3433264	NA	15.12157959	NA	14.15106094	26.04086322	NA	NA	NA	NA	14.75331484	13.58794442	NA	NA	NA	NA
SH1-1l-10S-C	10 Cell Pool HSC	1	Control	0h	Central	NA	6	NA	NA	13.15488857	NA	9.73413168	9.235250713	9.309083349	9.340526258	9.171550446	NA	9.448901947	11.05193511	NA	NA	NA	NA	9.632456162	NA	9.100138582	NA	9.190395044	NA	8.551490708	9.135598133	NA	NA	8.808105019	9.214952771	9.659577707	NA	NA	10.01030628	18.54249812	NA	NA	NA	NA	10.07672203	NA	NA	NA	11.76633271
SH1-1p-10S-R	10 Cell Pool HSC	1	Control	24h	R	NA	6	12.0578832	9.197123137	10.94174682	NA	9.864840787	9.194497076	9.061693999	9.480218175	NA	8.954628485	9.365920253	9.43831391	NA	9.17637995	9.617725236	8.518081183	9.435253168	NA	9.24645121	14.55617	9.68218996	NA	8.547235381	8.998217187	NA	9.15810356	8.838273611	NA	9.609586799	NA	12.69383412	NA	16.78300911	NA	9.481760236	NA	9.295789857	10.18172245	NA	NA	20.73408349	NA
SH1-2p-10S-P	10 Cell Pool HSC	2	Ethanol	24h	Portal	NA	6	14.21549287	10.64607094	18.61804878	11.52371754	11.18991945	10.22957555	10.46795612	10.3123089	9.556095905	9.901030292	12.09749059	12.60140433	NA	9.993565106	11.27967685	10.67538398	12.74624648	12.76248036	9.798100392	21.06924439	10.14050173	11.15017164	9.681758828	11.93511918	13.00719417	10.98694952	10.22274485	10.76502965	10.15598767	NA	NA	NA	NA	NA	NA	NA	11.00278117	11.80102016	NA	NA	NA	17.31094887
SH1-5l-10S-C+P	10 Cell Pool HSC	5	Control	0h	Central+Portal	NA	6	16.62762688	12.56987386	17.57206721	11.63601568	12.81070968	11.96182643	12.30096845	12.5045028	10.68385735	11.49317186	12.52521282	14.05630316	NA	11.71625592	13.17020119	10.66775727	12.35121744	16.41610751	11.44314919	20.73781645	11.80527343	11.68099796	10.38889787	12.2054497	13.88201955	11.15666865	11.24412054	12.1789992	11.236966	20.45084698	17.77118137	16.73547229	NA	NA	12.22335979	14.86591443	11.77047037	11.46084689	NA	NA	20.65213688	12.80758784
SH1-5p-10S-C	10 Cell Pool HSC	5	Control	24h	Central	NA	6	15.34234041	10.83231099	14.27715897	11.45602955	13.00119142	11.51599019	10.94262907	11.52061297	10.43450248	11.51048263	12.19934963	12.55651129	NA	11.044591	10.88377222	11.37208398	11.76159666	18.40451335	11.35266184	16.86117888	11.35160079	11.52179041	10.5760585	11.58533799	15.56842058	11.84244577	9.739679509	11.25945402	10.98496343	NA	NA	NA	NA	NA	NA	NA	10.80115201	12.17646038	NA	16.50593016	NA	14.41371768
SH1-6l-10S-P	10 Cell Pool HSC	6	Ethanol	0h	Portal	NA	6	14.15064432	11.97893748	14.79624311	11.59412162	12.3748954	12.32843263	11.97626768	11.92266181	10.97862275	11.13784357	11.85027395	13.20724356	NA	10.89264734	12.64160541	10.12980154	12.01563596	16.46162836	10.70820441	18.55855134	11.59275479	11.18331486	9.639507696	11.31153993	14.56271544	10.98341049	10.60892515	11.43640713	12.03775084	NA	16.78571393	13.12937478	NA	NA	10.11110735	13.04926769	11.51129278	11.65342625	NA	NA	21.00624465	11.45945356
SH1-6l-10S-C	10 Cell Pool HSC	6	Ethanol	0h	Central	NA	6	14.33994971	10.76327925	14.59798156	11.29753901	11.42602362	11.8025358	10.76943634	10.89543592	10.8730847	10.16570453	11.11977734	12.71551212	NA	10.6260295	10.98543845	12.6703796	10.67423802	12.94767571	10.82925268	12.99064267	10.67909072	12.65120124	9.703116327	11.49794344	13.45545763	12.3355985	9.88961777	12.12827187	12.68881235	NA	NA	15.51056391	6.808153352	15.73248679	15.18161499	15.33696967	12.67894334	13.04213749	17.01845654	16.56066376	NA	13.96785907
SH1-6l-10S-R	10 Cell Pool HSC	6	Ethanol	0h	R	NA	6	23.11317448	15.40872085	18.6920501	14.99462823	15.15357092	13.95999412	24.51099369	14.45370811	13.6057649	14.14535032	13.63536136	25.09025381	NA	13.72341709	14.11832117	12.86126352	16.73459616	NA	14.612882	22.02926288	14.80975397	15.128248	12.5786884	15.35556833	14.62411946	13.72574098	13.74764798	14.74057074	14.43846222	NA	NA	NA	NA	NA	19.14291685	20.06216106	13.37686341	14.21709722	NA	NA	NA	14.31309975
RNA- 1ng	Standard	NA	Cont-RNA			1000	6	15.43678339	9.719152921	13.33586996	11.08836232	14.85689646	10.03148999	9.019967907	10.9416638	8.860499178	10.82509593	9.433155891	7.027060237	NA	10.08898812	9.175269607	9.251311128	9.938050572	9.341629408	11.38218571	16.70652534	12.80524755	19.17671671	8.463757447	11.29617672	7.574131585	11.62812747	8.668245908	9.167720984	11.28125345	NA	NA	NA	NA	NA	NA	NA	12.61014331	5.737418779	NA	NA	NA	8.943918426
RNA- 500pg	Standard	NA	Cont-RNA			500	6	NA	12.35864858	18.9279587	14.38601771	17.6476963	13.14311854	NA	13.80916903	10.75389752	13.08060125	12.44836262	10.40252253	NA	13.19123333	12.8146552	12.79301419	13.05401628	NA	13.37469927	NA	14.06081836	17.43361809	11.36753194	13.68451854	10.86742986	12.9265102	10.90176994	11.49570621	14.91465142	21.62871766	NA	NA	NA	NA	22.13891477	26.59297724	15.86436537	9.298350612	NA	17.65866065	23.32831414	14.58726678
RNA- 250pg	Standard	NA	Cont-RNA			250	6	19.46818823	14.66014907	24.59689023	14.91390036	16.96628572	13.37544928	12.21387142	NA	12.43951923	14.09155884	NA	NA	NA	12.61216793	13.13710579	NA	NA	12.82490608	14.23799743	21.29166922	16.7566462	NA	NA	17.38361687	NA	15.37452101	NA	14.438295	14.85143977	21.64898283	NA	NA	NA	NA	NA	NA	NA	NA	NA	16.3883269	NA	NA
RNA- 125pg	Standard	NA	Cont-RNA			125	6	NA	15.44214441	18.69606721	15.48973392	19.14993953	13.55257279	13.18023158	14.84952929	13.12968843	16.59544689	14.77963792	12.7832538	NA	14.46356696	14.79430717	14.74730886	NA	14.11196067	14.7225122	NA	NA	NA	12.53532261	16.78739915	12.41360555	20.02662629	13.49193696	14.39385613	13.7945976	23.93081965	NA	NA	NA	NA	NA	NA	NA	13.22394763	NA	NA	NA	18.95911361
RNA- 62.5g	Standard	NA	Cont-RNA			62.5	6	16.93520609	14.28343953	NA	16.42614407	17.88305753	13.96981829	13.46638978	15.77665385	13.69319448	15.5024401	15.56181082	13.09345387	NA	13.95552987	14.37368354	15.7206352	18.91007192	13.60706082	15.38388777	NA	16.3430154	NA	14.63923304	NA	14.2262248	19.01404212	14.74647791	16.8511584	14.22827564	NA	NA	NA	NA	NA	NA	NA	NA	14.20817182	NA	17.88966247	19.09784714	19.36619725
RNA- 31.25pg	Standard	NA	Cont-RNA			31.25	6	NA	15.88388824	18.64822136	15.58909296	25.03702534	NA	14.82924507	18.33201364	14.43598293	16.40005931	17.43094484	14.52445035	NA	15.89069478	16.11787399	19.9901543	19.26652541	NA	NA	NA	NA	NA	21.81608743	16.91892395	15.44791764	NA	15.7429336	13.94366726	23.61085028	NA	NA	NA	NA	NA	NA	NA	NA	13.69233319	NA	NA	NA	18.2173155
pre-H2O	Blank	NA				0	6	26.09832823	21.05291166	NA	21.52169003	22.58150655	NA	19.8591681	20.33222492	NA	NA	NA	NA	NA	22.17805638	NA	23.79027446	NA	19.9951711	NA	NA	NA	NA	NA	19.71899496	21.35601299	NA	21.70628166	NA	NA	NA	NA	NA	NA	NA	18.90876827	NA	NA	15.37378994	NA	25.38001155	NA	NA
H2O	Blank	NA				0	6	NA	NA	NA	NA	NA	NA	NA	NA	NA	NA	NA	NA	NA	NA	NA	NA	NA	NA	NA	NA	NA	NA	NA	NA	NA	NA	NA	NA	NA	NA	NA	NA	NA	NA	NA	NA	NA	NA	NA	NA	NA	NA
[truncated: 54 more columns]
