# Supplementary material for: Cellular network modeling and single cell gene expression analysis reveals novel hepatic stellate cell phenotypes controlling liver regeneration dynamics
Source: BMC Syst Biol. 2018 Oct 3;12:86. doi: 10.1186/s12918-018-0605-7 (PMC6171157; doi:10.1186/s12918-018-0605-7)
Supplement: Supplementary file 5 — Zip file containing the raw mRNA expression data generated from single cells used in this manuscript. Data were manually inspected for reactions with CT values above those for water (below the limit of detection). These reactions were manually failed resulting in their removal from the data sets. Processed and unprocessed data are included. (ZIP 2160 kb) [file 12918_2018_605_MOESM5_ESM.zip › sc-rna-expression-data/Processed data/SH1-HSC-3-7-DataPostQC.txt]

Name	SampleType	AnimalID	Treatment	Time	AnatomicalRegion	Concentration	PreAmp	GFAP	Acta2	IL1rap	Ctgf	Tnf	FGF1	TIMP2	Npy	Lrat	Plat	Cd38	Ccnd1	Ptprz1	CD48	Col1a1	Col5a1	ICAM1	JAK2	LAMA2	MMP2	MMP8	NOS2	Reln	Kitlg	Smad4	SOX17	Fap	Tgfa	Egf	Acvrl1	Col6a1	Cspg4	Mmp9	Timp3	Col3a1	Mapk1	Plaur	Ppara	Pecam1	Itgam	Itgad	Mrc1
SH1-2l-1S-P-5	1 Cell HSC	2	Ethanol	0h	Portal	NA	7	18.21571036	15.83950078	18.70635442	15.10119	NA	14.11492948	14.61449471	13.56734975	13.57784218	14.22832888	14.81155134	22.75210022	NA	14.73845063	14.50993508	14.37298907	14.35713576	NA	15.20453745	20.5314533	14.7675818	NA	14.20956655	14.03887727	NA	13.00709359	14.12338087	14.76258172	15.1025887	NA	NA	23.5990405	NA	NA	NA	NA	14.32377536	NA	NA	NA	NA	13.49402209
SH1-2l-1S-P-6	1 Cell HSC	2	Ethanol	0h	Portal	NA	7	15.69969145	12.3024826	17.17503115	12.39856383	NA	13.02166409	11.93212205	11.75874244	12.1063249	11.81986192	12.69091973	NA	NA	11.98768182	12.29772644	12.19950738	12.45284958	NA	11.96090332	19.7258423	12.29025571	NA	11.51831527	12.69384556	14.29982539	12.07991733	11.59610711	12.11761255	12.38090128	21.70518342	NA	17.23240092	20.73490434	15.60199346	NA	15.24506335	12.15780997	23.49352981	NA	NA	19.28771601	13.98409048
SH1-2l-1S-C-4	1 Cell HSC	2	Ethanol	0h	Central	NA	7	15.56742039	13.47936303	15.81907261	14.99263131	NA	12.87069137	12.26839057	13.09348599	12.32971517	14.11317111	13.1397898	NA	NA	12.76529068	13.03771054	13.38145262	13.55401676	NA	13.24374886	19.35738036	12.76360479	NA	12.63053562	12.8183821	NA	13.61902189	12.25200687	12.84313014	13.32650299	NA	NA	NA	NA	NA	NA	NA	11.94737534	NA	NA	NA	NA	14.40641517
SH1-2l-1S-C-6	1 Cell HSC	2	Ethanol	0h	Central	NA	7	17.68753622	13.91292979	17.49350924	14.62002775	NA	13.28300882	15.80738246	5.834135971	11.90209094	11.42247893	10.97649976	NA	NA	14.25301904	14.4439343	12.69111048	14.59943653	NA	14.16297963	21.94018773	15.06858598	NA	14.20698802	13.89998462	NA	14.06332635	13.37538339	14.59837889	14.71187488	NA	NA	19.00182115	20.93171314	NA	NA	NA	13.30761321	NA	NA	NA	NA	NA
SH1-2p-1S-P-3	1 Cell HSC	2	Ethanol	24h	Portal	NA	7	15.9586279	12.79650837	18.59317601	13.03351265	NA	12.74921826	13.3030119	12.06347772	12.4792474	14.14971044	14.21926264	12.23937877	NA	12.48028504	13.12626992	12.37555573	13.60735323	NA	13.47760617	20.67168084	11.96244586	NA	12.79032417	12.78972621	15.97556275	13.93484926	13.25362965	12.85439434	12.65433584	NA	NA	18.8960487	18.27482793	NA	NA	14.84191075	13.0122747	NA	NA	NA	NA	NA
SH1-2p-1S-P-4	1 Cell HSC	2	Ethanol	24h	Portal	NA	7	14.49038062	11.14715168	15.0781895	10.83275422	NA	10.58818021	10.86165772	11.30808791	11.00433109	10.60229921	11.22753258	12.05499251	NA	10.55451457	11.27323494	11.36450215	11.21251607	NA	10.74632346	18.36644535	10.72181183	NA	10.44206852	10.58307409	NA	11.15628243	10.66080507	10.42983892	11.21197463	NA	NA	16.82011281	17.15622256	NA	NA	NA	10.75006762	NA	NA	NA	NA	NA
SH1-2p-1S-P-5	1 Cell HSC	2	Ethanol	24h	Portal	NA	7	17.31935842	13.2004282	19.02379088	14.09783116	NA	13.78122527	14.63759051	13.22194942	13.94881133	13.71888407	13.88639226	15.05173667	NA	14.05592964	13.42052362	13.46327259	14.57728758	NA	13.19219369	21.37549415	13.52979575	NA	12.69119157	13.31390228	NA	14.0004737	13.14368269	13.28690643	13.2554829	NA	NA	19.39450097	26.60689958	NA	NA	NA	12.89460596	NA	NA	NA	NA	NA
SH1-2p-1S-C-4	1 Cell HSC	2	Ethanol	24h	Central	NA	7	13.43782589	10.1544711	14.70059137	10.54218403	NA	9.833938892	9.80150129	10.66064138	10.25720523	9.977691345	10.40945485	11.66104903	NA	9.821284961	9.006009512	9.890771464	10.34848938	NA	10.66793038	17.5224218	10.22872605	NA	10.40638892	9.573068659	14.4356567	10.30363261	9.952340906	10.02415684	10.81867721	NA	NA	15.52051349	17.57205556	NA	NA	11.10500189	9.960391425	NA	NA	NA	NA	NA
SH1-2p-1S-C-5	1 Cell HSC	2	Ethanol	24h	Central	NA	7	13.88948372	11.61678417	15.62321338	11.95335289	NA	11.03079983	11.92981422	11.03213449	12.02532844	11.53487122	12.06044751	12.54505847	NA	11.11189245	11.55639181	11.47794399	12.18318998	NA	12.03142661	18.67250961	11.50484849	NA	11.140411	10.82613983	NA	11.61961126	10.84979756	11.60888978	11.79254565	NA	NA	NA	NA	NA	NA	NA	11.42366196	NA	NA	NA	NA	NA
SH1-2p-1S-C-6	1 Cell HSC	2	Ethanol	24h	Central	NA	7	15.63902141	12.05846361	18.25909338	13.24005032	NA	12.47705862	12.81472331	12.46774617	13.08680791	12.52897528	12.94899693	13.02737793	NA	12.9435573	12.85240248	12.56117775	13.21603832	16.525846	13.33292141	19.46497238	12.77305357	NA	11.4144577	13.09376598	16.60482522	12.99776056	12.23108401	12.47379101	13.40243098	NA	16.58347785	18.07913698	20.5866194	17.68994264	11.51913354	14.82040495	12.71900736	13.9152188	16.02215351	NA	NA	13.60583757
SH1-1l-1S-P-4	1 Cell HSC	1	Control	0h	Portal	NA	7	14.54366453	11.09122029	13.75301803	11.23188784	NA	10.70873065	11.32532416	11.3545978	10.7889879	11.03799541	11.21708176	14.37478738	NA	10.8558857	10.85065437	10.77829319	11.70471265	NA	10.84396209	17.14967559	11.64364749	NA	10.89599648	10.55498191	13.31774121	10.69710995	10.0484254	10.7776397	11.09872013	NA	NA	15.7514074	17.34258368	NA	12.69351963	11.96375195	10.61308185	NA	NA	NA	NA	NA
SH1-1l-1S-P-5	1 Cell HSC	1	Control	0h	Portal	NA	7	11.97197011	8.713763325	12.50461991	9.411043562	NA	8.756372905	8.708435	9.060897644	8.710002649	8.927653991	9.308667085	10.61115127	NA	8.94332963	8.932444313	8.195979851	9.155851566	12.62381348	9.330686385	15.76373258	9.287360221	NA	8.206228504	8.698236566	10.47601269	8.696932611	8.31716138	9.005021315	9.259829807	NA	11.20484166	13.38637031	14.33753251	13.117363	7.521392849	9.753511307	8.795246756	NA	NA	NA	NA	10.24123149
SH1-1l-1S-C-3	1 Cell HSC	1	Control	0h	Central	NA	7	18.12838236	13.72573128	19.20596218	15.26809004	NA	13.44486601	NA	13.91565243	14.20858024	13.20628043	15.15116558	18.69627696	NA	14.86442739	13.60726112	14.65440156	12.89389577	NA	13.94435428	21.00246234	16.11359738	NA	14.10067663	14.52489608	NA	NA	13.47824429	NA	14.24234461	NA	NA	20.74617952	26.26690977	NA	15.48509375	NA	13.7545446	NA	NA	NA	NA	NA
SH1-1l-1S-C-5	1 Cell HSC	1	Control	0h	Central	NA	7	15.64129914	15.06639645	14.6967702	15.2029892	NA	13.71944533	12.85194464	14.01580774	12.9259507	12.66757578	14.14287228	13.48567522	NA	13.00564436	14.70472714	14.53413139	13.7195351	22.44462635	14.07300053	18.93161327	13.56535162	NA	14.77687917	13.4696314	NA	13.59923093	13.06889661	12.99116223	13.40273981	19.36345684	NA	NA	22.2374059	NA	24.52644826	15.45510775	14.55167002	12.8153921	NA	NA	NA	14.77189551
SH1-1p-1S-P-4	1 Cell HSC	1	Control	24h	Portal	NA	7	16.26167433	13.88586135	17.94695433	14.77279256	NA	14.41021868	NA	13.63641279	15.04979099	13.5072654	14.57793267	NA	NA	13.54020881	13.53328049	13.90634382	13.41546181	NA	14.11414099	20.45858372	13.58717778	NA	12.91304831	13.83052754	NA	NA	12.93272743	NA	13.84844192	NA	NA	NA	NA	NA	NA	NA	13.54063346	NA	NA	NA	NA	NA
SH1-1p-1S-P-6	1 Cell HSC	1	Control	24h	Portal	NA	7	15.83334067	13.42229364	16.58138977	14.46634974	NA	13.27962485	13.51229015	12.87329343	12.51895955	13.29053963	17.5204539	17.20482012	NA	13.18523772	13.37747458	13.47904084	13.31363923	NA	13.63696667	20.03303714	13.66052165	NA	13.32531376	13.42035152	NA	13.47605463	12.27726454	12.76090025	13.1304564	NA	NA	NA	19.91895326	NA	NA	23.10769646	12.66053291	NA	NA	NA	NA	NA
SH1-1p-1S-C-3	1 Cell HSC	1	Control	24h	Central	NA	7	20.27080401	14.7388333	19.27127118	14.26113979	NA	15.4070402	13.06797939	13.82765761	13.0473911	13.95957695	13.86206083	NA	NA	15.42180179	14.43148619	13.42699738	14.88948328	NA	14.82625852	22.24322497	14.74223691	NA	12.71428188	12.63298628	NA	13.57194197	13.25435602	13.24288844	13.9423281	NA	NA	19.93670861	19.96765133	NA	NA	NA	13.27929134	NA	NA	NA	NA	NA
SH1-1p-1S-C-5	1 Cell HSC	1	Control	24h	Central	NA	7	18.49412431	15.45787116	19.07731065	16.01732128	NA	15.38026664	15.38484763	15.03058199	15.5815013	15.56024486	15.82177918	17.41073599	NA	15.52919453	15.54272704	14.84550913	15.83508985	NA	15.83316499	21.70078787	16.056444	NA	14.71045621	15.27045598	NA	15.39280933	14.86341449	15.53946529	15.6922314	NA	NA	NA	21.95134396	NA	14.47733384	16.83021131	15.31256629	NA	NA	NA	NA	NA
SH1-4l-1S-P-6	1 Cell HSC	4	Ethanol	0h	Portal	NA	7	17.7969133	13.93942301	14.88291739	14.94625942	NA	13.91398259	13.83876852	13.79874281	15.18572806	14.40502609	14.41250429	NA	NA	13.63291619	14.85506843	13.65488275	15.6065866	NA	15.51028994	19.26890824	14.95959848	NA	14.51653061	13.58242964	NA	16.84648398	13.65189057	14.92919421	14.1646487	NA	NA	NA	26.86088641	NA	NA	NA	13.54665621	NA	NA	NA	NA	NA
SH1-4l-1S-C-7	1 Cell HSC	4	Ethanol	0h	Central	NA	7	17.61615212	12.58826135	20.12027244	13.90561939	NA	12.79310141	12.04394201	13.24579973	12.2237779	12.14562701	13.22652423	16.69819064	NA	12.24668434	12.63421806	12.73706175	13.81887896	15.95166111	14.33776423	23.03472579	13.08689065	NA	12.3811387	12.57892528	16.42355572	12.73920834	12.04537103	12.62322401	13.03513649	NA	NA	19.63722524	22.39183615	NA	NA	NA	12.12539109	NA	NA	NA	NA	NA
SH1-3l-1S-P-8	1 Cell HSC	3	Control	0h	Portal	NA	7	13.59849269	13.09414731	15.38931437	12.54472303	NA	15.62076367	12.1473367	12.49976946	12.70845034	12.70284355	13.08924221	NA	NA	12.83764875	12.64972431	12.73335043	13.17286347	NA	14.91419656	17.54195601	13.26224878	NA	12.13944698	12.03908117	NA	13.04074422	11.82229496	12.55696826	13.19471578	NA	NA	NA	NA	NA	NA	NA	13.08118819	NA	NA	NA	NA	NA
SH1-3l-1S-P-9	1 Cell HSC	3	Control	0h	Portal	NA	7	16.64140617	13.84538322	15.78954112	14.13371924	NA	13.69009909	13.32575609	10.39495719	13.09202578	13.78752135	14.32895233	17.20609904	NA	12.76288441	13.84413332	14.03975575	14.45679132	NA	14.10065354	19.68064127	14.44034139	NA	13.58839729	12.52207643	NA	13.52604806	13.5282312	13.69086318	14.52916961	NA	NA	NA	19.69827892	NA	NA	NA	12.95424827	NA	NA	NA	NA	NA
SH1-3l-1S-P-10	1 Cell HSC	3	Control	0h	Portal	NA	7	16.11060614	12.71033878	16.05701531	13.45558201	NA	12.66217775	12.75893324	12.70817186	12.68214971	12.88489103	12.93361803	18.15199479	NA	12.64412413	12.53528275	12.57527806	14.15283681	NA	13.07501197	20.42806609	14.11553085	NA	12.97813239	12.42674617	NA	12.94654128	12.85312827	13.03342131	13.50872913	NA	NA	18.29867993	19.59936292	NA	NA	NA	12.45234085	NA	NA	NA	NA	15.80577123
SH1-3l-1S-C-10	1 Cell HSC	3	Control	0h	Central	NA	7	13.93597485	11.77646729	14.38245683	11.59852251	NA	11.15587555	11.12857773	11.02164349	11.17841072	12.07436499	11.56322502	NA	NA	11.1431706	11.49051667	10.54128444	12.06945415	NA	11.67584882	17.5254285	11.56527741	NA	10.45782418	10.76419277	NA	11.48715617	10.68304163	11.02935311	11.47050662	NA	NA	15.53825048	16.47553974	NA	NA	13.29277627	11.22266808	NA	NA	NA	NA	NA
SH1-3p-1S-C-6	1 Cell HSC	3	Control	24h	Central	NA	7	15.11685763	13.86635748	16.47175509	13.43955647	NA	12.57477175	12.63721493	12.15445807	13.47083517	12.47586354	12.97644315	NA	NA	12.92260255	12.81904453	12.86870663	13.65677181	NA	13.69062431	19.26595361	12.79899202	NA	11.87464885	12.67739245	NA	12.56337871	12.84696435	12.92713006	13.50949862	NA	NA	NA	19.96291398	NA	14.67777071	NA	13.18430906	NA	NA	NA	NA	NA
SH1-6l-1S-P-5	1 Cell HSC	6	Ethanol	0h	Portal	NA	7	21.14873223	16.44656418	22.03149229	16.75401896	NA	16.84859442	17.41003314	15.99069106	15.90479393	15.49631476	16.60804988	NA	NA	15.92519042	NA	16.72239051	16.95795151	NA	15.7008259	NA	16.3292505	NA	17.50334062	20.35158096	NA	24.49506238	14.79886916	17.06236128	16.64276657	NA	NA	NA	NA	NA	15.55058789	16.25772857	18.78179168	NA	NA	NA	NA	NA
SH1-6l-1S-P-8	1 Cell HSC	6	Ethanol	0h	Portal	NA	7	19.98306743	17.79392959	NA	15.68601165	NA	14.36137276	14.60001461	16.67678866	15.18275389	14.69751595	16.16447962	NA	NA	16.15272313	17.0635681	15.3350321	16.13970689	NA	14.18628979	22.04587124	16.38668529	NA	13.93760787	14.27948169	NA	19.38655553	17.65463408	15.64552059	NA	NA	NA	NA	26.71848991	NA	NA	NA	13.88273308	NA	NA	NA	NA	NA
SH1-6l-1S-C-3	1 Cell HSC	6	Ethanol	0h	Central	NA	7	NA	15.61252403	21.75976397	13.52508479	NA	14.84920889	17.82255932	15.19039096	15.75562901	14.28446831	15.71483779	NA	NA	15.1446254	NA	14.83787664	17.35119528	NA	18.19379051	NA	14.78193503	NA	15.91650861	17.54385868	NA	15.84417545	13.75934384	14.94242311	16.43400854	NA	NA	NA	NA	NA	NA	NA	15.46839163	NA	NA	NA	NA	NA
SH1-6p-1S-P-4	1 Cell HSC	6	Ethanol	24h	Portal	NA	7	18.6114725	15.65877109	NA	14.43970585	NA	12.96032545	13.48532285	16.24624952	14.81628502	15.61280883	14.63686137	14.93206271	NA	15.61423015	22.17903858	14.12164097	13.50116992	NA	14.53909688	NA	15.1232926	NA	14.46929197	15.04405151	NA	15.26984346	12.974656	13.66197781	NA	NA	NA	NA	NA	NA	NA	NA	13.92526529	NA	NA	NA	NA	NA
SH1-6l-1S-P-7	1 Cell HSC	6	Ethanol	0h	Portal	NA	7	NA	NA	NA	20.5367681	NA	NA	17.78113377	24.60834247	NA	22.07940756	NA	18.78979574	NA	NA	NA	23.24523567	NA	NA	19.81797632	NA	NA	NA	NA	16.12558611	NA	15.68701105	19.44716757	NA	NA	NA	NA	NA	NA	NA	NA	NA	NA	NA	NA	NA	NA	NA
SH1-6l-1S-P-9	1 Cell HSC	6	Ethanol	0h	Portal	NA	7	20.85506662	15.12933435	23.74704663	17.7469524	NA	14.71850955	15.50188847	15.19987202	14.95077195	14.85761754	14.78544028	18.67349326	NA	15.40462144	17.66608741	13.98073817	18.85397789	NA	15.01783389	NA	15.54589313	NA	12.48370343	14.47526378	NA	16.02332988	20.30882882	16.80609887	15.29931384	27.009514	NA	NA	NA	NA	NA	21.56132812	14.69183443	NA	NA	NA	NA	21.62601916
SH1-6l-1S-P-10	1 Cell HSC	6	Ethanol	0h	Portal	NA	7	NA	NA	NA	16.26766253	NA	NA	22.17350747	17.15186221	NA	NA	NA	NA	NA	NA	NA	NA	NA	NA	NA	NA	NA	NA	NA	NA	NA	NA	NA	NA	NA	NA	NA	NA	NA	NA	NA	NA	NA	NA	NA	NA	NA	NA
SH1-6l-1S-P-11	1 Cell HSC	6	Ethanol	0h	Portal	NA	7	NA	16.36561979	24.74339451	NA	NA	22.51206032	17.36454998	20.66347442	NA	NA	16.24549819	18.98185006	NA	16.03979533	NA	17.31240536	NA	NA	16.48723367	NA	NA	NA	NA	NA	16.36015008	NA	18.2445169	NA	NA	NA	NA	NA	NA	NA	NA	NA	NA	NA	NA	NA	NA	19.18790017
SH1-6l-1S-P-12	1 Cell HSC	6	Ethanol	0h	Portal	NA	7	NA	NA	NA	20.38009295	21.83047034	NA	18.9401927	24.8391617	NA	25.50778095	NA	NA	21.06888958	NA	NA	20.97030479	NA	NA	NA	NA	21.93347739	NA	NA	NA	22.93823123	NA	NA	NA	21.09714541	NA	NA	NA	NA	NA	NA	NA	24.84888628	NA	NA	NA	NA	NA
SH1-6l-1S-C-8	1 Cell HSC	6	Ethanol	0h	Central	NA	7	NA	NA	NA	NA	NA	NA	18.97411981	NA	NA	NA	NA	NA	NA	NA	NA	20.44043173	NA	NA	NA	NA	NA	NA	NA	NA	21.35575213	NA	22.40943438	NA	NA	NA	NA	NA	NA	NA	NA	NA	NA	NA	NA	NA	NA	NA
SH1-6l-1S-C-9	1 Cell HSC	6	Ethanol	0h	Central	NA	7	NA	NA	NA	19.19857065	NA	NA	NA	NA	NA	NA	NA	NA	NA	NA	NA	NA	NA	NA	NA	NA	17.02772842	NA	NA	NA	NA	20.58903078	22.47236334	NA	NA	NA	NA	NA	NA	NA	NA	NA	18.57154309	NA	NA	NA	NA	NA
SH1-6p-1S-P-10	1 Cell HSC	6	Ethanol	24h	Portal	NA	7	NA	NA	NA	16.16182145	16.44237497	NA	18.43862565	NA	NA	22.69184915	NA	NA	26.73617061	NA	NA	NA	NA	17.90047972	NA	NA	NA	NA	NA	NA	NA	NA	16.79845557	NA	NA	NA	NA	NA	NA	NA	NA	NA	NA	NA	NA	NA	NA	NA
SH1-5l-1S-P-9	1 Cell HSC	5	Control	0h	Portal	NA	7	20.53137735	NA	NA	17.7959251	21.10841846	NA	NA	18.02946857	17.85889887	19.84929621	NA	NA	NA	NA	17.77487887	15.14182105	NA	NA	17.12089122	NA	17.45238287	NA	NA	17.09246108	NA	17.73929129	16.19914086	16.63969277	16.22411368	NA	NA	NA	NA	NA	NA	NA	16.02980271	NA	NA	NA	NA	NA
SH1-5l-1S-P-11	1 Cell HSC	5	Control	0h	Portal	NA	7	NA	15.87269404	NA	15.53893528	17.61445403	NA	19.05867689	18.66169034	NA	NA	18.68141825	18.90173749	NA	19.7681649	17.69761732	16.2353343	16.87687691	NA	15.31903457	NA	NA	NA	16.85377211	NA	NA	NA	17.92966796	16.39745098	24.57189622	NA	NA	NA	NA	NA	NA	NA	15.89219422	NA	NA	NA	NA	NA
SH1-5l-1S-C-8	1 Cell HSC	5	Control	0h	Central	NA	7	20.04630616	NA	NA	17.23758465	NA	16.8215702	NA	NA	16.62106647	NA	18.08043153	NA	21.29187202	NA	20.23666023	14.97171987	19.1411588	NA	17.25064056	23.66196911	18.06599258	NA	15.99709083	19.05752307	NA	17.55052683	20.00326141	18.00551159	17.53747988	NA	NA	NA	NA	NA	NA	NA	16.59162006	NA	NA	NA	NA	NA
SH1-5l-1S-C-10	1 Cell HSC	5	Control	0h	Central	NA	7	NA	NA	NA	25.59276602	NA	NA	15.58579631	15.60435622	21.28371019	NA	NA	17.94816329	25.39036698	NA	NA	24.26823309	24.00159248	NA	16.37700432	23.3619638	24.21852719	NA	15.59252911	17.9630536	24.69912965	14.99282268	14.71667621	NA	NA	NA	NA	NA	NA	NA	NA	NA	NA	NA	NA	NA	NA	NA
SH1-5p-1S-P-9	1 Cell HSC	5	Control	24h	Portal	NA	7	18.95625064	15.70969621	NA	16.59832563	NA	16.38064792	16.35573838	NA	16.31788807	18.85411853	18.63889265	NA	22.99081917	15.31196053	16.43235181	16.54293928	NA	NA	17.03516041	20.25057458	NA	NA	16.95372538	NA	NA	19.04842799	15.66597317	14.09896261	16.73307345	NA	NA	NA	NA	NA	NA	NA	15.6746751	NA	NA	NA	NA	NA
SH1-5p-1S-P-10	1 Cell HSC	5	Control	24h	Portal	NA	7	NA	NA	NA	17.49260383	NA	NA	18.19130161	16.82030449	16.55735037	NA	NA	NA	25.17527526	NA	NA	NA	23.4679372	NA	18.55414766	23.1541118	NA	NA	16.86058632	22.25145251	NA	16.56455244	20.55949366	NA	17.37482995	NA	NA	NA	NA	NA	NA	NA	NA	NA	NA	NA	NA	NA
SH1-5p-1S-P-11	1 Cell HSC	5	Control	24h	Portal	NA	7	NA	18.18671488	NA	NA	NA	NA	21.3627618	18.04985924	NA	NA	NA	19.90407968	NA	NA	19.36765461	23.45363366	NA	NA	NA	NA	NA	NA	NA	NA	22.08637821	NA	27.25090199	18.04407109	NA	NA	NA	NA	NA	NA	NA	NA	20.75697941	NA	NA	NA	NA	NA
SH1-5p-1S-C-9	1 Cell HSC	5	Control	24h	Central	NA	7	NA	NA	NA	16.15553277	16.10767082	NA	16.48687856	17.61021596	NA	18.65052669	15.95292168	20.37609026	NA	17.55666483	17.35941623	17.89223076	NA	24.68838541	NA	25.40533355	16.73708262	NA	16.28345226	NA	NA	NA	21.1086499	16.76763676	20.83614857	NA	NA	NA	NA	NA	NA	NA	21.79717596	NA	NA	NA	NA	NA
SH1-6l-1S-C-17	1 Cell HSC	6	Ethanol	0h	Central	NA	7	NA	16.84669926	NA	NA	NA	NA	14.60768005	15.85119172	NA	NA	NA	23.99463269	NA	NA	NA	NA	NA	NA	NA	NA	16.17246517	NA	NA	20.87248205	NA	NA	15.84827458	15.30838133	NA	NA	NA	NA	NA	NA	NA	NA	15.4467313	NA	NA	NA	NA	NA
SH1-6l-1S-C-18	1 Cell HSC	6	Ethanol	0h	Central	NA	7	25.58112578	NA	25.52249224	25.37501405	22.94278606	NA	25.00973487	23.30381817	NA	23.925154	24.12452432	NA	20.90237152	NA	21.4962167	NA	NA	NA	NA	NA	22.9428247	NA	16.45838589	NA	NA	NA	NA	24.9573962	NA	NA	NA	NA	NA	NA	15.78075908	NA	24.34838396	NA	NA	NA	NA	NA
SH1-6p-1S-P-11	1 Cell HSC	6	Ethanol	24h	Portal	NA	7	NA	NA	NA	NA	NA	25.21038919	23.83934183	23.77824984	NA	22.15243469	NA	NA	23.89173425	20.5214804	NA	24.2348048	NA	NA	NA	NA	NA	NA	NA	NA	21.97740265	NA	NA	NA	NA	NA	NA	NA	NA	NA	21.67125754	NA	NA	NA	NA	NA	NA	NA
SH1-6p-1S-P-13	1 Cell HSC	6	Ethanol	24h	Portal	NA	7	16.58487521	NA	18.66201638	13.921354	NA	NA	NA	15.85358079	NA	NA	15.18975577	NA	19.61691116	NA	14.98480155	NA	NA	NA	14.70477784	NA	14.31244292	NA	13.40666381	NA	NA	16.24237418	NA	14.55894843	NA	NA	NA	NA	NA	NA	16.71630756	NA	14.1404575	NA	NA	NA	NA	NA
SH1-6p-1S-P-14	1 Cell HSC	6	Ethanol	24h	Portal	NA	7	NA	NA	NA	NA	NA	NA	NA	NA	NA	NA	NA	NA	NA	14.85623867	NA	NA	NA	NA	NA	NA	NA	NA	NA	NA	NA	NA	NA	NA	NA	NA	NA	NA	NA	NA	NA	NA	NA	NA	NA	NA	NA	NA
SH1-6p-1S-C-12	1 Cell HSC	6	Ethanol	24h	Central	NA	7	NA	14.72212912	NA	17.19185662	19.97028112	NA	24.15255939	15.39464199	NA	NA	16.97024184	12.61246796	26.79126693	NA	NA	16.5418922	14.61548134	15.01513611	18.39399427	NA	NA	NA	14.42622317	18.45187532	15.29580846	NA	14.68546302	13.66810752	21.33263492	NA	NA	NA	NA	NA	15.34583172	NA	24.20957148	NA	NA	NA	NA	15.10752111
SH1-6p-1S-C-14	1 Cell HSC	6	Ethanol	24h	Central	NA	7	25.13029045	14.51388169	NA	14.18542237	16.35380043	15.15439987	14.27023258	14.72669998	14.63580976	15.01918706	14.92656803	23.32789615	NA	16.13258069	16.26102406	14.79423798	NA	NA	15.28928615	19.72812103	NA	NA	NA	NA	NA	13.40155571	13.13534818	NA	15.29392214	NA	NA	16.25501981	NA	NA	NA	NA	NA	NA	NA	NA	NA	NA
SH1-5l-1S-P-13	1 Cell HSC	5	Control	0h	Portal	NA	7	NA	19.65304558	NA	28.89370002	15.67340179	NA	NA	14.79794202	NA	NA	15.81374932	13.08597265	NA	NA	NA	18.97084658	17.14527626	18.3743629	15.35512183	NA	NA	NA	14.09667676	14.35717013	14.4640138	NA	13.80807222	16.02425703	NA	27.50526105	NA	NA	NA	28.47437582	14.08173488	28.67535172	13.93507239	NA	28.29580254	NA	NA	28.57071469
SH1-5l-1S-P-14	1 Cell HSC	5	Control	0h	Portal	NA	7	18.38116071	24.28037073	NA	18.22617221	16.86142644	14.48803375	21.0963118	15.25085738	15.01355237	15.85511012	15.27259111	NA	NA	15.08394726	15.36733611	14.05133483	15.7508299	24.25785189	14.79718721	17.74596369	15.03222298	NA	12.85871128	14.61715126	20.4932486	14.97715867	13.83321597	14.37559449	15.64695844	NA	NA	NA	20.91687172	NA	NA	14.85153136	NA	14.80049354	NA	NA	NA	14.48355597
SH1-5l-1S-P-15	1 Cell HSC	5	Control	0h	Portal	NA	7	NA	14.48533229	NA	NA	13.40780227	NA	NA	14.78287809	15.01415273	14.09995685	14.86307759	20.15835455	NA	14.19622188	14.34498078	NA	13.95121809	NA	14.39660933	NA	15.26234316	NA	13.95473203	14.79260009	NA	14.2391905	15.46219269	15.24696243	15.49979383	NA	NA	NA	21.94884708	NA	NA	NA	14.4000423	15.77385964	NA	NA	NA	NA
SH1-5l-1S-C-12	1 Cell HSC	5	Control	0h	Central	NA	7	20.45607898	NA	20.08046493	14.01854277	16.47073282	21.79179347	14.88002342	20.46908919	14.63342841	19.32975234	14.75351722	19.34390439	NA	15.86178433	14.66486981	11.8364624	13.35286708	NA	16.04030415	18.53928878	14.88392171	NA	12.59742136	15.36766445	NA	14.73375352	13.79250519	13.84668134	14.81672316	NA	NA	NA	NA	NA	10.59864756	14.5260749	NA	NA	NA	NA	NA	NA
SH1-5l-1S-C-15	1 Cell HSC	6	Control	0h	Central	NA	7	17.33717465	12.43216062	16.88151323	14.21206026	13.23933223	13.45311733	NA	12.93092	13.41001203	14.37237347	13.44193694	NA	NA	12.40598853	13.52770877	12.74605089	13.27012723	NA	13.30300401	15.73021225	12.70436346	NA	12.03253795	13.60863274	NA	12.25647655	12.11088549	12.98940315	12.96332585	NA	NA	14.40770052	19.91025849	NA	NA	NA	12.68014689	NA	NA	NA	NA	NA
SH1-5p-1S-P-12	1 Cell HSC	5	Control	24h	Portal	NA	7	17.20982258	13.70693595	18.07992548	13.9145797	24.44312843	13.79965767	11.85136118	14.6529066	14.5456028	NA	14.16325376	18.30690166	22.8309148	13.73318479	14.76752914	12.89735921	15.82487995	NA	13.8005356	17.75005321	14.8671841	NA	13.6637503	14.82023016	NA	15.24580058	14.0461056	15.10598116	15.10742291	NA	16.31972912	17.04258737	NA	NA	11.80013939	11.5317198	13.27017798	NA	NA	NA	NA	NA
SH1-5p-1S-P-13	1 Cell HSC	5	Control	24h	Portal	NA	7	17.29737445	14.7003589	17.77295791	19.23450942	16.97819814	14.04212698	14.92913517	13.83622382	NA	14.78737432	NA	17.53759944	NA	14.41785249	15.56965769	21.68973966	12.93336845	14.78429693	15.27329032	18.04076629	23.47589155	NA	14.4137576	13.65547901	16.51781418	14.75756344	12.42136079	13.66688592	15.23016433	NA	NA	NA	NA	NA	14.18964172	NA	14.55775783	NA	NA	NA	NA	11.98418679
SH1-5p-1S-P-14	1 Cell HSC	5	Control	24h	Portal	NA	7	18.58437885	13.36265066	17.18480102	14.78616253	NA	15.81694779	14.39097849	15.10367697	14.83189597	14.94208351	14.42655695	21.87499116	NA	NA	15.71236224	15.17182975	13.71374627	15.66148475	15.92643343	NA	14.49934662	NA	13.98209875	15.60199366	13.71103002	15.71112333	13.50207329	14.00530435	13.90475578	NA	18.54592174	15.64043296	NA	NA	NA	12.96144121	24.3494015	NA	NA	NA	NA	15.01161417
SH1-5p-1S-C-11	1 Cell HSC	5	Control	24h	Central	NA	7	18.96022303	23.09649679	18.48151962	15.44743949	14.34082877	13.54040241	25.07116857	14.34021518	NA	13.46302377	NA	14.59798103	NA	16.26947285	14.31666391	15.56492558	13.49948459	15.85273033	23.09547798	17.46760039	14.41750861	NA	14.66334607	14.26853379	14.43989048	28.36197008	14.27939094	15.06994646	20.62851643	NA	NA	NA	NA	NA	22.15645066	14.27994491	14.91293118	NA	16.86437489	NA	NA	NA
SH1-5p-1S-C-12	1 Cell HSC	5	Control	24h	Central	NA	7	20.28012974	12.8225328	17.29610656	13.92453071	12.885423	12.43546504	12.60440274	22.66557769	14.05561779	22.35847619	14.69040693	NA	NA	NA	13.5471001	19.72970305	12.11593702	15.13823078	13.63395735	NA	14.57362498	NA	21.05083991	13.5395345	13.41142609	14.22884848	13.00756867	23.15802299	13.6681996	NA	NA	13.60849108	19.5956178	27.64471391	NA	12.79408546	12.41528988	11.67493191	NA	NA	NA	NA
SH1-5p-1S-C-13	1 Cell HSC	5	Control	24h	Central	NA	7	22.44975833	NA	19.48994213	13.55065118	14.36157331	13.68482536	NA	13.75241902	NA	13.4115869	14.37530266	12.76637205	17.19096654	NA	14.75574675	13.69471013	13.18826967	23.39835728	12.67927928	17.69801092	13.58582516	NA	14.10182775	13.40631661	14.21741562	NA	13.44159304	21.79491798	NA	NA	NA	NA	21.62190164	27.72875963	NA	12.0625784	12.73716559	NA	14.63348612	NA	NA	NA
SH1-5p-1S-C-14	1 Cell HSC	5	Control	24h	Central	NA	7	17.37073123	13.70913494	21.5843469	13.67101639	13.85796592	13.51905091	13.08094091	14.13626822	15.69912329	NA	14.22969506	13.50758852	22.13989027	14.08674669	13.95569254	NA	12.4769828	NA	14.70043463	22.88005832	13.33952093	NA	NA	13.08149105	14.38542934	13.45608604	12.2018716	13.23365398	13.82586945	NA	NA	14.79111947	18.52399136	NA	NA	13.22200864	13.62779886	11.60741554	NA	NA	NA	NA
SH1-2p-1S-C-12	1 Cell HSC	2	Ethanol	24h	Central	NA	7	18.77862618	NA	NA	NA	20.93870642	NA	NA	13.60569535	NA	NA	15.97960886	NA	NA	NA	14.86320692	22.59090415	NA	NA	NA	NA	NA	NA	17.84969092	NA	NA	NA	NA	24.54985701	28.37270062	NA	NA	NA	NA	NA	NA	NA	23.20316097	15.1309435	NA	NA	NA	NA
SH1-1p-1S-C-10	1 Cell HSC	1	Control	24h	Central	NA	7	NA	NA	NA	28.40994061	21.63238199	NA	28.96378786	28.8101824	NA	21.9905704	22.71375646	28.13647004	28.78893485	NA	NA	19.97097139	NA	NA	28.91824688	NA	26.81298509	NA	28.68533367	20.289925	NA	23.42159084	28.56362937	NA	22.56601373	NA	NA	27.40739124	NA	NA	28.07409796	NA	24.12942867	14.01664874	NA	NA	NA	NA
SH1-4l-1S-P-15	1 Cell HSC	4	Ethanol	0h	Portal	NA	7	NA	NA	NA	NA	NA	NA	NA	25.8255962	NA	NA	NA	NA	NA	NA	NA	NA	NA	NA	NA	NA	NA	NA	NA	NA	NA	NA	NA	23.06556606	NA	NA	NA	NA	NA	NA	NA	NA	NA	NA	NA	NA	NA	NA
SH1-4l-1S-C-12	1 Cell HSC	4	Ethanol	0h	Central	NA	7	NA	NA	NA	NA	NA	NA	NA	NA	NA	NA	NA	NA	NA	NA	NA	NA	NA	NA	NA	NA	NA	NA	NA	NA	NA	NA	NA	NA	NA	NA	NA	NA	NA	NA	NA	NA	NA	NA	NA	NA	NA	NA
SH1-4l-1S-C-14	1 Cell HSC	4	Ethanol	0h	Central	NA	7	NA	NA	NA	NA	NA	NA	NA	NA	NA	NA	NA	NA	NA	NA	NA	NA	NA	NA	NA	NA	NA	NA	NA	NA	NA	NA	NA	NA	NA	NA	NA	NA	NA	NA	NA	NA	NA	NA	NA	NA	NA	NA
SH1-4p-1S-P-9	1 Cell HSC	4	Ethanol	24h	Portal	NA	7	NA	NA	NA	NA	NA	NA	NA	NA	NA	NA	NA	NA	NA	NA	NA	NA	NA	NA	NA	NA	NA	NA	NA	NA	NA	NA	NA	NA	NA	NA	NA	NA	NA	NA	NA	NA	NA	NA	NA	NA	NA	NA
SH1-3l-1S-C-16	1 Cell HSC	3	Control	0h	Central	NA	7	NA	NA	NA	NA	NA	NA	NA	NA	14.27500685	NA	NA	NA	NA	NA	NA	NA	NA	NA	NA	NA	NA	NA	NA	NA	NA	NA	NA	NA	NA	NA	NA	NA	NA	NA	NA	NA	NA	NA	NA	NA	NA	NA
SH1-3p-1S-P-10	1 Cell HSC	3	Control	24h	Portal	NA	7	NA	NA	NA	NA	NA	NA	NA	13.32432183	NA	NA	NA	NA	NA	NA	NA	NA	NA	NA	NA	NA	NA	NA	NA	NA	NA	NA	NA	NA	NA	NA	NA	NA	NA	NA	NA	NA	NA	NA	NA	NA	NA	NA
SH1-3p-1S-C-13	1 Cell HSC	3	Control	24h	Central	NA	7	NA	NA	NA	NA	NA	NA	NA	14.44288759	NA	NA	NA	NA	NA	NA	NA	NA	NA	NA	NA	NA	NA	NA	NA	NA	NA	NA	NA	NA	NA	NA	NA	NA	NA	NA	NA	NA	NA	NA	NA	NA	NA	NA
SH1-6l-1S-C-12	1 Cell HSC	6	Ethanol	0h	Central	NA	7	NA	NA	NA	NA	NA	NA	NA	NA	NA	NA	NA	NA	NA	NA	NA	NA	NA	NA	NA	NA	NA	NA	NA	NA	NA	NA	NA	NA	NA	NA	NA	NA	NA	NA	NA	NA	NA	NA	NA	NA	NA	NA
SH1-6l-1S-C-14	1 Cell HSC	6	Ethanol	0h	Central	NA	7	NA	NA	NA	NA	NA	NA	NA	22.69022318	NA	24.29858744	NA	NA	NA	NA	NA	NA	NA	NA	NA	NA	NA	NA	NA	NA	NA	NA	NA	NA	NA	NA	NA	NA	NA	NA	NA	NA	NA	NA	NA	NA	NA	NA
SH1-6p-1S-P-12	1 Cell HSC	6	Ethanol	24h	Portal	NA	7	NA	NA	NA	NA	NA	NA	NA	NA	NA	NA	NA	NA	NA	NA	NA	NA	NA	NA	NA	NA	NA	NA	NA	NA	NA	19.05383906	NA	NA	NA	NA	NA	NA	NA	NA	NA	NA	NA	NA	NA	NA	28.73927738	NA
SH1-6p-1S-C-13	1 Cell HSC	6	Ethanol	24h	Central	NA	7	NA	NA	NA	NA	NA	NA	NA	NA	NA	NA	NA	NA	22.86315339	NA	NA	NA	NA	NA	NA	NA	NA	NA	NA	NA	NA	NA	NA	NA	NA	NA	NA	NA	NA	NA	NA	NA	NA	NA	NA	NA	NA	NA
SH1-5l-1S-C-11	1 Cell HSC	5	Control	0h	Central	NA	7	NA	NA	NA	NA	NA	NA	NA	NA	NA	NA	NA	NA	21.6375199	NA	NA	NA	NA	NA	NA	NA	NA	NA	NA	19.95814429	NA	NA	NA	NA	NA	NA	NA	NA	NA	NA	NA	NA	NA	NA	NA	NA	NA	NA
SH1-5l-1S-C-13	1 Cell HSC	5	Control	0h	Central	NA	7	NA	NA	NA	NA	NA	NA	22.3036205	NA	NA	NA	NA	NA	20.63023928	NA	NA	NA	NA	NA	NA	NA	21.21911365	NA	NA	NA	NA	21.72330377	NA	NA	NA	NA	NA	NA	NA	NA	22.97739234	20.87239453	NA	NA	NA	NA	NA	NA
SH1-1l-10S-C	10 Cell Pool HSC	1	Control	0h	Central	NA	7	NA	NA	NA	NA	NA	NA	10.05749158	10.08955321	9.932642658	NA	NA	NA	NA	NA	9.647973191	NA	NA	NA	9.818938861	NA	NA	NA	NA	NA	NA	9.874031451	NA	9.818216775	NA	NA	NA	NA	NA	NA	NA	NA	9.867142412	NA	NA	NA	NA	NA
SH1-1p-10S-R	10 Cell Pool HSC	1	Control	24h	Random	NA	7	NA	NA	11.30670014	10.04229492	NA	NA	9.698721832	10.0404802	9.846691265	NA	9.846538507	NA	NA	9.847589764	10.05800805	8.862316922	9.870194813	NA	9.850331834	NA	10.08639795	NA	9.097393161	NA	NA	9.809539856	8.996185275	9.729797546	NA	NA	13.46167581	NA	NA	NA	NA	10.86473018	9.590689735	NA	NA	NA	NA	NA
SH1-2p-10S-P	10 Cell Pool HSC	2	Ethanol	24h	Portal	NA	7	14.4028223	11.01370563	18.9574804	11.73667994	11.60949633	10.64197842	10.9779667	10.88801806	10.04192051	10.50616709	12.65088035	13.25127608	NA	10.53544401	11.73856847	11.2066726	13.21883066	13.18086275	10.15594498	20.69087918	10.58534051	11.90788266	10.12372933	12.38399011	13.56642125	11.51623356	10.83426609	11.32203225	10.7411962	NA	NA	NA	NA	NA	NA	NA	11.23767999	12.39922417	NA	NA	NA	18.66967943
SH1-5l-10S-C+P	10 Cell Pool HSC	5	Control	0h	Central+Portal	NA	7	16.7827672	13.08496293	18.01456584	12.17017332	13.51345522	12.70036597	12.99409777	13.06475355	11.40262748	12.13376228	13.07305077	14.67698897	NA	12.37173589	13.78592575	11.24606976	12.92415578	16.97760329	12.20732713	21.0986849	12.39706052	12.2700185	10.86578545	12.6448664	14.51480353	11.75027226	11.50957251	12.74659377	11.79038188	21.49495286	18.17417633	17.59393502	NA	NA	12.9372573	15.63227142	12.29219948	12.11852395	NA	NA	NA	13.52911864
SH1-5p-10S-C	10 Cell Pool HSC	5	Control	24h	Central	NA	7	15.38807236	11.33648749	14.53853857	11.59509373	13.3429564	11.96647262	11.28293888	12.04230838	10.8116571	11.88614906	12.56145157	12.88045417	NA	11.52928574	11.21008865	11.75763289	12.15391595	19.23112569	11.64342192	17.15716879	11.80017595	11.81617549	10.86407806	11.84396846	15.89644377	12.29849258	9.991823974	11.53957841	11.24990048	NA	NA	NA	NA	NA	NA	NA	11.02238503	NA	NA	16.96040879	NA	14.79885149
SH1-6l-10S-P	10 Cell Pool HSC	6	Ethanol	0h	Portal	NA	7	14.39740168	12.48630658	15.32696949	12.07783718	12.925181	12.93498405	12.71515282	12.47431764	11.65532241	11.73254883	12.40638506	13.87781074	NA	11.54050061	13.169042	10.6490101	12.67720553	17.24353509	11.22183558	19.10697758	12.13045143	11.73806813	10.10304149	11.80727346	15.11493503	11.54332955	10.85382939	12.02405758	12.63152621	NA	17.60309537	13.79334432	NA	NA	10.77900751	13.79670538	11.77621474	NA	NA	NA	NA	12.18760783
SH1-6l-10S-C	10 Cell Pool HSC	6	Ethanol	0h	Central	NA	7	14.78350189	10.88665147	14.94280654	11.17182536	11.71455205	12.1136185	11.04433859	11.23793226	11.34371033	10.57477827	11.53184693	13.2449857	NA	11.10115664	11.48527468	10.38197854	11.18585619	14.99013585	11.25316848	17.06123021	11.01946187	11.64185972	9.955057754	11.43867751	13.90399862	10.8912822	10.24440233	11.67837908	11.11743935	NA	NA	14.5598758	NA	17.70897868	9.90812177	13.95575617	11.44663069	NA	17.13319891	NA	NA	12.03346488
SH1-6l-10S-R	10 Cell Pool HSC	6	Ethanol	0h	Random	NA	7	24.32918713	16.36093962	19.89966248	15.52789974	15.76328559	14.43310422	NA	15.13999772	14.48518047	14.82127041	14.17397874	23.7632592	NA	14.50904448	14.70833851	13.62026433	17.38373356	NA	15.34091133	22.47604344	15.62860549	15.87524517	13.23789526	16.06375672	15.35113139	14.40986205	14.30425009	15.137028	14.99035268	NA	NA	NA	NA	NA	20.39700014	NA	13.93941672	NA	NA	NA	NA	15.03909256
SH1-5p-1S-C-10	1 Cell HSC	5	Control	24h	Central	NA	7	NA	16.22197537	19.47676544	NA	22.43547197	15.28246708	16.91165059	19.39586389	15.44296441	15.21400424	22.82742795	16.64857683	NA	16.06168773	20.08417203	18.51605279	NA	19.67500551	17.83792196	NA	15.70133477	NA	15.1927055	15.13646183	15.18528243	14.95392039	14.99939331	17.39854801	16.38783657	NA	NA	NA	NA	NA	23.43170792	22.80652422	21.28783311	14.48182351	NA	NA	NA	18.88510739
RNA- 1ng	Standard	NA	Cont-RNA			1000	7	16.15369123	10.60551638	14.16423514	11.48546995	15.54292503	10.77451917	NA	11.91153009	9.779842656	11.77538306	10.27649542	NA	NA	10.98395304	9.935451146	10.0364332	11.01524449	NA	12.24092066	17.73636993	13.5804515	20.19278849	9.422377874	12.18587649	8.565843562	12.4600868	9.659979639	10.11467494	12.23739763	NA	NA	NA	NA	NA	16.03527754	NA	13.32571245	NA	NA	NA	NA	10.14839371
RNA- 500pg	Standard	NA	Cont-RNA			500	7	NA	12.82358363	19.81702427	NA	NA	13.5350645	11.68487051	NA	11.32781973	13.6824755	13.00766411	10.96972777	22.98182994	13.96588112	13.27683973	13.42150883	NA	12.50505487	13.89702245	NA	14.60539464	NA	11.89243399	14.12938439	11.46404954	13.5210026	11.6507736	12.17775433	15.33432897	NA	NA	NA	NA	NA	NA	NA	16.10035863	NA	NA	NA	NA	15.27681031
RNA- 250pg	Standard	NA	Cont-RNA			250	7	19.90645441	14.65662972	21.58928046	NA	17.2213447	13.60370672	12.55839003	15.80243772	12.65001187	14.48052627	NA	12.49136415	NA	13.28546197	13.16953547	NA	NA	13.26526765	14.48025203	21.17743175	17.13236294	NA	13.24224199	17.52960637	NA	15.58583751	NA	14.72630327	15.07852102	21.81772285	NA	NA	NA	NA	NA	NA	NA	NA	NA	16.57594459	NA	NA
RNA- 125pg	Standard	NA	Cont-RNA			125	7	NA	15.74862708	NA	15.71349665	20.09015884	14.08635122	14.17098952	15.52223965	13.67825094	17.08685818	15.19403019	13.53498848	NA	15.25009636	15.27514601	15.50205359	17.99258301	14.53752736	15.0122197	NA	NA	NA	12.98457923	17.21463017	13.42199601	19.67667018	15.473881	15.11560601	NA	23.08783658	NA	NA	NA	NA	NA	NA	NA	14.13793826	NA	NA	NA	20.76411395
RNA- 62.5g	Standard	NA	Cont-RNA			62.5	7	17.22186631	14.48889659	NA	17.12499437	18.27456074	14.28254055	13.92169368	16.29189518	13.96124873	16.10402969	16.00652246	13.41352067	NA	14.3984062	14.64390227	16.25669184	20.95401766	14.17244601	15.92384496	NA	NA	NA	15.16501631	NA	14.71285952	NA	15.33837996	17.67716159	NA	NA	NA	NA	NA	NA	NA	NA	NA	14.77606535	NA	18.40936556	19.17805289	20.67637004
RNA- 31.25pg	Standard	NA	Cont-RNA			31.25	7	NA	16.06282327	19.22425437	15.39573137	NA	NA	15.09782386	18.64191424	14.61578874	NA	17.2602721	14.72704151	NA	15.89217863	16.35125018	19.64398971	18.70964487	NA	NA	NA	NA	NA	21.42247917	16.99621396	15.69991431	16.96683001	16.34476592	14.17980303	NA	NA	NA	NA	NA	NA	NA	NA	NA	14.08865753	NA	NA	NA	18.49492132
pre-H2O	Blank	NA				0	7	NA	22.2659655	NA	NA	20.70601126	23.937113	23.73672065	17.72642977	NA	19.26190932	21.83904253	20.4233752	NA	NA	23.38965893	19.13201776	NA	22.62303314	NA	NA	23.8965742	NA	22.94687801	19.66218016	22.45866599	NA	18.69757979	NA	20.32539897	NA	NA	NA	NA	NA	NA	NA	NA	12.42917601	NA	23.53294833	NA	NA
H2O	Blank	NA				0	7	NA	NA	NA	NA	NA	NA	NA	NA	NA	NA	NA	NA	NA	NA	NA	NA	NA	NA	NA	NA	NA	NA	NA	NA	NA	NA	NA	NA	NA	NA	NA	NA	NA	NA	NA	NA	NA	NA	NA	NA	NA	NA
[truncated: 54 more columns]
