# Supplementary material for: Cellular network modeling and single cell gene expression analysis reveals novel hepatic stellate cell phenotypes controlling liver regeneration dynamics
Source: BMC Syst Biol. 2018 Oct 3;12:86. doi: 10.1186/s12918-018-0605-7 (PMC6171157; doi:10.1186/s12918-018-0605-7)
Supplement: Supplementary file 5 — Zip file containing the raw mRNA expression data generated from single cells used in this manuscript. Data were manually inspected for reactions with CT values above those for water (below the limit of detection). These reactions were manually failed resulting in their removal from the data sets. Processed and unprocessed data are included. (ZIP 2160 kb) [file 12918_2018_605_MOESM5_ESM.zip › sc-rna-expression-data/Unprocessed data/SH1-Hep-HSC-3-pools-data-10-30-14.csv]

Chip Run Info	C:\Users\djc006\Dropbox (SBG)\Daniel-Cook\Research 2013 (JeffComp)\HSC Single Cells\SH1-Hep-HSC-3-DC-8-22-14\ChipRun.bml	1361995190	96.96 (136x)	GE 96x96 PCR+Melt v2	ROX	EvaGreen	8/22/2014 8:18:45 PM	00:50:38	BIOMARK111
Application Version	3.1.3
Application Build	20111121.1125
Export Type	Heatmap Results : Inlet-based View
Quality Threshold	0.65
Baseline Correction Method	Linear (Derivative)
Ct Threshold Method	User Data (Global)
EvaGreen Ct
		01	02	03	04	05	06	07	08	09	10	11	12	13	14	15	16	17	18	19	20	21	22	23	24	25	26	27	28	29	30	31	32	33	34	35	36	37	38	39	40	41	42	43	44	45	46	47	48
		PCK1	CES3	JUNB	Vegfa	APOA4	CYP26A1	Ces2	JUN	Sosc3	SMAD1	SMAD7	STAT3	ALDH1B1	CASP3	CASP8	TRL4	CYP27B1	CYP2A1	CYP2B1	DLAT	HIF1A	RBPJ	IRF1	TNFR1	CASP12	TLR2	TLR9	CYP1A2	TGFb1	IL10	Fas	IDH3A	Pklr	PDGFC	IL1A	Fos	Nfkb2	ALDH1A1	CYP2E1	TLR7	HGFa/b	ACOX1	NOX4	ALDH7a1	IL11	rarA	Rarb	Rbp1
01	SH1-4l-1H-P-4	13.1560121358262	14.4629820451915	11.4987216396573	13.0355691021784	15.0558453984913	14.1087005364836	14.3064170854116	15.0639348926717	12.9821367485595	16.3600115103277	22.9859700498346	999	999	22.503418379701	15.2703607516846	18.0109931581753	13.9942738750288	14.1971340794703	999	999	999	17.3458118309847	22.5304916871573	999	999	15.1904992419522	14.061922789798	999	999	999	999	999	13.3564066684251	999	999	18.6033951289272	15.8763745934631	12.752325238218	9.78157026866491	16.1279283898237	999	15.8210269962176	20.8052944321968	999	999	16.1071732462639	14.0459711166185	17.0714642503072
02	SH1-4l-1H-P-5	15.9044316600196	13.3566788085974	12.4504440952126	14.2279458157008	15.3868487608205	14.2949825085481	15.2470060061975	14.7430133170714	14.039615095326	19.6007807251611	16.6356888260925	999	999	20.6599237376985	14.8900119459149	15.5711989085738	15.0317228539554	13.9401653822659	15.3702181000189	23.902552784336	999	15.5904426563577	999	21.9809027597161	22.3636882094877	16.1648091326087	15.4015670883703	19.8548143859144	23.6724398189517	999	18.1821637960549	999	16.7538543696594	999	999	19.6136209396068	14.739890099741	13.8683705227702	10.0986896231171	13.9534026073963	16.5627576301588	20.2708957877924	16.2182989299365	17.8097042545185	999	15.1536055291778	13.7056349408864	16.6293469194644
03	SH1-4l-1H-P-6	14.9125592035737	14.2000901462093	12.3268704654661	999	15.3752140725512	14.7618427759745	14.9165280076576	13.7131634701236	999	999	999	19.4824958237489	999	999	15.5214104461912	17.4075406173929	15.7056219179456	15.0657928323717	999	19.986567511923	14.9256862005982	15.0895146636247	23.143735521743	999	999	13.6214123165967	14.6473556884719	999	999	999	999	23.9109417046061	16.074837178168	18.4720360553872	14.8900104782218	20.6890982093105	17.1365021309239	15.5269573506048	12.9854009638513	18.4113183813531	22.7972788072595	21.268196424353	999	999	999	16.5717794221303	16.5004916532484	15.2302065548027
04	SH1-4l-1H-P-8	15.689010471945	11.86802963072	11.6520484432543	13.9333196873875	13.3859530825989	15.0403676697339	15.827119798445	14.3761723222479	15.1868817009783	19.3598751031071	23.1405153911976	22.1720876907769	999	999	16.0200633521353	15.1335925938002	13.8747015321666	12.4182539816102	999	13.480472651328	17.7647243338037	14.3013315355171	23.0197421786526	25.0063569105133	999	15.6378491730182	12.8310810195728	999	999	999	999	999	11.8536487701415	23.5212504163551	19.7738739056715	18.5047741309451	21.265715331661	14.7155125673961	10.7764861663224	13.4959562597564	19.1830106304069	12.9035510131985	13.4570905023334	999	15.4644180704356	14.6613984834205	13.9203191360478	13.822234393834
05	SH1-4l-1H-P-12	11.726698219665	13.2685714684939	11.3109335925447	13.7892572158807	12.0032997181634	20.9305632358848	21.8355332774598	14.5027654181944	18.7722668234193	18.6635864176333	16.7011116233487	999	27.8723049720015	17.6451832605851	999	17.4069965249266	14.8732125184467	12.4797528546435	999	14.0789641483544	22.2281327710376	15.4689009847858	20.1288003907518	20.1899920206738	17.3961680329642	999	14.9413309471509	16.6972875232254	22.2726527275748	21.2292061520541	16.8647317919379	17.9793838186316	13.5217181697907	18.8245107880607	999	16.8015151396343	18.4262959495304	12.0701758520163	10.9622497086609	14.5791946844308	17.0586310914805	13.7768674869313	999	15.0341154224694	999	15.6578346730541	22.0316907190683	15.4264408277243
06	SH1-4l-1H-C-4	12.5542071968143	13.3010554801697	12.7739159070651	14.7778180374313	14.0837903385513	23.3992733192409	999	16.3815184244911	15.9675931777963	17.4143782827751	16.9649980605442	999	999	22.0997271688917	15.5763455600092	21.667879056831	21.2069125792674	13.573139581682	14.8360202739453	14.4569863599701	22.3146801839315	15.9726838274114	999	22.9320322699461	20.6773343589897	15.5646741752777	15.398269877106	999	999	23.3864998922118	999	14.6860464953486	13.6782019188991	17.8650255350596	999	17.199984939699	21.6048909600231	14.0449830640246	10.5574058429565	21.8630376218654	18.0095144266822	21.9062454498775	22.4857395533792	23.7247062714966	20.3627611617051	17.1209286232005	15.4013389726048	16.8066310468514
07	SH1-4l-1H-C-5	15.0653522047813	13.0864892101207	11.4218685303665	19.3454695133956	15.0718394678264	19.9109419884327	16.779111936702	13.4516223144697	14.7484897880801	16.8026631710191	16.2484479013864	20.0437096443198	999	18.4389608457129	15.5124861406404	14.2632355525897	15.040082744935	14.9037337122753	999	21.7501548884643	999	14.6349756232052	21.440490403142	20.3283940592827	22.0935390826736	19.0948504100874	18.4762457890915	16.8630113763017	21.0960789848524	21.4895211032672	17.2264137165046	15.0492656366708	19.7973802094107	999	999	14.1057149203769	12.403114326166	16.0169978305103	11.4261393287545	15.4529079063111	14.5099598566747	13.5	13.4934263358293	13.686511551652	14.0476765316792	14.2922757569086	15.728279641741	15.21598827802
08	SH1-4l-1H-C-6	12.9470744585076	11.6008675776864	12.2717493688047	20.3086400692526	14.4246929642498	999	999	14.1195710880387	22.4631831606472	17.066064724738	16.3442255077942	19.1535813697415	999	999	999	18.1108302313057	21.8150669273012	11.4957786601029	14.2148522937416	14.697229689534	22.8602500448491	21.9468162390128	999	999	999	999	13.7316687900941	999	999	16.2757574727191	999	999	999	999	24.7470047134977	18.95770415411	18.3644206805067	16.0815734124143	9.52787710293257	22.3083138321585	23.4976725152963	15.1290383661701	999	18.6676169679551	999	15.0333619878654	18.5620986994948	15.4267355332747
09	SH1-4l-1H-C-7	11.5005084878696	13.377315149006	11.7829900395274	14.3236292213675	12.8528297794561	14.8819853524069	23.7806790704516	13.5636552113841	20.95907230731	15.5203044573782	15.5258036195968	24.1529987500285	28.9046674475222	23.3801479693643	15.0502883241797	20.3193893606315	25.0270763513561	13.1813364742356	14.9753058497741	14.7112070539716	999	14.4966865317917	22.6119586227717	23.169685345668	999	14.8338505827775	15.259319258061	999	999	22.2169356635186	999	999	14.2670280303756	14.1831529492596	25.3258351090779	16.9441030969581	16.0234990240644	13.620771614507	10.2278690698571	14.9140566535339	23.9957846065821	13.1262869390162	999	14.5909916158283	999	14.7213133182123	14.9245607364017	14.6399426263
10	SH1-4l-1H-C-13	14.3370887390888	14.7143964781217	11.5656354380516	999	14.1771953149891	14.9193042181596	14.0286901548972	15.1018673513961	13.8855194816995	999	16.4694888866311	999	999	23.6578141583736	15.6931413852659	16.3477614912718	13.511552720674	14.8562486882326	15.4965606365482	14.7310103356912	999	20.7365359335135	999	14.9025425803752	22.4608649572942	999	14.2766780915472	19.7050133653123	999	999	23.1663964856451	21.4501509982632	13.1937279595509	18.6188088085564	21.1912112517887	17.716170856078	16.2144804875724	13.2252486628484	12.7757574471455	14.9220991120115	18.5498757870169	14.8351312013276	999	22.4071482013611	999	14.8236501928874	13.9702537897591	14.2925181198492
11	SH1-4l-10H-C	9.5490313624275	10.6096950801557	10.8227313464536	12.2820078702028	11.0395456125099	12.6906160107034	13.9621496003602	12.2625747378371	12.9076859854538	15.458638372344	15.8333911295822	999	999	999	12.5354832550132	13.1316010655632	13.9890471102121	10.3742366197415	14.6673858354165	13.4925991033697	15.3937841348484	14.4648365000137	999	16.2152653852332	999	12.7351930719574	12.3497684393684	19.6334305953798	999	999	21.3898698346911	16.5288198009322	11.1078511965054	18.5642404325694	999	16.9515932248258	17.9835797307649	14.0153813138926	8.80865564382686	14.5458854040501	22.0537026365138	12.6608828551166	14.4983282781331	15.5165992003113	999	13.5348148040604	14.1770571624942	15.1090193013387
12	SH1-4l-10H-P	8.62100646582699	10.0769382125336	10.9057784413669	10.4943466924063	9.69982081721276	13.4804512719721	12.5198521652492	12.1035553849665	11.7824869350151	13.5795797869881	14.9011453906641	21.0953790893452	999	14.7561260230243	13.098164919338	12.423667418273	13.9329923411469	10.3852651871237	15.4888966737264	12.1848737559187	14.9696963936294	13.5988437955028	17.6517861492277	16.0069040685351	14.4798400449398	12.9789371257528	12.8897945464416	16.6226730658949	18.122058763537	23.0080324951385	16.1404930369123	14.1467989704043	11.2059594776187	15.4557712452031	22.7003243712352	17.151764280617	16.0468520205181	12.7703776700073	8.93455778553611	13.8318702601264	17.2884330099622	10.8709379031586	13.7634896963682	13.5458007497575	14.948158938537	13.6924111475751	13.1061581036288	14.9225068963238
13	SH1-4p-1H-P-8	11.9491856453312	11.2941523784237	13.4237282474107	12.3434927515221	14.9470333660072	12.5718237413622	13.5631210332946	12.7129749144754	12.6768858833181	14.6407702531062	13.6043894192982	15.2780295235974	999	999	12.9485449923723	13.0969372871084	13.7651866307527	12.9262034162896	999	12.263746979116	999	11.6289549582909	999	12.5915164598871	999	14.5712257722924	12.5824162768058	12.8797470266504	14.9096090288045	27.8447000388522	20.0486501734785	999	14.1681212597717	14.9570082821428	999	18.310955605024	15.2986417463151	14.7735094725786	10.9869070058749	14.8331403808339	999	12.6090523737197	26.4754217597348	15.2078149847429	13.923328262158	14.0080126967499	11.7714319083648	15.3575543215027
14	SH1-4p-1H-P-9	15.8697427796487	12.5062030669297	13.2442369560689	999	14.3416335192483	12.5675438710087	12.9190854561792	12.8073973508465	13.4869820771249	15.5898924229613	14.5368751824801	21.7229218713483	999	999	13.9833862399621	13.9891685881623	13.1863162559425	999	27.408130318692	12.7391839179354	999	12.4904979680186	999	22.5473272134665	17.9608795358783	12.2081165989571	13.1634499704036	999	23.7598374334002	999	20.4501675872373	999	15.8436789827015	22.1727079062146	999	19.6833343825383	21.8365765505985	15.2159652761964	14.6786036682513	13.2347194039966	999	14.9340988137018	999	999	13.087547150369	13.4149368830533	12.9384183082508	23.916273876881
15	SH1-4p-1H-P-10	12.876279408951	11.5685407925378	13.2522487484301	13.0618554794033	15.7419755321487	13.0578440566965	13.3756889489316	13.3904459031079	11.6111663281724	14.9972886911916	14.2971423101902	17.1724959769422	999	999	13.178650958619	12.6910313594465	14.3734941967623	14.0175742388233	999	12.4190919635633	14.5217526020299	12.6859693448538	17.208204261789	15.945928652311	22.5250662889769	12.2458240211639	12.7910300504968	999	999	999	23.8681941312509	999	999	999	999	22.7448626978082	999	15.407582280752	13.8330055285355	14.3600210467094	999	999	999	999	14.6499082190348	13.7758581629625	12.5968131503395	14.2867392624465
16	SH1-4p-1H-P-12	11.9737236160349	11.6638183401379	12.4823608180758	11.9479544950639	13.8852228245128	12.1856184585178	13.0311366447658	12.0896368051823	12.0721187999049	13.8569299706697	13.9101368640935	14.40141140448	999	999	12.4828413515558	12.566379594744	13.3309396070201	12.6955775726982	20.5540915735551	12.0784245973288	999	12.0491279833753	999	13.519994170387	14.8496920962275	12.1127053554477	12.6334940395773	12.2125511006108	23.7315306160726	17.0923976673049	15.3660059413524	15.536333505431	13.3625027517294	13.6676976418463	999	21.3170077954403	999	14.3828595793012	12.7562581470459	13.4022855032352	999	14.1292124998867	999	13.2105059781904	13.2683773013067	13.505241169438	12.3364999205294	14.3251498464082
17	SH1-4p-1H-P-13	12.7456974997846	12.3696314159059	13.5374012857564	15.2872154231486	13.5400472759016	13.3302757765724	14.0997185981781	13.067867226651	13.4039121403235	14.9072358940718	14.9365261941596	17.3927038167511	999	999	13.3126364012003	13.849601578625	13.8747065635998	14.0503110873056	999	12.9481839205818	16.2796349095429	12.9854126914266	999	15.562740382986	15.0857697454041	13.4178976713625	13.8229430203722	13.6436249440825	15.476442190937	22.0760456495012	16.4209227882403	16.4215394759008	14.3895316504726	999	27.9557776122866	999	23.8400293382289	17.8476311627257	13.5547142925455	14.7509727914519	999	999	999	15.1116094985388	14.184696324828	13.8456297934683	13.1198211289883	14.2190367789073
18	SH1-4p-1H-C-5	11.3196966468027	12.4418361728154	13.5892958762923	15.2655499490097	13.9647228592311	14.649619688812	13.47691800142	13.5510838880369	13.5487692842911	14.7989326214755	14.9203367450824	16.4014037778725	999	19.8889325671307	13.7930683033437	14.4292304959615	14.1475492648054	14.4782971096789	23.9873812892635	12.4168398591978	13.244462128968	13.6396959169537	999	13.5154635093345	14.9122411052599	14.4615653279723	14.0446686102813	11.9750595046042	999	23.6585684473831	15.7874898718516	15.5448852535288	999	21.5815603880769	23.2780952336175	16.335838708898	15.8493016604691	13.652690417739	11.2923504056613	14.2554861070171	999	15.6018705804889	999	15.0723354808594	13.6428744325033	14.3419442444209	14.2166670113038	14.9561742532286
19	SH1-4p-1H-C-6	12.2135867155051	11.7500691915432	12.7878347897938	13.8578958006756	14.7126143466858	13.625458769134	13.3437255012147	11.1316179644686	13.6901598492852	13.990287829324	15.4928914817706	14.9509187135175	999	14.6682179572019	13.6513106210414	13.2050116486685	13.565730690677	14.980105323845	999	12.2887962959263	999	12.3548813622863	15.2283156432646	11.9542706058448	13.3927230730707	13.0334478599508	12.9970956748627	12.2480019961227	15.5457243763514	999	999	999	999	15.2765123566293	999	17.0420778515909	20.5381842917832	16.6276725317786	10.5996349405027	14.4245393114453	999	12.2444987931644	999	14.1867081382322	13.2601625001198	14.240940533703	13.3079504748507	16.6114221909321
20	SH1-4p-1H-C-7	12.8607269060183	12.505185706748	10.8479982334772	14.9664603782278	14.9529855571389	15.395971627796	999	14.1977623728513	14.8709321432772	17.1091320708909	19.7634432648084	16.8873686836982	20.688497902054	17.0258242423413	999	19.904902249056	15.356368390457	13.3844295883356	999	13.7326339164922	14.9796831747739	20.8622642846588	15.5158871167874	14.589352427956	15.4539577369606	18.1178596583406	19.0987790048025	12.8310191583391	13.4760548323816	20.6480269444683	16.9410990586564	18.5854178069823	17.4239761076896	21.1239872779095	24.0837272123097	16.3539776416948	16.4829887959638	12.820064905429	11.5392360956888	16.7708432672674	15.3553796614943	13.3535741256893	21.5226262699257	21.4399991771872	999	14.9299230112581	15.9841048638407	16.3528320193053
21	SH1-4p-1H-C-8	9.76841986924192	11.6235902873251	14.3426520341747	11.4884992573983	13.6706955665476	14.1114139303955	12.9203118104678	10.6462848939991	13.4268887806622	14.748655232669	15.0123041824892	16.3315138677647	999	14.631184256418	14.090713731064	15.2780996821345	14.0341899704875	11.6205688679791	999	13.1180045364097	14.3707099091061	13.1268952583029	17.0822423713197	11.5236938133921	13.2201459627773	13.7223381881086	12.8997872020563	11.1568248435873	15.1169325192916	999	16.9047390069674	14.221652683413	14.6418945611771	17.4473830115334	18.8021696250035	18.5131497371499	15.1336901690249	15.5080785690406	10.8482341097202	999	999	11.6529456610936	999	14.6523236821088	14.3661065459387	14.0598869764665	13.8800979480551	13.8653001111111
22	SH1-4p-1H-C-10	12.8529574259597	12.6692770794522	11.8493354794927	16.6581686931475	15.2727002715942	15.5445144062205	17.1893009930884	13.0212505277955	15.4533311264401	18.056369453774	17.0962783407901	999	999	16.6161104373128	16.2332709011946	14.6536812106421	15.4738166470371	12.9475432625955	999	17.371721170357	20.6393974601361	15.187346334953	999	15.0302706959425	14.1959911695235	15.1297838707616	20.5105016460172	21.7921382019868	19.0521709229588	20.0635093394286	20.6134268794459	999	17.743781510033	21.7648075366158	22.4448516796577	17.6642676076925	15.6633217338592	13.3234906521838	12.5950770374643	15.9199369640527	20.9553649135467	14.7800360273655	22.6737385627855	18.195130397306	21.7460472778074	14.9895518762838	16.5321027436257	15.916150375817
23	SH1-4p-10H-C	7.78222259448632	9.70491044108481	10.2569491176671	10.6608931460871	9.65475550460767	11.5231613730236	11.6976433499915	10.2793996469428	10.544605606873	13.4970174837437	14.8847844061357	17.3169036069523	999	12.8353070738853	11.8323646743131	10.7453562799231	13.1823427923058	8.73533828392581	16.153706133502	10.7008776899613	14.0274682291286	12.0831202496822	15.4344119916389	11.1828579881531	12.0890407980219	13.0205660435762	13.0847714685742	16.1658530529442	14.4883498539545	999	999	13.7122938965614	12.4618805899403	14.7356381561879	16.6476123023856	19.8159754841348	14.0830206349197	13.5669185510948	8.33326383188069	12.3837062083627	13.840435299468	9.4100029699552	999	14.4416586133589	13.5091904367183	12.8690392697291	11.3052671688365	14.7466883974431
24	SH1-4p-10H-P	7.77191345505206	9.45687512048418	10.2092877874627	9.70972919367848	8.33490663491974	12.0727929819225	11.5355369303315	10.2511756305897	9.94661658157277	12.9132920301267	13.4382894404375	12.8156959762223	19.8991867334779	13.0374715634546	13.5992636766485	11.8242178738763	12.1420412813463	7.99555267292008	16.5010531252915	10.8423184312775	12.5937146323403	11.0840803402569	12.6667749087458	9.80789436822508	12.2207626632611	13.4217196952273	11.8913901693246	8.82705232692709	12.5282467455651	20.3823359628963	13.2344854589953	13.1523217064621	12.0432194984602	12.648345936056	15.235034335076	18.8509696540597	13.2256358761241	13.0621498968589	7.9456986534319	12.5571042297922	14.6419598554161	8.84651179277818	14.9192449883729	9.81396655530378	12.4500602102669	11.3222076013314	12.5134284454959	9.97289083876467
25	SH1-3l-1H-P-4	11.8685098812974	10.5125535321645	12.2820311360303	12.8183465537715	12.5305182140789	12.6284727419285	12.3403758059238	12.3938162882622	12.3453752571882	13.4749907382292	14.7497894039686	21.2026468770714	999	16.8711338244147	12.6039928188821	13.1549670314358	12.6396500611439	14.8863949466297	999	12.4954491449528	999	11.9224487740674	999	21.572475458098	22.7751896562634	12.7088190485915	12.3156252559272	999	999	999	19.5399822423513	23.2585607248768	13.0265204835821	23.0048002791397	999	15.8052380410345	18.1908740309079	14.2071876937059	13.5455095263694	22.147599493456	18.0803081310808	22.8838439985272	999	999	12.601970293509	12.5323586965684	12.1831582272039	15.827644892298
26	SH1-3l-1H-P-5	23.3444018596512	17.7766768433764	15.1571534184576	999	17.3833000732787	999	999	22.8618811285365	24.7366935830206	999	999	999	999	999	999	17.8638227620528	23.923353062873	999	999	999	999	24.5889237622659	999	999	999	999	23.5986078821801	999	999	999	999	21.9930196000655	999	999	999	999	18.7376062540157	14.4916606428168	16.6494627185737	999	999	999	999	999	999	20.2744605285351	999	16.2129045025051
27	SH1-3l-1H-P-7	13.8271332075278	12.2440217482113	13.8796294620978	22.8432068844221	14.9351526238405	13.1615632046904	13.6357480251612	12.2869448408238	15.2490291045001	15.3384386252653	13.947475257409	19.1523864956674	999	999	13.4453498014203	13.1816804843265	13.106497015696	999	999	12.9568745470977	999	13.0987122942516	999	999	999	13.2151516813072	13.7556490179019	999	999	19.0461403712781	999	999	13.1063721462229	24.0002457683819	999	17.0669060620046	14.2500815172432	15.3948267989099	12.2673904372835	12.8059923777023	22.6542745735376	20.8290932591925	999	999	14.8687685485349	14.3940835584281	12.6575617314088	18.7205173140262
28	SH1-3l-1H-P-8	13.0328451189687	13.1137963740306	13.8379668614181	14.2728661632571	14.7529928874555	14.1029880799082	14.5776286826411	15.8934776170552	15.7853695138564	23.4936653372874	17.4108792663264	21.2508902767107	999	999	16.8029323231381	14.0850364202119	15.6245033834178	18.6824323695366	999	22.6360097569041	16.3536192176374	14.7949808502238	15.8310482004184	22.9191822697494	21.266223548271	14.6528135623319	13.5296987493585	999	22.3380038587262	20.1699039956222	19.0620497288735	23.4838826303384	14.3541429301754	15.2719633218874	999	16.7716895736037	15.3948958863714	14.5861557594312	14.3320961808475	14.6121998654092	23.5911507768815	16.4012871968149	999	999	14.3873563192128	15.0919385922027	16.5384500396522	17.5699939048992
29	SH1-3l-1H-P-9	12.217662327284	12.7207665585271	12.7654444741387	13.0112371456629	14.0468616779222	13.4347959374966	14.9639344904304	14.9287695756015	14.4080988664814	22.2519709951913	16.7152749452747	21.3006013122613	999	999	15.3891995333961	14.0218775696501	14.4900038743768	17.2261705704603	999	21.5728626171947	15.478501303723	14.8647303288109	17.0151714491731	21.7646744174097	20.389608908803	14.2862170594202	14.0204155727058	999	999	19.6467765639744	17.2964392389598	20.1661003018199	13.9210359610514	16.6569699560792	999	16.502455161204	16.4799280034807	13.9433749348737	13.8561190157359	14.4344989246045	20.9987676935061	15.0088316971615	999	999	13.7184087603614	15.0260417313723	15.0276367922464	16.072496888406
30	SH1-3l-1H-C-5	8.87257226774272	9.59760512347626	12.7511730627808	9.74783923341852	10.09428653065	11.5872548317571	13.739389382772	10.7259084476358	12.7046052847361	13.4484838304992	12.9851677024037	15.7503031355675	16.0791303872761	999	12.3476323689237	12.2115895165591	12.4819058064805	11.2420355004714	13.8555125826387	10.8318620757237	14.8721570929564	11.4563512031093	14.797500477121	13.5221361174641	17.475706571656	12.1382965829788	13.0188551921188	10.7042563545076	14.6388039473229	17.9171577213503	25.3741411809308	14.2973007852289	10.069424390798	999	17.4192667995686	18.3575605587974	999	13.7982288401436	10.2504201664755	13.2554499176737	999	11.3174805923387	12.5149863055495	12.511921586691	12.1796533759883	13.4637321397955	12.4466749198066	13.2538070474084
31	SH1-3l-1H-C-6	999	999	15.4352905812868	999	16.109943006394	999	23.4511032675619	999	999	999	999	21.5202006962072	999	20.9620739332975	999	22.9976947835353	23.6292522169287	22.9876789912593	999	999	999	999	999	25.9408179818136	999	999	21.4335915491062	999	999	22.4334410373457	25.0349838154926	999	999	23.9634490583649	999	17.1398336114047	999	15.3255383270024	15.8690115680775	999	22.8639604626748	23.0549961261118	23.1956848656962	999	999	19.4734902433459	999	22.5148244755421
32	SH1-3l-1H-C-10	24.1807564634863	25.405822282047	18.8413762849848	999	18.5104395937328	999	999	999	999	999	999	999	999	999	999	22.7427440821103	999	27.3097237492191	999	999	999	23.1523506003426	999	999	999	999	20.3508447755853	999	999	23.5384275291243	999	22.9024316898404	26.751904747474	999	999	21.109821435499	999	17.2794926213496	16.270582770339	999	999	999	999	999	999	23.2683274375378	23.023725218017	20.4891733621418
33	SH1-3l-1H-C-11	23.4012875353368	17.9833928397978	15.2001050099673	999	16.9331785545235	22.5336782564038	999	999	999	999	999	999	999	999	999	21.0631856727895	999	999	999	999	999	24.0433491058405	999	999	999	999	21.1532567441125	999	999	999	999	21.3844873458942	22.4347731584112	999	999	21.8167061415033	21.3672413076233	15.7779000852642	17.750001821435	999	20.0916795915892	999	999	999	999	17.7442054368405	18.6274735035446	18.0540197366424
34	SH1-3l-1H-C-12	999	22.3786310262187	14.0686414960986	999	16.9994214642681	999	999	999	999	999	999	999	999	999	999	21.8683914602762	16.7920238324533	21.0714448434717	999	999	999	16.4365707238472	999	25.8581666835419	999	999	18.4656462713913	999	20.7980310576506	17.4457577315855	19.5715783301009	999	17.5149474551671	20.9048542794147	999	16.8286988470683	21.3213649912176	14.0584359217497	17.0013653629755	999	23.4651170737265	18.5968785413622	999	999	999	16.8704879006317	21.6453625806957	16.6553591044878
35	SH1-3l-10H-C	23.7038234984557	19.1828486375556	15.7876624311035	999	15.7249361454736	999	999	999	999	999	999	999	999	999	999	20.512716413406	24.9489511788914	999	999	999	999	999	999	999	999	999	22.5612911208872	999	999	999	22.6648882836329	999	15.7744013779279	999	999	21.2872666031471	20.1568049934569	16.6923608373621	16.3154307722514	18.6575105514895	23.6625782465577	23.6320786011115	999	999	999	15.5048345575789	23.2363156957178	15.8141095574058
36	SH1-3l-10H-P	9.68803549800898	9.94991684071282	12.0036403950074	12.1253396044605	11.481501504786	11.2119768019872	12.4059711084791	11.4976054769669	12.1802138842827	14.9419988914052	14.772588952707	18.7547899921661	999	15.2823270196126	12.6415684240322	11.5180518035782	12.7498124469324	12.2353191954302	27.3014684818467	12.7400033652155	13.8349532388331	12.5287438227198	16.4529080893076	15.5145077790893	16.3854832822477	11.6239710196343	11.4765486806984	14.3939420143488	17.4618552633248	999	18.0629695023039	18.0077929411805	13.2868970751743	17.3179362080683	20.693330168813	18.2083577825431	15.4025190411122	13.985212585224	10.1759814977041	12.9009684195877	19.9887167948941	12.2409922261544	22.3426697445602	15.5357970703961	16.3402471794926	13.1286241204415	11.4826195701436	14.6820971567486
37	SH1-3p-1H-P-6	10.2975642956458	12.1499607876231	11.667957985309	14.6688273916671	13.1443037349661	18.1467734159053	16.3956503209377	13.1056025749057	14.3195798652603	15.8515311704954	19.5113785541302	22.3913757473666	999	16.6221470044595	14.129834520037	15.415238453405	19.7937804582853	11.5293017667792	999	14.5053938588836	999	16.4415613411095	999	13.7028096133795	21.6428759851559	999	16.6392656653953	21.6643092222577	999	18.3168431544479	999	14.3350335675113	14.8802403776054	16.2294334723938	999	18.5599551424777	17.0591213567044	13.4861416730402	8.94792950039387	15.4107103344148	22.7666236600838	11.7453982588605	16.8010156953606	17.692939229019	999	14.2902335277683	17.4429585050829	16.4316485648509
38	SH1-3p-1H-P-7	9.47219215379696	10.7415093438177	10.9453601230316	12.0506691485484	12.0049047883096	13.6513889919197	14.2256896535095	13.2551338462868	12.4684537265421	15.7476655002753	18.2448430769917	999	999	14.8635908124444	15.1759039405612	14.9439809157344	17.94288006362	9.71193514021708	999	12.9208643681868	12.7064496127522	14.5967702705615	18.5549949326694	12.266189159053	15.8362453993857	14.7302331117239	13.467139632859	19.3432458361893	999	22.433136109478	23.1883866012322	14.6183924597213	12.4905911087744	16.0363649820746	999	17.2273883345705	18.0233716591655	13.2712603398636	7.8059580116314	14.2932563314888	14.0590737100497	11.4573563139375	16.2879689735057	15.1116361401706	999	15.1614139789272	19.5712993739365	15.2556575285501
39	SH1-3p-1H-P-8	12.6812132627727	12.5295078018046	10.2060139324643	13.9670227343948	13.4720537695862	13.9469721196733	20.4406550693214	13.3238462333932	14.0316108438853	15.7087985879026	14.7164068995142	17.6493629905997	23.4548156394185	19.0536496731591	14.2760687964497	13.2610612697622	14.3030512561161	12.6820936615211	999	12.9112547330945	19.1921013285912	14.0265225094048	19.9780320510885	14.6967012839614	21.7471285968198	15.6809226649997	12.9894847185181	13.7609318054716	18.0596418834302	18.7034655018483	17.8077556959038	16.3585690452965	15.3320930073957	15.2222484812938	23.3019119192511	15.0588153288918	16.3364295311802	11.0530779478643	10.3602141054974	15.5762234137661	15.7731268666781	13.8612360971118	19.6812212658635	17.8616313292039	16.8902728381326	14.1209905015868	14.0481769596507	14.0073780096979
40	SH1-3p-1H-P-12	9.86477522185503	9.63419763445451	10.9674901931666	12.4583146220852	12.3848216979162	12.6173907168211	13.7451382541369	12.7889814442029	11.6476480692953	14.3938660262277	16.0385699372399	18.8986909327062	20.0993870273327	14.8126439368422	12.6858751393569	14.2990360045326	14.372755770617	10.6863504141159	999	12.4137965327725	15.2869654760099	12.7536633426204	17.1588320941688	12.3369234674283	12.8171717163523	14.0513230918444	15.4563417050304	14.9573000033984	22.0904578409987	20.5775281171081	16.7518724117152	15.2103737307433	11.222746837581	14.9019447167007	23.0308963702882	17.7086890083862	18.2401629832928	13.3161112986342	8.79706331742023	14.2488267536925	19.4694948295482	10.903691166512	999	13.2925177171225	999	14.0477414670857	12.9503652096775	14.5967737410942
41	SH1-3p-1H-P-13	9.27759478201375	9.7368921120537	11.4613469267095	11.2657153565568	12.3791740871556	13.3754053082385	13.3290006361949	12.6557035603676	11.5183471174835	14.5358782329536	13.5061931264604	15.266807542866	999	14.8168052085916	13.2834364195866	15.1012278815119	13.1517183759044	9.88824032470341	999	11.7244075274506	13.2782101813468	12.4632502446392	12.9356214381111	10.8943688213738	13.3520062643669	13.9451591885403	12.5349784962985	9.33997314230945	14.8845513199514	23.3547940316195	15.9298325037397	14.1737835767418	12.246214652082	12.6009409094732	26.2470776977662	17.1315051755695	18.9356060821633	13.7571446817352	7.62628702213723	16.3471135373995	12.9779044244808	10.0180645690791	999	11.2517716325354	14.8483154411124	13.0924172138494	13.606810570544	12.9130251702149
42	SH1-3p-1H-C-4	12.8352360821661	12.5224389471286	10.8981219505746	13.5641480604464	14.6507415005089	22.0642565772015	14.4278862636197	20.8237267239182	14.760269066512	16.2078054771278	19.7407204787921	18.7640493081058	999	15.7774707684653	22.9424356261124	18.0089208672483	17.9484518401321	13.6440114382131	999	19.9720842595257	22.8933162154028	19.0809949718947	20.127953262232	14.3673787835851	999	999	19.0852638093737	13.2987639737054	14.6629676563603	999	20.3741260453167	22.6742118541122	19.1031454857658	17.4274231094351	25.601975756638	17.8740282894225	16.5298865412272	12.847807556811	10.1248616798699	17.459029342258	22.5268993914402	13.2907064214247	28.873907532044	15.1019622751568	999	15.4273569584711	19.337786855559	16.3402343774887
43	SH1-3p-1H-C-5	9.72106594614771	10.4379276656869	11.9729020746488	13.045906270175	13.6201764238151	14.1497359728164	13.7948475986714	13.6849209986069	11.2481937357098	15.8070129093556	17.7662729475402	23.7442292915786	999	14.4932447296032	14.3358811335684	13.7509323590536	14.844027201596	10.6481355611136	999	13.7649130058406	15.1711298341113	15.6218672306758	22.5023616328923	13.7019497879151	18.4521449845428	14.3941340224943	13.1987273759852	20.9297454739713	20.0133812029576	999	20.9047387827738	18.7709385342745	15.8994445345765	27.9042120647502	16.6135632942881	15.2665883150821	15.9608136789872	14.3250859284961	8.53128679689406	13.8288624588351	12.2613203293172	12.2165517365857	999	17.2713627473067	16.8166414349712	15.0961231995803	13.9175482213158	17.2721470380764
44	SH1-3p-1H-C-7	20.8887445517859	13.2657562880789	14.3514202834763	999	15.1775877201549	13.5452458202607	13.6911532412686	13.0445411321785	13.6317002800068	15.6135399106199	14.51959028361	999	999	999	14.5241722348267	14.72368231093	13.8295789762266	999	999	15.2622495980238	999	14.7982124931558	999	22.3060835624458	999	16.0088837683039	14.0623659882866	22.0600430611691	999	999	999	999	15.8605129224883	999	999	19.8508381713381	16.3454369924584	19.4459025677629	12.5844488016971	999	23.9814107850337	21.2441881755624	999	999	999	14.3775950227296	15.6298313523028	20.6849695278705
45	SH1-3p-1H-C-8	13.1219989783311	13.5810812512291	13.2899255375186	14.8456168204721	15.1372031725874	23.2657155653854	19.4126472455299	14.2952830655768	15.7477554183331	999	999	999	999	999	999	15.1753376787402	18.0164955646407	12.9636760857743	999	16.2906332040718	999	999	999	16.9609085984267	999	999	21.7075522010329	999	999	999	22.9204611567958	16.7716543600563	19.0191571920256	20.8216951175278	999	21.3282125034053	999	14.2901448169365	9.96539501876861	20.5628333686505	19.224737209248	15.4885516756508	999	22.212156768477	999	18.3185288736661	999	15.4890605178348
46	SH1-3p-1H-C-12	8.68826617982004	9.31732699034891	11.3944422360639	11.0966780692918	12.8354923625797	14.8948876085645	15.1974148593324	11.0301083229506	9.39525917187625	13.83464782609	14.0191024274748	14.812707694085	999	15.9596486574201	13.4910668937329	13.840442036062	14.6405078277027	8.97546896159828	999	11.9542247045225	12.8993802236666	11.9485925786434	16.1244289341624	11.1404645902591	999	14.4757632249631	12.6189650862125	9.1889104015915	15.4831213950771	999	23.2682214639086	13.8135018317034	12.0203778742373	14.443215075045	12.9579804590541	999	14.4349829254339	14.001962570748	7.08231350540799	14.9370697570504	999	10.00010446203	15.3763542757412	12.091962423615	14.1436033031284	13.3193728010374	12.6836934083448	13.1954593991808
47	SH1-3p-10H-C	23.7859737563551	999	15.6171093590124	999	21.5416248682893	999	999	999	999	999	999	999	999	999	23.9526637144179	22.4280586196707	999	23.2328306542837	999	999	999	999	999	999	999	999	999	999	999	999	999	999	999	23.0464511234331	999	999	999	999	22.6546443707092	999	999	999	999	999	999	999	999	999
48	SH1-3p-10H-P	6.9777280196723	6.80598551643081	8.96041798040117	8.72106647085273	8.73585071345497	10.0400492856822	10.248976700513	9.39475480569282	8.85728950273723	10.8901609364087	10.1196866291318	11.7658146184828	999	12.3505971138502	10.2428213521766	10.0909130979251	10.2750597669465	7.71873586214921	13.774258060486	9.44561826029586	11.0428697223337	9.72029513736776	11.7491756264907	8.58348666564893	11.5116016095974	10.7603793995944	10.5243526006389	6.43770695352701	11.4060853685082	21.802291205851	12.4585596963998	11.920119351703	9.9950842545581	11.0021093493446	16.622042601818	17.2588747027874	11.851862207618	13.9187049496953	5.34646749394899	11.0751063227312	13.211308314005	7.98232319481921	12.6181250657816	8.91389966602823	11.7807995458313	10.1183396485018	9.92964381876727	10.6140992653858
49	SH1-1L-10S-C	7.09224681303801	7.07242371663564	9.29586025325585	7.66271211547956	22.7649655347861	8.84327039392482	8.85202124249866	8.64746284490535	8.63992534657115	10.0963452831168	9.80592170232359	12.8847770790476	12.9614502053433	14.8689451383614	8.63933843872745	8.98475336644512	9.33741226241301	8.51201989806596	13.1714563416875	8.29245737808216	11.2711163663092	7.93727658759427	11.3033190885492	10.2601763198733	12.0812587140897	8.59683914441604	8.77138070511359	4.52538144666077	12.0016978929324	18.6035222086815	15.335497677633	13.7414152941993	6.90907823373045	11.9033861171936	13.3897181325129	15.6948895698484	14.8968378554555	11.1070806384672	7.15224369061983	9.22295333802287	10.6936264058807	7.93852349269379	11.1462482617532	8.72787778262549	9.72581630537808	9.39743252481064	9.16492210053412	10.4838909144753
50	SH1-1L-10S-P+C	17.6763867539477	14.9394642447023	10.6486540132565	14.4522568092592	999	999	14.7047247613508	15.5414007604911	24.3858328800959	999	999	999	999	22.0207579450531	999	22.1741984954054	23.3466185207975	15.0294472547177	999	19.761070736954	999	14.9074991601622	999	999	999	22.8218166352101	23.1015639126971	19.6073599067728	999	999	999	999	20.5634298932471	999	999	19.497680174502	999	999	14.9305345990631	21.5082239024361	999	15.3963275172332	999	15.5912032461477	21.8197273875364	15.4429792485577	23.3532764400593	14.5851514438052
51	SH1-1L-10S-R	9.78546282056052	8.06295751899741	9.31734432763271	9.17982531524125	999	8.91749342927659	9.30836311129762	8.43460270139837	8.99539411689536	10.8390890116498	10.5849720796889	16.6137701684152	999	14.9277025310802	8.7866683868727	8.99178934500436	9.543508695982	11.1630928388514	13.0970906262657	8.94212556005476	20.5561250529343	8.80835003551139	13.6195242105714	13.2055304372095	12.7368344386831	9.00365292656927	9.02190188725202	7.44546733257907	12.2182497327949	22.8301574785456	15.7834283556036	15.4191632752546	8.11868994379871	13.7039861645865	999	18.7953736044776	15.9992127670758	14.6348104416279	8.73495732538209	9.75772299005767	13.2568422705372	10.5611221381452	14.6925452661264	11.0489042088705	9.24271046254466	10.0048107607686	9.23952176123715	13.861646797851
52	SH1-1P-10S-P	17.1888779331942	20.5745632577055	9.97719225979421	999	25.5170911567468	999	999	999	999	999	22.7335099287556	999	999	19.4232816329066	999	20.9023731579487	20.6696740697479	21.7894155174886	999	16.7404621982523	999	22.2830574994553	999	999	999	24.3675990212824	999	21.6119194699328	999	19.516668287117	999	999	21.3912523544663	999	999	21.7279781070292	22.7659273167935	999	15.0503137896051	999	999	23.8582104326391	22.7613759325496	999	999	19.0599144870278	999	22.2308895425453
53	SH1-1P-10S-C	9.68313375032997	9.87957832452205	11.4667396267496	11.3231541367189	999	11.3180561673104	12.5416241228894	9.99983328990741	11.4139278415678	14.4889975206191	14.6452563863413	22.2259804509957	999	15.7989836277149	10.9911071883559	10.8319492747934	12.6250201822496	10.4139085226707	999	10.4274582858788	13.2089735052531	11.9004785417602	20.4251035486592	14.5972108852395	11.2044238913254	12.0590195111114	11.237989678972	21.5144347184271	18.7718926149987	999	15.1901801424391	14.7338692244427	12.9677084294476	15.2253018728931	17.3990626510861	21.7829610942794	14.7807530188302	15.1353777861225	7.71476319802801	12.9874207280064	12.7659548339503	11.324841314229	17.43089467418	12.9828894915532	15.7172565759654	13.9777385523239	12.0912679490507	19.111001222454
54	SH1-1P-10S-C+P	8.03849911825985	7.89176021410974	8.921142399659	9.11880791576515	999	9.07586708940736	9.01991243020107	8.7042065064023	8.85500871376581	10.6185356790769	10.3934369952619	12.3003811796316	12.9348837231465	14.3998887070249	9.50415755659758	9.11723780672196	9.64803331277995	8.93104783783371	15.3153088455989	8.77254325035506	12.0955834246987	8.64403399663112	11.0077809149834	9.07239886415103	10.3467064436994	9.04823885884066	9.40265715477861	6.06385357434428	11.3461055708673	17.4886514883405	13.6718991651951	13.6724843952688	10.2567408494731	12.4766158452409	14.8257041352357	16.9546997382134	12.5247367452927	11.7196270193276	6.60435621663439	9.9731581154112	10.6558565146969	8.78130854804028	12.2759917357725	8.84817656933916	9.98491459400678	10.1285343018635	9.75476150136174	10.6669657585868
55	SH1-1P-10S-R	7.71365643289664	7.48109221875366	8.12079390991463	7.68141001577412	22.7320840460635	8.56299370217041	8.59987507483395	7.77530658441082	8.26748816057491	9.7565526069304	10.1183681896028	10.364420436483	15.1585175988153	11.3548630886256	8.52050241771378	8.69851027104512	9.23765153226426	7.09543449844215	14.8339171533897	7.85513682884496	9.96796310019784	7.94834217750918	11.0536593428543	8.11858479704375	8.77674242827647	8.44992966870711	8.45079136453285	4.52633644265116	9.89267367209067	14.8113112824467	10.8291793656114	11.5128480298519	9.35752250952914	10.2720451844324	12.6044125282844	13.3651678179435	11.3271632682612	11.4071784584965	5.24640063069788	9.06358522889242	10.6335091820037	8.90012700756083	12.4296185246693	7.69707372441403	8.64209286532598	9.15633398185063	8.76691064805129	9.9269774043033
56	SH1-2L-10S-P	20.2411349067656	17.3043060461786	10.3617174171201	999	999	999	999	999	19.7132019153661	999	999	999	999	999	999	22.1778956269486	22.2142310471441	14.9693053970665	999	22.2493711899318	999	999	999	22.522043721282	999	999	999	999	999	21.6459608385289	999	999	999	23.1505736694825	999	17.8196904743579	17.2011118883277	999	18.536964339092	999	23.3657045039829	999	999	999	999	17.1407839308005	999	20.4547812933828
57	SH1-2L-10S-C	17.8074766415244	22.9382045692126	11.8180993538963	999	24.9307250907482	999	999	999	999	999	999	999	999	999	999	999	999	999	999	18.3576348847602	999	999	999	999	999	999	999	999	999	999	999	999	999	999	999	999	999	999	21.7984384642401	999	999	999	26.6461311978059	999	999	17.0246564782957	999	999
58	SH1-2L-10S-C+P	12.5281204219774	10.5525646873563	9.89040410461694	13.6346148208535	999	11.4354098674932	11.3468772440379	10.7156204776608	11.5154556464405	14.0271784361574	14.2567961404167	999	23.4627825260262	999	11.4281049379671	11.13066104029	12.4984567416395	12.6221967092133	999	12.2685911873389	16.1110524405368	10.2583156235529	18.4010317922011	16.2831936489293	15.4702774471764	11.3049159429971	11.7279214633595	18.6498340197577	19.1544222102237	24.6748123920798	999	999	10.7202441471928	23.0966134741514	16.4315363914185	18.1976541755222	15.1861892510695	999	10.700587652989	12.5788956354038	13.1444081611963	13.1733709038397	999	14.5898994643937	12.9610852853169	12.8832937788137	11.5232872764639	16.3796133451407
59	SH1-2L-10S-R	999	16.587401199978	10.3120625277295	999	999	999	999	999	999	999	999	999	999	999	999	999	16.168621483557	23.0552970823281	999	20.0993493526027	999	20.3385429481621	999	999	999	999	999	999	999	999	20.3946738581445	999	999	27.8656057054774	999	20.9443347844689	19.7153521628785	23.3795212016956	16.0983497770108	999	23.7931183021899	999	23.0995724208112	999	999	18.8767703177286	21.334165643002	15.0194131067719
60	SH1-2P-10S-P	7.95046863830839	8.48600733448253	10.0445594224075	9.43963043731339	13.6627949157129	9.64720155555772	11.5724120962506	8.44018859231564	9.18168352538845	12.7966869732124	12.8545161686976	15.9353731785237	999	11.5800050919015	9.82350735704742	9.97834123248452	10.4890887033077	8.00786767094266	13.9972772195158	8.9350779139098	10.5189491653509	9.5908325158148	13.1504619482103	11.350918402516	11.387702407126	10.6636506190856	10.1119296595559	10.8255235533947	15.2583687071246	999	14.086132333804	12.5635145428357	9.89087505823311	13.7981161421799	11.6565170232904	20.6503855482412	11.9806240856362	11.6837532018429	5.37538308758563	11.166016612519	10.3838948754877	8.10318156373502	18.0010292464683	9.74910372767609	14.2144415291919	12.7375242717813	10.4457356817791	12.5708351025691
61	SH1-2P-10S-C	12.2743743747146	7.66795911660788	8.85581859877526	13.7641336560944	999	8.37765326125102	8.6795539372268	8.63702876015536	8.16364963262061	10.6526324850306	10.4376029854824	20.1835534064814	999	15.2953307058317	8.73283715367539	8.66802393666689	8.99991161918237	13.7223829220786	999	8.57200244442411	14.3493383655846	8.63185322921867	15.0902747035546	13.373100750856	13.7741337008809	8.81087479659947	8.36808416167085	12.7976692377524	999	21.714764904513	17.8501788413787	14.6013574638654	15.0717860139002	999	999	20.3806160158192	15.5765924808949	14.5717908517924	9.08172646653673	9.45593080013376	14.6437751591096	14.6726516704194	999	14.5700294108998	9.04697927417724	9.52954601579422	8.62072447009822	15.4008571673183
62	SH1-2P-10S-C+P	14.430216747361	10.2699663791716	9.44426357495976	999	999	11.0559251347673	12.4456872892451	13.8748222141623	10.9624627530824	13.4704689889416	14.7050373664585	17.0122260799467	999	999	12.2186849342944	12.9349039180382	12.094987521024	13.1497313706431	999	11.2333436372793	999	12.1529604470396	15.14807650898	14.1083040659457	999	12.1790543564106	11.8110857092977	14.2505942247899	999	999	23.5325506695023	999	15.006380325848	22.5214624757586	999	17.8590859183853	20.4603724838093	14.4141215753978	10.3857649050272	999	999	13.6813659653926	999	999	11.2192906661826	12.7159932184261	13.4792294276244	18.4894634951636
63	SH1-2P-10S-R	16.3521342523137	14.3000524002654	11.8416668919282	21.7169885429693	24.0028424991019	21.4553068107817	23.0048665258804	14.3360460431126	23.0862387192322	23.6311702457672	999	999	999	14.8375600327637	22.9844013379393	21.9445262160773	17.9220822199061	21.3455116989928	999	999	999	16.8671264943389	22.3298842812113	999	999	14.829717238093	15.1991768493143	19.7582361488051	27.6237754859398	999	999	999	21.0640690377595	999	999	999	999	17.0885171030716	14.5566482818231	22.6130912650194	15.9144206956169	15.242615346914	999	15.4410639662446	999	19.1962123013951	999	24.3878838532262
64	SH1-3L-10S-P	8.98479639399095	8.17273818250839	9.76779507862718	9.98046393198619	999	9.61727037277268	10.3751727161918	9.83818980007639	9.60428499330099	12.6532748453714	13.1589031466972	19.4584721091226	999	15.0910680197988	10.2357639129265	9.8879361652015	10.8734984684101	10.3516738071633	16.3816046694705	10.3686144766272	13.0221481372698	10.0634162083968	18.161744729395	16.8301721936812	15.1440075659402	10.3051423556047	10.2463915402618	18.9376469383959	999	20.8907014550944	999	18.707662652185	9.52384211740588	15.5876104404607	12.5229355731435	19.2059089203341	13.5889069552183	999	7.57352114744709	10.9711536117416	12.6980173007023	11.0968315999119	15.0928122074628	12.7582225439114	11.7727682969582	12.3441625065599	10.0144349254093	15.937343783288
65	SH1-3L-10S-C	14.8717862554237	14.2125989593721	11.2733718178152	16.1959611775854	999	999	999	999	23.121676829349	999	999	999	999	999	999	20.9151814052508	999	23.7078805679763	999	999	999	999	999	999	999	999	999	999	999	999	999	999	22.7806814301601	999	999	999	999	999	14.0064779035593	999	999	999	999	999	999	999	22.666987536215	19.7821727686687
66	SH1-3L-10S-C+P	18.6260396594834	16.9302301026148	9.86506522913321	999	25.027623754059	999	999	999	999	999	999	999	999	999	999	15.964450282266	999	999	999	999	999	19.0154542932655	999	999	999	999	999	999	999	999	999	999	999	999	999	999	999	999	21.4821201010026	999	999	999	999	999	999	21.6756025018621	999	999
67	SH1-3L-10S-R	10.0866800332487	9.49645754587047	11.2207682321631	13.1309226942995	999	11.4738138045207	12.6142714761622	11.0294251216574	10.8595908170332	13.3699848047857	15.5571674178664	19.3205460519388	999	24.8269943101384	11.4102631326463	10.3566566939101	12.4636061809928	13.0128241987057	23.0459731562563	11.288190191858	999	12.3994589454533	999	16.6862569383831	14.8408074558847	11.6330857346602	11.6325139919533	18.1779653344276	999	999	999	999	13.4765407923455	999	15.1969192938175	999	999	15.2372029419324	9.81087265464611	12.0402326065057	13.5927014155964	13.3017842517878	999	15.001674942385	13.473890142954	13.3114482290601	11.5042633281228	21.0136914809999
68	SH1-3P-10S-P	8.34738644294202	9.00694022639585	9.26018441596697	10.927647519283	999	10.9093707601131	11.1776205618389	10.5202527822518	9.94979158325209	13.0785562286671	12.5755962962249	15.4802211942569	999	13.0638937302228	10.5660473881813	11.233415536445	11.6961899796895	9.67921491043253	999	10.5580744149917	12.0076194651188	10.2197880465245	14.96479167472	10.6824834530007	11.6823336340104	11.8393846379153	10.0201598173855	11.5006194024766	14.1506212755369	999	13.7134488219026	13.1074088573567	10.5208752867965	13.5222911463253	22.5532381787845	16.4298177109451	14.3136829929668	13.2040879044784	8.01307355967219	12.9123024775682	11.3031694162085	9.8994540287692	14.8619179295601	9.82715940362863	12.5411132682526	11.8534879515475	11.2644294621499	13.5267413852686
69	SH1-3P-10S-C	7.83029123648979	8.37667947242871	9.40138640166586	9.24957532835082	999	9.63328750856765	9.87803901745229	9.22271739673547	9.41626736806699	11.455568935589	12.8040721768328	17.3446207012073	999	14.702533479467	10.0303092258161	9.63893833878802	10.0158831032984	9.61463001633868	999	9.06343377126909	11.7035429749743	9.67866283052574	17.5507233609823	11.6286869216706	12.2173390001747	9.80320761853755	9.43232081694077	15.4174819383006	16.2062702574379	999	14.7706925510796	13.117615132766	9.79994109430504	13.902323016929	15.0968608826058	18.4949875906639	15.9794800425032	13.6038109782438	7.63519320639657	10.8416927194225	11.5756321808258	9.59716706321857	23.0674959833713	11.0479905317211	11.3098628713378	11.4760809679103	9.96630651889832	16.4658235175491
70	SH1-3P-10S-C+P	9.49306920604715	9.71489164177748	9.95449043674849	10.8734919173064	999	11.0088802377511	11.3387286465078	11.3986075608458	10.9237808713341	12.9153622183489	15.3962357244003	16.4940567861656	999	999	10.8396634150314	12.0271733224643	11.1142681947359	11.385164101291	15.3290009477511	11.1685965061891	14.7272569512637	11.5323034326646	15.7619464503118	13.7065281144516	12.4221607231932	11.2709539829535	10.6868685925035	13.8668462006634	20.3815658193987	999	15.9584770356566	15.180834878516	10.4309297124696	999	16.4139680371543	18.4904956773999	15.1955215524827	13.9547238434804	8.93623400748635	12.7211896612572	23.1722175496896	12.0170722663338	999	11.7212638684038	15.2342752262425	12.6621483421234	10.848147720212	18.217922040009
71	SH1-3P-10S-R	8.76127864601144	8.98640617879894	9.63997156012113	11.0768874481088	999	9.68466519671956	10.6815802369771	10.4110811593683	10.0843953557811	12.2399320635815	13.1974305413996	17.5117558264539	999	14.8422209308034	9.979282488295	10.9289216117709	10.8244894972653	10.8644142117691	999	10.5998651366509	12.5912663086791	9.94618313138427	15.4906904755122	12.3360373644182	12.3053795024452	11.0935288923317	10.6351808363936	15.8544430103983	16.0603331027543	999	13.9882741902277	13.9939335519232	10.7969700059071	20.5907884020326	999	22.9666655285018	14.3565496557779	16.6672904314277	9.68643305259995	11.8921345270134	11.8107563516338	10.1768336898963	999	12.0091137948818	11.8425333684317	11.8795238364565	10.2804356570339	14.8929098511413
72	SH1-4L-10S-P	12.2410469434851	12.3403937450217	10.9934161727073	14.2786655547758	999	13.7649189821271	14.6681705493598	12.2265984808574	12.8626140161575	15.8988747712891	17.4264961753625	20.3893307498645	999	16.6378812629468	13.5650711051772	13.4532974827028	14.3313132775225	12.8605694632342	15.5754191193495	13.0298661449331	14.5266129799359	13.2603202823127	17.6504596204828	15.5425643649897	16.088092485036	15.405483915442	13.1330430477404	18.1054198932607	20.4080814209845	999	18.6904995967284	17.3114359619122	14.5941755053878	20.0100609029506	16.4083463029174	999	16.3951687274688	16.4077286497302	9.31285411914276	15.8916258997954	15.0350736122265	12.5712416765467	999	14.4852080968568	18.6590628703454	15.07753206022	14.9512107424692	17.1704509279359
73	SH1-4L-10S-C+P	18.6737554151239	18.339894642646	9.11839567778393	19.2690360437532	999	19.8019420246868	20.3360261083399	18.9284830631681	19.7518323125585	20.7620039558777	22.7607712962499	999	999	23.5185108417596	19.8880762314008	20.4989289926069	20.578036354806	18.7667544378248	23.19914722532	19.072149909817	20.966307897544	18.4694882569346	999	20.3462764769999	21.4743200603087	19.6280067447765	17.4905004556111	15.9791691382766	22.135346762567	18.6409280422158	27.6434162973653	999	19.7195291543468	21.7704142788751	999	23.3037161447108	21.4723719644992	999	15.5129858749091	21.3606460093984	21.5572305947725	20.0727755873648	999	19.1774044501565	20.2195674986754	19.1037553114869	20.2832726506898	19.9450812806677
74	SH1-4L-10S-R2	999	18.4353968176669	10.5824066055632	22.4638461401504	999	999	999	999	25.9321471932386	999	999	999	999	999	999	14.2689554240338	17.1426133898771	22.3942112655921	999	18.7475591768094	999	999	999	999	999	999	999	999	999	999	999	999	999	999	999	22.1181597378727	999	23.3453272646911	18.8200641868146	999	999	999	999	26.7667400540538	999	999	999	999
75	SH1-5L-10S-P	14.512334301786	9.14189890317395	8.51491876631164	14.4650926873579	999	10.4988896599118	11.6459962199472	11.4304580343029	10.303429456117	13.6670250933748	15.8383456662605	28.1309479131836	999	999	10.4888936620637	10.5125119701486	12.3502069134637	12.3050799156563	23.0083376946595	11.0945117589513	999	10.7376967762754	999	17.3644499230033	17.9363131114935	11.9440809617138	10.1133629768911	19.5637639453287	999	999	999	999	14.3606931943785	22.627535422588	999	999	999	22.7442731531697	10.2086460463909	10.7120168985627	999	18.1337267280843	999	14.9939219703645	10.8293010293006	13.0736831407496	10.5645414140879	14.8465474619877
76	SH1-5L-10S-C	12.9470698430406	9.16286580719213	8.38968308379956	14.3733571443096	999	9.91001018155973	11.0540671258236	11.2596122020085	10.478385343611	13.5610847490568	12.3718848933153	16.5980472061748	18.7464500945663	20.6837606184866	10.8494054634441	9.74858308617582	10.8733068777109	12.7388059949071	19.5086029889574	9.97331020448342	21.2151107990512	10.3165646973893	24.1229115035082	15.5655533768386	15.4855394715044	10.4365323626354	10.5391090086069	999	999	27.1955743399599	22.4505353676468	999	13.3635834669484	14.3812399680498	18.3638777940061	999	17.5336956695271	999	10.1633431386902	10.9137925603075	20.8939781443003	19.9789813182066	21.2170703545557	14.2343500417992	9.89449848510075	10.901074828966	10.1779713471044	12.8334030034308
77	SH1-5L-10S-C+P	7.29009648598401	8.5393860270158	10.0109044741319	10.1729202397627	999	11.1600435064416	12.1054859216435	10.9108410555723	11.4776975933164	12.5910630315477	13.8841679973827	14.5968079941555	16.8688151285921	14.2557913430988	11.7146983761493	10.9846340424069	12.5052613032563	9.9649513493534	13.2658092212807	10.2243970504007	15.9432977314978	11.022271609851	14.2957031850484	13.5579725640658	13.5173132196723	13.148435376052	12.3709113785226	8.80600279657573	13.3844847860127	23.1656000253897	15.5616185920593	15.3807451230594	9.17106887299647	13.7768503378335	11.2802826576686	14.8564859369072	16.3054829119187	13.3529074066403	6.72566577295944	12.8165378714032	13.8321629891475	9.19038138526391	12.2399744233851	10.1295038001194	12.691072179638	11.2113457848371	11.4893991868372	12.3256580564115
78	SH1-5P-10S-P	8.38054615686082	8.47548717280205	8.79155943966525	9.99560175008812	999	9.93436240960917	10.5209375470117	9.43847634652442	9.7881368943341	11.769744861682	12.2366277440273	11.8792176365448	14.3445302057296	13.8702028221121	10.4757918160116	10.4397220330859	11.3255018209763	9.2003797266404	12.0519430716769	9.50409815503804	17.6311772301231	9.65850174146797	12.220888299198	9.80684811700909	12.0485092484653	10.6530631769733	11.4911668728647	7.25467009527221	15.4567967447033	27.3693959827254	13.4320354590442	13.9676202301862	11.8232439272061	11.3965213363504	22.1476047306576	16.5971865785242	12.7644693190623	12.8279649077096	6.76497106796408	10.326706987113	11.157064195169	8.68699580373776	12.5446797975071	8.89807820823196	10.5915305821919	10.5025648553738	10.0391852663369	12.3798573675801
79	SH1-5P-10S-C	8.65257425561684	8.93777549622506	8.67043737354739	10.6716893729424	999	9.73304730821003	11.1321728262358	9.92258376645353	9.75764050104152	12.0439561154476	13.0322948386204	12.4587709824485	26.2139875581558	14.0308128882653	10.8265571317296	10.0272766573596	11.0971613473207	9.13595140698107	999	9.8995222814632	13.3466104478127	9.86304265574752	13.6287961309218	10.4369841308222	13.5672631206216	11.6092812372757	10.3443743023033	8.61666085919923	12.1774226057133	999	14.3671644495641	14.3960535955429	11.6882099182563	12.9374780095416	26.1829838888793	13.2425743253741	14.0475568304122	15.2165336052519	7.33845845761399	11.0529034204252	14.0229005628552	9.49196852903645	12.0066300004433	11.3474742537601	11.4443744573701	10.6324638419917	10.6156410680373	10.6008549461693
80	SH1-5P-10S-C+P	9.1518799680854	9.86849652022245	8.73083865610556	10.9619376166504	999	11.4641423494277	11.3152914700173	10.4412617538934	9.79533570398963	12.7574035711668	12.2643340301254	13.4261342625976	999	999	11.481011671317	10.4506242375696	13.4481460924571	9.46523332636274	999	10.6676731713112	13.1552230797227	11.4319325545791	13.3462493212416	10.879788311723	12.9616212770097	13.6972668037184	11.4660592658456	7.88873198844032	14.6435796652422	26.8736586849715	22.884843621118	13.1040869099416	12.7962603670637	13.7247403747165	999	999	17.5839552504772	15.2384793669959	7.11714488057152	14.4980192733211	10.8431531566818	9.54137435623841	999	10.0798804858946	12.4591272468293	11.5591801803902	11.4480085170229	12.7242318905271
81	SH1-5P-10S-R	7.67372426416938	8.89732522898565	9.68850697989176	10.2742098274577	999	10.481407928536	10.8595469367789	9.32692911496284	9.69792414859109	12.1639195807466	12.4426201797789	14.4983358417888	999	13.1444073957928	9.95071654747825	10.69020462049	11.1690429735179	8.99357008511549	999	10.2861202308143	10.7586451476317	10.0940996365064	14.9145622652236	10.8314221495451	10.6365324184274	10.8800041428801	10.1899560223068	13.327830923932	15.6919833381461	999	13.6520372581896	12.1873391580679	11.1825218016028	13.8792674148566	16.0974529477942	15.9771472451011	14.6027142551892	13.6715443532586	6.92363809371973	11.2104677902627	9.11308081765221	9.11481612599709	999	10.162458043359	13.7300494754689	11.9449512326339	10.4903242837009	12.1669404038231
82	SH1-6L-10S-P	9.4314563646929	8.92814852321631	9.45202855272547	12.0377245017985	21.28347225724	10.2492048826397	11.3599453556104	9.97529586099099	11.1228487591194	12.0220391198063	12.5716260399421	15.5357308089622	999	14.8109356399504	11.1448975535355	10.2012486332601	11.2072290962419	9.88060030056712	13.1996718865825	10.4340782688155	13.6295768030666	10.4683914152938	17.2279263837362	14.6404850785339	15.3661010646711	11.8184783166266	11.1587283808566	9.85112845229424	13.8703780425904	23.6422634449821	14.9224525087932	14.5928889980821	9.02375883243196	13.4782363445423	11.389510002754	999	19.1495785395513	11.7943882973326	8.14058458757045	11.9801403251624	12.6178457919198	9.3299979473204	11.2725306293759	10.5240718638314	11.7954141255649	10.8795164394129	11.7874779288757	10.6645957085497
83	SH1-6L-10S-C	6.96151271588121	8.38889137521327	9.31925953239018	9.44906331148305	22.2791862269102	9.64043691968392	10.0850033592252	9.38428926301839	9.79843121795306	11.2876245083362	11.3438677915112	13.0562520667501	15.7421614548242	14.0630886202819	9.46035256283635	9.40392391247584	9.99901222790121	8.56047790921204	12.0324955157662	9.90726646839496	13.0059363200744	9.26828203403346	12.5041689529125	11.4424723025662	13.0318773576099	10.4410082453598	10.1548091494224	9.3837494673064	11.1608908899597	25.8343148613651	15.2099911466254	17.3017991667358	8.61183740422518	11.3631053892477	12.2013414412168	14.0291058550456	12.2034990121417	10.8418594401134	7.77874393468032	10.2164567527223	11.6682953950641	8.23782525379496	11.3930087169724	9.42163364651293	10.4349219775128	10.2279744989145	9.7851470076959	9.54263728490381
84	SH1-6L-10S-R	12.0611786561123	11.9792853285495	10.1560961022566	999	999	13.0735405389181	15.9760118467901	13.8136668678862	18.3961047989094	16.4547534215453	18.7464300945291	17.7248895839385	999	999	15.2371122196906	13.0085001602801	13.6454651828074	13.5930584435085	20.4785220117747	13.5413024453504	20.2459756534591	13.934333493538	999	17.8566688140703	14.8512595136868	15.7315701499417	18.3926939600351	16.0510478113054	16.4816406992991	999	999	16.3391049110156	14.1520908481176	999	14.7250202521097	19.1769870316252	14.2184885705779	22.5117471423824	10.7931785209763	15.2561576721126	14.2597596869246	12.411947338128	999	14.3167326516489	16.0857769345384	14.5434360842724	13.6348395763022	16.3535619323798
85	SH1-6P-10S-P	7.91521393048004	11.420321228579	10.4582894670195	12.3464833504165	23.9292634560777	11.6152653187106	13.005769923925	11.2499396378754	11.6020455591285	15.676100889022	15.2253357300625	17.6081226502468	999	13.6318219907805	12.7502154569422	12.8677144142935	13.4522273795396	11.0014236624253	23.1674431865932	12.0899960635895	12.5902263884998	11.8005946803906	17.789100625163	12.3033145315093	13.6843612598492	12.7417560775281	11.7740555347042	17.9689353527878	16.1842773564498	999	16.4866172846569	15.7610272495059	18.0888472902343	16.9523422568008	15.0878401483825	15.4635570826255	15.2462434762496	14.0985711213214	9.23961861664716	21.7089971898759	11.6768719704621	11.3591529777066	999	11.9101169568893	13.8389341988919	13.8165987208426	12.3195553308622	15.6875886671034
86	SH1-6P-10S-C	9.39353074684168	12.2947135114611	10.7625570272963	12.4714866728488	25.5609945180814	13.1416235687101	13.4448954632726	11.8974028887835	12.4436126453361	15.2231475662577	15.2993168907327	18.513673157193	999	999	12.4211043593402	13.4167907872047	13.5963583508473	11.8721481640841	999	12.7191167251082	999	13.2482157595852	16.5598481865736	13.754558534942	13.6092250604026	12.7710473369702	12.6879522987944	15.100836515039	17.3479402250739	999	15.3305343001803	17.0752363288934	14.8923425109424	15.6162752898178	999	20.0048075626249	13.9585158555446	16.8753748768898	10.7398608274911	14.3785611035372	12.7442596734676	12.3906852181299	999	12.1191368094745	15.2746086796814	14.4217222158123	13.7791972921732	15.2700058374575
87	SH1-6P-10S-C+P	7.56877313850925	11.0996396866917	10.1131871110198	10.4194227627663	28.1274431912993	13.6661941808998	14.2373583250592	10.4453522811881	11.7112695334488	14.0563960721873	14.6142836450487	16.9539056843879	999	13.6563922578877	12.2385531036982	13.7380463955932	14.7550320756212	9.84477086089526	999	12.6285729419071	12.6532614645651	12.1944105441966	14.174766587467	11.5958786131169	12.3977380187355	13.4939074077096	12.9362916626377	15.1248970929526	26.6412698520248	999	13.8330710992149	13.9740043536115	14.6426387441652	14.2420591216289	16.8923772601888	17.0982498130082	14.396358404416	13.3808502907404	9.35299980292698	15.4966634508973	12.5984590177265	10.8122202365265	999	11.0152494507531	14.3875210112083	13.041583684896	13.0120404434056	14.9778386208422
88	SH1-6P-10S-R	7.60803519046346	10.2938034139842	9.62675615483708	10.9401097632702	999	12.2559287526629	12.4874121051388	9.55443895844089	10.8362432315324	14.2987101037305	13.4067437506262	16.9920927905789	999	14.4619845424334	12.6117842996407	12.5461270476818	14.4231250344604	9.77923044902948	999	11.8596824481095	11.947100126065	12.6437796705835	17.8285717920637	11.8115167918073	14.1066673010829	12.4306922865304	12.6281116889058	14.7596718937765	15.5219142373416	23.2031596957791	15.7776303083423	13.5029804710016	13.3260155793698	18.4811417929926	16.1101669233601	17.5008048452629	12.5580154353135	14.9993159749955	8.06401186533567	14.1638803784433	12.1110678366352	10.4041555908257	15.2145024577544	11.4896551371026	14.964897018274	13.8810701357948	13.401301955032	16.5956407188601
89	RNA- 1ng	2.5	5.23821098974362	8.67890287163465	6.50570171660784	23.8168968033355	9.81490707766594	8.38731999007838	7.16803916511564	8.39643880972377	9.21582277520252	10.4882930821552	9.52781748767483	14.9836103885662	7.59014543596252	9.4932434621468	10.8728493017267	19.8763256469494	3.53736351552838	5.0827605596783	6.8855071899643	6.47028966061689	8.9780047904766	8.39834918485698	6.15185885733189	8.35190076420852	11.3402658187651	12.1632277996551	4.83125727500291	8.67417287694991	14.7092990108697	9.54727446540765	8.13451352065649	5.89466866769919	9.12882687036617	8.50367871284371	11.5562660423708	9.2935908728206	5.90673508932925	2.5	10.6312568242412	7.26804667919389	4.08471977259464	7.84223028557831	4.55786168690675	999	9.44533331219041	8.98852134603484	7.42561615598255
90	RNA- 500pg	4.65380905816167	8.03373767183355	10.7907562932424	9.78822385997727	999	14.1989118063774	12.3733066366012	9.59592197018359	11.6969977630553	12.1191749594433	13.5646310599501	14.5611807423262	999	9.74337448566389	13.2143740014759	12.8257028218893	15.4397469140776	5.71081350853942	7.99550640483814	9.52441296968864	8.94601634568995	12.5534216433819	12.8113575289924	9.62112572566553	10.5515942999405	13.0717001450819	15.8555240507404	10.9095813514789	13.705171727164	999	13.4447868439289	11.1824615699521	8.34102966292056	13.4688034222041	10.7723446060426	14.9811218589338	12.5846280721129	9.26307552001432	4.6133386566345	14.7390452436334	10.1644540296802	7.00927003431215	11.853224313765	8.13499483555685	999	12.6243339966427	11.9247443711226	9.92273166342605
91	RNA- 250pg	5.31456378873733	8.83906290674605	10.9478166632425	10.4677681283999	999	15.06561345023	12.5077367236989	10.1548083064184	12.0213050206641	14.0139790308063	14.3006118865039	18.5836815456977	999	10.3308433205028	14.0489589597096	15.3425604140079	23.4603740086648	6.70582172254337	9.05740412707041	10.7906874357486	9.87344065736031	12.7216074936931	15.5068258774757	10.9838625022314	12.301279357448	15.8968493099606	16.8415699351488	16.5307551455551	16.215062213828	999	14.6490595561882	12.6279214010629	9.55133657150725	15.4074372126005	12.1216903987419	19.0975908530072	13.4149802002276	12.1778027198236	5.35442238911647	15.61157704708	12.1341289508933	7.95967469460171	14.2082673349159	10.0354326182279	23.4879299068732	13.7787070654443	13.2235659046716	13.8565786832557
92	RNA- 125pg	6.0191801414109	9.23847749858703	11.5781430629172	10.6926715138013	26.4398629643623	15.4487367264212	12.1980891929346	10.6021567583561	12.2011998725183	14.4760967692216	16.0829839001519	20.1884426653117	23.237044113141	12.0632435500604	13.6784965900547	15.3654408834044	16.4461869466497	7.80655336887412	9.76805009941715	11.8725074823738	10.9237793584099	13.8215056271941	15.9884284799889	11.908894401769	13.0643812617359	999	22.93808697204	17.5073832106199	16.2098137528661	999	14.7140044536808	12.5730345870772	9.99087749540916	17.8005711490033	12.3704392785231	999	20.1782679213573	12.5227978796059	5.98224991418293	13.4748594457657	12.5636317095891	8.83625281214684	14.7183732957115	10.825400691423	999	15.9284104256196	15.3515831747975	14.8181456894588
93	RNA- 62.5g	6.03093793829602	9.08561719781663	11.0481154322388	11.3813992532111	999	17.2409598335577	12.5544705015117	10.294173308761	14.7596250058532	14.1543663468945	15.640020594886	18.1146800583911	999	11.2741401248696	13.9022945112033	15.6267966592796	20.700389329253	7.91523160889396	10.1046566140125	11.4819821397048	11.5806740624104	14.1343202448878	16.8398608761514	11.8169690817072	11.3828427737545	18.8547829744226	999	17.1987891023411	16.3305905868738	999	14.2940534836943	12.6376317078553	9.47093109547067	999	19.6237567016387	23.4634195311286	12.972520628224	11.2093830578373	6.09858994934151	999	12.5254554607179	8.5991311779937	14.9339739893174	10.2942768123392	999	14.5215842685958	13.988355069019	14.2083066806654
94	RNA- 31.25pg	7.69422943236166	11.0586469903033	11.7042692234193	14.2766878247705	25.1055980087484	999	15.0094749374336	13.5191927953523	15.9588055739011	17.9531360079561	17.2325206247559	18.4791567182623	999	13.374100086535	999	17.5721223424064	17.8113455052978	9.15242625585119	11.280768713407	14.4780371236156	12.3574037860132	18.0390882277402	16.6448568378773	13.2834399487495	14.8805761354364	999	21.2395463099414	14.515960584054	16.1466411348973	999	15.3410379421848	14.5696090297792	11.4918177291652	14.8120317422899	15.0683966185019	25.3441765007991	17.2874395975694	14.3768870860092	7.51208028032352	999	14.1982475539929	9.71635463821313	15.1585263272451	11.8101443235225	999	15.4237569319606	15.1762511755148	15.1109971784578
95	pre-H2O	23.8271966909331	18.8618334398953	10.2104784826541	999	28.7807116219777	25.4448394127972	999	999	999	999	999	999	999	999	999	22.1724797561047	999	999	999	999	22.6462906644503	999	999	999	999	999	999	999	999	999	999	999	999	999	23.842087627824	999	999	22.8907428167692	18.7287301145862	999	999	22.0754954761331	999	999	999	24.8629498888113	999	19.1976050981887
96	H2O	17.1861033895462	17.2085241962494	15.5459793954228	24.4544442587517	999	18.1072132640189	21.4292841065286	18.4538960026385	999	22.1013781866602	24.2403202908779	999	999	999	19.8453124406921	17.9414589244442	18.0310019272572	18.7725449059222	999	18.4735816394415	999	19.3421008502381	999	25.2601514502465	20.4742041755982	19.9369456727196	24.679602875246	21.1384196130112	22.2188696996215	999	999	21.9822545208674	19.8388764524979	23.8215116302625	20.1505818048124	24.4751206994867	19.8070950349946	999	16.144936589428	20.1221733980236	19.6654095473376	17.3460593904036	999	19.774272203987	23.407723977435	19.2325074036087	18.2563686935532	23.4784693650497
Quality Results
		01	02	03	04	05	06	07	08	09	10	11	12	13	14	15	16	17	18	19	20	21	22	23	24	25	26	27	28	29	30	31	32	33	34	35	36	37	38	39	40	41	42	43	44	45	46	47	48
		PCK1	CES3	JUNB	Vegfa	APOA4	CYP26A1	Ces2	JUN	Sosc3	SMAD1	SMAD7	STAT3	ALDH1B1	CASP3	CASP8	TRL4	CYP27B1	CYP2A1	CYP2B1	DLAT	HIF1A	RBPJ	IRF1	TNFR1	CASP12	TLR2	TLR9	CYP1A2	TGFb1	IL10	Fas	IDH3A	Pklr	PDGFC	IL1A	Fos	Nfkb2	ALDH1A1	CYP2E1	TLR7	HGFa/b	ACOX1	NOX4	ALDH7a1	IL11	rarA	Rarb	Rbp1
01	SH1-4l-1H-P-4	Fail	Fail	Fail	Fail	Fail	Fail	Fail	Fail	Fail	Fail	Fail	Fail	Fail	Fail	Fail	Fail	Fail	Fail	Fail	Fail	Fail	Fail	Fail	Fail	Fail	Fail	Fail	Fail	Fail	Fail	Fail	Fail	Fail	Fail	Fail	Fail	Fail	Fail	Fail	Fail	Fail	Fail	Fail	Fail	Fail	Fail	Fail	Fail
02	SH1-4l-1H-P-5	Fail	Fail	Fail	Fail	Fail	Fail	Fail	Fail	Fail	Fail	Fail	Fail	Fail	Fail	Fail	Fail	Fail	Fail	Fail	Fail	Fail	Fail	Fail	Fail	Fail	Fail	Fail	Fail	Fail	Fail	Fail	Fail	Fail	Fail	Fail	Fail	Fail	Fail	Fail	Fail	Fail	Fail	Fail	Fail	Fail	Fail	Fail	Fail
03	SH1-4l-1H-P-6	Fail	Fail	Fail	Fail	Fail	Fail	Fail	Fail	Fail	Fail	Fail	Fail	Fail	Fail	Fail	Fail	Fail	Fail	Fail	Fail	Fail	Fail	Fail	Fail	Fail	Fail	Fail	Fail	Fail	Fail	Fail	Fail	Fail	Fail	Fail	Fail	Fail	Fail	Fail	Fail	Fail	Fail	Fail	Fail	Fail	Fail	Fail	Fail
04	SH1-4l-1H-P-8	Fail	Fail	Fail	Fail	Fail	Fail	Fail	Fail	Fail	Fail	Fail	Fail	Fail	Fail	Fail	Fail	Fail	Fail	Fail	Fail	Fail	Fail	Fail	Fail	Fail	Fail	Fail	Fail	Fail	Fail	Fail	Fail	Fail	Fail	Fail	Fail	Fail	Fail	Fail	Fail	Fail	Fail	Fail	Fail	Fail	Fail	Fail	Fail
05	SH1-4l-1H-P-12	Fail	Fail	Fail	Fail	Fail	Fail	Fail	Fail	Fail	Fail	Fail	Fail	Fail	Fail	Fail	Fail	Fail	Fail	Fail	Fail	Fail	Fail	Fail	Fail	Fail	Fail	Fail	Fail	Fail	Fail	Fail	Fail	Fail	Fail	Fail	Fail	Fail	Fail	Fail	Fail	Fail	Fail	Fail	Fail	Fail	Fail	Fail	Fail
06	SH1-4l-1H-C-4	Fail	Fail	Fail	Fail	Fail	Fail	Fail	Fail	Fail	Fail	Fail	Fail	Fail	Fail	Fail	Fail	Fail	Fail	Fail	Fail	Fail	Fail	Fail	Fail	Fail	Fail	Fail	Fail	Fail	Fail	Fail	Fail	Fail	Fail	Fail	Fail	Fail	Fail	Fail	Fail	Fail	Fail	Fail	Fail	Fail	Fail	Fail	Fail
07	SH1-4l-1H-C-5	Fail	Fail	Fail	Fail	Fail	Fail	Fail	Fail	Fail	Fail	Fail	Fail	Fail	Fail	Fail	Fail	Fail	Fail	Fail	Fail	Fail	Fail	Fail	Fail	Fail	Fail	Fail	Fail	Fail	Fail	Fail	Fail	Fail	Fail	Fail	Fail	Fail	Fail	Fail	Fail	Fail	Fail	Fail	Fail	Fail	Fail	Fail	Fail
08	SH1-4l-1H-C-6	Fail	Fail	Fail	Fail	Fail	Fail	Fail	Fail	Fail	Fail	Fail	Fail	Fail	Fail	Fail	Fail	Fail	Fail	Fail	Fail	Fail	Fail	Fail	Fail	Fail	Fail	Fail	Fail	Fail	Fail	Fail	Fail	Fail	Fail	Fail	Fail	Fail	Fail	Fail	Fail	Fail	Fail	Fail	Fail	Fail	Fail	Fail	Fail
09	SH1-4l-1H-C-7	Fail	Fail	Fail	Fail	Fail	Fail	Fail	Fail	Fail	Fail	Fail	Fail	Fail	Fail	Fail	Fail	Fail	Fail	Fail	Fail	Fail	Fail	Fail	Fail	Fail	Fail	Fail	Fail	Fail	Fail	Fail	Fail	Fail	Fail	Fail	Fail	Fail	Fail	Fail	Fail	Fail	Fail	Fail	Fail	Fail	Fail	Fail	Fail
10	SH1-4l-1H-C-13	Fail	Fail	Fail	Fail	Fail	Fail	Fail	Fail	Fail	Fail	Fail	Fail	Fail	Fail	Fail	Fail	Fail	Fail	Fail	Fail	Fail	Fail	Fail	Fail	Fail	Fail	Fail	Fail	Fail	Fail	Fail	Fail	Fail	Fail	Fail	Fail	Fail	Fail	Fail	Fail	Fail	Fail	Fail	Fail	Fail	Fail	Fail	Fail
11	SH1-4l-10H-C	Fail	Fail	Fail	Fail	Fail	Fail	Fail	Fail	Fail	Fail	Fail	Fail	Fail	Fail	Fail	Fail	Fail	Fail	Fail	Fail	Fail	Fail	Fail	Fail	Fail	Fail	Fail	Fail	Fail	Fail	Fail	Fail	Fail	Fail	Fail	Fail	Fail	Fail	Fail	Fail	Fail	Fail	Fail	Fail	Fail	Fail	Fail	Fail
12	SH1-4l-10H-P	Fail	Fail	Fail	Fail	Fail	Fail	Fail	Fail	Fail	Fail	Fail	Fail	Fail	Fail	Fail	Fail	Fail	Fail	Fail	Fail	Fail	Fail	Fail	Fail	Fail	Fail	Fail	Fail	Fail	Fail	Fail	Fail	Fail	Fail	Fail	Fail	Fail	Fail	Fail	Fail	Fail	Fail	Fail	Fail	Fail	Fail	Fail	Fail
13	SH1-4p-1H-P-8	Fail	Fail	Fail	Fail	Fail	Fail	Fail	Fail	Fail	Fail	Fail	Fail	Fail	Fail	Fail	Fail	Fail	Fail	Fail	Fail	Fail	Fail	Fail	Fail	Fail	Fail	Fail	Fail	Fail	Fail	Fail	Fail	Fail	Fail	Fail	Fail	Fail	Fail	Fail	Fail	Fail	Fail	Fail	Fail	Fail	Fail	Fail	Fail
14	SH1-4p-1H-P-9	Fail	Fail	Fail	Fail	Fail	Fail	Fail	Fail	Fail	Fail	Fail	Fail	Fail	Fail	Fail	Fail	Fail	Fail	Fail	Fail	Fail	Fail	Fail	Fail	Fail	Fail	Fail	Fail	Fail	Fail	Fail	Fail	Fail	Fail	Fail	Fail	Fail	Fail	Fail	Fail	Fail	Fail	Fail	Fail	Fail	Fail	Fail	Fail
15	SH1-4p-1H-P-10	Fail	Fail	Fail	Fail	Fail	Fail	Fail	Fail	Fail	Fail	Fail	Fail	Fail	Fail	Fail	Fail	Fail	Fail	Fail	Fail	Fail	Fail	Fail	Fail	Fail	Fail	Fail	Fail	Fail	Fail	Fail	Fail	Fail	Fail	Fail	Fail	Fail	Fail	Fail	Fail	Fail	Fail	Fail	Fail	Fail	Fail	Fail	Fail
16	SH1-4p-1H-P-12	Fail	Fail	Fail	Fail	Fail	Fail	Fail	Fail	Fail	Fail	Fail	Fail	Fail	Fail	Fail	Fail	Fail	Fail	Fail	Fail	Fail	Fail	Fail	Fail	Fail	Fail	Fail	Fail	Fail	Fail	Fail	Fail	Fail	Fail	Fail	Fail	Fail	Fail	Fail	Fail	Fail	Fail	Fail	Fail	Fail	Fail	Fail	Fail
17	SH1-4p-1H-P-13	Fail	Fail	Fail	Fail	Fail	Fail	Fail	Fail	Fail	Fail	Fail	Fail	Fail	Fail	Fail	Fail	Fail	Fail	Fail	Fail	Fail	Fail	Fail	Fail	Fail	Fail	Fail	Fail	Fail	Fail	Fail	Fail	Fail	Fail	Fail	Fail	Fail	Fail	Fail	Fail	Fail	Fail	Fail	Fail	Fail	Fail	Fail	Fail
18	SH1-4p-1H-C-5	Fail	Fail	Fail	Fail	Fail	Fail	Fail	Fail	Fail	Fail	Fail	Fail	Fail	Fail	Fail	Fail	Fail	Fail	Fail	Fail	Fail	Fail	Fail	Fail	Fail	Fail	Fail	Fail	Fail	Fail	Fail	Fail	Fail	Fail	Fail	Fail	Fail	Fail	Fail	Fail	Fail	Fail	Fail	Fail	Fail	Fail	Fail	Fail
19	SH1-4p-1H-C-6	Fail	Fail	Fail	Fail	Fail	Fail	Fail	Fail	Fail	Fail	Fail	Fail	Fail	Fail	Fail	Fail	Fail	Fail	Fail	Fail	Fail	Fail	Fail	Fail	Fail	Fail	Fail	Fail	Fail	Fail	Fail	Fail	Fail	Fail	Fail	Fail	Fail	Fail	Fail	Fail	Fail	Fail	Fail	Fail	Fail	Fail	Fail	Fail
20	SH1-4p-1H-C-7	Fail	Fail	Fail	Fail	Fail	Fail	Fail	Fail	Fail	Fail	Fail	Fail	Fail	Fail	Fail	Fail	Fail	Fail	Fail	Fail	Fail	Fail	Fail	Fail	Fail	Fail	Fail	Fail	Fail	Fail	Fail	Fail	Fail	Fail	Fail	Fail	Fail	Fail	Fail	Fail	Fail	Fail	Fail	Fail	Fail	Fail	Fail	Fail
21	SH1-4p-1H-C-8	Fail	Fail	Fail	Fail	Fail	Fail	Fail	Fail	Fail	Fail	Fail	Fail	Fail	Fail	Fail	Fail	Fail	Fail	Fail	Fail	Fail	Fail	Fail	Fail	Fail	Fail	Fail	Fail	Fail	Fail	Fail	Fail	Fail	Fail	Fail	Fail	Fail	Fail	Fail	Fail	Fail	Fail	Fail	Fail	Fail	Fail	Fail	Fail
22	SH1-4p-1H-C-10	Fail	Fail	Fail	Fail	Fail	Fail	Fail	Fail	Fail	Fail	Fail	Fail	Fail	Fail	Fail	Fail	Fail	Fail	Fail	Fail	Fail	Fail	Fail	Fail	Fail	Fail	Fail	Fail	Fail	Fail	Fail	Fail	Fail	Fail	Fail	Fail	Fail	Fail	Fail	Fail	Fail	Fail	Fail	Fail	Fail	Fail	Fail	Fail
23	SH1-4p-10H-C	Fail	Fail	Fail	Fail	Fail	Fail	Fail	Fail	Fail	Fail	Fail	Fail	Fail	Fail	Fail	Fail	Fail	Fail	Fail	Fail	Fail	Fail	Fail	Fail	Fail	Fail	Fail	Fail	Fail	Fail	Fail	Fail	Fail	Fail	Fail	Fail	Fail	Fail	Fail	Fail	Fail	Fail	Fail	Fail	Fail	Fail	Fail	Fail
24	SH1-4p-10H-P	Fail	Fail	Fail	Fail	Fail	Fail	Fail	Fail	Fail	Fail	Fail	Fail	Fail	Fail	Fail	Fail	Fail	Fail	Fail	Fail	Fail	Fail	Fail	Fail	Fail	Fail	Fail	Fail	Fail	Fail	Fail	Fail	Fail	Fail	Fail	Fail	Fail	Fail	Fail	Fail	Fail	Fail	Fail	Fail	Fail	Fail	Fail	Fail
25	SH1-3l-1H-P-4	Fail	Fail	Fail	Fail	Fail	Fail	Fail	Fail	Fail	Fail	Fail	Fail	Fail	Fail	Fail	Fail	Fail	Fail	Fail	Fail	Fail	Fail	Fail	Fail	Fail	Fail	Fail	Fail	Fail	Fail	Fail	Fail	Fail	Fail	Fail	Fail	Fail	Fail	Fail	Fail	Fail	Fail	Fail	Fail	Fail	Fail	Fail	Fail
26	SH1-3l-1H-P-5	Fail	Fail	Fail	Fail	Fail	Fail	Fail	Fail	Fail	Fail	Fail	Fail	Fail	Fail	Fail	Fail	Fail	Fail	Fail	Fail	Fail	Fail	Fail	Fail	Fail	Fail	Fail	Fail	Fail	Fail	Fail	Fail	Fail	Fail	Fail	Fail	Fail	Fail	Fail	Fail	Fail	Fail	Fail	Fail	Fail	Fail	Fail	Fail
27	SH1-3l-1H-P-7	Fail	Fail	Fail	Fail	Fail	Fail	Fail	Fail	Fail	Fail	Fail	Fail	Fail	Fail	Fail	Fail	Fail	Fail	Fail	Fail	Fail	Fail	Fail	Fail	Fail	Fail	Fail	Fail	Fail	Fail	Fail	Fail	Fail	Fail	Fail	Fail	Fail	Fail	Fail	Fail	Fail	Fail	Fail	Fail	Fail	Fail	Fail	Fail
28	SH1-3l-1H-P-8	Fail	Fail	Fail	Fail	Fail	Fail	Fail	Fail	Fail	Fail	Fail	Fail	Fail	Fail	Fail	Fail	Fail	Fail	Fail	Fail	Fail	Fail	Fail	Fail	Fail	Fail	Fail	Fail	Fail	Fail	Fail	Fail	Fail	Fail	Fail	Fail	Fail	Fail	Fail	Fail	Fail	Fail	Fail	Fail	Fail	Fail	Fail	Fail
29	SH1-3l-1H-P-9	Fail	Fail	Fail	Fail	Fail	Fail	Fail	Fail	Fail	Fail	Fail	Fail	Fail	Fail	Fail	Fail	Fail	Fail	Fail	Fail	Fail	Fail	Fail	Fail	Fail	Fail	Fail	Fail	Fail	Fail	Fail	Fail	Fail	Fail	Fail	Fail	Fail	Fail	Fail	Fail	Fail	Fail	Fail	Fail	Fail	Fail	Fail	Fail
30	SH1-3l-1H-C-5	Fail	Fail	Fail	Fail	Fail	Fail	Fail	Fail	Fail	Fail	Fail	Fail	Fail	Fail	Fail	Fail	Fail	Fail	Fail	Fail	Fail	Fail	Fail	Fail	Fail	Fail	Fail	Fail	Fail	Fail	Fail	Fail	Fail	Fail	Fail	Fail	Fail	Fail	Fail	Fail	Fail	Fail	Fail	Fail	Fail	Fail	Fail	Fail
31	SH1-3l-1H-C-6	Fail	Fail	Fail	Fail	Fail	Fail	Fail	Fail	Fail	Fail	Fail	Fail	Fail	Fail	Fail	Fail	Fail	Fail	Fail	Fail	Fail	Fail	Fail	Fail	Fail	Fail	Fail	Fail	Fail	Fail	Fail	Fail	Fail	Fail	Fail	Fail	Fail	Fail	Fail	Fail	Fail	Fail	Fail	Fail	Fail	Fail	Fail	Fail
32	SH1-3l-1H-C-10	Fail	Fail	Fail	Fail	Fail	Fail	Fail	Fail	Fail	Fail	Fail	Fail	Fail	Fail	Fail	Fail	Fail	Fail	Fail	Fail	Fail	Fail	Fail	Fail	Fail	Fail	Fail	Fail	Fail	Fail	Fail	Fail	Fail	Fail	Fail	Fail	Fail	Fail	Fail	Fail	Fail	Fail	Fail	Fail	Fail	Fail	Fail	Fail
33	SH1-3l-1H-C-11	Fail	Fail	Fail	Fail	Fail	Fail	Fail	Fail	Fail	Fail	Fail	Fail	Fail	Fail	Fail	Fail	Fail	Fail	Fail	Fail	Fail	Fail	Fail	Fail	Fail	Fail	Fail	Fail	Fail	Fail	Fail	Fail	Fail	Fail	Fail	Fail	Fail	Fail	Fail	Fail	Fail	Fail	Fail	Fail	Fail	Fail	Fail	Fail
34	SH1-3l-1H-C-12	Fail	Fail	Fail	Fail	Fail	Fail	Fail	Fail	Fail	Fail	Fail	Fail	Fail	Fail	Fail	Fail	Fail	Fail	Fail	Fail	Fail	Fail	Fail	Fail	Fail	Fail	Fail	Fail	Fail	Fail	Fail	Fail	Fail	Fail	Fail	Fail	Fail	Fail	Fail	Fail	Fail	Fail	Fail	Fail	Fail	Fail	Fail	Fail
35	SH1-3l-10H-C	Fail	Fail	Fail	Fail	Fail	Fail	Fail	Fail	Fail	Fail	Fail	Fail	Fail	Fail	Fail	Fail	Fail	Fail	Fail	Fail	Fail	Fail	Fail	Fail	Fail	Fail	Fail	Fail	Fail	Fail	Fail	Fail	Fail	Fail	Fail	Fail	Fail	Fail	Fail	Fail	Fail	Fail	Fail	Fail	Fail	Fail	Fail	Fail
36	SH1-3l-10H-P	Fail	Fail	Fail	Fail	Fail	Fail	Fail	Fail	Fail	Fail	Fail	Fail	Fail	Fail	Fail	Fail	Fail	Fail	Fail	Fail	Fail	Fail	Fail	Fail	Fail	Fail	Fail	Fail	Fail	Fail	Fail	Fail	Fail	Fail	Fail	Fail	Fail	Fail	Fail	Fail	Fail	Fail	Fail	Fail	Fail	Fail	Fail	Fail
37	SH1-3p-1H-P-6	Fail	Fail	Fail	Fail	Fail	Fail	Fail	Fail	Fail	Fail	Fail	Fail	Fail	Fail	Fail	Fail	Fail	Fail	Fail	Fail	Fail	Fail	Fail	Fail	Fail	Fail	Fail	Fail	Fail	Fail	Fail	Fail	Fail	Fail	Fail	Fail	Fail	Fail	Fail	Fail	Fail	Fail	Fail	Fail	Fail	Fail	Fail	Fail
38	SH1-3p-1H-P-7	Fail	Fail	Fail	Fail	Fail	Fail	Fail	Fail	Fail	Fail	Fail	Fail	Fail	Fail	Fail	Fail	Fail	Fail	Fail	Fail	Fail	Fail	Fail	Fail	Fail	Fail	Fail	Fail	Fail	Fail	Fail	Fail	Fail	Fail	Fail	Fail	Fail	Fail	Fail	Fail	Fail	Fail	Fail	Fail	Fail	Fail	Fail	Fail
39	SH1-3p-1H-P-8	Fail	Fail	Fail	Fail	Fail	Fail	Fail	Fail	Fail	Fail	Fail	Fail	Fail	Fail	Fail	Fail	Fail	Fail	Fail	Fail	Fail	Fail	Fail	Fail	Fail	Fail	Fail	Fail	Fail	Fail	Fail	Fail	Fail	Fail	Fail	Fail	Fail	Fail	Fail	Fail	Fail	Fail	Fail	Fail	Fail	Fail	Fail	Fail
40	SH1-3p-1H-P-12	Fail	Fail	Fail	Fail	Fail	Fail	Fail	Fail	Fail	Fail	Fail	Fail	Fail	Fail	Fail	Fail	Fail	Fail	Fail	Fail	Fail	Fail	Fail	Fail	Fail	Fail	Fail	Fail	Fail	Fail	Fail	Fail	Fail	Fail	Fail	Fail	Fail	Fail	Fail	Fail	Fail	Fail	Fail	Fail	Fail	Fail	Fail	Fail
41	SH1-3p-1H-P-13	Fail	Fail	Fail	Fail	Fail	Fail	Fail	Fail	Fail	Fail	Fail	Fail	Fail	Fail	Fail	Fail	Fail	Fail	Fail	Fail	Fail	Fail	Fail	Fail	Fail	Fail	Fail	Fail	Fail	Fail	Fail	Fail	Fail	Fail	Fail	Fail	Fail	Fail	Fail	Fail	Fail	Fail	Fail	Fail	Fail	Fail	Fail	Fail
42	SH1-3p-1H-C-4	Fail	Fail	Fail	Fail	Fail	Fail	Fail	Fail	Fail	Fail	Fail	Fail	Fail	Fail	Fail	Fail	Fail	Fail	Fail	Fail	Fail	Fail	Fail	Fail	Fail	Fail	Fail	Fail	Fail	Fail	Fail	Fail	Fail	Fail	Fail	Fail	Fail	Fail	Fail	Fail	Fail	Fail	Fail	Fail	Fail	Fail	Fail	Fail
43	SH1-3p-1H-C-5	Fail	Fail	Fail	Fail	Fail	Fail	Fail	Fail	Fail	Fail	Fail	Fail	Fail	Fail	Fail	Fail	Fail	Fail	Fail	Fail	Fail	Fail	Fail	Fail	Fail	Fail	Fail	Fail	Fail	Fail	Fail	Fail	Fail	Fail	Fail	Fail	Fail	Fail	Fail	Fail	Fail	Fail	Fail	Fail	Fail	Fail	Fail	Fail
44	SH1-3p-1H-C-7	Fail	Fail	Fail	Fail	Fail	Fail	Fail	Fail	Fail	Fail	Fail	Fail	Fail	Fail	Fail	Fail	Fail	Fail	Fail	Fail	Fail	Fail	Fail	Fail	Fail	Fail	Fail	Fail	Fail	Fail	Fail	Fail	Fail	Fail	Fail	Fail	Fail	Fail	Fail	Fail	Fail	Fail	Fail	Fail	Fail	Fail	Fail	Fail
45	SH1-3p-1H-C-8	Fail	Fail	Fail	Fail	Fail	Fail	Fail	Fail	Fail	Fail	Fail	Fail	Fail	Fail	Fail	Fail	Fail	Fail	Fail	Fail	Fail	Fail	Fail	Fail	Fail	Fail	Fail	Fail	Fail	Fail	Fail	Fail	Fail	Fail	Fail	Fail	Fail	Fail	Fail	Fail	Fail	Fail	Fail	Fail	Fail	Fail	Fail	Fail
46	SH1-3p-1H-C-12	Fail	Fail	Fail	Fail	Fail	Fail	Fail	Fail	Fail	Fail	Fail	Fail	Fail	Fail	Fail	Fail	Fail	Fail	Fail	Fail	Fail	Fail	Fail	Fail	Fail	Fail	Fail	Fail	Fail	Fail	Fail	Fail	Fail	Fail	Fail	Fail	Fail	Fail	Fail	Fail	Fail	Fail	Fail	Fail	Fail	Fail	Fail	Fail
47	SH1-3p-10H-C	Fail	Fail	Fail	Fail	Fail	Fail	Fail	Fail	Fail	Fail	Fail	Fail	Fail	Fail	Fail	Fail	Fail	Fail	Fail	Fail	Fail	Fail	Fail	Fail	Fail	Fail	Fail	Fail	Fail	Fail	Fail	Fail	Fail	Fail	Fail	Fail	Fail	Fail	Fail	Fail	Fail	Fail	Fail	Fail	Fail	Fail	Fail	Fail
48	SH1-3p-10H-P	Fail	Fail	Fail	Fail	Fail	Fail	Fail	Fail	Fail	Fail	Fail	Fail	Fail	Fail	Fail	Fail	Fail	Fail	Fail	Fail	Fail	Fail	Fail	Fail	Fail	Fail	Fail	Fail	Fail	Fail	Fail	Fail	Fail	Fail	Fail	Fail	Fail	Fail	Fail	Fail	Fail	Fail	Fail	Fail	Fail	Fail	Fail	Fail
49	SH1-1L-10S-C	Pass	Pass	Pass	Pass	Pass	Pass	Pass	Pass	Pass	Pass	Pass	Pass	Pass	Pass	Pass	Pass	Pass	Pass	Pass	Pass	Pass	Pass	Pass	Pass	Pass	Pass	Pass	Pass	Pass	Pass	Pass	Pass	Pass	Pass	Pass	Pass	Pass	Pass	Pass	Pass	Pass	Pass	Pass	Pass	Pass	Pass	Pass	Pass
50	SH1-1L-10S-P+C	Pass	Pass	Fail	Pass	Fail	Fail	Pass	Pass	Pass	Fail	Fail	Fail	Fail	Pass	Fail	Fail	Pass	Pass	Fail	Fail	Fail	Pass	Fail	Fail	Fail	Fail	Pass	Pass	Fail	Fail	Fail	Fail	Pass	Fail	Fail	Pass	Fail	Fail	Pass	Fail	Fail	Pass	Fail	Pass	Pass	Pass	Fail	Pass
51	SH1-1L-10S-R	Pass	Pass	Pass	Pass	Fail	Pass	Pass	Pass	Pass	Pass	Pass	Pass	Fail	Pass	Pass	Pass	Pass	Pass	Pass	Pass	Pass	Pass	Pass	Pass	Pass	Pass	Pass	Pass	Pass	Pass	Pass	Pass	Pass	Pass	Fail	Pass	Pass	Pass	Pass	Pass	Pass	Pass	Pass	Pass	Pass	Pass	Pass	Pass
52	SH1-1P-10S-P	Fail	Fail	Fail	Fail	Fail	Fail	Fail	Fail	Fail	Fail	Pass	Fail	Fail	Pass	Fail	Fail	Pass	Fail	Fail	Pass	Fail	Fail	Fail	Fail	Fail	Fail	Fail	Pass	Fail	Fail	Fail	Fail	Fail	Fail	Fail	Pass	Fail	Fail	Pass	Fail	Fail	Fail	Fail	Fail	Fail	Fail	Fail	Pass
53	SH1-1P-10S-C	Pass	Pass	Fail	Pass	Fail	Pass	Pass	Pass	Pass	Pass	Pass	Pass	Fail	Pass	Pass	Pass	Pass	Pass	Fail	Pass	Pass	Pass	Pass	Pass	Pass	Pass	Pass	Pass	Pass	Fail	Pass	Pass	Pass	Pass	Pass	Pass	Pass	Pass	Pass	Pass	Pass	Pass	Pass	Pass	Pass	Pass	Pass	Pass
54	SH1-1P-10S-C+P	Pass	Pass	Pass	Pass	Fail	Pass	Pass	Pass	Pass	Pass	Pass	Pass	Pass	Pass	Pass	Pass	Pass	Pass	Pass	Pass	Pass	Pass	Pass	Pass	Pass	Pass	Pass	Pass	Pass	Pass	Pass	Pass	Pass	Pass	Pass	Pass	Pass	Pass	Pass	Pass	Pass	Pass	Pass	Pass	Pass	Pass	Pass	Pass
55	SH1-1P-10S-R	Pass	Pass	Pass	Pass	Pass	Pass	Pass	Pass	Pass	Pass	Pass	Pass	Pass	Pass	Pass	Pass	Pass	Pass	Pass	Pass	Pass	Pass	Pass	Pass	Pass	Pass	Pass	Pass	Pass	Pass	Pass	Pass	Pass	Pass	Pass	Pass	Pass	Pass	Pass	Pass	Pass	Pass	Pass	Pass	Pass	Pass	Pass	Pass
56	SH1-2L-10S-P	Fail	Fail	Fail	Fail	Fail	Fail	Fail	Fail	Fail	Fail	Fail	Fail	Fail	Fail	Fail	Fail	Fail	Pass	Fail	Fail	Fail	Fail	Fail	Fail	Fail	Fail	Fail	Fail	Fail	Fail	Fail	Fail	Fail	Pass	Fail	Pass	Pass	Fail	Fail	Fail	Fail	Fail	Fail	Fail	Fail	Fail	Fail	Pass
57	SH1-2L-10S-C	Pass	Fail	Fail	Fail	Fail	Fail	Fail	Fail	Fail	Fail	Fail	Fail	Fail	Fail	Fail	Fail	Fail	Fail	Fail	Pass	Fail	Fail	Fail	Fail	Fail	Fail	Fail	Fail	Fail	Fail	Fail	Fail	Fail	Fail	Fail	Fail	Fail	Fail	Fail	Fail	Fail	Fail	Fail	Fail	Fail	Fail	Fail	Fail
58	SH1-2L-10S-C+P	Pass	Pass	Fail	Pass	Fail	Pass	Pass	Pass	Pass	Pass	Pass	Fail	Fail	Fail	Pass	Pass	Pass	Pass	Fail	Pass	Pass	Pass	Pass	Pass	Pass	Pass	Pass	Pass	Pass	Fail	Fail	Fail	Pass	Pass	Pass	Pass	Pass	Fail	Pass	Pass	Pass	Pass	Fail	Pass	Pass	Pass	Pass	Pass
59	SH1-2L-10S-R	Fail	Fail	Fail	Fail	Fail	Fail	Fail	Fail	Fail	Fail	Fail	Fail	Fail	Fail	Fail	Fail	Fail	Fail	Fail	Fail	Fail	Fail	Fail	Fail	Fail	Fail	Fail	Fail	Fail	Fail	Fail	Fail	Fail	Fail	Fail	Pass	Pass	Fail	Pass	Fail	Fail	Fail	Fail	Fail	Fail	Fail	Fail	Pass
60	SH1-2P-10S-P	Pass	Pass	Fail	Pass	Pass	Pass	Pass	Pass	Pass	Pass	Pass	Pass	Fail	Pass	Pass	Pass	Pass	Pass	Pass	Pass	Pass	Pass	Pass	Pass	Pass	Pass	Pass	Pass	Pass	Fail	Pass	Pass	Pass	Pass	Pass	Pass	Pass	Pass	Pass	Pass	Pass	Pass	Pass	Pass	Pass	Pass	Pass	Pass
61	SH1-2P-10S-C	Pass	Pass	Pass	Pass	Fail	Pass	Pass	Pass	Pass	Pass	Pass	Pass	Fail	Pass	Pass	Pass	Pass	Pass	Fail	Pass	Pass	Pass	Pass	Pass	Pass	Pass	Pass	Pass	Fail	Fail	Pass	Pass	Pass	Fail	Fail	Pass	Pass	Pass	Pass	Pass	Pass	Pass	Fail	Pass	Pass	Pass	Pass	Pass
62	SH1-2P-10S-C+P	Pass	Pass	Pass	Fail	Fail	Pass	Pass	Pass	Pass	Pass	Pass	Pass	Fail	Fail	Pass	Pass	Pass	Pass	Fail	Pass	Fail	Pass	Pass	Pass	Fail	Pass	Pass	Pass	Fail	Fail	Fail	Fail	Pass	Pass	Fail	Pass	Fail	Pass	Pass	Fail	Fail	Pass	Fail	Fail	Pass	Pass	Pass	Pass
63	SH1-2P-10S-R	Pass	Pass	Fail	Pass	Pass	Fail	Fail	Pass	Pass	Pass	Fail	Fail	Fail	Pass	Fail	Fail	Fail	Fail	Fail	Fail	Fail	Pass	Pass	Fail	Fail	Pass	Pass	Pass	Fail	Fail	Fail	Fail	Fail	Fail	Fail	Fail	Fail	Pass	Pass	Fail	Pass	Pass	Fail	Pass	Fail	Fail	Fail	Fail
64	SH1-3L-10S-P	Pass	Pass	Fail	Pass	Fail	Pass	Pass	Pass	Pass	Pass	Pass	Pass	Fail	Pass	Pass	Pass	Pass	Pass	Pass	Pass	Pass	Pass	Pass	Pass	Pass	Pass	Pass	Pass	Fail	Fail	Fail	Pass	Pass	Pass	Pass	Pass	Pass	Fail	Pass	Pass	Pass	Pass	Pass	Pass	Pass	Pass	Pass	Pass
65	SH1-3L-10S-C	Pass	Pass	Fail	Pass	Fail	Fail	Fail	Fail	Pass	Fail	Fail	Fail	Fail	Fail	Fail	Fail	Fail	Fail	Fail	Fail	Fail	Fail	Fail	Fail	Fail	Fail	Fail	Fail	Fail	Fail	Fail	Fail	Fail	Fail	Fail	Fail	Fail	Fail	Pass	Fail	Fail	Fail	Fail	Fail	Fail	Fail	Fail	Pass
66	SH1-3L-10S-C+P	Fail	Fail	Fail	Fail	Fail	Fail	Fail	Fail	Fail	Fail	Fail	Fail	Fail	Fail	Fail	Fail	Fail	Fail	Fail	Fail	Fail	Pass	Fail	Fail	Fail	Fail	Fail	Fail	Fail	Fail	Fail	Fail	Fail	Fail	Fail	Fail	Fail	Fail	Fail	Fail	Fail	Fail	Fail	Fail	Fail	Fail	Fail	Fail
67	SH1-3L-10S-R	Pass	Pass	Fail	Pass	Fail	Pass	Pass	Pass	Pass	Pass	Pass	Pass	Fail	Pass	Pass	Pass	Pass	Pass	Pass	Pass	Fail	Pass	Fail	Pass	Pass	Pass	Pass	Pass	Fail	Fail	Fail	Fail	Pass	Fail	Pass	Fail	Fail	Pass	Pass	Pass	Pass	Pass	Fail	Pass	Pass	Pass	Pass	Pass
68	SH1-3P-10S-P	Pass	Pass	Pass	Pass	Fail	Pass	Pass	Pass	Pass	Pass	Pass	Pass	Fail	Pass	Pass	Pass	Pass	Pass	Fail	Pass	Pass	Pass	Pass	Pass	Pass	Pass	Pass	Pass	Pass	Fail	Pass	Pass	Pass	Pass	Fail	Pass	Pass	Pass	Pass	Pass	Pass	Pass	Pass	Pass	Pass	Pass	Pass	Pass
69	SH1-3P-10S-C	Pass	Pass	Pass	Pass	Fail	Pass	Pass	Pass	Pass	Pass	Pass	Pass	Fail	Pass	Pass	Pass	Pass	Pass	Fail	Pass	Pass	Pass	Pass	Pass	Pass	Pass	Pass	Pass	Pass	Fail	Pass	Pass	Pass	Pass	Pass	Pass	Pass	Pass	Pass	Pass	Pass	Pass	Fail	Pass	Pass	Pass	Pass	Pass
70	SH1-3P-10S-C+P	Pass	Pass	Fail	Pass	Fail	Pass	Pass	Pass	Pass	Pass	Pass	Pass	Fail	Fail	Pass	Pass	Pass	Pass	Pass	Pass	Pass	Pass	Pass	Pass	Pass	Pass	Pass	Pass	Pass	Fail	Pass	Pass	Pass	Fail	Fail	Pass	Pass	Pass	Pass	Pass	Fail	Pass	Fail	Pass	Pass	Pass	Pass	Pass
71	SH1-3P-10S-R	Pass	Pass	Pass	Pass	Fail	Pass	Pass	Pass	Pass	Pass	Pass	Pass	Fail	Pass	Pass	Pass	Pass	Pass	Fail	Pass	Pass	Pass	Pass	Pass	Pass	Pass	Pass	Pass	Pass	Fail	Pass	Pass	Pass	Pass	Fail	Pass	Pass	Pass	Pass	Pass	Pass	Pass	Fail	Pass	Pass	Pass	Pass	Pass
72	SH1-4L-10S-P	Pass	Pass	Fail	Pass	Fail	Pass	Pass	Pass	Pass	Pass	Pass	Pass	Fail	Pass	Pass	Pass	Pass	Pass	Pass	Pass	Pass	Pass	Pass	Pass	Pass	Pass	Pass	Pass	Pass	Fail	Pass	Pass	Pass	Pass	Pass	Fail	Pass	Pass	Pass	Pass	Pass	Pass	Fail	Pass	Pass	Pass	Pass	Pass
73	SH1-4L-10S-C+P	Fail	Fail	Pass	Pass	Fail	Fail	Pass	Fail	Pass	Pass	Pass	Fail	Fail	Pass	Pass	Fail	Pass	Pass	Pass	Fail	Pass	Pass	Fail	Pass	Fail	Pass	Pass	Pass	Pass	Fail	Fail	Fail	Pass	Pass	Fail	Pass	Fail	Fail	Pass	Fail	Fail	Fail	Fail	Pass	Pass	Fail	Fail	Pass
74	SH1-4L-10S-R2	Fail	Fail	Fail	Pass	Fail	Fail	Fail	Fail	Fail	Fail	Fail	Fail	Fail	Fail	Fail	Fail	Pass	Fail	Fail	Fail	Fail	Fail	Fail	Fail	Fail	Fail	Fail	Fail	Fail	Fail	Fail	Fail	Fail	Fail	Fail	Pass	Fail	Fail	Fail	Fail	Fail	Fail	Fail	Fail	Fail	Fail	Fail	Fail
75	SH1-5L-10S-P	Pass	Pass	Pass	Pass	Fail	Pass	Pass	Pass	Pass	Pass	Pass	Fail	Fail	Fail	Pass	Pass	Pass	Pass	Pass	Pass	Fail	Pass	Fail	Pass	Pass	Pass	Pass	Pass	Fail	Fail	Fail	Fail	Pass	Pass	Fail	Fail	Fail	Fail	Pass	Pass	Fail	Fail	Fail	Pass	Pass	Pass	Pass	Pass
76	SH1-5L-10S-C	Pass	Pass	Pass	Pass	Fail	Pass	Pass	Pass	Pass	Pass	Pass	Pass	Fail	Pass	Pass	Pass	Pass	Pass	Pass	Pass	Pass	Pass	Pass	Pass	Pass	Pass	Pass	Fail	Fail	Fail	Pass	Fail	Pass	Pass	Fail	Fail	Pass	Fail	Pass	Pass	Fail	Fail	Pass	Pass	Pass	Pass	Pass	Pass
77	SH1-5L-10S-C+P	Pass	Pass	Fail	Pass	Fail	Pass	Pass	Pass	Pass	Pass	Pass	Pass	Pass	Pass	Pass	Pass	Pass	Pass	Pass	Pass	Pass	Pass	Pass	Pass	Pass	Pass	Pass	Pass	Pass	Pass	Pass	Pass	Pass	Pass	Pass	Pass	Pass	Pass	Pass	Pass	Pass	Pass	Pass	Pass	Pass	Pass	Pass	Pass
78	SH1-5P-10S-P	Pass	Pass	Pass	Pass	Fail	Pass	Pass	Pass	Pass	Pass	Pass	Pass	Pass	Pass	Pass	Pass	Pass	Pass	Pass	Pass	Pass	Pass	Pass	Pass	Pass	Pass	Pass	Pass	Pass	Fail	Pass	Pass	Pass	Pass	Fail	Pass	Pass	Pass	Pass	Pass	Pass	Pass	Pass	Pass	Pass	Pass	Pass	Pass
79	SH1-5P-10S-C	Pass	Pass	Pass	Pass	Fail	Pass	Pass	Pass	Pass	Pass	Pass	Pass	Fail	Pass	Pass	Pass	Pass	Pass	Fail	Pass	Pass	Pass	Pass	Pass	Pass	Pass	Pass	Pass	Pass	Fail	Pass	Pass	Pass	Pass	Fail	Pass	Pass	Pass	Pass	Pass	Pass	Pass	Pass	Pass	Pass	Pass	Pass	Pass
80	SH1-5P-10S-C+P	Pass	Pass	Pass	Pass	Fail	Pass	Pass	Pass	Pass	Pass	Pass	Pass	Fail	Fail	Pass	Pass	Pass	Pass	Fail	Pass	Pass	Pass	Pass	Pass	Pass	Pass	Pass	Pass	Pass	Fail	Fail	Pass	Pass	Pass	Fail	Fail	Pass	Pass	Pass	Pass	Pass	Pass	Fail	Pass	Pass	Pass	Pass	Pass
81	SH1-5P-10S-R	Pass	Pass	Fail	Pass	Fail	Pass	Pass	Pass	Pass	Pass	Pass	Pass	Fail	Pass	Pass	Pass	Pass	Pass	Fail	Pass	Pass	Pass	Pass	Pass	Pass	Pass	Pass	Pass	Pass	Fail	Pass	Pass	Pass	Pass	Pass	Pass	Pass	Pass	Pass	Pass	Pass	Pass	Fail	Pass	Pass	Pass	Pass	Pass
82	SH1-6L-10S-P	Pass	Pass	Pass	Pass	Pass	Pass	Pass	Pass	Pass	Pass	Pass	Pass	Fail	Pass	Pass	Pass	Pass	Pass	Pass	Pass	Pass	Pass	Pass	Pass	Pass	Pass	Pass	Pass	Pass	Pass	Pass	Pass	Pass	Pass	Pass	Fail	Pass	Pass	Pass	Pass	Pass	Pass	Pass	Pass	Pass	Pass	Pass	Pass
83	SH1-6L-10S-C	Pass	Pass	Pass	Pass	Fail	Pass	Pass	Pass	Pass	Pass	Pass	Pass	Pass	Pass	Pass	Pass	Pass	Pass	Pass	Pass	Pass	Pass	Pass	Pass	Pass	Pass	Pass	Pass	Pass	Fail	Pass	Pass	Pass	Pass	Pass	Pass	Pass	Pass	Pass	Pass	Pass	Pass	Pass	Pass	Pass	Pass	Pass	Pass
84	SH1-6L-10S-R	Pass	Pass	Fail	Fail	Fail	Pass	Pass	Pass	Pass	Pass	Pass	Pass	Fail	Fail	Pass	Pass	Pass	Pass	Pass	Pass	Pass	Pass	Fail	Pass	Pass	Pass	Pass	Pass	Pass	Fail	Fail	Pass	Pass	Fail	Pass	Pass	Pass	Fail	Pass	Pass	Pass	Pass	Fail	Pass	Pass	Pass	Pass	Pass
85	SH1-6P-10S-P	Pass	Pass	Fail	Pass	Pass	Pass	Pass	Pass	Pass	Pass	Pass	Pass	Fail	Pass	Pass	Pass	Pass	Pass	Pass	Pass	Pass	Pass	Pass	Pass	Pass	Pass	Pass	Pass	Pass	Fail	Pass	Pass	Pass	Pass	Pass	Pass	Pass	Pass	Pass	Fail	Pass	Pass	Fail	Pass	Pass	Pass	Pass	Pass
86	SH1-6P-10S-C	Pass	Pass	Fail	Pass	Fail	Pass	Pass	Pass	Pass	Pass	Pass	Pass	Fail	Fail	Pass	Pass	Pass	Pass	Fail	Pass	Fail	Pass	Pass	Pass	Pass	Pass	Pass	Pass	Pass	Fail	Pass	Pass	Pass	Pass	Fail	Pass	Pass	Pass	Pass	Pass	Pass	Pass	Fail	Pass	Pass	Pass	Pass	Pass
87	SH1-6P-10S-C+P	Pass	Pass	Fail	Pass	Fail	Pass	Pass	Pass	Pass	Pass	Pass	Pass	Fail	Pass	Pass	Pass	Pass	Pass	Fail	Pass	Pass	Pass	Pass	Pass	Pass	Pass	Pass	Pass	Fail	Fail	Pass	Pass	Pass	Pass	Pass	Pass	Pass	Pass	Pass	Pass	Pass	Pass	Fail	Pass	Pass	Pass	Pass	Pass
88	SH1-6P-10S-R	Pass	Pass	Pass	Pass	Fail	Pass	Pass	Pass	Pass	Pass	Pass	Pass	Fail	Pass	Pass	Pass	Pass	Pass	Fail	Pass	Pass	Pass	Pass	Pass	Pass	Pass	Pass	Pass	Pass	Fail	Pass	Pass	Pass	Pass	Pass	Pass	Pass	Pass	Pass	Pass	Pass	Pass	Pass	Pass	Pass	Pass	Pass	Pass
89	RNA- 1ng	Pass	Pass	Pass	Fail	Fail	Fail	Pass	Pass	Fail	Fail	Pass	Fail	Fail	Pass	Pass	Pass	Fail	Pass	Pass	Fail	Pass	Fail	Fail	Fail	Pass	Fail	Fail	Fail	Fail	Fail	Pass	Pass	Pass	Pass	Pass	Fail	Pass	Fail	Pass	Fail	Pass	Pass	Fail	Fail	Fail	Pass	Pass	Fail
90	RNA- 500pg	Pass	Pass	Pass	Pass	Fail	Pass	Pass	Pass	Pass	Pass	Pass	Pass	Fail	Pass	Pass	Pass	Pass	Pass	Pass	Pass	Pass	Pass	Pass	Pass	Pass	Fail	Pass	Fail	Fail	Fail	Pass	Pass	Pass	Pass	Pass	Fail	Pass	Pass	Pass	Fail	Pass	Pass	Pass	Pass	Fail	Pass	Pass	Pass
91	RNA- 250pg	Pass	Pass	Fail	Pass	Fail	Pass	Pass	Pass	Pass	Pass	Pass	Pass	Fail	Pass	Pass	Pass	Fail	Pass	Pass	Pass	Pass	Pass	Pass	Pass	Pass	Fail	Pass	Fail	Fail	Fail	Pass	Pass	Pass	Pass	Pass	Fail	Pass	Pass	Pass	Fail	Pass	Pass	Pass	Pass	Fail	Pass	Pass	Pass
92	RNA- 125pg	Pass	Pass	Pass	Pass	Fail	Pass	Pass	Pass	Pass	Pass	Pass	Fail	Fail	Pass	Pass	Pass	Pass	Pass	Pass	Pass	Pass	Pass	Pass	Pass	Pass	Fail	Fail	Fail	Fail	Fail	Pass	Pass	Pass	Pass	Pass	Fail	Fail	Pass	Pass	Fail	Pass	Pass	Pass	Pass	Fail	Pass	Pass	Pass
93	RNA- 62.5g	Pass	Pass	Fail	Pass	Fail	Pass	Pass	Pass	Pass	Pass	Pass	Pass	Fail	Pass	Pass	Pass	Fail	Pass	Pass	Pass	Pass	Pass	Pass	Pass	Pass	Fail	Fail	Fail	Fail	Fail	Pass	Pass	Pass	Fail	Fail	Fail	Pass	Pass	Pass	Fail	Pass	Pass	Pass	Fail	Fail	Pass	Pass	Pass
94	RNA- 31.25pg	Pass	Pass	Fail	Pass	Fail	Fail	Pass	Pass	Pass	Pass	Pass	Fail	Fail	Pass	Fail	Pass	Pass	Pass	Pass	Pass	Pass	Pass	Pass	Pass	Pass	Fail	Pass	Fail	Fail	Fail	Pass	Pass	Pass	Pass	Pass	Fail	Pass	Pass	Pass	Fail	Pass	Pass	Fail	Pass	Fail	Pass	Pass	Pass
95	pre-H2O	Pass	Pass	Pass	Fail	Fail	Pass	Fail	Fail	Fail	Fail	Fail	Fail	Fail	Fail	Fail	Fail	Fail	Fail	Fail	Fail	Pass	Fail	Fail	Fail	Fail	Fail	Fail	Fail	Fail	Fail	Fail	Fail	Fail	Fail	Pass	Fail	Fail	Pass	Pass	Fail	Fail	Pass	Fail	Fail	Fail	Pass	Fail	Pass
96	H2O	Pass	Pass	Pass	Pass	Fail	Pass	Pass	Pass	Fail	Fail	Fail	Fail	Fail	Fail	Pass	Pass	Pass	Pass	Fail	Pass	Fail	Pass	Fail	Fail	Pass	Pass	Pass	Pass	Pass	Fail	Fail	Pass	Pass	Pass	Pass	Fail	Pass	Fail	Pass	Pass	Pass	Pass	Fail	Pass	Pass	Fail	Pass	Pass
Calibrated rConcentration
		01	02	03	04	05	06	07	08	09	10	11	12	13	14	15	16	17	18	19	20	21	22	23	24	25	26	27	28	29	30	31	32	33	34	35	36	37	38	39	40	41	42	43	44	45	46	47	48
		PCK1	CES3	JUNB	Vegfa	APOA4	CYP26A1	Ces2	JUN	Sosc3	SMAD1	SMAD7	STAT3	ALDH1B1	CASP3	CASP8	TRL4	CYP27B1	CYP2A1	CYP2B1	DLAT	HIF1A	RBPJ	IRF1	TNFR1	CASP12	TLR2	TLR9	CYP1A2	TGFb1	IL10	Fas	IDH3A	Pklr	PDGFC	IL1A	Fos	Nfkb2	ALDH1A1	CYP2E1	TLR7	HGFa/b	ACOX1	NOX4	ALDH7a1	IL11	rarA	Rarb	Rbp1
01	SH1-4l-1H-P-4	0.3839	2.2396	161.2371	37.5983	-1.0000	483.3243	37.4041	5.7562	154.6138	43.0316	1.3118	-1.0000	-1.0000	0.0534	41.5589	24.5695	2526.4912	1.1780	-1.0000	-1.0000	-1.0000	22.1489	0.5819	-1.0000	-1.0000	-1.0000	1136.6092	-1.0000	-1.0000	-1.0000	-1.0000	-1.0000	7.0083	-1.0000	-1.0000	-1.0000	37.6745	66.5357	4.9681	-1.0000	-1.0000	0.5207	1.3327	-1.0000	-1.0000	35.7314	99.0636	13.1269
02	SH1-4l-1H-P-5	0.0441	5.0943	76.4877	16.3026	-1.0000	421.9571	18.8676	7.2231	80.6465	6.4212	52.6265	-1.0000	-1.0000	0.1900	55.2096	100.8256	751.2405	1.4022	2.8163	0.0408	-1.0000	59.1625	-1.0000	0.0173	0.1362	-1.0000	578.1532	-1.0000	-1.0000	-1.0000	5.5011	-1.0000	0.5254	-1.0000	-1.0000	-1.0000	73.1638	28.8544	3.8490	-1.0000	9.4675	0.0214	34.7225	0.3206	-1.0000	65.9640	122.2516	17.4670
03	SH1-4l-1H-P-6	0.0963	2.7226	84.2644	-1.0000	-1.0000	300.2456	23.9960	14.9652	-1.0000	-1.0000	-1.0000	36.5555	-1.0000	-1.0000	34.4546	34.8384	341.6831	0.6538	-1.0000	0.5288	7.9894	78.3089	0.3629	-1.0000	-1.0000	-1.0000	845.9019	-1.0000	-1.0000	-1.0000	-1.0000	0.0623	0.8818	14.3039	36.8171	-1.0000	18.0484	8.3365	0.3770	-1.0000	0.2620	0.0104	-1.0000	-1.0000	-1.0000	26.5046	21.7351	43.1331
04	SH1-4l-1H-P-8	0.0522	15.3944	142.9840	20.0414	-1.0000	245.0787	12.3713	9.3629	39.8037	7.3966	1.1991	5.4737	-1.0000	-1.0000	23.7427	129.8825	2905.5454	3.9341	-1.0000	37.2551	1.3284	121.7312	0.3992	0.0013	-1.0000	-1.0000	2115.1273	-1.0000	-1.0000	-1.0000	-1.0000	-1.0000	22.0431	0.6063	2.2864	-1.0000	1.6186	15.3036	2.2307	-1.0000	2.0964	4.2255	247.1295	-1.0000	-1.0000	90.5196	107.0624	107.1225
05	SH1-4l-1H-P-12	1.1831	5.4389	186.7969	22.1705	-1.0000	3.3472	0.1563	8.5610	4.3808	11.1310	50.6625	-1.0000	-1.0000	1.5135	-1.0000	34.8493	904.1878	3.7735	-1.0000	25.1882	0.0791	63.3272	3.6998	0.0792	3.9082	-1.0000	729.2872	-1.0000	-1.0000	-1.0000	15.1343	3.2176	6.1782	11.4716	-1.0000	-1.0000	8.4978	110.8743	1.9210	-1.0000	7.1174	2.2578	-1.0000	3.0105	-1.0000	47.6997	0.7123	37.9969
06	SH1-4l-1H-C-4	0.6166	5.3092	59.3627	11.0891	-1.0000	0.5536	-1.0000	2.2666	24.6173	23.1738	43.4570	-1.0000	-1.0000	0.0705	33.0698	2.9603	0.5501	1.7983	3.9598	19.6710	0.0749	47.7674	-1.0000	0.0077	0.4256	-1.0000	579.1159	-1.0000	-1.0000	-1.0000	-1.0000	28.7443	5.4833	20.9165	-1.0000	-1.0000	1.3277	25.2809	2.6609	-1.0000	4.1182	0.0066	0.4037	0.0027	-1.0000	18.6203	42.8703	15.5766
07	SH1-4l-1H-C-5	0.0853	6.2267	171.2451	0.4515	-1.0000	7.0381	6.1889	18.0064	52.1320	33.1850	65.9138	24.5967	-1.0000	0.8764	34.6850	214.9268	743.9341	0.7297	-1.0000	0.1669	-1.0000	100.9951	1.3472	0.0704	0.1634	-1.0000	122.5353	-1.0000	-1.0000	-1.0000	11.4630	22.5769	0.0516	-1.0000	-1.0000	-1.0000	286.4027	5.7765	1.3224	-1.0000	30.8459	2.7541	240.8289	8.9307	-1.0000	114.7651	35.0276	43.5311
08	SH1-4l-1H-C-6	0.4525	18.7740	87.9836	0.2299	-1.0000	-1.0000	-1.0000	11.2263	0.4518	28.4310	62.3439	46.1109	-1.0000	-1.0000	-1.0000	23.1903	0.2702	7.3521	5.8854	16.8109	0.0531	1.6863	-1.0000	-1.0000	-1.0000	-1.0000	1342.7114	-1.0000	-1.0000	-1.0000	-1.0000	-1.0000	-1.0000	-1.0000	0.1350	-1.0000	8.8105	5.5039	6.0935	-1.0000	0.1751	0.8555	-1.0000	0.1604	-1.0000	71.2659	6.0794	37.9896
09	SH1-4l-1H-C-7	1.4138	5.0168	129.0410	15.2452	-1.0000	275.0704	0.0380	16.6345	1.1403	70.4457	100.3303	1.3518	-1.0000	0.0292	48.9819	6.4602	0.0063	2.3453	3.6231	16.6579	-1.0000	109.1227	0.5465	0.0063	-1.0000	-1.0000	621.1765	-1.0000	-1.0000	-1.0000	-1.0000	-1.0000	3.4998	209.6644	0.0971	-1.0000	34.5726	34.7304	3.4690	-1.0000	0.1315	3.6013	-1.0000	4.3045	-1.0000	87.0989	57.5593	63.1590
10	SH1-4l-1H-C-13	0.1514	1.8580	153.0009	-1.0000	-1.0000	267.6886	45.7798	5.6038	88.6697	-1.0000	57.9652	-1.0000	-1.0000	0.0241	30.3077	64.3285	4442.2951	0.7536	2.5982	16.4436	-1.0000	3.3200	-1.0000	7.0757	0.1275	-1.0000	1019.8820	-1.0000	-1.0000	-1.0000	0.1196	0.3201	7.9339	13.0482	1.0207	-1.0000	30.9238	46.6982	0.4463	-1.0000	3.0177	1.0564	-1.0000	0.0078	-1.0000	81.5527	103.8091	79.0535
11	SH1-4l-10H-C	6.5733	39.2043	273.8457	63.7563	-1.0000	1358.7962	48.0506	41.7535	161.8635	73.0424	83.9018	-1.0000	-1.0000	-1.0000	320.3370	413.7091	2541.9766	15.7248	4.4096	36.9608	5.9435	111.0855	-1.0000	2.3193	-1.0000	-1.0000	2696.5646	-1.0000	-1.0000	-1.0000	0.4681	8.4414	38.9275	13.5016	-1.0000	-1.0000	11.0051	25.8474	10.8705	-1.0000	0.4019	5.0293	117.9020	2.0397	-1.0000	186.7710	91.3551	46.6460
12	SH1-4l-10H-P	13.6510	58.2391	256.5930	223.1606	-1.0000	764.0473	137.2234	46.7243	323.5289	220.0922	144.2607	11.7063	-1.0000	11.0571	210.4384	623.1811	2714.1382	15.6077	2.6109	86.9310	7.7702	180.3690	24.9274	2.7685	28.0454	-1.0000	2053.3836	-1.0000	-1.0000	-1.0000	26.3984	41.1405	36.1215	94.5197	0.4325	-1.0000	34.1043	65.6425	9.8230	-1.0000	6.2359	18.1717	198.7682	10.0045	-1.0000	168.7738	177.0696	52.6198
13	SH1-4p-1H-P-8	0.9930	23.5782	35.6764	61.0674	-1.0000	1481.6984	64.2365	30.3622	186.5698	118.0524	306.5895	711.3854	-1.0000	-1.0000	235.3141	422.0917	3302.4110	2.7881	-1.0000	82.5605	-1.0000	543.2506	-1.0000	50.4153	-1.0000	-1.0000	2397.8865	-1.0000	-1.0000	-1.0000	1.3115	-1.0000	3.7740	129.1598	-1.0000	-1.0000	52.7933	14.6534	1.8832	-1.0000	-1.0000	5.2199	0.0237	2.6168	-1.0000	137.7787	403.9819	39.7262
14	SH1-4p-1H-P-9	0.0453	9.5824	41.0641	-1.0000	-1.0000	1486.3280	102.6315	28.4006	113.3193	67.6261	178.2872	7.5163	-1.0000	-1.0000	108.6527	251.8660	6497.3776	-1.0000	0.0013	60.4970	-1.0000	335.4110	-1.0000	0.0107	2.6683	-1.0000	1788.5518	-1.0000	-1.0000	-1.0000	0.9634	-1.0000	1.0517	1.4103	-1.0000	-1.0000	1.1597	10.5218	0.0965	-1.0000	-1.0000	0.9840	-1.0000	-1.0000	-1.0000	201.7354	196.4095	0.1576
15	SH1-4p-1H-P-10	0.4785	19.2303	40.8071	36.9120	-1.0000	1039.6875	73.6217	18.8027	359.5066	95.7607	204.9504	186.7383	-1.0000	-1.0000	198.1630	533.8508	1621.7285	1.3305	-1.0000	74.5847	10.3127	300.6508	35.0788	2.9157	0.1221	-1.0000	2158.3070	-1.0000	-1.0000	-1.0000	0.0697	-1.0000	-1.0000	-1.0000	-1.0000	-1.0000	-1.0000	9.1157	0.1906	-1.0000	-1.0000	-1.0000	-1.0000	-1.0000	-1.0000	159.9576	242.5736	79.3492
16	SH1-4p-1H-P-12	0.9739	17.9162	74.5986	80.5742	-1.0000	1963.4454	94.5966	47.1866	270.7041	187.0250	256.6617	1320.9582	-1.0000	-1.0000	333.1803	573.7829	5486.6747	3.2599	0.1031	93.1986	-1.0000	429.4030	-1.0000	22.9057	21.8432	-1.0000	2336.8751	-1.0000	-1.0000	-1.0000	47.8584	16.3311	6.9758	289.5128	-1.0000	-1.0000	-1.0000	19.6311	0.4534	-1.0000	-1.0000	1.7533	-1.0000	13.1129	-1.0000	190.3563	284.9097	77.4043
17	SH1-4p-1H-P-13	0.5303	10.6056	32.6361	7.7599	-1.0000	852.4335	43.4741	23.6218	119.2637	100.9589	141.3237	159.8506	-1.0000	-1.0000	179.2958	273.0523	2905.5283	1.3013	-1.0000	52.7682	3.3956	254.2577	-1.0000	4.0378	18.6222	-1.0000	1282.2743	-1.0000	-1.0000	-1.0000	21.2825	9.0656	3.1877	-1.0000	0.0217	-1.0000	0.3599	1.4672	0.2384	-1.0000	-1.0000	-1.0000	-1.0000	2.8280	-1.0000	152.9407	175.5808	82.8972
18	SH1-4p-1H-C-5	1.6301	10.0517	31.3356	7.8786	-1.0000	325.8387	68.3943	16.7831	109.0908	107.5856	142.6601	321.8561	-1.0000	0.3230	125.2455	195.2416	2112.0103	0.9736	0.0115	74.6946	23.1165	176.2916	-1.0000	22.9940	20.9392	-1.0000	1146.5479	-1.0000	-1.0000	-1.0000	34.6214	16.2385	-1.0000	2.0419	0.3113	-1.0000	38.2749	33.9104	1.4728	-1.0000	-1.0000	0.6094	-1.0000	2.9191	-1.0000	111.1581	89.1460	51.4876
19	SH1-4p-1H-C-6	0.8063	16.8043	58.7188	21.1293	-1.0000	687.4102	75.3538	92.9211	99.9988	172.9429	102.2685	896.1939	-1.0000	11.7468	139.2308	396.5020	4169.6528	0.6929	-1.0000	81.2190	-1.0000	361.8619	161.1650	86.6391	58.4668	-1.0000	1945.1640	-1.0000	-1.0000	-1.0000	-1.0000	-1.0000	-1.0000	105.7450	-1.0000	-1.0000	2.4755	3.6570	2.5719	-1.0000	-1.0000	6.7809	-1.0000	5.9649	-1.0000	118.6161	156.3098	17.6704
20	SH1-4p-1H-C-7	0.4844	9.5896	268.4773	9.7158	-1.0000	189.1184	-1.0000	10.6223	48.3477	27.7213	8.5408	228.3798	-1.0000	2.3181	-1.0000	8.2114	513.9825	2.0437	-1.0000	31.5911	7.7213	3.0944	129.1471	9.2329	14.5203	-1.0000	89.5035	-1.0000	-1.0000	-1.0000	14.2720	2.1505	0.3152	2.7192	0.1968	-1.0000	26.4357	63.2458	1.2074	-1.0000	18.9644	3.0592	0.8004	0.0171	-1.0000	76.1666	29.9055	20.8837
21	SH1-4p-1H-C-8	5.5303	18.4597	17.3648	111.1825	-1.0000	482.3693	102.5400	130.9801	117.5890	110.8081	135.2328	338.1357	-1.0000	12.0501	100.2844	119.4629	2411.3008	6.7558	-1.0000	47.2213	11.3455	234.8998	38.6523	124.9113	65.6989	-1.0000	2043.0562	-1.0000	-1.0000	-1.0000	14.6762	39.1430	2.6297	27.1668	3.9744	-1.0000	58.1321	8.4551	2.1056	-1.0000	-1.0000	10.3672	-1.0000	4.0967	-1.0000	133.2594	109.7568	104.1830
22	SH1-4p-1H-C-10	0.4873	8.4891	122.5040	2.9689	-1.0000	169.7111	4.5920	24.4137	33.7832	15.8977	40.2637	-1.0000	-1.0000	3.0734	20.2481	171.4601	448.0401	2.7481	-1.0000	2.9239	0.2160	74.1362	-1.0000	6.3480	33.9755	-1.0000	43.9012	-1.0000	-1.0000	-1.0000	0.8499	-1.0000	0.2470	1.8206	0.5001	-1.0000	42.6662	43.3871	0.5162	-1.0000	0.7561	1.0991	0.3532	0.2349	-1.0000	73.3018	21.3147	27.6909
23	SH1-4p-10H-C	26.4259	76.7786	426.6215	198.5763	-1.0000	3182.2146	249.5889	169.7890	693.1018	231.0215	145.6394	168.6382	-1.0000	41.4814	541.5444	1645.9274	6527.6300	47.7598	1.7084	229.4423	14.0937	421.3105	137.5106	166.8684	141.0965	-1.0000	1860.9858	-1.0000	-1.0000	-1.0000	-1.0000	54.9213	13.8627	148.3590	13.5429	-1.0000	107.3740	36.1592	15.9372	-1.0000	45.3422	51.8485	-1.0000	4.8557	-1.0000	286.5556	538.8559	58.9499
24	SH1-4p-10H-P	26.6413	92.3129	442.8555	386.7448	-1.0000	2131.7457	280.8321	173.2127	1001.4717	325.4332	337.6718	4046.6252	-1.0000	36.0926	144.7487	881.5950	22026.3561	78.8586	1.3689	209.1703	34.8753	736.9665	1158.8998	536.7250	129.0798	-1.0000	3398.2815	-1.0000	-1.0000	-1.0000	246.0723	79.6973	19.0763	548.0388	30.2543	-1.0000	177.1574	52.7626	21.7708	-1.0000	28.5899	77.6898	87.4169	203.2223	-1.0000	774.6732	255.4010	1288.2162
25	SH1-3l-1H-P-4	1.0581	42.1380	87.2777	43.7807	-1.0000	1421.7614	156.3645	38.0519	228.7988	234.0279	157.5298	10.8525	-1.0000	2.5786	304.3609	408.1527	12311.0252	0.7383	-1.0000	70.9516	-1.0000	460.9545	-1.0000	0.0245	0.1031	-1.0000	2743.4239	-1.0000	-1.0000	-1.0000	1.9385	0.0962	9.0128	0.8377	-1.0000	-1.0000	9.7503	22.3902	0.2402	-1.0000	3.9538	0.0033	-1.0000	-1.0000	-1.0000	355.8095	313.2287	29.3205
26	SH1-3l-1H-P-5	0.0001	0.1910	9.1726	-1.0000	-1.0000	-1.0000	-1.0000	0.0232	0.1115	-1.0000	-1.0000	-1.0000	-1.0000	-1.0000	-1.0000	26.7537	0.0230	-1.0000	-1.0000	-1.0000	-1.0000	0.3843	-1.0000	-1.0000	-1.0000	-1.0000	9.2417	-1.0000	-1.0000	-1.0000	-1.0000	0.2231	-1.0000	-1.0000	-1.0000	-1.0000	7.0851	18.0955	0.0198	-1.0000	-1.0000	-1.0000	-1.0000	-1.0000	-1.0000	2.4516	-1.0000	22.8597
27	SH1-3l-1H-P-7	0.2263	11.6428	24.9596	0.0389	-1.0000	963.9822	60.9303	41.0399	38.3099	78.3822	251.1503	46.1498	-1.0000	-1.0000	162.3791	401.8917	7132.8704	-1.0000	-1.0000	52.4691	-1.0000	238.6345	-1.0000	-1.0000	-1.0000	-1.0000	1326.5623	-1.0000	-1.0000	-1.0000	-1.0000	-1.0000	8.4803	0.4492	-1.0000	-1.0000	97.3929	9.2032	0.6720	-1.0000	0.2845	0.0143	-1.0000	-1.0000	-1.0000	107.4936	233.6359	4.5232
28	SH1-3l-1H-P-8	0.4230	6.1016	25.7878	15.7973	-1.0000	485.3410	30.7060	3.2012	27.5390	0.6534	33.5337	10.4891	-1.0000	-1.0000	13.2324	238.2736	375.6725	0.0563	-1.0000	0.0935	3.2405	92.3435	101.3143	0.0078	0.2859	-1.0000	1486.7644	-1.0000	-1.0000	-1.0000	2.7984	0.0828	3.2749	106.0466	-1.0000	-1.0000	49.9075	16.8597	0.1275	-1.0000	0.1659	0.3433	-1.0000	-1.0000	-1.0000	68.6319	21.2312	9.5121
29	SH1-3l-1H-P-9	0.8037	8.1705	59.7581	38.2450	-1.0000	789.9018	23.1825	6.3337	64.2822	1.3544	50.2470	10.1273	-1.0000	-1.0000	38.0298	247.1434	1415.2177	0.1512	-1.0000	0.1874	5.6337	88.8079	40.7014	0.0208	0.5170	-1.0000	1160.6653	-1.0000	-1.0000	-1.0000	10.8627	0.7518	4.5564	44.5593	-1.0000	-1.0000	26.4830	27.2789	0.1871	-1.0000	0.7375	0.9326	-1.0000	-1.0000	-1.0000	71.6021	54.0072	25.0304
30	SH1-3l-1H-C-5	11.1977	83.1494	60.4301	376.5523	-1.0000	3036.9646	56.5048	123.8071	183.4138	237.6978	439.4409	509.6814	-1.0000	-1.0000	368.5774	704.5538	14804.1995	8.7320	7.4018	210.6057	8.2642	598.3518	224.5785	22.8640	3.7036	-1.0000	1923.9238	-1.0000	-1.0000	-1.0000	0.0219	37.2228	85.9307	-1.0000	8.7301	-1.0000	-1.0000	30.4100	3.4066	-1.0000	-1.0000	13.1892	482.7561	23.0413	-1.0000	195.5048	266.1571	154.6603
31	SH1-3l-1H-C-6	-1.0000	-1.0000	7.3764	-1.0000	-1.0000	-1.0000	0.0482	-1.0000	-1.0000	-1.0000	-1.0000	8.6729	-1.0000	0.1543	-1.0000	1.3713	0.0324	0.0030	-1.0000	-1.0000	-1.0000	-1.0000	-1.0000	0.0006	-1.0000	-1.0000	27.5544	-1.0000	-1.0000	-1.0000	0.0285	-1.0000	-1.0000	0.4597	-1.0000	-1.0000	-1.0000	9.6932	0.0370	-1.0000	0.2521	0.0029	0.2437	-1.0000	-1.0000	4.1030	-1.0000	0.3897
32	SH1-3l-1H-C-10	0.0001	0.0007	0.5114	-1.0000	-1.0000	-1.0000	-1.0000	-1.0000	-1.0000	-1.0000	-1.0000	-1.0000	-1.0000	-1.0000	-1.0000	1.5893	-1.0000	0.0002	-1.0000	-1.0000	-1.0000	0.8588	-1.0000	-1.0000	-1.0000	-1.0000	47.5843	-1.0000	-1.0000	-1.0000	-1.0000	0.1219	0.0003	-1.0000	-1.0000	-1.0000	-1.0000	2.2450	0.0268	-1.0000	-1.0000	-1.0000	-1.0000	-1.0000	-1.0000	0.3577	0.3859	1.4427
33	SH1-3l-1H-C-11	0.0001	0.1638	8.8690	-1.0000	-1.0000	1.0404	-1.0000	-1.0000	-1.0000	-1.0000	-1.0000	-1.0000	-1.0000	-1.0000	-1.0000	4.2006	-1.0000	-1.0000	-1.0000	-1.0000	-1.0000	0.5216	-1.0000	-1.0000	-1.0000	-1.0000	31.7412	-1.0000	-1.0000	-1.0000	-1.0000	0.3344	0.0069	-1.0000	-1.0000	-1.0000	1.5254	6.9087	0.0081	-1.0000	1.2428	-1.0000	-1.0000	-1.0000	-1.0000	12.4725	5.8387	6.9576
34	SH1-3l-1H-C-12	-1.0000	0.0063	21.5236	-1.0000	-1.0000	-1.0000	-1.0000	-1.0000	-1.0000	-1.0000	-1.0000	-1.0000	-1.0000	-1.0000	-1.0000	2.6360	95.9467	0.0112	-1.0000	-1.0000	-1.0000	36.8443	-1.0000	0.0006	-1.0000	-1.0000	123.1924	-1.0000	-1.0000	-1.0000	1.8920	-1.0000	0.2941	3.1190	-1.0000	-1.0000	1.5668	25.0276	0.0149	-1.0000	0.1784	0.0710	-1.0000	-1.0000	-1.0000	21.8734	0.9044	17.1759
35	SH1-3l-10H-C	0.0001	0.0672	5.5967	-1.0000	-1.0000	-1.0000	-1.0000	-1.0000	-1.0000	-1.0000	-1.0000	-1.0000	-1.0000	-1.0000	-1.0000	5.7764	0.0069	-1.0000	-1.0000	-1.0000	-1.0000	-1.0000	-1.0000	-1.0000	-1.0000	-1.0000	15.5980	-1.0000	-1.0000	-1.0000	0.1758	-1.0000	1.1088	-1.0000	-1.0000	-1.0000	3.0931	3.4841	0.0258	-1.0000	0.1593	0.0019	-1.0000	-1.0000	-1.0000	52.6304	0.3384	29.5781
36	SH1-3l-10H-P	5.8917	64.0022	108.5525	71.1553	-1.0000	3992.4507	149.0774	71.7275	253.2802	98.9196	155.4556	61.1052	-1.0000	7.6973	295.9394	1052.4837	10823.3579	4.4535	0.0014	60.4646	15.9170	328.3073	62.7586	4.2067	7.7373	-1.0000	4189.5489	-1.0000	-1.0000	-1.0000	6.0286	3.1574	7.3898	29.4600	1.3550	-1.0000	49.6858	26.4378	3.6169	-1.0000	1.3187	6.7980	0.4469	2.0083	-1.0000	242.5085	482.9190	61.4621
37	SH1-3p-1H-P-6	3.6457	12.4855	141.2126	11.9693	-1.0000	25.4640	8.1804	22.9996	67.8815	57.9982	9.8887	4.6886	-1.0000	3.0606	97.3971	110.3486	2.8705	7.1870	-1.0000	19.0580	-1.0000	36.7415	-1.0000	19.6102	0.2216	-1.0000	309.6100	-1.0000	-1.0000	-1.0000	-1.0000	36.3005	2.1926	58.2341	-1.0000	-1.0000	18.8827	38.4132	9.7179	-1.0000	0.2667	9.7017	22.9478	0.3523	-1.0000	114.9158	12.1400	19.8468
38	SH1-3p-1H-P-7	6.9833	35.5473	248.7568	74.9780	-1.0000	674.5395	39.6668	20.6912	212.1070	61.6443	20.6500	-1.0000	-1.0000	10.2687	44.5962	144.9454	24.9869	24.6355	-1.0000	53.7194	32.4772	103.1780	12.4330	66.4679	11.2145	-1.0000	1534.4449	-1.0000	-1.0000	-1.0000	0.1176	30.0668	13.5625	65.7158	-1.0000	-1.0000	10.7523	45.1171	24.3623	-1.0000	39.9823	11.9295	33.0450	2.8279	-1.0000	65.6337	3.2584	42.4296
39	SH1-3p-1H-P-8	0.5579	9.4179	443.9930	19.5736	-1.0000	543.7962	0.4312	19.7096	81.0448	63.0669	160.6169	133.3579	-1.0000	0.5740	87.3215	383.8476	1760.9369	3.2898	-1.0000	54.0581	0.5390	141.9718	4.1553	8.4280	0.2066	-1.0000	1952.6486	-1.0000	-1.0000	-1.0000	7.3343	9.4532	1.5536	109.3990	0.3071	-1.0000	28.7980	237.4128	3.1185	-1.0000	14.9125	2.1251	2.9628	0.3074	-1.0000	128.1257	98.9286	95.0452
40	SH1-3p-1H-P-12	5.1262	80.9196	244.4805	56.3459	-1.0000	1433.2927	56.2690	28.7730	351.5243	136.4640	74.4676	55.2022	-1.0000	10.6352	286.3082	210.5199	1623.1291	12.7263	-1.0000	74.8435	6.3586	289.4726	36.4383	62.5908	86.2627	-1.0000	562.3927	-1.0000	-1.0000	-1.0000	16.5049	20.2835	35.6621	133.6897	0.3583	-1.0000	9.4736	43.6274	10.9724	-1.0000	1.7778	17.7495	-1.0000	12.2732	-1.0000	134.3040	194.9648	64.9454
41	SH1-3p-1H-P-13	8.1398	74.9759	166.0289	129.9700	-1.0000	824.8483	76.1654	31.6174	380.6425	125.5495	324.6012	717.0439	-1.0000	10.6048	183.2483	132.3380	6765.5688	21.8604	-1.0000	117.4791	22.6287	340.5655	942.1564	213.2210	60.0979	-1.0000	2455.9758	-1.0000	-1.0000	-1.0000	31.0354	40.4089	16.3406	564.5467	0.0575	-1.0000	6.3114	31.3598	28.1525	-1.0000	74.4794	33.5133	-1.0000	63.6958	-1.0000	248.2200	129.9503	192.7528
42	SH1-3p-1H-C-4	0.4942	9.4675	258.1370	25.9591	-1.0000	1.4648	34.2403	0.0979	51.7554	47.0532	8.6544	60.7071	-1.0000	5.4742	0.1351	24.5990	24.8246	1.7139	-1.0000	0.5338	0.0520	8.3862	3.7022	11.1493	-1.0000	-1.0000	90.1159	-1.0000	-1.0000	-1.0000	1.0214	0.1418	0.0876	27.5084	0.0830	-1.0000	25.7215	61.9458	3.7688	-1.0000	0.3061	3.2004	0.0043	2.8501	-1.0000	55.3184	3.7643	21.0543
43	SH1-3p-1H-C-5	5.7404	44.5400	111.1989	37.3269	-1.0000	469.0814	54.2703	15.2672	449.4992	59.5338	27.2741	1.8040	-1.0000	13.2503	83.5071	289.0970	935.5710	13.0603	-1.0000	30.9312	6.8415	58.1310	0.5947	19.6245	1.9145	-1.0000	1756.9964	-1.0000	-1.0000	-1.0000	0.6795	1.9009	1.0080	0.0390	13.8078	-1.0000	35.8617	20.4988	13.5893	-1.0000	112.4864	6.9183	-1.0000	0.4950	-1.0000	68.4475	107.2459	11.5306
44	SH1-3p-1H-C-7	0.0009	5.4503	17.2459	-1.0000	-1.0000	728.8003	58.5230	24.0148	103.6623	66.6939	180.0878	-1.0000	-1.0000	-1.0000	72.5537	164.6532	3062.9331	-1.0000	-1.0000	11.6174	-1.0000	92.1766	-1.0000	0.0131	-1.0000	-1.0000	1136.3550	-1.0000	-1.0000	-1.0000	-1.0000	-1.0000	1.0383	-1.0000	-1.0000	-1.0000	28.6469	0.4435	0.5206	-1.0000	0.1326	0.0106	-1.0000	-1.0000	-1.0000	108.6392	37.2248	1.2712
45	SH1-3p-1H-C-8	0.3943	4.3121	39.6200	10.5745	-1.0000	0.6102	0.9109	9.9143	28.1840	-1.0000	-1.0000	-1.0000	-1.0000	-1.0000	-1.0000	126.7825	22.9264	2.7182	-1.0000	5.9295	-1.0000	-1.0000	-1.0000	1.2309	-1.0000	-1.0000	23.9970	-1.0000	-1.0000	-1.0000	0.1444	7.1828	0.0934	3.2857	-1.0000	-1.0000	-1.0000	21.0420	4.2849	-1.0000	2.0466	0.6610	-1.0000	0.0092	-1.0000	8.6217	-1.0000	36.4903
46	SH1-3p-1H-C-12	12.9468	102.3963	174.9651	146.3159	-1.0000	272.4955	19.5608	99.8384	1406.0985	189.4873	240.9068	988.0513	-1.0000	4.8290	156.9292	274.5034	1186.8850	40.5855	-1.0000	101.0848	28.7494	454.2585	80.8243	172.9887	-1.0000	-1.0000	2354.0699	-1.0000	-1.0000	-1.0000	0.1106	51.3470	19.4115	178.1634	110.5337	-1.0000	87.4239	26.1084	43.6163	-1.0000	-1.0000	33.9481	63.1680	32.3353	-1.0000	214.5190	229.8933	160.6020
47	SH1-3p-10H-C	0.0001	-1.0000	6.3969	-1.0000	-1.0000	-1.0000	-1.0000	-1.0000	-1.0000	-1.0000	-1.0000	-1.0000	-1.0000	-1.0000	0.0635	1.9067	-1.0000	0.0026	-1.0000	-1.0000	-1.0000	-1.0000	-1.0000	-1.0000	-1.0000	-1.0000	-1.0000	-1.0000	-1.0000	-1.0000	-1.0000	-1.0000	-1.0000	0.8161	-1.0000	-1.0000	-1.0000	-1.0000	0.0002	-1.0000	-1.0000	-1.0000	-1.0000	-1.0000	-1.0000	-1.0000	-1.0000	-1.0000
48	SH1-3p-10H-P	49.7928	661.4644	1178.2979	773.2765	-1.0000	9380.6005	716.0890	317.4431	1958.0073	1067.1366	2324.8062	8491.8478	-1.0000	57.9100	1774.7442	2403.7350	195369.1175	95.1353	7.7956	521.4399	92.9278	1581.0847	2349.4234	1519.0520	208.4413	-1.0000	6773.7707	-1.0000	-1.0000	-1.0000	446.6038	180.8278	90.9425	1536.0083	13.7413	-1.0000	395.1775	27.7874	176.3475	-1.0000	65.1196	144.4481	448.6333	420.1344	-1.0000	1679.8293	1260.8596	851.2725
49	SH1-1L-10S-C	45.4990	542.6837	905.9482	1623.5159	-1.0000	22443.4074	1978.6516	538.5530	2238.2854	1700.5443	2790.0192	3853.9998	-1.0000	10.2309	5877.0332	4559.2014	584686.4493	55.5656	11.4514	1108.5011	80.4458	4289.1307	3311.9963	365.4723	141.8404	-1.0000	16404.9483	-1.0000	-1.0000	-1.0000	48.9932	53.8681	956.6388	873.6803	86.4576	-1.0000	66.7558	228.0064	41.2294	-1.0000	277.2324	149.0607	1277.0908	488.1769	-1.0000	2670.2898	2022.5774	925.9861
50	SH1-1L-10S-P+C	0.0109	1.5720	313.8664	13.9311	-1.0000	-1.0000	27.9939	4.1064	0.1384	-1.0000	-1.0000	-1.0000	-1.0000	0.0745	-1.0000	2.2085	0.0451	0.6701	-1.0000	0.6128	-1.0000	86.7073	-1.0000	-1.0000	-1.0000	-1.0000	11.8761	-1.0000	-1.0000	-1.0000	-1.0000	-1.0000	0.0288	-1.0000	-1.0000	-1.0000	-1.0000	-1.0000	0.0788	-1.0000	-1.0000	0.7062	-1.0000	1.9205	-1.0000	54.7656	0.3148	65.4349
51	SH1-1L-10S-R	5.4566	260.0013	890.8248	560.6690	-1.0000	21261.4259	1419.6358	626.0622	1798.4532	1099.6129	1773.8215	277.0429	-1.0000	9.8254	5264.7513	4540.6756	459497.0308	9.2120	12.0078	724.7882	0.2276	2634.0846	556.3827	29.9216	91.0753	-1.0000	14456.9248	-1.0000	-1.0000	-1.0000	34.7296	17.6543	380.3343	283.0099	-1.0000	-1.0000	35.0664	16.2567	11.5348	-1.0000	63.4357	22.6965	102.7003	75.0245	-1.0000	1807.0282	1931.4517	104.4292
52	SH1-1P-10S-P	0.0160	0.0239	531.1836	-1.0000	-1.0000	-1.0000	-1.0000	-1.0000	-1.0000	-1.0000	1.5192	-1.0000	-1.0000	0.4451	-1.0000	4.6103	1.0310	0.0069	-1.0000	4.4183	-1.0000	1.3971	-1.0000	-1.0000	-1.0000	-1.0000	-1.0000	-1.0000	-1.0000	-1.0000	-1.0000	-1.0000	0.0153	-1.0000	-1.0000	-1.0000	0.6740	-1.0000	0.0716	-1.0000	-1.0000	0.0016	0.3318	-1.0000	-1.0000	5.3528	-1.0000	0.4682
53	SH1-1P-10S-C	5.9145	67.4354	165.3288	124.8421	-1.0000	3695.3754	135.0669	206.9142	405.9087	129.0525	167.4001	5.2694	-1.0000	5.3937	1014.9874	1565.4816	12523.3978	15.3076	-1.0000	274.3675	23.6408	466.6579	2.9449	9.1714	256.5280	-1.0000	4725.4680	-1.0000	-1.0000	-1.0000	54.7792	27.8446	9.4262	109.1900	8.8310	-1.0000	71.4384	11.1761	26.2176	-1.0000	84.1394	13.1197	14.6661	15.7566	-1.0000	140.4868	331.5304	3.5146
54	SH1-1P-10S-C+P	21.5965	295.2624	1215.1242	585.1643	-1.0000	18943.3529	1751.1365	517.3652	1960.7579	1251.6002	1982.7563	5822.3211	-1.0000	14.1298	3080.9905	4222.7224	406642.6664	41.8261	2.9167	809.7995	47.7782	2887.8291	4158.5355	1002.6707	457.9931	-1.0000	11929.9225	-1.0000	-1.0000	-1.0000	175.8472	56.3945	74.4930	610.2413	38.1893	-1.0000	266.7656	144.1450	64.0777	-1.0000	283.3232	81.4116	572.1359	443.0167	-1.0000	1668.8549	1404.7602	822.6868
55	SH1-1P-10S-R	27.8920	400.5899	2274.9977	1602.3805	-1.0000	27530.5283	2377.0652	998.0409	2814.9287	2075.9244	2326.5889	22839.7045	-1.0000	114.9265	6422.4039	5380.5657	657013.1307	145.1563	3.9651	1475.5302	183.2956	4262.6480	4014.1645	2254.8980	1323.1659	-1.0000	19285.3919	-1.0000	-1.0000	-1.0000	1561.3720	237.0677	147.8788	2425.9674	135.1664	-1.0000	536.8744	182.1298	191.1371	-1.0000	286.9898	74.7572	512.9542	1121.5261	-1.0000	3118.0168	2586.5728	1327.0028
56	SH1-2L-10S-P	0.0014	0.2713	392.9976	-1.0000	-1.0000	-1.0000	-1.0000	-1.0000	2.4550	-1.0000	-1.0000	-1.0000	-1.0000	-1.0000	-1.0000	2.2038	0.1694	0.6980	-1.0000	0.1204	-1.0000	-1.0000	-1.0000	0.0109	-1.0000	-1.0000	-1.0000	-1.0000	-1.0000	-1.0000	-1.0000	-1.0000	-1.0000	0.7646	-1.0000	-1.0000	17.3801	-1.0000	0.0043	-1.0000	0.1889	-1.0000	-1.0000	-1.0000	-1.0000	18.3841	-1.0000	1.4751
57	SH1-2L-10S-C	0.0098	0.0041	125.5394	-1.0000	-1.0000	-1.0000	-1.0000	-1.0000	-1.0000	-1.0000	-1.0000	-1.0000	-1.0000	-1.0000	-1.0000	-1.0000	-1.0000	-1.0000	-1.0000	1.5344	-1.0000	-1.0000	-1.0000	-1.0000	-1.0000	-1.0000	-1.0000	-1.0000	-1.0000	-1.0000	-1.0000	-1.0000	-1.0000	-1.0000	-1.0000	-1.0000	-1.0000	-1.0000	0.0003	-1.0000	-1.0000	-1.0000	0.0210	-1.0000	-1.0000	19.8093	-1.0000	-1.0000
58	SH1-2L-10S-C+P	0.6294	40.9040	568.5633	24.7083	-1.0000	3392.4113	322.1502	124.7113	381.3205	169.2381	209.8145	-1.0000	-1.0000	-1.0000	732.3839	1316.9678	14520.5011	3.4262	-1.0000	82.2994	3.7774	1169.9673	13.9982	2.1892	14.3610	-1.0000	3690.4702	-1.0000	-1.0000	-1.0000	-1.0000	-1.0000	52.3141	0.7909	15.3147	-1.0000	56.3768	-1.0000	2.3712	-1.0000	67.6752	3.4816	-1.0000	4.3083	-1.0000	283.9414	470.9337	20.5254
59	SH1-2L-10S-R	-1.0000	0.4621	408.5898	-1.0000	-1.0000	-1.0000	-1.0000	-1.0000	-1.0000	-1.0000	-1.0000	-1.0000	-1.0000	-1.0000	-1.0000	-1.0000	198.8598	0.0029	-1.0000	0.4912	-1.0000	4.1484	-1.0000	-1.0000	-1.0000	-1.0000	-1.0000	-1.0000	-1.0000	-1.0000	1.0054	-1.0000	-1.0000	0.0399	-1.0000	-1.0000	4.0028	0.0233	0.0308	-1.0000	0.1477	-1.0000	0.2609	-1.0000	-1.0000	6.0217	1.0962	49.4263
60	SH1-2P-10S-P	23.1467	189.8843	503.8711	467.3390	-1.0000	12490.8626	273.3979	623.5934	1603.6302	348.4882	474.1195	447.2533	-1.0000	98.4274	2427.2955	2565.5375	152120.6124	78.2031	6.7617	728.1366	129.4001	1699.9054	798.4798	144.6631	226.6449	-1.0000	8340.8135	-1.0000	-1.0000	-1.0000	127.9209	117.8888	98.4640	266.8144	231.7999	-1.0000	366.5508	148.0685	172.2910	-1.0000	331.3153	132.4473	9.7798	214.1419	-1.0000	311.8392	916.5505	240.4460
61	SH1-2P-10S-C	0.7686	348.6679	1278.9410	22.5643	-1.0000	31512.7873	2243.1825	542.5424	3000.7050	1226.7987	1932.4941	22.2843	-1.0000	7.6287	5480.6966	5476.3327	867522.1163	1.6253	-1.0000	923.2877	11.4998	2907.5847	179.2430	25.9507	45.1827	-1.0000	20107.2574	-1.0000	-1.0000	-1.0000	7.0991	30.4093	1.8947	-1.0000	-1.0000	-1.0000	44.8830	17.0420	8.7258	-1.0000	28.5601	1.1871	-1.0000	4.3779	-1.0000	2452.8409	2831.1221	38.6302
62	SH1-2P-10S-C+P	0.1407	50.4590	806.4945	-1.0000	-1.0000	4473.4237	144.8313	13.3482	535.9255	234.6499	161.6821	209.1099	-1.0000	-1.0000	405.8330	463.5850	23271.9636	2.3961	-1.0000	161.9710	-1.0000	405.1591	171.4387	13.8947	-1.0000	-1.0000	3538.8094	-1.0000	-1.0000	-1.0000	0.0903	-1.0000	1.9916	1.1337	-1.0000	-1.0000	2.5906	19.1770	3.0550	-1.0000	-1.0000	2.4180	-1.0000	-1.0000	-1.0000	316.1860	140.6105	5.2514
63	SH1-2P-10S-R	0.0310	2.5277	123.2423	0.0857	-1.0000	2.2833	0.0667	9.6325	0.3079	0.6028	-1.0000	-1.0000	-1.0000	10.4543	0.1309	2.5224	25.6018	0.0093	-1.0000	-1.0000	-1.0000	28.9542	0.6791	-1.0000	-1.0000	-1.0000	640.3163	-1.0000	-1.0000	-1.0000	-1.0000	-1.0000	0.0196	-1.0000	-1.0000	-1.0000	-1.0000	2.5900	0.1065	-1.0000	13.7481	0.7886	-1.0000	2.1678	-1.0000	4.9037	-1.0000	0.1162
64	SH1-3L-10S-P	10.2506	239.6390	625.8971	319.9068	-1.0000	12766.3748	653.2693	231.9776	1236.3557	379.0952	397.2237	37.1808	-1.0000	8.7804	1784.1220	2703.3305	97054.0366	15.9672	1.4773	285.1321	26.6033	1304.8171	16.8309	1.3755	17.9036	-1.0000	7793.6801	-1.0000	-1.0000	-1.0000	-1.0000	1.9826	130.2646	87.0318	141.5805	-1.0000	143.2921	-1.0000	29.3738	-1.0000	87.4935	15.4522	77.2715	18.8884	-1.0000	401.5744	1196.4932	27.3143
65	SH1-3L-10S-C	0.0994	2.6974	192.3765	4.1046	-1.0000	-1.0000	-1.0000	-1.0000	0.3013	-1.0000	-1.0000	-1.0000	-1.0000	-1.0000	-1.0000	4.5763	-1.0000	0.0019	-1.0000	-1.0000	-1.0000	-1.0000	-1.0000	-1.0000	-1.0000	-1.0000	-1.0000	-1.0000	-1.0000	-1.0000	-1.0000	-1.0000	0.0053	-1.0000	-1.0000	-1.0000	-1.0000	-1.0000	0.1658	-1.0000	-1.0000	-1.0000	-1.0000	-1.0000	-1.0000	-1.0000	0.4810	2.2780
66	SH1-3L-10S-C+P	0.0052	0.3582	579.9649	-1.0000	-1.0000	-1.0000	-1.0000	-1.0000	-1.0000	-1.0000	-1.0000	-1.0000	-1.0000	-1.0000	-1.0000	80.3041	-1.0000	-1.0000	-1.0000	-1.0000	-1.0000	8.6996	-1.0000	-1.0000	-1.0000	-1.0000	-1.0000	-1.0000	-1.0000	-1.0000	-1.0000	-1.0000	-1.0000	-1.0000	-1.0000	-1.0000	-1.0000	-1.0000	0.0004	-1.0000	-1.0000	-1.0000	-1.0000	-1.0000	-1.0000	0.9959	-1.0000	-1.0000
67	SH1-3L-10S-R	4.3043	89.6380	200.4717	35.1679	-1.0000	3298.7634	128.1133	99.8866	570.9550	248.9069	98.5175	40.9835	-1.0000	0.0108	742.2070	2061.1016	15124.3286	2.6291	0.0210	156.2641	-1.0000	352.9450	-1.0000	1.5544	21.9747	-1.0000	3872.4801	-1.0000	-1.0000	-1.0000	-1.0000	-1.0000	6.3948	-1.0000	30.9177	-1.0000	-1.0000	10.3558	4.8523	-1.0000	52.2886	3.1751	-1.0000	3.0903	-1.0000	215.6147	476.5028	1.0280
68	SH1-3P-10S-P	16.9334	128.9504	931.6310	164.7167	-1.0000	4977.7606	364.3671	143.1929	999.5166	295.3459	557.5841	616.7511	-1.0000	35.4421	1394.1547	1240.9397	37094.7565	25.1880	-1.0000	251.9033	50.5093	1195.4708	197.4300	255.2808	185.7279	-1.0000	8736.1233	-1.0000	-1.0000	-1.0000	170.3232	82.1132	60.9036	317.1036	0.4702	-1.0000	93.8417	47.4439	20.6218	-1.0000	195.2217	36.4910	91.0522	201.0703	-1.0000	550.5202	552.6279	129.6566
69	SH1-3P-10S-C	25.4443	205.9496	834.0510	533.9214	-1.0000	12618.1919	937.9374	358.5209	1388.0346	765.7380	488.2295	165.3702	-1.0000	11.4726	2079.9608	3122.3225	264512.6192	26.3152	-1.0000	669.5084	61.2103	1618.3597	26.9451	114.2505	129.3788	-1.0000	11752.6867	-1.0000	-1.0000	-1.0000	75.6071	81.5578	105.5339	249.9639	32.7290	-1.0000	35.4729	35.1742	27.9514	-1.0000	166.8951	45.3316	0.2670	75.0798	-1.0000	701.7035	1232.6140	19.4134
70	SH1-3P-10S-C+P	6.8694	76.2114	540.7171	171.0884	-1.0000	4629.4863	324.0658	76.9303	548.8378	325.0380	108.1797	301.4761	-1.0000	-1.0000	1136.5148	783.9023	73243.4486	7.9246	2.8913	168.9770	9.0567	573.4482	106.8522	19.5484	112.6553	-1.0000	6240.4644	-1.0000	-1.0000	-1.0000	30.3600	20.6858	65.2274	-1.0000	15.4685	-1.0000	56.0704	27.0481	9.8098	-1.0000	0.2112	7.9831	-1.0000	43.6097	-1.0000	327.3236	714.7527	6.2585
71	SH1-3P-10S-R	12.2234	130.9325	691.8335	148.3593	-1.0000	12154.3786	522.7275	154.6885	920.0482	483.1945	388.4254	146.9641	-1.0000	10.4208	2160.7451	1480.0510	102777.1770	11.2793	-1.0000	245.1117	34.9293	1393.3061	131.6778	62.6379	121.9059	-1.0000	6405.3624	-1.0000	-1.0000	-1.0000	137.9076	45.5420	49.3412	3.7967	-1.0000	-1.0000	91.5216	3.5501	5.3635	-1.0000	145.7772	29.9042	-1.0000	34.5708	-1.0000	541.3816	1015.1264	53.6357
72	SH1-4L-10S-P	0.7891	10.8384	239.5640	15.7333	-1.0000	620.9659	28.7484	42.8297	166.4166	56.4086	33.2307	19.2710	-1.0000	3.0276	148.4922	343.4359	1703.7052	2.9150	2.4707	50.0232	10.2810	217.9966	24.9529	4.1076	9.4595	-1.0000	1816.2050	-1.0000	-1.0000	-1.0000	3.7227	5.0167	2.7271	5.4613	15.5181	-1.0000	27.8269	4.3115	7.2447	-1.0000	22.8023	5.3635	-1.0000	4.6881	-1.0000	69.2706	56.6191	12.3136
73	SH1-4L-10S-C+P	0.0050	0.1257	1041.1060	0.4764	-1.0000	7.6201	0.4653	0.3741	2.3973	3.2478	1.4953	-1.0000	-1.0000	0.0266	1.3216	5.8227	1.1476	0.0532	0.0191	0.9616	0.1757	11.8089	-1.0000	0.0693	0.2484	-1.0000	201.5006	-1.0000	-1.0000	-1.0000	0.0038	-1.0000	0.0547	1.8142	-1.0000	-1.0000	1.4346	-1.0000	0.0493	-1.0000	0.5348	0.0246	-1.0000	0.1063	-1.0000	5.2040	2.0986	2.0504
74	SH1-4L-10S-R2	-1.0000	0.1171	330.5894	0.0508	-1.0000	-1.0000	-1.0000	-1.0000	0.0534	-1.0000	-1.0000	-1.0000	-1.0000	-1.0000	-1.0000	214.2165	63.6835	0.0046	-1.0000	1.1890	-1.0000	-1.0000	-1.0000	-1.0000	-1.0000	-1.0000	-1.0000	-1.0000	-1.0000	-1.0000	-1.0000	-1.0000	-1.0000	-1.0000	-1.0000	-1.0000	-1.0000	0.0239	0.0034	-1.0000	-1.0000	-1.0000	-1.0000	0.0002	-1.0000	-1.0000	-1.0000	-1.0000
75	SH1-5L-10S-P	0.1319	116.6492	1670.5498	13.8063	-1.0000	6713.9469	259.1460	75.2165	804.0130	209.0799	83.6605	0.0815	-1.0000	-1.0000	1476.8369	1883.3436	17268.3862	4.2478	0.0216	177.3657	-1.0000	894.6358	-1.0000	0.8736	2.7130	-1.0000	8334.7833	-1.0000	-1.0000	-1.0000	-1.0000	-1.0000	3.2586	1.0608	-1.0000	-1.0000	-1.0000	0.0375	3.5231	-1.0000	-1.0000	0.0990	-1.0000	3.1097	-1.0000	251.2278	851.6692	55.2667
76	SH1-5L-10S-C	0.4525	114.8464	1842.7966	14.7231	-1.0000	10313.2716	398.6382	84.8781	721.9342	222.4947	627.6885	280.1353	-1.0000	0.1869	1128.2768	2930.3644	97075.7777	3.1658	0.2010	369.2531	0.1501	1132.4384	0.1707	4.0282	14.2137	-1.0000	6723.5213	-1.0000	-1.0000	-1.0000	0.2072	-1.0000	6.9700	185.2117	5.1002	-1.0000	14.3119	-1.0000	3.6539	-1.0000	0.7833	0.0263	0.9945	5.7399	-1.0000	1015.5659	1081.4833	202.9281
77	SH1-5L-10S-C+P	38.9347	182.5020	517.3355	279.5421	-1.0000	4146.4823	185.5058	108.6264	390.2859	393.1950	260.5660	1150.7409	-1.0000	15.6031	591.2814	1433.0948	14405.4476	20.7528	10.7825	313.3344	4.1998	762.9080	330.5275	22.1783	53.7458	-1.0000	2667.9494	-1.0000	-1.0000	-1.0000	41.1812	18.1111	170.4720	270.3903	287.1366	-1.0000	29.3232	42.4421	58.1174	-1.0000	45.5585	60.6998	586.9712	157.5416	-1.0000	831.9047	480.9000	281.7170
78	SH1-5P-10S-P	16.4969	191.3740	1344.9868	316.5309	-1.0000	10131.8183	587.5358	307.7762	1104.0788	636.7766	679.0384	7838.4673	-1.0000	20.3460	1491.3569	1964.3699	57216.3545	34.8465	23.3900	501.8735	1.4454	1636.7253	1633.7458	537.2024	145.0145	-1.0000	4158.7599	-1.0000	-1.0000	-1.0000	211.4255	46.3458	22.5602	1199.9413	0.5923	-1.0000	231.9134	62.8728	56.3077	-1.0000	212.3429	87.1127	472.6744	425.5324	-1.0000	1312.1423	1178.3320	272.0226
79	SH1-5P-10S-C	13.3159	135.7491	1478.8909	197.0795	-1.0000	11733.2056	376.6167	218.5349	1124.9979	542.1036	427.5645	5206.3275	-1.0000	18.2166	1147.6926	2493.9045	74723.0103	36.4021	-1.0000	387.5093	21.6714	1459.6752	552.4238	314.4925	51.9619	-1.0000	7417.7252	-1.0000	-1.0000	-1.0000	103.0826	34.8572	25.0070	457.3003	0.0596	-1.0000	109.6210	10.5173	35.4912	-1.0000	40.8232	48.8866	692.8579	58.9621	-1.0000	1207.0083	825.1951	858.5882
80	SH1-5P-10S-C+P	8.9868	67.9928	1410.5271	160.8056	-1.0000	3322.1008	329.6391	151.4212	1099.1978	356.6175	668.1884	2629.8049	-1.0000	-1.0000	704.0130	1952.0157	4784.1032	29.1198	-1.0000	234.4793	24.4576	606.5858	686.7167	215.8790	78.2402	-1.0000	4211.7822	-1.0000	-1.0000	-1.0000	0.1484	82.2947	10.7427	279.3566	-1.0000	-1.0000	13.8979	10.3459	42.4106	-1.0000	254.3780	47.1836	-1.0000	163.9778	-1.0000	665.1974	493.3593	217.7585
81	SH1-5P-10S-R	28.7830	139.8902	666.0163	260.3866	-1.0000	6800.0484	459.2428	333.0439	1167.1155	505.2425	602.3996	1233.5893	-1.0000	33.5313	2207.3322	1699.3056	68700.2406	40.0905	-1.0000	300.9379	111.2117	1282.5998	205.2172	224.9355	376.5307	-1.0000	8018.8076	-1.0000	-1.0000	-1.0000	178.5507	151.3911	36.7729	253.5980	18.5211	-1.0000	79.2662	33.4351	49.5576	-1.0000	688.3344	64.0825	-1.0000	153.4076	-1.0000	519.0805	891.6401	312.1394
82	SH1-6L-10S-P	7.2109	136.7235	801.6023	75.6613	-1.0000	8054.1428	319.1018	210.5368	485.5494	549.1229	558.8726	593.0480	-1.0000	10.6477	904.8680	2255.0535	65700.7319	21.9739	11.2471	273.1822	18.1229	1040.1806	34.5500	8.8403	15.4085	-1.0000	4918.2892	-1.0000	-1.0000	-1.0000	67.2873	30.5811	190.7380	325.9710	269.8337	-1.0000	5.5700	136.2993	18.6105	-1.0000	91.6241	54.9126	1167.4591	114.5840	-1.0000	1029.7403	399.9958	823.9475
83	SH1-6L-10S-C	50.4327	204.0897	889.4889	464.2597	-1.0000	12552.6054	806.8232	319.8018	1097.1056	845.0733	1141.0413	3414.5612	-1.0000	17.8163	3183.4400	3577.1902	269781.4980	53.7700	23.6820	385.5516	26.8772	2036.2447	1313.5111	133.8361	74.6124	-1.0000	8162.2867	-1.0000	-1.0000	-1.0000	53.9519	5.0490	261.1269	1225.3078	170.0105	-1.0000	321.8147	278.0829	24.9018	-1.0000	158.2298	120.2479	1071.6506	278.9069	-1.0000	1565.4985	1378.6285	1701.0454
84	SH1-6L-10S-R	0.9091	14.1732	461.7036	-1.0000	-1.0000	1027.8598	11.1012	13.9383	5.5221	40.7038	15.4269	126.4332	-1.0000	-1.0000	42.6037	444.2557	3798.5400	1.7742	0.1082	35.8021	0.2769	149.4898	-1.0000	0.5750	21.8201	-1.0000	127.8117	-1.0000	-1.0000	-1.0000	-1.0000	9.5763	3.8204	-1.0000	40.4411	-1.0000	99.2065	0.0447	2.2010	-1.0000	35.6221	6.0131	-1.0000	5.3707	-1.0000	97.6518	127.7188	20.8738
85	SH1-6P-10S-P	23.7983	21.4687	364.3563	60.9396	-1.0000	2975.5866	96.3586	85.4608	361.5304	64.2891	119.4800	137.2979	-1.0000	23.9741	272.8775	481.9651	4761.3310	10.2789	0.0195	92.4960	34.9523	493.4899	22.4258	64.4040	48.0086	-1.0000	3605.5534	-1.0000	-1.0000	-1.0000	20.2351	14.0647	0.1898	37.0366	32.8975	-1.0000	54.4338	24.2868	7.6846	-1.0000	157.4509	12.8006	-1.0000	37.4457	-1.0000	155.8222	287.9087	32.0975
86	SH1-6P-10S-C	7.4295	11.2125	287.0670	55.8282	-1.0000	978.0953	70.0065	54.0594	215.3749	83.8704	114.4501	72.4450	-1.0000	-1.0000	348.9001	350.7685	4022.9948	5.6966	-1.0000	61.2962	-1.0000	219.4786	57.7969	18.7666	50.5092	-1.0000	2273.5346	-1.0000	-1.0000	-1.0000	49.1803	5.8699	2.1725	85.4839	-1.0000	-1.0000	115.4722	3.0380	2.2975	-1.0000	85.1963	6.1055	-1.0000	31.6340	-1.0000	105.6003	116.8185	42.0381
87	SH1-6P-10S-C+P	31.2629	27.2436	477.4911	235.1914	-1.0000	667.2991	39.3315	150.9838	338.0254	166.3603	170.4417	217.8996	-1.0000	23.5720	399.8563	291.2608	1038.1541	22.5142	-1.0000	65.0356	33.5873	395.8676	362.7923	117.4802	114.5300	-1.0000	2005.7683	-1.0000	-1.0000	-1.0000	155.3697	46.1495	2.6282	202.0734	11.7821	-1.0000	89.4183	41.5635	7.0144	-1.0000	92.6518	18.9538	-1.0000	77.0898	-1.0000	256.4665	187.6737	50.7719
88	SH1-6P-10S-R	30.3111	49.5733	699.0348	163.2844	-1.0000	1865.3531	140.5007	283.5386	579.2189	144.3033	343.9216	212.1034	-1.0000	13.5385	302.5952	580.5472	1530.3097	23.5370	-1.0000	107.5322	52.4784	307.8349	21.7543	97.8119	36.0894	-1.0000	2343.2303	-1.0000	-1.0000	-1.0000	34.8846	63.1225	7.1726	14.2226	18.3876	-1.0000	261.6310	12.3744	19.7935	-1.0000	122.6439	25.4028	70.8691	52.5712	-1.0000	149.4952	147.5477	17.8515
89	RNA- 1ng	1692.5850	2119.8749	1469.1133	3652.6271	-1.0000	11053.5748	2774.6173	1533.5444	2600.1540	2851.4131	1876.3755	41229.2444	-1.0000	1534.0950	3106.2034	1528.8641	2.6065	1619.1987	1994.8394	2781.9648	1671.4126	2395.4672	31026.5918	11991.4541	1763.1832	-1.0000	2962.7100	-1.0000	-1.0000	-1.0000	4179.9180	2240.9397	2073.4146	4962.5578	1393.9421	-1.0000	1760.5635	11185.4668	1742.9236	-1.0000	1989.9709	2368.6837	13368.6255	14122.3275	-1.0000	2589.3063	2255.5275	6679.4739
90	RNA- 500pg	310.4184	265.7067	280.7935	366.0444	-1.0000	452.5649	152.6627	275.3397	341.0077	518.6886	313.7586	1180.0527	-1.0000	348.4671	192.9467	493.8261	466.2458	371.0701	311.1033	495.2498	349.6423	323.8038	1036.7795	629.0304	398.7752	-1.0000	459.7940	-1.0000	-1.0000	-1.0000	209.3646	295.3097	321.0214	327.9016	383.3633	-1.0000	257.5962	906.6917	318.1379	-1.0000	375.9037	290.3960	772.6745	787.6722	-1.0000	335.3791	367.4645	1330.6480
91	RNA- 250pg	184.4885	146.0778	248.2785	227.3563	-1.0000	240.6100	138.4383	185.4314	279.3041	170.5545	204.5374	68.9514	-1.0000	232.5641	103.4606	115.0887	0.0395	189.0316	158.0141	216.3540	194.5780	294.7131	130.0515	197.6086	122.2442	-1.0000	279.5647	-1.0000	-1.0000	-1.0000	83.0120	112.9468	127.5620	97.4235	177.8932	-1.0000	158.6118	102.2916	175.2221	-1.0000	121.0273	146.8152	144.8957	169.9657	-1.0000	159.6649	164.6773	104.7717
92	RNA- 125pg	105.9230	108.5733	151.5087	194.2027	-1.0000	181.9827	173.4192	135.1329	250.0297	130.0334	72.5694	22.2075	-1.0000	70.5758	136.4328	113.5748	143.7541	89.6373	100.4164	106.6341	100.1912	159.2346	89.7492	90.0447	72.9914	-1.0000	12.8973	-1.0000	-1.0000	-1.0000	78.9723	117.1449	91.2347	21.7778	154.4146	-1.0000	3.0546	79.0091	105.7178	-1.0000	94.5272	78.2639	100.8322	89.8519	-1.0000	40.0834	44.2089	56.2902
93	RNA- 62.5g	104.9468	121.6297	229.5130	119.8487	-1.0000	49.2805	133.8104	168.0240	51.7760	157.0630	93.8846	96.0165	-1.0000	121.4932	115.4355	97.6332	0.9946	83.2712	81.0112	137.6628	66.1524	133.6592	46.5851	97.3598	227.3904	-1.0000	-1.0000	-1.0000	-1.0000	-1.0000	109.0375	112.2199	135.6278	-1.0000	2.4903	-1.0000	205.3797	211.1967	96.2685	-1.0000	96.6266	92.7826	86.5065	137.9281	-1.0000	99.0334	102.6543	83.4739
94	RNA- 31.25pg	28.3220	28.0860	137.2514	15.7551	-1.0000	-1.0000	22.4270	17.1660	24.7508	16.8908	37.1976	74.2321	-1.0000	28.6277	-1.0000	31.6734	29.1404	35.9978	38.2553	19.4021	40.4924	15.0256	54.1341	28.0049	21.3920	-1.0000	30.3889	-1.0000	-1.0000	-1.0000	48.7851	31.0581	29.0469	141.4307	33.2634	-1.0000	16.5256	19.7191	30.8628	-1.0000	36.9054	41.6153	73.7455	40.5916	-1.0000	55.4466	49.2681	46.5865
95	pre-H2O	0.0001	0.0853	442.4425	-1.0000	-1.0000	0.1246	-1.0000	-1.0000	-1.0000	-1.0000	-1.0000	-1.0000	-1.0000	-1.0000	-1.0000	2.2107	-1.0000	-1.0000	-1.0000	-1.0000	0.0608	-1.0000	-1.0000	-1.0000	-1.0000	-1.0000	-1.0000	-1.0000	-1.0000	-1.0000	-1.0000	-1.0000	-1.0000	-1.0000	0.2258	-1.0000	-1.0000	0.0336	0.0037	-1.0000	-1.0000	0.0059	-1.0000	-1.0000	-1.0000	0.1283	-1.0000	3.3234
96	H2O	0.0161	0.2913	6.7635	0.0126	-1.0000	26.2090	0.2100	0.5233	-1.0000	1.4796	0.6326	-1.0000	-1.0000	-1.0000	1.3645	25.5783	22.5408	0.0530	-1.0000	1.4223	-1.0000	7.2460	-1.0000	0.0011	0.4882	-1.0000	5.3563	-1.0000	-1.0000	-1.0000	-1.0000	0.2247	0.0500	0.5024	1.8452	-1.0000	3.7939	-1.0000	0.0297	-1.0000	1.5883	0.1743	-1.0000	0.0657	-1.0000	4.7906	7.3437	0.2091
[truncated: 48 more columns]
