# Supplementary material for: Cellular network modeling and single cell gene expression analysis reveals novel hepatic stellate cell phenotypes controlling liver regeneration dynamics
Source: BMC Syst Biol. 2018 Oct 3;12:86. doi: 10.1186/s12918-018-0605-7 (PMC6171157; doi:10.1186/s12918-018-0605-7)
Supplement: Supplementary file 5 — Zip file containing the raw mRNA expression data generated from single cells used in this manuscript. Data were manually inspected for reactions with CT values above those for water (below the limit of detection). These reactions were manually failed resulting in their removal from the data sets. Processed and unprocessed data are included. (ZIP 2160 kb) [file 12918_2018_605_MOESM5_ESM.zip › sc-rna-expression-data/Unprocessed data/SH1-Hep-HSC-3-pools-designFile-10-30-14.xlsx]

## Sheet: Samples
SH1-4l-1H-P-4	SH1-4l-1H-P-5	SH1-4l-1H-P-6	SH1-4l-1H-P-8	SH1-4l-1H-P-12	SH1-4l-1H-C-4	SH1-4l-1H-C-5	SH1-4l-1H-C-6	SH1-4l-1H-C-7	SH1-4l-1H-C-13	SH1-4l-10H-C	SH1-4l-10H-P
SH1-4p-1H-P-8	SH1-4p-1H-P-9	SH1-4p-1H-P-10	SH1-4p-1H-P-12	SH1-4p-1H-P-13	SH1-4p-1H-C-5	SH1-4p-1H-C-6	SH1-4p-1H-C-7	SH1-4p-1H-C-8	SH1-4p-1H-C-10	SH1-4p-10H-C	SH1-4p-10H-P
SH1-3l-1H-P-4	SH1-3l-1H-P-5	SH1-3l-1H-P-7	SH1-3l-1H-P-8	SH1-3l-1H-P-9	SH1-3l-1H-C-5	SH1-3l-1H-C-6	SH1-3l-1H-C-10	SH1-3l-1H-C-11	SH1-3l-1H-C-12	SH1-3l-10H-C	SH1-3l-10H-P
SH1-3p-1H-P-6	SH1-3p-1H-P-7	SH1-3p-1H-P-8	SH1-3p-1H-P-12	SH1-3p-1H-P-13	SH1-3p-1H-C-4	SH1-3p-1H-C-5	SH1-3p-1H-C-7	SH1-3p-1H-C-8	SH1-3p-1H-C-12	SH1-3p-10H-C	SH1-3p-10H-P
SH1-1L-10S-C	SH1-1L-10S-P+C	SH1-1L-10S-R	SH1-1P-10S-P	SH1-1P-10S-C	SH1-1P-10S-C+P	SH1-1P-10S-R	SH1-2L-10S-P	SH1-2L-10S-C	SH1-2L-10S-C+P	SH1-2L-10S-R	SH1-2P-10S-P
SH1-2P-10S-C	SH1-2P-10S-C+P	SH1-2P-10S-R	SH1-3L-10S-P	SH1-3L-10S-C	SH1-3L-10S-C+P	SH1-3L-10S-R	SH1-3P-10S-P	SH1-3P-10S-C	SH1-3P-10S-C+P	SH1-3P-10S-R	SH1-4L-10S-P
SH1-4L-10S-C+P	SH1-4L-10S-R2	SH1-5L-10S-P	SH1-5L-10S-C	SH1-5L-10S-C+P	SH1-5P-10S-P	SH1-5P-10S-C	SH1-5P-10S-C+P	SH1-5P-10S-R	SH1-6L-10S-P	SH1-6L-10S-C	SH1-6L-10S-R
SH1-6P-10S-P	SH1-6P-10S-C	SH1-6P-10S-C+P	SH1-6P-10S-R	RNA- 1ng	RNA- 500pg	RNA- 250pg	RNA- 125pg	RNA- 62.5g	RNA- 31.25pg	pre-H2O	H2O

## Sheet: Primers
PCK1	CES3	JUNB	Vegfa	APOA4	CYP26A1	Ces2	JUN	Sosc3	SMAD1	SMAD7	STAT3
ALDH1B1	CASP3	CASP8	TRL4	CYP27B1	CYP2A1	CYP2B1	DLAT	HIF1A	RBPJ	IRF1	TNFR1
CASP12	TLR2	TLR9	CYP1A2	TGFb1	IL10	Fas	IDH3A	Pklr	PDGFC	IL1A	Fos
Nfkb2	ALDH1A1	CYP2E1	TLR7	HGFa/b	ACOX1	NOX4	ALDH7a1	IL11	rarA	Rarb	Rbp1
rbp2	RDH14	TgfbR-I	IGFBP1	KLF4	KLF6	MAPK3	CYP1A1	BAX	BCL2L1	IL1R1	ACOX3
Ecm1	DCN	SMAD2	ADH1A	ADH1B	ALDH2	RDH10	Csf3	Ifng	LAMA1	PDGFA	RDH16
Cxcl1	Il6	Adamts1	Tgfb2	Tgfb3	Smad3	Pdgfb	Rela	Aox3	GFAP	Lrat	Pecam1
Itgam	Mrc1	Tbp	Erlin2	Actb	Gapdh	Alb	UBQLN1	Got1	IDH3B	CH25H	Alg11
