# Supplementary material for: Cellular network modeling and single cell gene expression analysis reveals novel hepatic stellate cell phenotypes controlling liver regeneration dynamics
Source: BMC Syst Biol. 2018 Oct 3;12:86. doi: 10.1186/s12918-018-0605-7 (PMC6171157; doi:10.1186/s12918-018-0605-7)
Supplement: Supplementary file 5 — Zip file containing the raw mRNA expression data generated from single cells used in this manuscript. Data were manually inspected for reactions with CT values above those for water (below the limit of detection). These reactions were manually failed resulting in their removal from the data sets. Processed and unprocessed data are included. (ZIP 2160 kb) [file 12918_2018_605_MOESM5_ESM.zip › sc-rna-expression-data/Unprocessed data/SH1-HSC-3-2b-pools-data-10-28-14.csv]

Chip Run Info	C:\Users\djc006\Dropbox (SBG)\Daniel-Cook\Research 2013 (JeffComp)\HSC Single Cells\SH1-HSC-3-2-DC-07-08-14\DC-SH1-HSc-3-pools-2014-7-29-1361995185\ChipRun.bml	1361995185	96.96 (136x)	GE 96x96 PCR+Melt v2	ROX	EvaGreen	7/29/2014 4:03:12 PM	00:50:38	BIOMARK111
Application Version	3.1.3
Application Build	20111121.1125
Export Type	Heatmap Results : Inlet-based View
Quality Threshold	0.65
Baseline Correction Method	Linear (Derivative)
Ct Threshold Method	User Data (Global)
EvaGreen Ct
		01	02	03	04	05	06	07	08	09	10	11	12	13	14	15	16	17	18	19	20	21	22	23	24	25	26	27	28	29	30	31	32	33	34	35	36	37	38	39	40	41	42	43	44	45	46	47	48
		Vim	IL1rap	Acta2	Syp	Serpinh1	Ctgf	FGF1	TIMP2	Tnf	Mmp3	Serpine1	Npy	Rara	Spp1	Cd38	Plat	Csrp2	Clcn3	C-myb	Col1a1	CD48	Col4a1	Csf2	COL4A2	Col5a1	Col14a1	JAK2	LAMA2	ICAM1	MMP14	MMP2	MMP8	CCL3	MMP1	MMP13	NOS2	Fap	Reln	Kitlg	Cxcl12	Smad4	SOX17	Egf	BMP6	Tgfa	Adamts13	Acvrl1	Bambi
01	SH1-1L-10S-C	11.4066164153768	11.6992664172481	7.54472958951882	8.27454679461064	23.3282792621041	7.74642686740868	7.79701189599907	7.5525874604805	8.16499713013389	7.4760654108482	7.84551312620378	7.79112400565984	8.27803053085088	8.10904516223471	7.96861820058679	7.39324256824393	15.1223902081015	7.68670347153371	11.6832414659909	7.34826199804795	7.89886097312745	7.69071669010507	999	7.07206497571841	7.21679700675021	10.2777524750247	13.2814055336681	7.39016161724049	8.36502983423016	7.86878498059515	14.8200343800706	7.85159662739306	15.6643045561705	14.7400090165658	7.71532697094468	7.79794182654336	7.06323899629662	6.76455029249464	7.66265924107895	6.78390021753332	9.98536916833904	7.58453172732228	8.06523710637917	8.59229625422679	7.57657337218531	10.3428621827853	11.8227980887141	7.39654065039587
02	SH1-1L-10S-P+C	18.6690221617676	999	999	15.9790976359785	21.4408375725752	18.1017640113902	999	20.872665795823	22.4978457366107	19.4673015271261	9.61523739096499	13.8144158688328	999	14.2590644022623	18.0020208992127	999	999	999	17.5275189778868	999	999	999	999	999	20.7422076876547	17.7082542516886	21.6871717732565	999	20.1569384418882	16.1408055635998	999	21.6885695569977	999	16.962018942444	999	999	19.3289137997333	13.4956321745611	999	15.7054057545138	21.6354689842632	999	999	999	22.690884182751	999	999	999
03	SH1-1P-10S-P	12.1132400269491	9.90333202667979	8.38239037373605	9.17847285570514	15.8613642523147	8.87524975327918	8.65260515419617	8.24044083500766	8.49950376922053	8.1390271729281	8.27475856258791	8.67284950127012	9.55302681745856	8.69105407289775	8.67653600997829	8.55502082372387	14.0899570449346	10.2160362423317	15.3885771389424	8.76197655857754	8.23272584040301	8.94260303770536	14.8672687312126	8.29276144306615	7.85173555114085	11.6266563803056	13.1183198831752	8.64499401985414	9.39797208916473	8.71024933219242	13.2048237502236	8.61370335174474	13.4310112309607	14.9445629605845	8.14619716326428	8.55380337463195	8.37047148072276	7.64457770751803	8.40660378312046	8.35765117472352	11.5934759071178	8.35742331011593	8.30915445987107	9.89131426097146	8.70875007281139	16.9637143823695	999	13.6729658362976
04	SH1-1P-10S-C+P	17.6762138911484	999	20.6805072766072	22.8548612659122	21.5490409528352	16.1807728079407	20.7799042526555	22.6506743806805	20.1851459773865	16.1240319198567	11.1884913894867	14.5701977669376	999	14.6239848404494	22.7533688358957	14.8443320445508	22.0087663307401	999	15.5935938341065	19.9956827520037	19.6496044066507	19.0394883104238	999	16.3573542973456	19.7786017544199	21.2089620587623	21.226921433651	20.7271604953424	22.2201023333802	21.8903662083809	999	20.3226453052449	999	15.2512123763617	21.3657821834207	20.9731666472677	22.90309231402	20.9116839784099	22.3719202126457	20.8148216470647	999	21.7058851108825	19.7822554792337	999	20.5882775472572	999	19.8487150625814	999
05	SH1-1P-10S-C	11.1646723756309	16.4165718906484	10.7652713541335	13.951036867926	21.7047609824577	11.8686368466792	10.2581693331919	11.6062469578133	11.1440039836122	11.8110499824543	10.6198490982786	10.6175076454038	16.8564833262965	11.2533912161784	12.0452689001446	10.269851964066	15.6766046241439	17.2114440953994	19.0863362433584	11.1858215540206	10.3572721975826	8.76864744023004	999	9.04022377713969	10.6400177480869	14.1768616508668	14.1490125561393	10.4688137401327	14.9379143617694	11.6065361796304	18.865478712064	10.3466388008906	15.8979693320682	14.8763794249714	11.4587057475768	12.7412248943674	11.5635519471519	9.49505124092823	12.6060825873633	11.2470958320456	14.0287492317708	11.5242636754818	10.8901503256457	14.911558765233	10.9929950628476	20.5189015847556	999	17.67734447681
06	SH1-1P-10S-C+P	9.54125166051247	10.904810703225	8.07239922949355	9.38436072013874	20.6738140601115	8.91472782835806	8.72924086909627	8.62030258001498	9.13664464904344	8.18599831043652	8.75064226673069	8.72941822019006	9.67787892366571	8.75799472633435	8.80435578629403	8.22108985435664	11.9739663386508	8.52016195044321	12.7713935126728	9.17269240067615	8.44470405102389	7.8227726019033	999	7.01300725004958	7.41997027480892	12.5175055230347	13.4630861223766	8.60180162727812	9.16176666912321	8.10309713355166	13.9961802073816	8.75395312985756	14.0232585874727	16.0846649728917	8.46851504405545	9.00623437396321	8.76281740525581	7.85467130326819	8.4346939462617	8.73097027390306	11.327444686339	8.40116410519031	8.63656724012699	9.93880205703223	8.56883561707405	11.5666078853078	999	9.29471357693565
07	SH1-1P-10S-R	10.3339831331698	9.55642079251449	8.12333244612352	9.21732401068363	20.1555367468355	8.46447445322517	8.1339129047927	7.979513519366	8.53817093152741	8.13483504327595	7.61809507752888	8.67217661068478	8.78812474669212	8.46213350200565	8.32443033919197	8.0835055882157	10.7761654277522	7.71267335732441	9.77897184699161	8.42397373644167	8.31876262816947	7.15213504973756	999	6.57731294719362	7.19319424440509	12.4127756242203	11.1576455180205	8.26075095620517	8.20494434802108	7.39178883915311	13.5389823948238	8.42992374352283	12.4497699629201	15.6592213315442	8.04834185654398	8.19703543705339	7.62090319878942	7.20710137294492	7.89537427254259	7.97674983328771	10.1644251737924	8.0632088506698	8.53360462576204	9.80490021697458	7.98720032233341	10.8986469005123	14.2225390224653	8.62169449706738
08	SH1-2L-10S-P	23.5981484728409	999	999	999	23.4217124838544	18.5393112859329	999	20.45516900817	23.6440458021642	21.2515682306904	8.29978376938647	10.572519733191	999	14.4058194031596	13.4954173902619	999	15.6885134929433	999	17.2048028682352	18.0657473260584	19.9658677691285	999	17.3686178319982	20.2341742424664	24.0079242173242	18.8223109250332	23.3976998484477	999	999	24.379468667229	999	999	999	16.6987494970357	999	999	999	999	999	22.7352630433757	22.2735306197575	23.3503667042284	999	999	999	999	999	999
09	SH1-2L-10S-C	18.9789514857094	999	999	999	21.2199050198755	999	999	19.0024260169875	23.5219979572936	21.0445356896777	9.68838765485565	18.7999864597676	999	17.6846070495189	17.178338213016	14.9679776433104	999	999	19.816239693709	999	23.0084326589812	999	17.1374652048599	18.7341790385551	999	999	999	999	999	999	999	999	999	18.4950229511629	999	999	999	999	999	999	18.4317406029048	999	999	999	999	999	999	999
10	SH1-2L-10S-C+P	12.3751988759408	13.7019999308725	10.5014468592141	11.9077682989386	18.0917222205274	11.0999753241838	10.614624669448	10.572657874601	10.5267937547453	10.5407145840601	9.67952056881171	10.3513462768617	14.8040373494291	10.7248142990494	10.7622110070323	10.3091170894893	15.3376061885345	20.0153831909645	16.6542085160109	10.9659726440118	11.3611843957459	10.5698376128142	999	10.5276191316598	9.20087216055267	14.2543212407422	22.8150484521681	10.0178657002329	13.9268421359952	11.9336793527335	15.4411543058434	10.2232412622104	14.7013641655148	14.7738068667675	10.2327400871842	12.2558927644184	11.725617157735	9.20807263004351	11.3266413263152	9.97087570050342	13.5752107937063	10.8186729764148	10.9081615194311	13.934963391964	10.7590421855506	999	22.3940060727304	999
11	SH1-2L-10S-R	18.8244087474	999	999	999	20.6798854120297	18.4059955063822	16.8544670213238	999	17.3471620721117	22.6099597422733	10.2727448694804	13.4883423197556	21.7128798813688	15.1770817259401	23.0216839877787	999	999	999	16.1545531267871	999	22.8591559939204	999	20.5566071683211	20.9735447971979	21.6164026263601	15.3639100142264	999	20.3371806984275	999	18.4280482968414	999	999	999	14.6705650609952	999	19.3655837565215	999	999	20.9812096431315	17.7243290800607	18.9136177230721	999	999	999	999	999	999	999
12	SH1-2P-10S-P	9.83801803813041	16.7541485474596	9.22010876924808	11.8465381236161	999	9.88135254915316	9.07176703954316	9.39434766009468	9.8841433309893	10.0911808991802	8.73485349151649	9.23359762983956	13.4801252876616	9.47095933918274	11.0906456566371	9.11098399498705	8.43591706495426	999	17.9501173908	10.0562988519331	8.75281191198804	8.81296100424689	999	8.12402687890619	9.28021696469163	13.1436913317549	11.4400243986664	8.73798539043099	11.7275186563945	9.28453842957066	20.0653018188149	9.05678459026043	14.295716531261	15.993374328498	9.2544661251674	10.2796708250975	9.63878131067726	8.6842669638102	10.6353369379733	9.34951007915588	11.8486094201932	9.81835892642804	9.04139912831396	13.3106313202417	9.70113305895132	999	999	999
13	SH1-2P-10S-C	13.1854295064779	10.5327248495614	8.47670039969745	10.381990459993	17.4238282714519	9.14817935996085	8.5605542023823	8.34666119380611	8.21669655736578	8.33095848325078	8.33418389450498	8.41132293208083	10.5546257327045	8.44326957296634	8.92201005662534	7.91668486155768	999	14.8623224932974	17.9305199877964	8.66966699502358	7.90648341083051	8.43505522272375	999	8.44646554046873	8.45493611541739	15.6240182821183	17.8388554554761	8.14401250732901	9.75335373869227	9.14243377988993	13.1176693633871	8.30426306335162	11.6106972964971	15.9165816149595	8.22176137496403	8.83110479522571	8.36617213971075	8.05482885219861	8.88220928483539	9.02427680409492	19.7979442783586	8.46105455905909	8.02038511288926	10.9287652954129	8.16765187704886	999	999	999
14	SH1-2P-10S-C+P	14.8320062446813	14.2046562474032	11.684208200825	12.3084944265756	19.2708626198555	11.883775658457	11.4643336710954	11.4383750564927	11.2623086089059	12.0490441975017	10.0416219594845	13.9409937755553	12.6794638032635	11.900641350536	11.7846474115415	11.0814283793394	14.9774221871194	14.6903091374068	16.4463612547666	11.180743702603	11.9208492952142	11.5766990512719	999	12.6105826332726	11.5981067363419	19.0809474973108	19.1591761059399	12.5066121884861	13.3295846915845	11.8381667975028	15.7045074926896	11.6074055297422	18.8650707769731	15.2615691421223	12.1376788849552	11.2811007309632	11.6774400223373	12.4604298024602	13.2825228992971	12.3324542214628	21.945922275238	13.4700216700445	11.8819420189604	15.3385133158381	12.401409576991	19.8248945024257	999	18.939249814202
15	SH1-2P-10S-R	999	22.5165018468203	22.8063667244094	22.258963423857	999	22.0968086123404	21.7189416714823	19.8122296995713	21.9151898389685	15.3359392086106	11.0146026918437	13.1920256197704	999	20.9445820238078	16.1379577685577	19.3468602566416	999	999	18.4929145863806	999	14.912855552114	14.398810648813	999	13.7966912765047	999	20.2478943487448	999	999	22.0361630756192	999	999	999	999	15.166998253827	16.4673914339041	23.0198965673379	15.8266728512895	15.5768162374681	15.1547807987042	999	22.9629156430891	999	22.9720082687629	999	999	999	999	999
16	SH1-3L-10S-P	18.3531539784367	14.8538955583888	10.6068903341805	12.2863599215283	22.714238750529	11.4812771321918	10.7995563607255	10.7191621652732	10.6202557051923	10.9782076678876	8.81230565615575	10.2154088836919	15.8739024143789	10.112052649427	11.3074663079908	9.955755720795	13.4166559028557	999	18.9667117587392	11.1354558471877	9.91416909218334	10.8898738262044	999	11.0162762877301	10.7074124294086	17.7180581472234	999	10.3800129610541	14.1200585394983	11.5500368693148	17.273812895059	10.079321986123	15.4976743754657	16.4760770126203	10.1956253654479	11.0734841080319	11.1731612026931	10.2611436642814	11.5230619223405	10.8982982282294	15.5374452902446	10.4243180937821	9.60754514971036	14.453486697385	10.3262437499667	999	999	999
17	SH1-5L-10S-P	999	999	999	999	999	21.0824393532138	999	15.6238138236805	999	999	10.2797746031905	15.5916825939898	999	16.935687593667	999	20.192077655343	999	999	19.8437251674338	999	999	999	999	19.8891048154988	999	20.9926561598633	999	999	999	21.7038440081795	999	999	999	17.3378090292228	999	999	17.2736319511044	999	999	21.0056513540548	23.1994126084646	999	999	999	999	999	999	999
18	SH1-3L-10S-C+P	21.0672864821258	999	999	999	999	17.8487746336466	999	22.3080786708159	23.4595275668172	19.5948166745679	9.45203704117899	14.5665825998137	999	14.5558876385249	14.3313227178025	13.6193938654956	13.2674657579655	999	16.525537337257	999	999	999	999	999	23.029173039907	16.6945496764376	999	999	21.154086901701	22.9712020159735	999	999	999	15.7668630986033	999	999	999	999	23.4174066996612	999	17.7767553837463	999	999	999	999	999	22.252608792799	999
19	SH1-3L-10S-R	16.9651887142081	16.8085199135547	11.4220401237635	13.3453650537832	23.5110419219061	11.7979787904809	11.0624501789117	11.5874754034259	11.100683161761	11.6499435670152	9.01575251329817	10.3734192844645	14.4270518472651	11.4781215973183	11.8782418882553	11.1613007379935	15.6799978990669	21.2269257209103	20.5027184525477	10.9828038473643	10.3588953206302	11.1316312392711	999	10.8720407814449	11.3603553662264	15.2380356946084	999	10.6546194441414	13.2775216888282	11.646176891613	18.9135067339244	10.5353953468105	18.5220682409474	18.0665650550075	11.8065114193489	11.9466084257878	10.9806027611997	10.0468480491602	11.6764734242934	11.7394266227013	15.374884455672	11.1520535459595	10.1750353988203	15.9931354914511	11.3289639154466	999	999	999
20	SH1-3P-10S-P	10.3399397346116	13.9627652775089	10.4209137573788	14.7049936915411	999	10.0686239229197	10.1384260496355	10.3821890948733	11.1865998387273	11.0959009320242	8.70589346128057	11.2672380979018	13.7351434896387	11.2184199631576	11.1599228793975	9.41245451300349	12.8885043438806	15.6047944864868	17.9272552500941	11.1425829848976	10.7166630991253	8.18337819474955	17.7411535336295	8.27399334513633	9.77354686452164	12.5388358218664	13.9572926899754	10.4569506333801	11.6309927981159	9.37714514914271	17.4833070443084	10.1237620796967	19.0122319218371	15.2005607742455	10.5324282541806	11.9289973013813	11.1978502975487	8.54470284041082	12.5364049337615	11.0257818102921	11.663911308943	10.7002255976712	11.2172778513919	14.5682871490332	11.3834260319142	999	999	999
21	SH1-3P-10S-C	10.9765894070672	12.8226057714365	9.16586075320414	12.1586721077608	21.0760501085075	9.68164883998792	9.34866480171814	9.20821431336364	9.32073908742273	9.60149745713209	8.80461763841868	9.07886277165622	13.985716562379	9.75511377582924	9.97086894051765	8.91875675992926	12.2769170595308	23.6243233143515	16.5527508245763	9.77864302622079	9.04348932682603	9.21065378211544	999	9.06831418972552	9.3815704153194	14.7389675693608	18.5672405311702	9.12830012354023	13.0009501675324	9.01305952398624	16.0772323246285	9.04447431364175	13.8331741480382	18.9724505072255	8.69449538994667	10.0233052924945	9.26281962871202	8.92704700950232	9.61600915167758	9.77907609713628	12.359710913934	9.44807769974504	9.02252310471857	13.4827114818526	9.2693427667644	999	999	999
22	SH1-3P-10S-C+P	15.0335776180612	16.1414566941627	10.9677507480117	13.7973989605063	15.5607143214789	12.6202929290709	10.6489033015399	11.0524036805224	11.3156464363169	10.9372417049261	9.91123360120836	10.7065665608752	13.5695080807378	12.1796593680742	11.4179588764614	11.1851863464559	23.2719911937828	19.6754131565235	17.9434121449393	11.4780675828814	10.5195347683103	11.3348633033577	999	12.2374269653368	11.5264451182765	22.7261636558543	14.5653205781276	11.6899513919639	13.1526983810944	11.1527098242239	18.580725944058	10.7626910432487	20.7740293879759	16.7903555974517	10.6384570578037	11.3124505053089	10.8016458126318	11.3302662121475	11.9289524228665	12.4746377657306	13.4987300309601	11.4724494235977	10.8407474235997	13.6393132271075	10.7786008786722	999	999	999
23	SH1-3P-10S-R	13.3801760398013	12.9642316501247	10.0730602698272	11.9783796291364	17.9564598686535	10.8069426204117	9.2101220196532	9.80927202785706	9.38933545835396	10.0096857239426	9.41067681380443	9.60219383163918	13.4046143890694	10.1064250530771	10.267561074954	9.94971105662542	12.8003297546866	20.6010047985951	17.7384770149595	10.5955885205677	9.23568677114504	10.2477616656786	21.5852818304534	9.74887129027052	9.99356631444684	17.6068433133104	15.333657860784	10.1188671731483	12.7435152119192	9.40080245086529	15.4979017143153	9.61451671855501	15.1630851637833	14.104728703765	9.92958293406674	9.86634931460738	9.27741257720204	9.92896429839366	10.3591853130958	10.3821359771614	14.4308681429514	10.3683619653269	9.64823285628913	13.8130678787704	9.52416701702409	999	999	999
24	SH1-4L-10S-P	15.4595351236092	19.1527236624208	13.3811908196945	999	999	17.8140177161211	15.8373287525305	13.9893247044808	13.6576315504935	17.4188047921849	11.7887630559588	13.7735144478873	17.6172278331878	13.8032082182739	13.9533896445187	15.1390543379398	14.603803650823	999	19.5944033313794	15.6457858764314	14.4727923727404	17.2351274338894	999	15.962240227087	12.9962252114865	18.0929757127521	999	14.1140069326871	15.5593805266889	14.9436363872139	22.6975564835794	15.1136060380502	999	15.9719319973052	13.3337895950832	14.6650458134421	17.9072408046456	13.318422955921	14.2887907565985	15.9926623867007	999	19.1039326156602	14.5719723599639	16.7178895208882	15.6915758014383	999	999	999
25	SH1-4L-10S-C	999	999	999	999	999	999	999	999	999	999	999	999	999	999	999	999	999	999	999	999	22.8109105602873	999	999	999	999	999	999	999	999	999	999	22.9086439533286	999	999	999	999	999	999	999	22.8689429677096	999	999	999	999	999	999	999	999
26	SH1-4L-10S-C+P	15.0008201308172	999	999	999	22.1377980622248	18.6210085248192	22.7769193525293	22.8263435665508	16.6544586800793	21.5636159194977	10.6325109826459	14.7012128272697	999	14.7366651825048	999	999	999	999	19.9196176122089	999	999	999	999	999	999	17.9043420900625	20.8515636282882	999	999	999	999	999	999	16.2418999932063	999	999	21.9011853764654	999	999	999	999	999	22.9001245193838	999	999	999	999	999
27	SH1-4L-10S-R	18.4109744372319	21.446690274225	999	999	999	18.8649030046184	999	14.494696097049	999	999	13.113289393041	21.5741186220652	23.4286085538153	14.0788875479545	999	14.463282644452	22.846569129564	999	16.9827239329209	999	999	999	999	23.3453156897395	21.4724106574502	21.0272066469647	999	20.2502981545361	999	22.2623404817825	999	21.5810698984976	999	15.7215726997503	999	999	999	999	999	999	19.072953423272	999	999	999	999	999	999	999
28	SH1-4L-10S-R2	16.9332976779799	999	999	15.4996861202313	999	17.4561066705198	17.9293166604877	17.7223793488507	22.3774564235718	23.0586919337418	10.5723500578324	14.4385983160239	20.7538002588261	15.515722496462	999	13.9680701630936	999	999	17.6884782159624	999	999	22.2864959032307	999	20.6356775944266	999	21.0813163369665	999	999	999	20.386956029529	999	999	23.3275557868249	15.2962828584355	999	999	999	999	999	999	17.8009242976695	999	999	22.9997252544894	999	999	999	999
29	SH1-5L-10S-P	19.7526815265302	13.3707705519548	10.8171533908731	11.9684926962328	22.602388263016	10.59696660403	11.5276791798055	10.9416728597586	11.2031006678692	10.2073636802178	13.1410043087876	10.2274661335713	12.232707478528	9.94460614057985	11.8459763069573	11.038313279052	999	12.0359238925452	14.5610549302602	11.6686529252431	10.4248174390153	11.8878534372476	999	11.2564954274687	11.6716377827889	15.639223764348	18.0657463834291	10.1240352480069	12.110578346202	12.1876748979207	17.4563956385724	10.5034795613802	14.4267536779861	14.7196761500912	9.65247971355527	10.5800795812395	9.60037079709171	9.73256439922338	11.7951353526635	11.4693636059262	999	10.6210638528323	10.1665403874674	12.7555389742061	10.7807842814875	16.8617437143442	999	15.0681604839566
30	SH1-5L-10S-C	14.5581913227432	12.0783479616861	9.7933225226759	12.5318795690363	21.2485846881287	10.1722931246238	9.71858607064535	9.99628561488942	11.7235739697369	9.53449290425824	11.5609218285536	10.0074020443094	12.2308387452752	9.90309372681528	10.9493356394062	9.92758747383398	17.9554113136807	10.3979342100656	13.1047117164353	10.6888711655256	9.55380809418253	11.2534316475067	999	9.82754002746308	10.0195208179597	16.9401129975632	17.3027083744291	9.5992211621352	10.7422953344114	10.9041560232711	15.5655406216197	9.46614380099864	17.0913596402942	14.9261955436162	8.90276679334732	9.8496951818359	9.28381090800357	8.84656924746876	10.0264344025601	10.4747303389077	20.3641359440597	9.35148378377086	9.59509241618732	12.8991264120593	9.95781511711619	15.5920700721988	999	12.1283436751266
31	SH1-5L-10S-C+P	13.3717672704852	16.7395869678611	11.6235558996349	12.1032551225855	20.3561355607693	10.6660755221005	11.2801547326974	11.7831095359183	11.8984543646212	11.4014399093885	10.7070687643007	11.8504700308393	12.4049779588201	11.1024507662282	11.9869228908068	10.7106538019237	14.3280677917593	12.0487966843437	18.0119544008892	12.3750927048655	10.9665273002209	11.0170763356924	999	9.79323435120088	9.78085705711764	14.3651562320523	15.8566824680029	10.7485367767705	11.5792605874066	10.6618012618862	18.9175603399214	10.9225236463707	18.6287737559075	17.7849007177136	9.9760176019229	10.7222433992656	10.3604890959856	9.36830245655041	11.2020553397963	10.8206610614604	12.9758589029999	10.2702788115412	10.2149711820893	13.3899313759747	11.2226026283395	17.2515320226344	19.0877087096054	14.251789734152
32	SH1-5L-10S-R	999	999	999	999	999	999	999	999	999	999	999	999	999	999	999	999	999	999	999	999	999	999	999	999	999	999	999	999	999	999	999	999	999	26.4148233986727	999	999	22.4075971849969	22.4883371506915	999	999	999	999	999	999	999	999	999	999
33	SH1-5P-10S-P	12.6775385910216	13.6634325288603	10.7485782162847	11.546342239805	22.5955761422802	11.1804813689061	11.145568655869	12.0408294351959	12.408107220116	10.6579059208524	11.6998709506088	10.4900642720702	11.6017197484362	10.1885772261722	11.3014219473515	10.5776858418485	13.3489058217184	11.1291446346947	17.2554637428172	11.1198472188888	10.8426967810375	11.6004187680187	999	9.60025026476284	10.1366147882831	13.3385844278132	13.9553662206925	10.3593845171186	11.1479404071992	10.1025671656983	16.6281009363999	11.5400161912406	15.7161767916483	15.2080568517651	10.7258878092904	10.5429000431987	9.66980841193175	9.04720523652997	11.0681486862823	10.0083116541467	13.0109287576296	10.6459912664928	10.2032062350284	12.4849707369182	10.5720845942794	17.9510251253718	999	15.0912216159827
34	SH1-5P-10S-C	12.4142905381842	12.9282766658321	9.44276592453106	10.6615051894306	17.8262123216999	10.0261996476988	10.2573059604836	9.60273149916503	11.8307450821771	9.99207333523513	10.5400384283468	10.3434181562137	10.6000945350957	9.63032718909075	11.0118207501737	10.3612485833801	12.7532158099022	10.7683077044199	15.7842535331181	9.72599683878826	9.9020564442047	10.9731037329674	999	8.74520565411093	10.0526287528177	13.337044503361	17.4223751141905	10.0387575322101	10.2559991406857	10.4573390044839	15.6447051425609	10.1562322031752	15.6380839363562	16.1393183853854	9.59899895563986	10.0961390551902	8.47452121904971	9.12194875633044	10.1086169293198	9.83393692796569	14.3075941755873	10.6222603736236	9.51116946847629	12.6994674293067	9.89643888010269	17.6341797063561	20.8306585679854	12.8235542464512
35	SH1-5P-10S-C+P	12.5060519597767	15.1733561869594	10.9711760834414	13.4750630552887	17.7048931079399	11.748016423914	10.8747056114836	10.7707867706882	11.6336442391511	10.6061732101747	11.4905155945245	10.5144223362375	11.3779546381862	10.4631092601251	11.6079388813066	10.5408021102412	999	11.6809736651146	14.796604013734	11.2515059621707	10.7018960907967	10.6622207403801	999	9.76151149902214	11.382366338976	12.7557098091713	14.3189305488481	11.1575309028962	11.427845357692	10.008260840158	17.4373524180875	11.0981268981095	15.1539706906452	16.01234240525	10.9161139327073	10.4560332105181	10.9909825258946	9.37229884359548	12.1643066161133	9.73522192176214	12.5686376395275	11.4091271595746	11.3415237487089	12.9814027993364	11.1523335635795	17.9050644302301	999	14.4413977857274
36	SH1-5P-10S-R	12.1949490485016	14.8420181015897	10.8727288400925	12.6377923387183	23.4780458710355	10.6217157627824	9.99162756062012	11.0908637688266	10.3369143945355	11.4528034265657	10.6029094158731	11.0677079141669	13.1801102005943	10.5284169421576	10.8509358157871	9.76228786917287	12.2805372573354	18.6765506732202	19.5426305719817	11.4533304647185	9.65456874006852	9.38453689370833	999	9.06200553425548	10.1066186734451	13.0397448533251	13.8117985090618	10.015691960107	13.0770607397314	9.8464308254939	19.4022628858797	10.2855323465411	13.7823679329491	16.268931094223	10.758012285281	10.6604472662991	10.1076871156112	8.98907071536424	11.2506951853691	10.8546224049259	11.9348766880878	11.2494670811584	9.48907090041726	14.69283149267	10.138961952157	999	999	999
37	SH1-6L-10S-P	12.8845961460272	13.7846510658212	10.939225859373	11.7251760648406	23.4448116637945	10.383914088242	11.4076114796959	11.2263235008174	11.3302468434527	10.0881298374576	10.7732828245983	10.7351652268888	11.0245557997724	10.1904195875579	10.7175129909936	10.1648339688789	13.1721334930998	11.6676235485673	14.6249788613026	11.7699871108519	9.79043876765844	10.027008992901	999	9.17394423713169	9.06296228599924	12.2928126463497	15.659526063287	9.55980760830597	10.9997845518531	10.8775564002527	17.7898043395347	10.5769869293151	14.4087676484096	15.6979170443073	10.1649145138117	10.0383365571634	9.43376618774781	8.38776513559489	10.1569592935144	9.63285659946916	13.6583243977937	9.81892771774313	10.8617329176031	11.0390165096984	10.1357892975387	14.7468406465815	999	12.1437952829071
38	SH1-6L-10S-C	10.6402977610765	13.3220096645168	9.13169605043014	11.121793262514	21.0808022825775	9.45560129607609	10.4555310088684	9.34277841857111	9.89500433386446	9.42935630058266	10.3712507520758	9.50893723614468	10.1790476926966	9.69122527326172	9.86698299693533	9.0218201597092	15.1172976583057	9.80214286350446	14.7830995447897	9.76427147444523	9.36605194310533	9.49222902607927	12.7404532320973	8.36255818073997	8.59873616242916	10.6896907430137	13.5605698304872	9.58541691959245	9.40991442989533	10.1600922580751	15.5041276920323	9.43788948390924	15.3867313159053	14.6492089781655	9.46033722194306	9.77710326171859	8.6405118054062	8.16107865245626	9.81532015697559	8.63637441102031	12.1835378995071	9.15008484696935	9.29448504796477	11.7116703918507	9.82238294396813	15.2947616920834	14.9748275485686	11.6884655206769
39	SH1-6L-10S-R	16.3680464209888	17.7905884016389	14.7857416448641	16.7838615396383	999	14.2766965229205	13.2117608338544	999	14.1056040713674	15.1346266176806	13.8002595441855	13.7192029597577	17.3385598100009	13.2092871153032	12.8139096321302	13.394907838681	14.7109399580679	19.2418403164922	15.2572412676959	13.2980135048693	13.0141470311987	14.538462670088	18.1913221016582	12.7787422677191	12.2119945999874	15.1964953711008	999	13.8725512774283	15.664674364339	14.7944520607668	21.5640481210818	14.1053818292956	22.8523706200236	16.6633345806638	11.926223565685	14.3591068932692	13.0813245196811	11.590499808114	14.5199945342384	13.8991120098016	13.8641582210847	12.9897559708816	13.5176184466433	18.1106364085008	14.075118986079	999	23.4960706193386	999
40	SH1-6P-10S-P	12.4840840051669	16.4981095402094	11.8403715011297	13.8608554778077	999	13.1642166498372	12.423889306411	11.8816157266791	12.7062125509366	12.0335857586113	12.2761563164078	13.2462316669698	15.4735178180474	12.6886604348353	12.0175100006776	12.0723985952382	13.7315041370985	20.5092044487469	15.0255197100926	12.2077226451648	11.6271721133179	9.8824247977302	21.4571109373171	9.46257231833497	11.5508517080182	14.4824161698978	12.6479166946119	11.827470348338	13.2172742143535	11.863308436798	18.1847887184551	11.8254654101887	15.2497198526582	15.785733010927	13.3544337803685	13.4292422809741	11.9454794236668	11.1567755293085	12.6000847468984	12.1541440845688	14.5782551840744	13.2696358044374	12.4342508143959	14.6403393639314	12.1105263572647	999	999	999
41	SH1-6P-10S-C	15.4344846648414	20.0291017637504	12.4334261588604	13.4565664611848	22.4373573855267	13.4586627848177	11.9435197203538	12.1149098080272	13.1444453141099	12.100467924591	13.6102911160794	11.9292449388618	15.4239475907498	12.3060531199642	13.3791544181538	12.4959297509951	15.4482018952502	999	20.5049430541542	13.2239303909646	12.3170983764002	11.5726268635192	999	10.9283263591594	12.2119407088375	21.9194495677967	13.5696013532914	12.4848827940683	12.5749757037455	11.2963064323338	21.3404215267749	12.0717366803286	16.7600495216209	16.9049395368595	12.0270209787391	11.9651686827349	11.7966789035529	12.0279683930053	12.7166713222285	12.9235279656357	14.1270451496397	12.6281232695812	13.9403474791224	15.8725043311129	12.3691424545662	999	999	999
42	SH1-6P-10S-C+P	14.3043894809531	15.5500073104293	11.6904206507134	16.7758409955578	18.3658579062635	11.3218373535834	12.4508224328665	12.207557319299	12.3588592898785	14.1597371687728	11.271053546054	12.0160325096093	15.4314687168475	13.31034549843	13.697608485702	12.7880314641553	14.0118760584295	21.7738964878495	17.768673540872	12.0673588528455	13.0304922189533	10.7661089812534	999	10.320546433373	12.3712545606885	17.0016409641869	12.9547868028199	12.7240470332444	12.9263465838139	11.5842976342731	999	12.7910632072835	18.5831659132059	14.9584969317535	12.2473587064103	13.4985671093636	12.283782988742	11.7882003461051	12.1980944795064	12.1898012862342	12.653027519731	12.8905855718743	13.3120653104645	15.9313117197001	12.6401619674595	999	999	999
43	SH1-6P-10S-R	10.9303748193136	17.4949326659588	11.2227561137627	15.228736979372	22.6652768153387	11.2671007410818	12.600358262856	12.1666069258169	12.4483280568144	11.0425705451899	10.9246913379472	12.1812138715386	14.9598345485328	12.2323428704167	13.0696934072453	10.1088372018302	14.0020023670976	999	19.2893357897545	11.9295177724958	11.6416160679526	8.72002011277249	14.3861499482751	9.60340674500882	10.1657490203498	13.6519439040162	16.3035167171881	11.3449336095859	12.72166697713	11.189387234011	20.5846792804154	11.2008430006993	21.0699216534916	15.739443009027	13.3195191327225	13.903472944328	12.0786266211363	10.215921769201	12.3070450051961	12.2846809478868	12.2440985212154	11.6326648816946	12.3883746905312	15.4184551826331	11.8938620804641	999	999	999
44	SH1-1L-1S-P1	19.4715473009916	999	999	14.5035249110737	999	17.6094458247526	999	22.1422211038661	18.3135881635954	999	10.900636239563	14.8413050772259	999	15.7706287126407	999	16.484315736696	23.6770452817507	999	18.0049352421089	999	19.0573632111272	999	999	20.8767691825009	999	17.7727217595676	20.8778299963842	999	999	999	999	999	999	15.9013273845825	999	999	15.5512861307152	999	999	18.2119943738266	17.9626126655312	999	999	999	999	999	999	999
45	SH1-1L-1S-P2	14.9627631787479	999	999	15.2952243943224	20.9432235363728	21.6750974152999	999	21.7524558142706	18.1566078279525	16.7783439216102	10.7146004390719	13.6496806031789	999	15.773829980507	15.1552973541001	14.8523220441685	999	999	17.3295660219483	999	999	999	999	999	23.3740974863337	23.845892474534	999	999	999	21.8638957218801	999	999	999	14.9440355272391	22.752445301856	999	20.8588654091986	999	999	999	999	999	999	999	999	999	999	999
46	SH1-1L-1S-P3	999	18.7319080820108	999	20.3617327586406	23.9522322797714	17.7752018969623	999	20.5556186634994	999	19.1369619271651	10.9557221712577	13.3233635234191	999	15.4278030607865	13.9994460118303	999	999	999	16.7092552468253	23.1430234098001	999	999	999	24.8704523986196	22.513889603313	17.9541768301906	22.2022221217564	999	999	20.8569221377807	999	999	999	15.7572537154468	999	20.5531844994138	999	999	999	22.7507017535177	16.7788750713587	999	999	999	999	999	999	999
47	SH1-1L-1S-P4	11.2887776410754	12.3618779103213	9.6393944045327	11.3033138601666	17.1471485287595	10.8040448035964	11.1234383924966	10.0663084076959	10.8842261698784	10.2679773553257	9.75401098735085	10.4238202166998	11.3880200948051	10.0412012206856	10.4429269167839	10.0708459215156	14.0005565359549	12.2316998098746	16.8282981716342	10.7612883450847	9.70651483395403	10.2629748486152	22.9306109151118	9.72378003288727	10.0302344894685	13.4843932652178	20.7076448807533	9.89545251349687	11.3848777298418	10.5499375517142	14.8725305623985	10.1528895182168	16.291575418665	15.1874213861816	10.414697922611	10.9193924230728	9.82276622772352	9.26870401020542	10.0301366282326	10.2307695304272	13.1132701893112	11.0068224197559	10.1863072902123	11.9976370895104	10.7593883792852	999	19.4235269329481	17.984538941607
48	SH1-1L-1S-C1	19.5666109812857	999	999	999	20.9125964806658	999	23.4429893202705	23.1686204847643	999	16.8383980578091	10.5114411016458	14.5343429249549	999	17.1871497405994	23.1102770110621	999	20.7721931002437	999	17.6789356984942	999	999	23.4628522298021	999	19.7963124840032	21.7834200779469	19.273290638089	23.0384746327811	999	999	22.2947308615125	999	999	999	16.102290534189	999	22.6124843044995	999	22.6568706872048	22.6336106131895	999	19.1175818583403	23.3143735150328	999	999	24.0322035771865	999	999	999
49	SH1-1L-1S-C2	13.7454378550145	12.6211979822401	9.95494465548393	11.0153118750572	20.52784527328	10.6541136922202	11.5126108768362	11.8484866516329	11.4852548414547	10.713266043469	10.3689826584587	10.8513798693125	11.2205624696225	11.2600323349429	11.2533197241455	10.5164940892891	999	10.1570553520124	12.2157496201521	10.6478136178704	10.7157756672352	10.716308600491	999	10.7435482876798	10.1416053730673	15.1155042162854	999	10.8780722956978	11.7088044508461	11.0460971888189	16.1932555017192	10.8984009043354	18.5831280378869	14.5087331658514	11.3104239878672	11.5937171788522	11.6074504186031	9.82963803352429	10.8432922471375	10.1265953252485	17.3674751554887	10.7178743799458	10.7390510876999	12.3974015302834	10.8620312063992	13.7762698604585	999	12.1021792890157
50	SH1-1L-1S-C3	21.254612099451	999	23.075712033941	18.0371772350586	999	20.234904940776	21.9277900209199	17.7574796384411	22.9884394137872	999	11.3482022965465	22.0510958463742	999	13.9382804091889	21.5061820335074	22.3564187248073	22.1817554640366	999	20.3837453805927	22.741366871231	21.1690443378001	20.6489797360685	999	21.2639248595196	20.6093758100563	999	999	21.6079959921452	999	19.9804646937277	999	21.1192790232372	999	15.260708969012	999	22.8108951858857	999	20.7528500387308	19.8020649481319	22.8933781482222	22.5057460881064	21.4479916566731	19.663960801727	999	23.2061655328783	999	999	999
51	SH1-1L-1S-C4	999	23.1665681560403	999	999	999	17.7860181239583	999	999	18.4121282776506	23.2927038678223	12.9119157866222	13.8892502078268	999	16.3800779850099	999	13.9862221274729	999	999	17.2957643515575	999	999	999	999	999	21.2790357342574	18.6722832558833	17.5562803144726	999	999	21.0026043765011	999	999	999	16.8266806161061	999	999	22.3767568188836	999	999	999	17.3981369429077	999	999	999	999	999	999	999
52	SH1-1L-1S-C5	20.9403884555686	999	999	999	20.3932439248131	15.1127420521953	999	18.4667474412384	999	999	10.8590496590513	19.1279765578022	20.8139426219833	15.3727418180749	999	13.876730306741	999	999	17.1673411463444	999	999	999	23.318599876637	20.4098532193634	999	18.7095386468708	999	17.8401271896154	999	999	999	23.7974514042331	999	15.4851960897625	999	15.2330035572809	999	999	17.6327392358243	999	22.6351959868706	999	999	999	999	999	20.2472868289882	999
53	SH1-2L-1S-P1	17.8259350288549	14.7664724280387	15.7233990646631	14.5158801118058	21.4341809361591	13.3304218396409	13.7840136513734	13.3145254136262	14.1003517987422	13.3256516384592	10.6702533038344	11.6862960967178	18.6231585960347	14.9066686917965	13.2975980564733	12.9912664453092	19.3963702535312	21.5647197081251	18.0534033801576	12.7765026310032	12.8609289944964	13.1038082918111	15.3046709761111	13.3134805079727	14.6366775436069	20.7439514788912	21.8508792036171	11.9900845778791	16.5476078040197	14.2963260405728	17.679135956391	12.0105559235555	21.2967446370949	15.5547994252267	12.9643442259582	14.0973409435832	13.4390999949413	13.2314629858912	13.5267991832261	13.2598540462234	15.8252439777669	13.5446266698249	13.1247255529121	17.3344614543943	14.4794888089706	999	21.1403287943737	999
54	SH1-2L-1S-P2	16.5854864784266	999	999	999	999	17.7843141221406	999	999	999	23.0533966324505	12.2675467364169	999	999	15.1664717264357	999	19.0703930433305	999	999	20.0507956625823	999	999	999	999	21.9630966084324	999	16.4292188904074	17.2584040551666	999	999	999	999	999	999	16.5211577119043	999	999	999	999	20.80534189479	999	999	999	999	999	999	999	999	999
55	SH1-2L-1S-P3	22.0208328390151	999	999	999	999	17.3042192783839	23.2045080550315	999	18.9256591443994	999	11.2588151579878	15.0693301156741	999	17.1673176473636	999	16.8890342094075	999	999	18.6989293465258	999	999	999	999	19.5073457271878	21.4529585954227	20.092911267005	999	999	999	23.5396807869602	999	999	999	15.3152735826803	999	999	999	999	999	999	999	999	999	20.0514447801872	999	999	999	999
56	SH1-2L-1S-P4	999	22.7909014217512	23.2196258513033	13.0594142119648	23.509953654075	999	999	13.8107842996302	13.8472083659813	15.1599375051485	10.3554535443348	13.2688527222033	17.1285603864481	18.440986052196	13.7166907165325	13.4893132393688	15.8458586560577	15.3722898451858	14.801942852261	999	999	999	999	12.7915312229142	14.2153458369141	19.4009769627954	23.0179946482934	18.2886581579426	18.5992481538872	14.0532786835925	20.8565469347101	999	999	15.5023349499636	999	13.8786381296352	12.7659536772101	999	999	999	999	999	999	999	999	999	999	999
57	SH1-2L-1S-P5	16.0613861437527	999	14.6439729047538	13.5016301922044	21.1946768364931	13.6141602958152	12.7479239964548	13.8925687569387	13.9481235475245	13.1369476612534	7.81117138748674	9.42475203784123	15.7665820304771	11.2006192065664	9.68546626506014	10.1978812945251	12.0148444647768	18.9093427399307	15.8938449852465	14.177320871274	12.875044673896	13.3057665710615	999	13.2122786100887	12.6298769059609	19.0745032422449	20.0771877764802	13.418737214095	14.1410323986739	14.6826931688723	19.3627045611462	14.6456422676968	18.0531241481614	14.9063758137139	15.527602487094	13.9462278588016	12.7685634731113	11.781406260297	14.1560799073356	13.6613184250498	16.6980974920981	13.5382850544326	13.9453137212724	999	12.8978622240511	999	999	999
58	SH1-2L-1S-P6	999	999	999	999	21.3946642172259	18.8649980215055	999	19.1406410761223	999	19.5046776128687	11.5499755860629	14.8510079496787	999	15.4462461153046	999	19.6032702281727	999	999	21.0850053149169	999	999	999	20.5796804886468	999	23.1699083356546	22.3222016604548	18.4485436270035	999	999	21.051604778061	999	999	999	15.4714245467335	999	20.4424901420108	999	999	19.5576521870616	999	17.2450603824296	999	25.8800056591372	15.3640061827325	999	999	999	23.371351470672
59	SH1-2L-1S-C1	17.9687332168141	14.9448543551046	12.0998483701629	9.63809094051905	17.4725609503277	11.4187451129715	10.9746525467777	11.231870844759	10.7584271283763	11.8388563260332	8.35470038714309	9.93785055915748	12.5332343685932	11.8060073374646	11.7985351195368	11.3033617460808	22.7708654380855	11.2461261457928	15.415129163961	11.1771962776287	11.1087808938712	11.3454672271038	22.974346672652	11.0390915111093	10.7030006595535	17.6974233437083	999	11.4103230863481	12.5489577354035	11.4247387941128	18.8779000849317	11.3461608644101	17.9773037279188	16.3350698117167	10.9202498154769	12.4793281104334	10.6881105892992	11.7646892801565	10.8505480823907	11.6300603574274	20.8656002863516	11.3726266528801	11.2556757767495	12.9150557042147	11.6022703822281	14.4599670157126	28.9262068148624	11.7619883255805
60	SH1-2L-1S-C2	999	18.424909644208	15.7165325029086	14.7537779438087	999	15.0194895558586	13.8834116057702	999	15.0043191267478	13.5311165297116	10.1551866445033	10.9708708233397	999	13.1097168709962	14.7282868961676	14.4575934132113	15.3865486901056	999	17.4573232966426	14.5860678526209	12.939436925252	15.3577152573256	999	14.11025651915	14.6477046480932	23.6142662284222	999	15.1211730467088	999	15.6520014606449	21.1509724035066	12.4105422034965	999	18.9578313084708	13.2105128927726	999	13.3905658026687	12.9459300430674	13.49303243711	13.5043132061989	999	999	12.7163643484192	15.6123106924217	13.8937931045331	999	999	999
61	SH1-2L-1S-C3	21.441605252401	15.9946563011542	13.6548050451597	13.7802115057258	16.9718234471905	14.4362861053302	14.893935896195	13.2403723520103	14.6332776016042	13.5026085545901	8.92145271435676	10.1793827617514	17.6298706983693	13.8951150586944	13.4481265843822	12.7042377297239	14.4660643906865	999	15.2755333588294	14.1092480288164	12.7911923289349	14.6241158768184	999	15.1339438332086	17.1182733324115	18.7316559430824	999	13.2637281299674	15.9731527964012	14.8779826971298	17.9575385317456	13.028600309817	20.7337629775055	15.6575052040612	14.41606485659	14.9314601358957	14.3289752206062	13.9264547330427	14.6274253142985	14.0250435104126	16.5999761561046	14.1921363208669	14.5554351975827	16.5965725723757	14.1739175020415	999	999	999
62	SH1-2L-1S-C4	14.1254249491163	15.1390940353055	12.1043409899854	15.7478575432271	20.9859695367008	14.8716576478379	14.8924260677828	13.4888042364394	13.8600782630069	14.2825715914358	6.85997551980205	9.53491411054523	15.6602798492697	13.3390654134009	11.544436120367	11.1848590855153	18.2613865768025	17.4934575344212	16.9520542755346	13.7861826734403	12.7189470456965	12.5312468742158	999	12.5357123926036	11.5817046045705	13.6914283535175	15.9029467641888	13.2657906177705	15.3848700248079	14.7080351389785	22.6073779747791	13.6687529568899	20.6723819702517	15.8150867247263	12.9746878432767	13.819217742333	13.5670439591776	11.5883404981243	12.8710081226288	11.871119942888	14.7486225645776	14.7105330808669	13.9943305347379	16.4505267909008	13.8910577104989	21.3637677987824	21.2901321065855	999
63	SH1-2L-1S-C5	18.2416112238964	16.7227141347194	13.2689403523703	13.6530515910886	23.2066419339026	13.7144906382112	12.4233091993887	13.3013658926342	12.5906510453598	13.5761687920819	8.34426431469733	11.4101564376774	15.2273962250448	13.7724425831796	13.3683519945359	12.4936692729407	15.1077234777542	20.430175868335	18.3058494402507	13.1836621071916	12.6472318504669	12.9066831280997	22.991611639159	13.9464623943395	12.9016062553416	18.6531197142605	19.0726256000692	12.8507132497605	14.7504883151456	13.0369788105766	19.8849184159728	13.728819685579	21.4657499164731	15.75184787729	12.3207117308115	13.781114209308	12.5405806064214	13.6151966225015	12.3579938934631	13.1832574460725	20.5853626018965	13.0718562009233	13.2603605252023	15.8704324785936	13.229314982077	999	999	999
64	SH1-1L-10S-C	12.0221794580181	12.225736706262	8.14819377188242	8.83387185281179	21.6085440720132	8.36262807104623	8.28510793552658	8.22447679760916	8.55260737398316	8.28940055227317	8.46305317881342	8.3327267782644	8.60063347063718	8.43037878870519	8.52548395473077	8.16210237662187	15.7759222026581	8.5298926251494	12.2497985022855	7.85710959004501	8.36039263603783	8.04657484461716	999	7.87779998622884	7.68667877760697	11.4575024808599	14.1758814556156	8.19144397377669	8.74288067310879	8.19967393525527	15.364112499797	8.39191719209756	16.2638461269354	15.5787045107403	8.06556224293091	8.41038017939129	7.77045240482115	7.32600103406815	7.97234515840707	7.54088503093038	10.6777070023526	8.22305633941601	8.8166211074687	9.42256676209648	8.15851132775395	11.4103434082999	12.4266915260825	8.41893858428102
65	SH1-1P-10S-C+P	18.0152283368505	22.3444741756311	20.5389685144541	21.2338790177465	19.9799990911728	16.4912570183692	19.5025858810128	21.6219514349369	19.1347330343103	15.7424790825141	10.8432902709927	14.5161067082751	21.9118913101091	14.2833089303659	19.6380120184516	14.5286184088294	21.812382368421	999	15.6495212257836	20.0083329345151	19.1472764282003	19.8633396253999	22.6584381982684	16.4120365658546	19.3703726337741	21.152086556195	999	20.5126417439403	18.4537572495173	20.6390922094015	999	20.3708511141468	22.8075085087006	15.4475041278659	19.4323955562155	20.5281783751315	18.7270706308968	20.1436937450682	19.6530883593575	19.9632883574703	22.9659723467429	20.3819004057202	20.4205358579027	22.0754802253852	20.583204339984	999	20.9987702955546	999
66	SH1-2L-10S-R	19.7460763659335	999	999	999	20.4039820234835	19.0970230846799	16.9182261745851	999	17.6196667350302	22.0041004746044	10.4638456303037	13.6608047902073	22.3084896964398	15.4024018370403	22.9804160171067	21.1329052309911	999	999	16.1743530981564	999	999	999	20.1769249314235	19.7943023161541	22.1009005225749	15.9604329024903	23.1125387325305	21.3968188050282	999	18.2150503927059	999	22.9890007715887	999	14.9695094520798	23.0126361169078	19.1029007975464	999	999	21.8283611165787	17.7775392657613	18.8155044021161	999	999	999	999	999	999	999
67	SH1-2P-10S-C+P	14.8015149193182	13.8990778176278	11.5435842212668	12.1395543613782	19.0425373197297	11.9900852989086	11.4906720383844	11.1096424187398	11.1335889472429	11.9073881980347	10.0723328620498	13.9554917229183	12.5551202080592	11.6033095288148	11.6771489394135	11.2061728610373	14.9756925196112	14.4549950902675	16.4418671073149	11.0452675649977	11.7487422290854	11.5828532940987	999	12.5910007990348	11.5875202524413	19.2588673474589	20.0557107404075	12.4688172736304	13.2194642748481	11.738424010619	15.6142754160305	11.5904916871766	18.4531027751066	15.2427320689068	12.1962029259188	11.2168208387798	11.4523208322649	12.4237313982036	13.3489506777565	12.6239204828363	999	13.5351585796281	11.863954013509	14.9521226054937	12.2945369834356	999	999	22.23485941816
68	SH1-3L-10S-R	17.3969392763058	17.2846340318533	11.2974981263865	13.0766944542035	999	11.8961976814804	11.069699439297	11.4686186526254	11.1363475195914	11.7002247193736	8.62950664742595	10.2758445337507	14.4905980025868	11.4666092325147	11.8864811912505	11.1345513122217	15.78996834453	20.3075025299293	20.556494831397	10.9226625606023	10.2471422861224	11.0960413219074	999	10.9223391447032	11.3835643565145	15.47590995144	999	10.8464816994189	13.4549016803629	11.6570545126694	19.0999771859309	10.6016453515251	18.522755498015	17.7430344039216	11.885078427185	11.8135933869718	10.8652137536804	9.91990155707899	11.5445092856211	11.8442056866372	15.41730044805	11.1044192933437	10.2780170317996	15.9444736049833	11.1695609732323	999	999	999
69	SH1-3P-10S-C	11.4095578872575	13.3931485595278	9.87893343113112	12.7307117063599	21.8230433947926	9.79335015546179	9.57711345340846	9.79482332925608	9.69211451985556	9.94497180048523	9.3350752404324	9.5867425090239	14.9211742481634	10.0707635730646	10.305774997273	9.22469653749813	12.8004959700532	999	16.8567765652275	9.99586047766603	9.64609576190892	9.75230848821655	999	9.5559715662246	9.7787702827848	15.1295366157294	18.3567055557509	9.58265301143416	13.7305351714663	9.62419464358946	16.1636324859183	9.51154360860028	14.2798045454253	18.814379624937	9.39483747740339	10.9340526979267	10.5481740455961	9.33543589865579	10.0072407866785	10.3020015644826	12.9485306624234	9.72898586262478	9.49888422679965	14.0350289091918	9.8500884830844	999	23.2737612553598	999
70	SH1-4L-10S-P	15.4493932906067	18.9639721977831	13.3139158511488	999	999	17.5190559840181	15.5640687758075	13.6946991634374	13.7487101062072	16.9596632747984	11.8604052815426	13.7815517710257	17.3006324731182	13.6726269620182	14.0407418256658	15.1456293046346	14.7461112827632	999	20.2138663137373	15.4326473383788	14.414963349789	17.3376694493239	22.8721683011519	16.1347458593225	13.1846481251661	18.3035608482657	999	14.0143601116205	15.4685480787878	14.9934383123837	21.560248226165	14.8659874707052	999	15.9329664941252	13.4921292095091	14.8725843067894	17.7416782992385	13.1835753802972	14.3259014691058	15.8232543055602	22.4676340458297	18.5813530534968	14.473273604801	16.9316883962801	15.4240467693969	999	999	999
71	SH1-4L-10S-R	19.2442349979997	23.112262195566	999	999	999	19.0302004857436	999	14.6553000119642	25.3043726768793	999	13.1226016231795	22.2590458976215	23.4491846359798	14.0349365254568	999	14.5270770772293	999	999	17.1123794846606	999	999	999	999	999	23.1141664834721	22.5516871580065	999	19.7703292690401	999	22.7793944864887	999	22.2253299474376	999	15.8288882882504	22.6247650444036	999	999	999	999	999	18.9237256148736	999	999	999	999	999	999	999
72	SH1-5L-10S-C+P	13.6560714129315	17.3489358801508	12.1363589028593	12.379113016789	21.2486240891413	10.9425318535197	11.6194889923287	12.0672152126619	12.3574337713751	11.6685294515243	10.9381368624714	12.0360633171013	12.8227616508794	11.3745684500145	12.1012407317087	11.0799541264812	14.8696504812217	12.3823222109838	18.4921194540408	12.7321248724069	11.2900775305094	11.5826575548402	999	10.2640170068581	10.2542659689242	14.7129327241838	15.9668800895559	11.1691535171346	11.8775520339008	11.0401145087896	19.4540748462702	11.3240871082128	18.714784314477	18.0898005127115	10.4411150445651	11.1141204657803	10.7553565243797	9.93628678618781	11.6414430701466	11.087921286578	13.5181795681344	10.7437167060329	10.7273652695248	13.9943624925768	11.9183779845635	17.5823733739319	20.1940585304427	14.7843504892632
73	SH1-5P-10S-R	12.4980280755452	15.1669409785021	11.0775817999507	12.9164019336691	999	10.6528345201852	10.2415640794773	11.3322304547736	10.6193220141586	11.5173370039461	10.8386383994971	11.3252977158829	13.5543206043158	10.6422123497391	10.9805151442297	9.98277099871011	12.4363287555493	20.5016187736427	20.0322905257065	11.7297729434731	9.7596471277824	9.54762282127882	999	9.23365180541272	10.3158233413806	12.7710699912795	13.8997565942022	10.278854571714	13.3459210260992	10.3380690543212	18.9142640427655	10.5939859564426	14.3595085606935	16.7215739427736	11.0528000361046	11.2100846549761	10.8225899029887	9.3722951919547	11.6404446808378	11.096103181051	12.3157475236765	11.4970119622503	9.96827368649672	14.8319281640025	10.3824948294997	999	999	999
74	SH1-6L-10S-P	12.9699137943594	13.9291788461245	10.8560008753673	11.91790431157	999	10.3157508808877	11.5132511494826	11.0786677760435	11.2689942952683	9.93084037010615	10.9442602348071	10.6841746859738	11.1248189619804	10.1593603650933	10.694016224419	10.2527777945638	13.2231330731286	11.7273252838223	14.4569237360095	11.7102437171336	9.79462017873968	9.90166357955095	999	9.04034728951778	9.15943467943042	12.6397003599331	15.5488575037246	9.71317129146752	10.9770282776537	11.0033378162366	17.5981125747971	10.5770269082126	14.5274879363485	15.7255809076789	10.3234479233051	10.1806281555154	9.52091204146898	8.45573135628429	10.1305979337727	9.77083423308325	13.7276500653496	9.97490808490486	11.0608878187193	11.377114053571	10.3622034574783	14.7552278864891	999	12.5900454615795
75	SH1-6P-10S-C	15.8431295346082	19.7750499475065	12.1232784824503	13.6493154055022	22.224266880335	13.6327092419847	11.9919290071849	12.1078589916779	13.1385827064791	12.2145217487817	13.5650730147625	11.8347885995658	15.7482842797846	12.2383237923268	13.2153414745433	12.3120821223707	15.3887466567903	19.9784265664397	20.7432140479044	12.9218201469116	12.3999274477863	11.644916824515	999	11.1279168111522	12.2399455820265	19.9922564992237	13.6734710858687	12.5139597870211	12.6500363808959	11.6032237998075	19.5423427447935	12.1669121783449	16.5139286873458	17.10670446267	11.9296773395228	12.0651477492031	11.966057506074	12.0955607572906	12.9033651362017	13.0040861435899	14.2653216722866	12.7829705165325	14.0505031160989	16.6956913165061	12.4580424022657	999	999	999
76	SH1-1L-1S-P1	20.7208497118219	999	999	14.3669460674777	999	17.5522942809702	999	21.8708678850881	18.152385958527	999	10.8292383495401	14.7846163314961	999	15.7278482425158	999	16.7060462168201	23.574740397327	999	18.1148420591393	999	19.8908645344303	999	999	20.2597781726386	23.0013029186717	17.8544287005061	22.8863939002461	999	999	999	999	999	999	15.9821365324537	999	999	15.5128555196418	999	999	19.2943479907035	17.6529172314527	999	20.7856418655561	999	999	999	999	999
77	SH1-1L-1S-C1	20.1861890616243	999	999	999	20.6273099347344	23.8234066207629	24.9664093066089	23.1548667300137	999	17.1890275079948	10.8859532880709	15.0402582097665	999	17.6314896055097	999	23.2291726370222	20.9083863325334	999	18.0514441731786	999	999	999	999	20.2205358185069	23.4902256120083	20.6415216820263	999	999	999	999	999	999	999	16.5898414466658	999	999	999	999	999	999	19.3534057060903	999	999	999	999	999	999	999
78	SH1-2L-1S-P4	999	999	21.4039528733701	13.5071394468076	23.2848379697633	999	999	14.1494510503038	14.0353310782516	15.4021749754219	10.6709403690936	13.5257848120772	17.8008267372685	20.2840887283475	14.1064000013034	13.7883341896822	16.1108265811581	15.7562200477292	14.9876864991068	999	999	999	999	13.3778182182899	14.4841134459357	19.4240409710788	999	18.9933929273401	18.2182293446083	14.280163901226	20.5651214139784	999	999	15.5188647701864	999	14.2513133300056	13.2708975547943	999	999	999	999	999	999	999	999	999	999	999
79	SH1-2L-1S-C2	999	18.2544393954068	15.3809374676798	14.5128929167583	999	14.9556368211691	13.7373029929198	999	14.9313124235124	13.1833479393177	9.86274920207121	10.7145949483866	999	12.9364487577468	14.5612629396868	14.5024515481055	15.0613057391834	999	17.5880128024384	14.1782740561286	12.6338514587187	15.3553749336446	999	13.983571540484	14.2616879856184	999	999	15.0052975671668	20.5235975469983	15.466140367754	20.4706736801672	12.146523591061	999	18.4975447488017	12.7985909132958	999	12.7368912726189	12.6232448149678	13.0224375061357	13.2981091644844	23.2583974453198	999	12.5171927813794	15.0515007592538	13.7295303487611	999	999	999
80	SH1-2L-1S-C3	20.8892572345843	16.1755803419611	14.0093066161446	14.0764560320227	16.8980480550202	14.7772346859993	14.9748117550841	13.4305332938109	14.8700580731327	13.7783295680232	9.12673679139398	10.364767016258	17.9800364067263	13.8642113968671	13.5174752057789	12.8538264569658	14.4705838239451	999	15.5248878162162	14.1728070842009	12.9595356337694	14.9314088092243	999	15.8377526275701	17.2820420657698	19.2762263529861	999	13.5036953208028	16.1260601392057	14.8866931886413	18.4073997108917	13.2168412691907	21.8597844137459	15.9340123883564	14.6975618578902	15.3633395748291	14.416434288085	14.2207144489182	15.0501139998349	14.1895998926009	16.5635011097887	14.5998888797173	15.2626944625626	17.1419582046818	14.3675280362514	999	999	999
81	SH1-2L-1S-C4	14.4229765738129	15.5119548265943	12.5480548856198	16.1761510061413	21.773641022748	15.5942187329672	15.1857030524604	13.987683666185	14.4592299179087	14.7747673853045	7.2714527954457	10.0368879245991	16.3183668857054	13.8103205832789	12.0996049581194	11.7314853075375	18.7726020143212	17.37453919025	17.8898020488201	14.2174010755008	13.1368280694313	13.0679762093257	999	12.8494554310458	12.1729349368309	14.0633801618433	16.425719408915	13.9291293626789	15.8032901969065	15.1571038660923	21.6704606484814	14.0151193578457	22.7677087136028	16.3652582763276	13.3863048579999	13.9409630444005	13.994379699475	11.8180241363323	13.2471899590769	12.1175156782753	14.9571914951113	15.1813785266771	14.4011377904954	16.9168723727054	14.3498831999914	22.3905013151167	23.3712152325584	20.3777784773728
82	SH1-2L-1S-C5	17.8245017731159	16.4939452649138	13.1444043328492	13.5113452163119	23.028343005672	13.5733236831755	12.2935287849514	13.1972075854754	12.3245164190919	13.6374030771752	8.20259035398984	11.4232348623997	15.4952224458689	13.7694946769381	13.1474001575112	12.0900294737438	15.0956779648046	999	19.0298153826704	13.0431970367261	12.4966469504704	12.5341030228834	999	13.7977360755606	12.7444515375566	18.6790164443708	19.7319155865655	12.7351461396661	14.5341835876966	12.963199510792	19.3384128373776	13.5890249942954	20.4886116518887	15.479746994095	12.1800595016549	13.4088845012769	12.5522107822786	13.4441258506067	11.9555835869229	12.9148291768581	21.6360193626677	12.8749930700182	13.0884670739018	16.0400008578986	12.9757977354061	999	999	21.2484060555178
83	SH1-4L-1H-P-5	20.7519339984725	20.9546142303871	22.3817480410988	21.1546040483456	21.3901372282188	22.8159343415954	21.7369389743734	21.3924027604104	21.6033888590522	21.220559510152	21.0543910674664	20.9967461878612	21.2870341066725	21.2305248700935	21.6649153794417	21.110870792737	21.8241658565508	21.7075733159674	21.8337960565388	21.505780987193	21.5689179620719	21.6701917057033	21.6576671178015	21.5769665900702	21.5331684036636	23.033419940196	21.6817171283737	21.7997261442757	21.9979648311693	21.2700875486306	21.8286686003739	21.1933579353551	21.4715288797617	21.8894682300025	21.5073217315035	21.9505227171291	21.5656639288088	22.0837446022613	21.376060097923	23.10099348817	21.3689907447858	21.272052671086	21.6482854593544	21.4436443310867	21.6746607217258	23.183599984948	21.182172529046	23.0791556622812
84	SH1-4P-1H-C-4	9.10790743093527	9.0171756081867	9.79260145816598	9.2024734693143	9.24542948338194	10.3513499323109	9.71364458768339	9.76913596577606	9.57193595056202	9.39182046266474	9.47765661129399	9.68496701967808	9.55273495870216	9.7147090669729	9.55065925311636	9.47870048905272	10.0621934748882	9.60220373622275	9.66603218995817	9.29766340003608	9.45459773787453	9.68937259463777	9.63781304280112	9.48957535856079	3.79905532397976	10.190564331388	9.58242684191024	9.49527903296429	9.66878091841422	9.55670738604967	9.7603582239484	9.21012906778248	9.6647254990608	10.1096557116731	9.73430216800202	9.55996414502363	9.36824557641728	9.58649363056461	9.6109061347875	9.89080527822735	9.41579388713478	9.40763821835651	9.61960116203075	9.46714859880764	9.47430200491069	3.85744293470151	9.56636003373968	9.98239514076281
85	SH1-4P-10H-C	4.87997902796505	4.75634190633457	5.62708117139013	4.95491435983768	5.07933971725264	5.77276440475691	5.38193934780448	5.4962437391446	5.51501643271208	5.19845239781153	5.17099471991462	5.34845468822988	5.21935967122503	5.57307439967158	5.41351340936741	5.21210739533792	5.73865187520523	5.39448288493983	5.71449821978609	5.0187171457025	4.90729105600049	5.09952728506797	5.54977590101914	5.44681287537407	4.991321876431	5.57043413010796	5.5202780649503	5.2095593444726	5.16604766203359	5.14779364754222	5.58624311137456	5.25124803646848	5.25186189406756	5.71863868142177	5.24614974115625	5.38668349149578	5.21591367991282	5.21574078824798	5.24358810327739	5.87688391362322	5.10354450656823	4.94082737260114	5.20662995680583	5.55083501600313	5.28267468123681	5.71901909345907	5.24942888314985	5.7852363417045
86	SH1-3L-1H-C-5	7.35263696175098	10.2532262398596	7.54860142063083	10.656038499427	11.4413872642652	9.20889605334956	7.46689994159025	7.48735273155715	10.9292716293133	11.2215455453289	7.37568884705081	8.08946109519777	7.68130899414435	12.1203810477145	11.9850456887346	7.48963855917877	12.5568949347694	11.427240083898	7.6082126398079	11.2032232745509	11.4023776105971	11.6675107586349	7.27180792640865	11.5960825817139	11.5952526334872	12.9165859670692	7.56520661244621	7.40349178323063	7.39499030693459	6.70836413329769	7.51132572071056	10.8283020910204	7.02680161910788	8.13347371900653	7.47666603865801	11.2827428778877	10.8635289850225	11.4800253444896	7.3324823153693	7.80312585660732	10.3680869049961	10.8971367937598	10.9859199699609	11.1783518868609	11.3527043088011	8.40834171708237	11.2200524821501	8.72201502456116
87	SH1-3L-10H-P	15.3727800519366	13.5460408602625	15.4940761083808	15.3675816500726	14.4477307402527	16.3010065968494	14.2657259236758	14.5458791617992	16.3114253179408	15.8908291396908	14.5059261595623	14.4925148926223	14.3429511266667	14.730461147841	14.8855858695128	14.4593183253789	15.1678126596212	14.7407850534813	15.4313624296703	14.4031378986937	14.1963817962522	14.2697121706603	14.6021289158683	14.8538890249315	14.1405535956792	17.5307388705609	14.7276703533401	14.1675267695678	14.786237303953	14.1437578180647	14.5721687386185	13.1623314113569	14.6060690724898	15.6723462959703	14.319627474095	14.4787780309292	14.2268651615462	14.2142229007061	14.0428776646352	14.8927776787747	14.4174925776836	14.1954082538778	15.6383312083854	15.8359898688779	14.4237285476436	15.8074722823723	14.448909435514	15.3209167368915
88	SH1-3P-1H-P-5	6.40693132062485	5.98824556746884	3.84183686396491	6.41680047098676	3.86190040963493	3.91518687978509	3.76198216508182	6.93223746920854	3.75649905134366	6.79719963826986	6.96023583155716	6.94016499220611	6.62061020712947	7.03363357377947	7.14713268079167	6.84930481260991	3.73534310254423	7.0396978781581	3.76743811266683	6.69250249955748	3.74444148179558	7.02622638915447	6.83847171504828	6.37517216385726	7.04045507683017	7.38048497989508	6.62554258468045	6.26845001259303	6.60693940969905	6.81946571131338	7.30466714446028	6.88441775399963	3.68253382742018	3.63750532806092	3.66387049708931	7.0632178309686	6.64840776439319	6.84143223727026	6.5311249988556	7.59493461897488	6.71074524628495	6.66868243779518	6.89941938960386	6.98263959736782	7.07573654686321	7.5267279699768	6.4622600283155	7.40955926524564
89	Std1	6.74331376278729	11.9906238946559	8.37302773029627	13.9903728240918	18.1153921684465	9.36032288278121	8.8326812998393	7.71649860782906	13.8426787013255	20.3789225499976	9.49519341530961	9.76431272355813	7.85171046640285	9.55258787677559	8.24137520389041	9.66246217769466	7.5371631666741	14.7438684639077	16.0779045593095	7.9393261702218	8.86129985368632	7.20990842365807	14.2743291683463	6.48606894915513	7.91574159800619	9.37622883618335	8.10498112674549	10.2571139061078	8.86518697633559	6.63158997865053	15.7195432107178	11.6082277113386	12.3373892181475	19.3613070246996	999	18.1828272827979	7.71599111128293	7.33415045399266	10.1012733340819	6.55129869159559	6.46623531767223	10.4122447698858	10.3595904192764	11.6949934289549	8.260777245211	999	19.1981013053896	999
90	Std2	9.44936302001236	17.0507463276199	10.8327387290612	999	999	12.9443447792848	12.0662507897799	9.95750233764942	16.2094731228473	14.4928452093565	12.5024408502631	12.6211739369848	12.3708616139877	13.6267080993078	11.3271644629847	12.0623178623902	9.93296810517925	21.0714384465462	19.3357588888789	11.6605032482579	12.1361024099671	10.3438616651307	12.7351087336507	9.67509403927403	11.7542663515648	13.9639930165905	10.741260138394	12.3122526915889	12.3009839770712	10.022246824762	999	12.8106191771427	15.1216738402387	16.7649633875111	14.6491880701366	16.2911879705258	10.6002995949832	10.3854103915349	12.5256400591453	9.73418738885446	9.8573789217478	11.9568390127253	13.4985842287982	999	10.5757870047432	999	19.5333386824177	999
91	Std3	10.2677509147799	21.8998297270832	13.4095468820458	999	999	14.006990152132	12.0685581772685	11.1218468308363	15.600268220081	18.5794082992878	14.8852575003433	14.3433104307541	16.0944461163119	13.1071923818611	12.3468557694217	12.8861869758906	10.6213562042302	999	19.0083811103597	11.621479627711	11.6322820159904	11.2146296824176	999	10.6051829055131	12.5744483849251	14.2139692449183	11.6160276227911	12.8975896127267	15.9250998143474	11.7426089189533	21.1107907710844	15.5155846011019	14.6481622734134	20.0064767306404	999	999	11.8626178176319	11.7929885394303	16.2645172034822	11.0578983685246	10.8113478546333	14.1866570646724	13.6140982725506	17.2560642773358	13.1914272491486	999	20.4501386680259	999
92	Std4	10.7665990481063	17.6098393978868	13.9330530442528	999	999	14.3831195337644	12.1886401354437	12.3150928304355	17.5165757302167	999	16.7715112834362	13.6061635400081	17.243089450431	14.0812108393996	13.1276300432127	15.1267877557099	10.9000102326911	999	16.5933814035422	13.4492844081598	13.3613188796544	12.6087195251066	21.2975264360335	11.9841181807987	13.5678134191225	13.7128917859913	12.8159445604903	13.394697991302	16.0641722192866	12.115552116628	17.8227133106466	999	17.7793550871378	17.2025793471714	999	999	13.7487546085158	11.3031348715779	15.5905143649427	11.6437546691045	11.6838602711087	17.4442039896073	12.4217075219629	18.1156482391433	13.345229606164	999	21.5373399412714	999
93	Std5	11.8174562520663	18.6078392075607	13.5148013374793	19.6994170305706	999	15.4040192031489	13.0670947206935	12.5238389816609	16.9258564032721	19.2398418218134	16.701209693886	14.6893439788036	17.0737877396961	14.4979265611428	14.4827867877912	14.8326405616023	12.2059752289268	999	17.2033005930718	13.1498826284193	12.9303584159509	12.3506048242331	999	12.6574033437	14.8525108805787	15.3870950223666	12.7880929357113	14.5129099310899	18.6169636737968	12.7521095772645	20.9578158823375	15.4565634263462	16.8220946514052	16.3868989965632	19.0229974230415	19.5170565245861	14.2289407176632	13.7271235360845	14.8511322208274	11.397786572559	13.4943848377059	19.1633687424222	13.0947200351037	16.2745548801862	16.2440156139977	999	999	999
94	Std6	13.2300172019521	17.2606656747335	14.7238502891047	18.3760428269791	23.0212148656164	14.4933216703922	999	13.7722101891629	999	16.2073367829956	16.0202562990755	16.7414815078788	19.0390042975041	15.652394906164	15.9198878435681	15.1549576569597	12.9315313394816	999	18.8623449766429	14.7346799003012	14.5287750713574	14.5117708463465	21.6038876125369	13.0441500352446	18.9300889359623	15.6185939708669	999	999	17.4048334811829	13.9047471329027	999	999	999	16.8014219779761	999	999	14.9943155597286	19.7444701082208	15.3942976477707	14.1802572775423	14.2073528532652	15.5379969694736	23.4887056261672	999	12.8208769602589	999	999	999
95	Pre-H2O	22.9844896446656	21.3981450412153	20.4289312418082	22.0582110590275	21.5041558766972	18.174294590238	20.4667206367434	21.3057499978952	17.3384824290684	22.1978575012627	18.6069699553851	20.3988251217207	999	19.8217385611613	21.7768032973633	19.5897638926031	999	999	18.3689711594074	20.2141623728002	22.4402916847559	22.8199978769167	22.7818985875326	18.7825438835696	20.4330946351559	14.4446292939983	999	20.3667181986582	21.8773434061416	21.6510751654678	999	19.3205910417977	999	14.3257181644312	22.2421210359716	21.1148305679117	20.723439610126	19.5959272318442	999	16.9588291442397	17.0583993319153	21.3588661000233	20.0809252166506	999	21.5183768893284	999	999	999
96	H2O	999	999	999	999	999	999	999	999	999	999	999	999	999	999	999	999	999	999	999	999	999	999	999	999	999	999	999	999	999	999	999	999	999	999	999	999	999	999	999	999	999	999	999	999	999	999	999	999
Quality Results
		01	02	03	04	05	06	07	08	09	10	11	12	13	14	15	16	17	18	19	20	21	22	23	24	25	26	27	28	29	30	31	32	33	34	35	36	37	38	39	40	41	42	43	44	45	46	47	48
		Vim	IL1rap	Acta2	Syp	Serpinh1	Ctgf	FGF1	TIMP2	Tnf	Mmp3	Serpine1	Npy	Rara	Spp1	Cd38	Plat	Csrp2	Clcn3	C-myb	Col1a1	CD48	Col4a1	Csf2	COL4A2	Col5a1	Col14a1	JAK2	LAMA2	ICAM1	MMP14	MMP2	MMP8	CCL3	MMP1	MMP13	NOS2	Fap	Reln	Kitlg	Cxcl12	Smad4	SOX17	Egf	BMP6	Tgfa	Adamts13	Acvrl1	Bambi
01	SH1-1L-10S-C	Pass	Pass	Pass	Pass	Fail	Pass	Pass	Pass	Pass	Pass	Pass	Pass	Pass	Pass	Pass	Pass	Pass	Pass	Pass	Pass	Pass	Pass	Fail	Pass	Pass	Pass	Pass	Pass	Pass	Pass	Pass	Pass	Pass	Fail	Pass	Pass	Pass	Pass	Pass	Pass	Pass	Pass	Pass	Pass	Pass	Pass	Pass	Pass
02	SH1-1L-10S-P+C	Pass	Fail	Fail	Pass	Fail	Fail	Fail	Pass	Fail	Pass	Pass	Pass	Fail	Pass	Pass	Fail	Fail	Fail	Pass	Fail	Fail	Fail	Fail	Fail	Fail	Fail	Fail	Fail	Pass	Pass	Fail	Fail	Fail	Fail	Fail	Fail	Pass	Pass	Fail	Pass	Pass	Fail	Fail	Fail	Fail	Fail	Fail	Fail
03	SH1-1P-10S-P	Pass	Pass	Pass	Pass	Pass	Pass	Pass	Pass	Pass	Pass	Pass	Pass	Pass	Pass	Pass	Pass	Pass	Pass	Pass	Pass	Pass	Pass	Pass	Pass	Pass	Pass	Pass	Pass	Pass	Pass	Pass	Pass	Pass	Fail	Pass	Pass	Pass	Pass	Pass	Pass	Pass	Pass	Pass	Pass	Pass	Pass	Fail	Pass
04	SH1-1P-10S-C+P	Pass	Fail	Fail	Fail	Fail	Pass	Fail	Fail	Pass	Pass	Pass	Pass	Fail	Pass	Fail	Pass	Pass	Fail	Pass	Fail	Pass	Pass	Fail	Pass	Pass	Fail	Fail	Fail	Fail	Pass	Fail	Fail	Fail	Fail	Pass	Fail	Fail	Fail	Pass	Pass	Fail	Fail	Pass	Fail	Pass	Fail	Pass	Fail
05	SH1-1P-10S-C	Pass	Pass	Pass	Pass	Fail	Pass	Pass	Pass	Pass	Pass	Pass	Pass	Pass	Pass	Pass	Pass	Pass	Pass	Fail	Pass	Pass	Pass	Fail	Pass	Pass	Pass	Pass	Pass	Pass	Pass	Pass	Pass	Pass	Fail	Pass	Pass	Pass	Pass	Pass	Pass	Pass	Pass	Pass	Pass	Pass	Pass	Fail	Pass
06	SH1-1P-10S-C+P	Pass	Pass	Pass	Pass	Pass	Pass	Pass	Pass	Pass	Pass	Pass	Pass	Pass	Pass	Pass	Pass	Pass	Pass	Pass	Pass	Pass	Pass	Fail	Pass	Pass	Pass	Pass	Pass	Pass	Pass	Pass	Pass	Pass	Fail	Pass	Pass	Pass	Pass	Pass	Pass	Pass	Pass	Pass	Pass	Pass	Pass	Fail	Pass
07	SH1-1P-10S-R	Pass	Pass	Pass	Pass	Pass	Pass	Pass	Pass	Pass	Pass	Pass	Pass	Pass	Pass	Pass	Pass	Pass	Pass	Pass	Pass	Pass	Pass	Fail	Pass	Pass	Pass	Pass	Pass	Pass	Pass	Pass	Pass	Pass	Fail	Pass	Pass	Pass	Pass	Pass	Pass	Pass	Pass	Pass	Pass	Pass	Pass	Pass	Pass
08	SH1-2L-10S-P	Fail	Fail	Fail	Fail	Fail	Fail	Fail	Pass	Fail	Pass	Pass	Pass	Fail	Pass	Pass	Fail	Pass	Fail	Pass	Pass	Pass	Fail	Pass	Fail	Fail	Fail	Fail	Fail	Fail	Fail	Fail	Fail	Fail	Fail	Fail	Fail	Fail	Fail	Fail	Fail	Fail	Fail	Fail	Fail	Fail	Fail	Fail	Fail
09	SH1-2L-10S-C	Pass	Fail	Fail	Fail	Fail	Fail	Fail	Pass	Fail	Pass	Pass	Pass	Fail	Pass	Pass	Pass	Fail	Fail	Fail	Fail	Fail	Fail	Pass	Fail	Fail	Fail	Fail	Fail	Fail	Fail	Fail	Fail	Fail	Fail	Fail	Fail	Fail	Fail	Fail	Fail	Fail	Fail	Fail	Fail	Fail	Fail	Fail	Fail
10	SH1-2L-10S-C+P	Pass	Pass	Pass	Pass	Pass	Pass	Pass	Pass	Pass	Pass	Pass	Pass	Pass	Pass	Pass	Pass	Pass	Pass	Pass	Pass	Pass	Pass	Fail	Pass	Pass	Pass	Pass	Pass	Pass	Pass	Pass	Pass	Pass	Fail	Pass	Pass	Pass	Pass	Pass	Pass	Pass	Pass	Pass	Pass	Pass	Fail	Pass	Fail
11	SH1-2L-10S-R	Pass	Fail	Fail	Fail	Pass	Fail	Pass	Fail	Fail	Fail	Pass	Pass	Pass	Pass	Fail	Fail	Fail	Fail	Pass	Fail	Fail	Fail	Pass	Fail	Fail	Fail	Fail	Fail	Fail	Pass	Fail	Fail	Fail	Fail	Fail	Pass	Fail	Fail	Fail	Fail	Fail	Fail	Fail	Fail	Fail	Fail	Fail	Fail
12	SH1-2P-10S-P	Pass	Pass	Pass	Pass	Fail	Pass	Pass	Pass	Pass	Pass	Pass	Pass	Pass	Pass	Pass	Pass	Pass	Fail	Pass	Pass	Pass	Pass	Fail	Pass	Pass	Pass	Pass	Pass	Pass	Pass	Pass	Pass	Pass	Fail	Pass	Pass	Pass	Pass	Pass	Pass	Pass	Pass	Pass	Pass	Pass	Fail	Fail	Fail
13	SH1-2P-10S-C	Pass	Pass	Pass	Pass	Pass	Pass	Pass	Pass	Pass	Pass	Pass	Pass	Pass	Pass	Pass	Pass	Fail	Pass	Pass	Pass	Pass	Pass	Fail	Pass	Pass	Pass	Pass	Pass	Pass	Pass	Pass	Pass	Pass	Fail	Pass	Pass	Pass	Pass	Pass	Pass	Pass	Pass	Pass	Pass	Pass	Fail	Fail	Fail
14	SH1-2P-10S-C+P	Pass	Pass	Pass	Pass	Pass	Pass	Pass	Pass	Pass	Pass	Pass	Pass	Pass	Pass	Pass	Pass	Pass	Pass	Pass	Pass	Pass	Pass	Fail	Pass	Pass	Fail	Pass	Pass	Pass	Pass	Pass	Pass	Pass	Fail	Pass	Pass	Pass	Pass	Pass	Pass	Fail	Pass	Pass	Pass	Pass	Pass	Fail	Pass
15	SH1-2P-10S-R	Fail	Fail	Fail	Fail	Fail	Fail	Fail	Pass	Fail	Pass	Pass	Pass	Fail	Fail	Pass	Pass	Fail	Fail	Fail	Fail	Pass	Pass	Fail	Pass	Fail	Fail	Fail	Fail	Fail	Fail	Fail	Fail	Fail	Fail	Pass	Fail	Pass	Pass	Pass	Fail	Fail	Fail	Fail	Fail	Fail	Fail	Fail	Fail
16	SH1-3L-10S-P	Pass	Pass	Pass	Pass	Fail	Pass	Pass	Pass	Pass	Pass	Pass	Pass	Pass	Pass	Pass	Pass	Pass	Fail	Fail	Pass	Pass	Pass	Fail	Pass	Pass	Fail	Fail	Pass	Pass	Pass	Pass	Pass	Pass	Fail	Pass	Pass	Pass	Pass	Pass	Pass	Pass	Pass	Pass	Pass	Pass	Fail	Fail	Fail
17	SH1-5L-10S-P	Fail	Fail	Fail	Fail	Fail	Fail	Fail	Pass	Fail	Fail	Pass	Pass	Fail	Pass	Fail	Fail	Fail	Fail	Fail	Fail	Fail	Fail	Fail	Fail	Fail	Fail	Fail	Fail	Fail	Fail	Fail	Fail	Fail	Fail	Fail	Fail	Pass	Fail	Fail	Pass	Fail	Fail	Fail	Fail	Fail	Fail	Fail	Fail
18	SH1-3L-10S-C+P	Pass	Fail	Fail	Fail	Fail	Pass	Fail	Fail	Fail	Pass	Pass	Pass	Fail	Pass	Pass	Pass	Pass	Fail	Pass	Fail	Fail	Fail	Fail	Fail	Fail	Fail	Fail	Fail	Pass	Fail	Fail	Fail	Fail	Fail	Fail	Fail	Fail	Fail	Fail	Fail	Pass	Fail	Fail	Fail	Fail	Fail	Fail	Fail
19	SH1-3L-10S-R	Pass	Pass	Pass	Pass	Fail	Pass	Pass	Pass	Pass	Pass	Pass	Pass	Pass	Pass	Pass	Pass	Pass	Pass	Fail	Pass	Pass	Pass	Fail	Pass	Pass	Pass	Fail	Pass	Pass	Pass	Pass	Pass	Pass	Fail	Pass	Pass	Pass	Pass	Pass	Pass	Pass	Pass	Pass	Pass	Pass	Fail	Fail	Fail
20	SH1-3P-10S-P	Pass	Pass	Pass	Pass	Fail	Pass	Pass	Pass	Pass	Pass	Pass	Pass	Pass	Pass	Pass	Pass	Pass	Pass	Pass	Pass	Pass	Pass	Pass	Pass	Pass	Pass	Pass	Pass	Pass	Pass	Pass	Pass	Pass	Fail	Pass	Pass	Pass	Pass	Pass	Pass	Pass	Pass	Pass	Pass	Pass	Fail	Fail	Fail
21	SH1-3P-10S-C	Pass	Pass	Pass	Pass	Fail	Pass	Pass	Pass	Pass	Pass	Pass	Pass	Pass	Pass	Pass	Pass	Pass	Pass	Pass	Pass	Pass	Pass	Fail	Pass	Pass	Pass	Fail	Pass	Pass	Pass	Pass	Pass	Pass	Fail	Pass	Pass	Pass	Pass	Pass	Pass	Pass	Pass	Pass	Pass	Pass	Fail	Fail	Fail
22	SH1-3P-10S-C+P	Pass	Pass	Pass	Pass	Pass	Pass	Pass	Pass	Pass	Pass	Pass	Pass	Pass	Pass	Pass	Pass	Pass	Pass	Pass	Pass	Pass	Pass	Fail	Pass	Pass	Fail	Pass	Pass	Pass	Pass	Pass	Pass	Pass	Fail	Pass	Pass	Pass	Pass	Pass	Pass	Pass	Pass	Pass	Pass	Pass	Fail	Fail	Fail
23	SH1-3P-10S-R	Pass	Pass	Pass	Pass	Pass	Pass	Pass	Pass	Pass	Pass	Pass	Pass	Pass	Pass	Pass	Pass	Pass	Pass	Pass	Pass	Pass	Pass	Pass	Pass	Pass	Pass	Pass	Pass	Pass	Pass	Pass	Pass	Pass	Fail	Pass	Pass	Pass	Pass	Pass	Pass	Pass	Pass	Pass	Pass	Pass	Fail	Fail	Fail
24	SH1-4L-10S-P	Pass	Pass	Pass	Fail	Fail	Pass	Pass	Pass	Pass	Pass	Pass	Pass	Pass	Pass	Pass	Pass	Pass	Fail	Fail	Pass	Pass	Pass	Fail	Pass	Pass	Pass	Fail	Pass	Pass	Pass	Pass	Pass	Fail	Fail	Pass	Pass	Pass	Pass	Pass	Pass	Fail	Pass	Pass	Pass	Pass	Fail	Fail	Fail
25	SH1-4L-10S-C	Fail	Fail	Fail	Fail	Fail	Fail	Fail	Fail	Fail	Fail	Fail	Fail	Fail	Fail	Fail	Fail	Fail	Fail	Fail	Fail	Fail	Fail	Fail	Fail	Fail	Fail	Fail	Fail	Fail	Fail	Fail	Fail	Fail	Fail	Fail	Fail	Fail	Fail	Fail	Pass	Fail	Fail	Fail	Fail	Fail	Fail	Fail	Fail
26	SH1-4L-10S-C+P	Pass	Fail	Fail	Fail	Fail	Fail	Fail	Fail	Pass	Pass	Pass	Pass	Fail	Pass	Fail	Fail	Fail	Fail	Fail	Fail	Fail	Fail	Fail	Fail	Fail	Fail	Fail	Fail	Fail	Fail	Fail	Fail	Fail	Fail	Fail	Fail	Fail	Fail	Fail	Fail	Fail	Fail	Fail	Fail	Fail	Fail	Fail	Fail
27	SH1-4L-10S-R	Pass	Fail	Fail	Fail	Fail	Fail	Fail	Pass	Fail	Fail	Pass	Fail	Pass	Pass	Fail	Pass	Pass	Fail	Pass	Fail	Fail	Fail	Fail	Fail	Fail	Fail	Fail	Fail	Fail	Fail	Fail	Fail	Fail	Fail	Fail	Fail	Fail	Fail	Fail	Fail	Fail	Fail	Fail	Fail	Fail	Fail	Fail	Fail
28	SH1-4L-10S-R2	Pass	Fail	Fail	Pass	Fail	Pass	Pass	Pass	Fail	Fail	Pass	Pass	Pass	Pass	Fail	Pass	Fail	Fail	Pass	Fail	Fail	Pass	Fail	Fail	Fail	Fail	Fail	Fail	Fail	Pass	Fail	Fail	Fail	Fail	Fail	Fail	Fail	Fail	Fail	Fail	Fail	Fail	Fail	Pass	Fail	Fail	Fail	Fail
29	SH1-5L-10S-P	Pass	Pass	Pass	Pass	Fail	Pass	Pass	Pass	Pass	Pass	Pass	Pass	Pass	Pass	Pass	Pass	Fail	Pass	Pass	Pass	Pass	Pass	Fail	Pass	Pass	Fail	Pass	Pass	Pass	Pass	Pass	Pass	Pass	Fail	Pass	Pass	Pass	Pass	Pass	Pass	Fail	Pass	Pass	Pass	Pass	Pass	Fail	Pass
30	SH1-5L-10S-C	Pass	Pass	Pass	Pass	Fail	Pass	Pass	Pass	Pass	Pass	Pass	Pass	Pass	Pass	Pass	Pass	Pass	Pass	Pass	Pass	Pass	Pass	Fail	Pass	Pass	Fail	Pass	Pass	Pass	Pass	Pass	Pass	Pass	Fail	Pass	Pass	Pass	Pass	Pass	Pass	Fail	Pass	Pass	Pass	Pass	Pass	Fail	Pass
31	SH1-5L-10S-C+P	Pass	Pass	Pass	Pass	Pass	Pass	Pass	Pass	Pass	Pass	Pass	Pass	Pass	Pass	Pass	Pass	Pass	Pass	Pass	Pass	Pass	Pass	Fail	Pass	Pass	Pass	Pass	Pass	Pass	Pass	Pass	Pass	Pass	Fail	Pass	Pass	Pass	Pass	Pass	Pass	Pass	Pass	Pass	Pass	Pass	Pass	Pass	Pass
32	SH1-5L-10S-R	Fail	Fail	Fail	Fail	Fail	Fail	Fail	Fail	Fail	Fail	Fail	Fail	Fail	Fail	Fail	Fail	Fail	Fail	Fail	Fail	Fail	Fail	Fail	Fail	Fail	Fail	Fail	Fail	Fail	Fail	Fail	Fail	Fail	Fail	Fail	Fail	Fail	Fail	Fail	Fail	Fail	Fail	Fail	Fail	Fail	Fail	Fail	Fail
33	SH1-5P-10S-P	Pass	Pass	Pass	Pass	Fail	Pass	Pass	Pass	Pass	Pass	Pass	Pass	Pass	Pass	Pass	Pass	Pass	Pass	Pass	Pass	Pass	Pass	Fail	Pass	Pass	Pass	Pass	Pass	Pass	Pass	Pass	Pass	Pass	Fail	Pass	Pass	Pass	Pass	Pass	Pass	Pass	Pass	Pass	Pass	Pass	Pass	Fail	Pass
34	SH1-5P-10S-C	Pass	Pass	Pass	Pass	Pass	Pass	Pass	Pass	Pass	Pass	Pass	Pass	Pass	Pass	Pass	Pass	Pass	Pass	Pass	Pass	Pass	Pass	Fail	Pass	Pass	Pass	Pass	Pass	Pass	Pass	Pass	Pass	Pass	Fail	Pass	Pass	Pass	Pass	Pass	Pass	Pass	Pass	Pass	Pass	Pass	Pass	Pass	Pass
35	SH1-5P-10S-C+P	Pass	Pass	Pass	Pass	Pass	Pass	Pass	Pass	Pass	Pass	Pass	Pass	Pass	Pass	Pass	Pass	Fail	Pass	Pass	Pass	Pass	Pass	Fail	Pass	Pass	Pass	Pass	Pass	Pass	Pass	Pass	Pass	Pass	Fail	Pass	Pass	Pass	Pass	Pass	Pass	Pass	Pass	Pass	Pass	Pass	Pass	Fail	Pass
36	SH1-5P-10S-R	Pass	Pass	Pass	Pass	Fail	Pass	Pass	Pass	Pass	Pass	Pass	Pass	Pass	Pass	Pass	Pass	Pass	Pass	Fail	Pass	Pass	Pass	Fail	Pass	Pass	Pass	Pass	Pass	Pass	Pass	Pass	Pass	Pass	Fail	Pass	Pass	Pass	Pass	Pass	Pass	Pass	Pass	Pass	Pass	Pass	Fail	Fail	Fail
37	SH1-6L-10S-P	Pass	Pass	Pass	Pass	Fail	Pass	Pass	Pass	Pass	Pass	Pass	Pass	Pass	Pass	Pass	Pass	Pass	Pass	Pass	Pass	Pass	Pass	Fail	Pass	Pass	Pass	Pass	Pass	Pass	Pass	Pass	Pass	Pass	Fail	Pass	Pass	Pass	Pass	Pass	Pass	Pass	Pass	Pass	Pass	Pass	Pass	Fail	Pass
38	SH1-6L-10S-C	Pass	Pass	Pass	Pass	Fail	Pass	Pass	Pass	Pass	Pass	Pass	Pass	Pass	Pass	Pass	Pass	Pass	Pass	Pass	Pass	Pass	Pass	Pass	Pass	Pass	Pass	Pass	Pass	Pass	Pass	Pass	Pass	Pass	Fail	Pass	Pass	Pass	Pass	Pass	Pass	Pass	Pass	Pass	Pass	Pass	Pass	Pass	Pass
39	SH1-6L-10S-R	Pass	Pass	Pass	Pass	Fail	Pass	Pass	Fail	Pass	Pass	Pass	Pass	Pass	Pass	Pass	Pass	Pass	Pass	Pass	Pass	Pass	Pass	Pass	Pass	Pass	Pass	Fail	Pass	Pass	Pass	Pass	Pass	Pass	Fail	Pass	Pass	Pass	Pass	Pass	Pass	Pass	Pass	Pass	Pass	Pass	Fail	Pass	Fail
40	SH1-6P-10S-P	Pass	Pass	Pass	Pass	Fail	Pass	Pass	Pass	Pass	Pass	Pass	Pass	Pass	Pass	Pass	Pass	Pass	Pass	Pass	Pass	Pass	Pass	Pass	Pass	Pass	Pass	Pass	Pass	Pass	Pass	Pass	Pass	Pass	Fail	Pass	Pass	Pass	Pass	Pass	Pass	Pass	Pass	Pass	Pass	Pass	Fail	Fail	Fail
41	SH1-6P-10S-C	Pass	Pass	Pass	Pass	Fail	Pass	Pass	Pass	Pass	Pass	Pass	Pass	Pass	Pass	Pass	Pass	Pass	Fail	Fail	Pass	Pass	Pass	Fail	Pass	Pass	Fail	Pass	Pass	Pass	Pass	Pass	Pass	Pass	Fail	Pass	Pass	Pass	Pass	Pass	Pass	Pass	Pass	Pass	Pass	Pass	Fail	Fail	Fail
42	SH1-6P-10S-C+P	Pass	Pass	Pass	Pass	Pass	Pass	Pass	Pass	Pass	Pass	Pass	Pass	Pass	Pass	Pass	Pass	Pass	Pass	Pass	Pass	Pass	Pass	Fail	Pass	Pass	Pass	Pass	Pass	Pass	Pass	Fail	Pass	Pass	Fail	Pass	Pass	Pass	Pass	Pass	Pass	Pass	Pass	Pass	Pass	Pass	Fail	Fail	Fail
43	SH1-6P-10S-R	Pass	Pass	Pass	Pass	Fail	Pass	Pass	Pass	Pass	Pass	Pass	Pass	Pass	Pass	Pass	Pass	Pass	Fail	Fail	Pass	Pass	Pass	Pass	Pass	Pass	Pass	Pass	Pass	Pass	Pass	Pass	Pass	Pass	Fail	Pass	Pass	Pass	Pass	Pass	Pass	Pass	Pass	Pass	Pass	Pass	Fail	Fail	Fail
44	SH1-1L-1S-P1	Pass	Fail	Fail	Pass	Fail	Pass	Fail	Fail	Fail	Fail	Pass	Pass	Fail	Pass	Fail	Pass	Pass	Fail	Pass	Fail	Pass	Fail	Fail	Fail	Fail	Fail	Fail	Fail	Fail	Fail	Fail	Fail	Fail	Fail	Fail	Fail	Pass	Fail	Fail	Fail	Pass	Fail	Fail	Fail	Fail	Fail	Fail	Fail
45	SH1-1L-1S-P2	Pass	Fail	Fail	Pass	Pass	Fail	Fail	Fail	Fail	Pass	Pass	Pass	Fail	Pass	Pass	Pass	Fail	Fail	Pass	Fail	Fail	Fail	Fail	Fail	Fail	Fail	Fail	Fail	Fail	Fail	Fail	Fail	Fail	Fail	Fail	Fail	Fail	Fail	Fail	Fail	Fail	Fail	Fail	Fail	Fail	Fail	Fail	Fail
46	SH1-1L-1S-P3	Fail	Pass	Fail	Pass	Fail	Pass	Fail	Pass	Fail	Pass	Pass	Pass	Fail	Pass	Pass	Fail	Fail	Fail	Pass	Fail	Fail	Fail	Fail	Fail	Fail	Fail	Fail	Fail	Fail	Pass	Fail	Fail	Fail	Fail	Fail	Pass	Fail	Fail	Fail	Fail	Fail	Fail	Fail	Fail	Fail	Fail	Fail	Fail
47	SH1-1L-1S-P4	Pass	Pass	Pass	Pass	Pass	Pass	Pass	Pass	Pass	Pass	Pass	Pass	Pass	Pass	Pass	Pass	Pass	Pass	Pass	Pass	Pass	Pass	Fail	Pass	Pass	Pass	Pass	Pass	Pass	Pass	Pass	Pass	Pass	Fail	Pass	Pass	Pass	Pass	Pass	Pass	Pass	Pass	Pass	Pass	Pass	Fail	Fail	Pass
48	SH1-1L-1S-C1	Pass	Fail	Fail	Fail	Pass	Fail	Fail	Fail	Fail	Pass	Pass	Pass	Fail	Pass	Fail	Fail	Pass	Fail	Pass	Fail	Fail	Fail	Fail	Fail	Fail	Fail	Pass	Fail	Fail	Fail	Fail	Fail	Fail	Fail	Fail	Fail	Fail	Fail	Fail	Fail	Fail	Fail	Fail	Fail	Fail	Fail	Fail	Fail
49	SH1-1L-1S-C2	Pass	Pass	Pass	Pass	Pass	Pass	Pass	Pass	Pass	Pass	Pass	Pass	Pass	Pass	Pass	Pass	Fail	Pass	Pass	Pass	Pass	Pass	Fail	Pass	Pass	Fail	Fail	Pass	Pass	Pass	Pass	Pass	Pass	Fail	Pass	Pass	Pass	Pass	Pass	Pass	Pass	Pass	Pass	Pass	Pass	Pass	Fail	Pass
50	SH1-1L-1S-C3	Pass	Fail	Fail	Pass	Fail	Fail	Fail	Pass	Pass	Fail	Pass	Fail	Fail	Pass	Fail	Fail	Pass	Fail	Fail	Pass	Pass	Pass	Fail	Fail	Fail	Fail	Fail	Fail	Fail	Pass	Fail	Fail	Fail	Fail	Fail	Fail	Fail	Fail	Fail	Pass	Pass	Fail	Pass	Fail	Fail	Fail	Fail	Fail
51	SH1-1L-1S-C4	Fail	Fail	Fail	Fail	Fail	Pass	Fail	Fail	Pass	Fail	Pass	Pass	Fail	Pass	Fail	Pass	Fail	Fail	Pass	Fail	Fail	Fail	Fail	Fail	Fail	Fail	Pass	Fail	Fail	Pass	Fail	Fail	Fail	Fail	Fail	Fail	Fail	Fail	Fail	Fail	Pass	Fail	Fail	Fail	Fail	Fail	Fail	Fail
52	SH1-1L-1S-C5	Pass	Fail	Fail	Fail	Pass	Pass	Fail	Pass	Fail	Fail	Pass	Pass	Pass	Pass	Fail	Pass	Fail	Fail	Pass	Fail	Fail	Fail	Fail	Fail	Fail	Fail	Fail	Pass	Fail	Fail	Fail	Fail	Fail	Fail	Fail	Pass	Fail	Fail	Pass	Fail	Pass	Fail	Fail	Fail	Fail	Fail	Pass	Fail
53	SH1-2L-1S-P1	Pass	Pass	Pass	Pass	Fail	Pass	Pass	Pass	Pass	Pass	Pass	Pass	Pass	Pass	Pass	Pass	Pass	Pass	Pass	Pass	Pass	Pass	Pass	Pass	Pass	Fail	Fail	Pass	Pass	Pass	Pass	Pass	Pass	Fail	Pass	Pass	Pass	Pass	Pass	Pass	Pass	Pass	Pass	Pass	Pass	Fail	Pass	Fail
54	SH1-2L-1S-P2	Pass	Fail	Fail	Fail	Fail	Pass	Fail	Fail	Fail	Fail	Pass	Fail	Fail	Pass	Fail	Pass	Fail	Fail	Fail	Fail	Fail	Fail	Fail	Fail	Fail	Pass	Pass	Fail	Fail	Fail	Fail	Fail	Fail	Fail	Fail	Fail	Fail	Fail	Fail	Fail	Fail	Fail	Fail	Fail	Fail	Fail	Fail	Fail
55	SH1-2L-1S-P3	Fail	Fail	Fail	Fail	Fail	Pass	Fail	Fail	Fail	Fail	Pass	Pass	Fail	Pass	Fail	Pass	Fail	Fail	Fail	Fail	Fail	Fail	Fail	Fail	Fail	Fail	Fail	Fail	Fail	Fail	Fail	Fail	Fail	Fail	Fail	Fail	Fail	Fail	Fail	Fail	Fail	Fail	Fail	Pass	Fail	Fail	Fail	Fail
56	SH1-2L-1S-P4	Fail	Fail	Fail	Pass	Fail	Fail	Fail	Pass	Pass	Pass	Pass	Pass	Pass	Pass	Pass	Pass	Pass	Pass	Pass	Fail	Fail	Fail	Fail	Pass	Pass	Fail	Pass	Pass	Pass	Pass	Pass	Fail	Fail	Fail	Fail	Pass	Pass	Fail	Fail	Fail	Fail	Fail	Fail	Fail	Fail	Fail	Fail	Fail
57	SH1-2L-1S-P5	Pass	Fail	Pass	Pass	Fail	Pass	Pass	Pass	Pass	Pass	Pass	Pass	Pass	Pass	Pass	Pass	Pass	Pass	Pass	Pass	Pass	Pass	Fail	Pass	Pass	Fail	Pass	Pass	Pass	Pass	Pass	Pass	Pass	Fail	Pass	Pass	Pass	Pass	Pass	Pass	Fail	Pass	Pass	Fail	Pass	Fail	Fail	Fail
58	SH1-2L-1S-P6	Fail	Fail	Fail	Fail	Fail	Fail	Fail	Pass	Fail	Pass	Pass	Pass	Fail	Pass	Fail	Fail	Fail	Fail	Fail	Fail	Fail	Fail	Pass	Fail	Fail	Fail	Fail	Fail	Fail	Pass	Fail	Fail	Fail	Fail	Fail	Pass	Fail	Fail	Pass	Fail	Pass	Fail	Fail	Pass	Fail	Fail	Fail	Fail
59	SH1-2L-1S-C1	Fail	Pass	Pass	Pass	Pass	Pass	Pass	Pass	Pass	Pass	Pass	Pass	Pass	Pass	Pass	Pass	Pass	Pass	Pass	Pass	Pass	Pass	Fail	Pass	Pass	Fail	Fail	Pass	Pass	Pass	Pass	Pass	Pass	Fail	Pass	Pass	Pass	Pass	Pass	Pass	Fail	Pass	Pass	Pass	Pass	Pass	Fail	Pass
60	SH1-2L-1S-C2	Fail	Pass	Pass	Pass	Fail	Pass	Pass	Fail	Pass	Pass	Pass	Pass	Fail	Pass	Pass	Pass	Pass	Fail	Pass	Pass	Pass	Pass	Fail	Pass	Pass	Fail	Fail	Pass	Fail	Pass	Pass	Pass	Fail	Fail	Pass	Fail	Pass	Pass	Pass	Pass	Fail	Fail	Pass	Pass	Pass	Fail	Fail	Fail
61	SH1-2L-1S-C3	Fail	Pass	Pass	Pass	Pass	Pass	Pass	Pass	Pass	Pass	Pass	Pass	Pass	Pass	Pass	Pass	Pass	Fail	Pass	Pass	Pass	Pass	Fail	Pass	Pass	Fail	Fail	Pass	Pass	Pass	Pass	Pass	Pass	Fail	Pass	Pass	Pass	Pass	Pass	Pass	Pass	Pass	Pass	Pass	Pass	Fail	Fail	Fail
62	SH1-2L-1S-C4	Pass	Pass	Pass	Pass	Pass	Pass	Pass	Pass	Pass	Pass	Pass	Pass	Pass	Pass	Pass	Pass	Pass	Pass	Pass	Pass	Pass	Pass	Fail	Pass	Pass	Pass	Fail	Pass	Pass	Pass	Pass	Pass	Pass	Fail	Pass	Pass	Pass	Pass	Pass	Pass	Pass	Pass	Pass	Pass	Pass	Pass	Pass	Fail
63	SH1-2L-1S-C5	Fail	Pass	Pass	Pass	Fail	Pass	Pass	Pass	Pass	Pass	Pass	Pass	Pass	Pass	Pass	Pass	Pass	Pass	Fail	Pass	Pass	Pass	Fail	Pass	Pass	Fail	Pass	Pass	Pass	Pass	Pass	Pass	Pass	Fail	Pass	Pass	Pass	Pass	Pass	Pass	Fail	Pass	Pass	Pass	Pass	Fail	Fail	Fail
64	SH1-1L-10S-C	Pass	Pass	Pass	Pass	Fail	Pass	Pass	Pass	Pass	Pass	Pass	Pass	Pass	Pass	Pass	Pass	Pass	Pass	Pass	Pass	Pass	Pass	Fail	Pass	Pass	Pass	Pass	Pass	Pass	Pass	Pass	Pass	Pass	Fail	Pass	Pass	Pass	Pass	Pass	Pass	Pass	Pass	Pass	Pass	Pass	Pass	Pass	Pass
65	SH1-1P-10S-C+P	Pass	Fail	Fail	Pass	Pass	Pass	Pass	Fail	Pass	Pass	Pass	Pass	Pass	Pass	Pass	Pass	Pass	Fail	Pass	Pass	Pass	Pass	Fail	Pass	Pass	Fail	Fail	Fail	Pass	Pass	Fail	Fail	Fail	Fail	Pass	Pass	Pass	Fail	Pass	Pass	Fail	Pass	Fail	Pass	Pass	Fail	Fail	Fail
66	SH1-2L-10S-R	Pass	Fail	Fail	Fail	Pass	Fail	Pass	Fail	Fail	Fail	Pass	Pass	Pass	Pass	Fail	Fail	Fail	Fail	Pass	Fail	Fail	Fail	Pass	Fail	Fail	Fail	Fail	Fail	Fail	Pass	Fail	Fail	Fail	Fail	Fail	Pass	Fail	Fail	Fail	Fail	Pass	Fail	Fail	Fail	Fail	Fail	Fail	Fail
67	SH1-2P-10S-C+P	Pass	Pass	Pass	Pass	Pass	Pass	Pass	Pass	Pass	Pass	Pass	Pass	Pass	Pass	Pass	Pass	Pass	Pass	Pass	Pass	Pass	Pass	Fail	Pass	Pass	Fail	Fail	Pass	Pass	Pass	Pass	Pass	Pass	Fail	Pass	Pass	Pass	Pass	Pass	Pass	Fail	Pass	Pass	Pass	Pass	Fail	Fail	Pass
68	SH1-3L-10S-R	Pass	Pass	Pass	Pass	Fail	Pass	Pass	Pass	Pass	Pass	Pass	Pass	Pass	Pass	Pass	Pass	Pass	Pass	Fail	Pass	Pass	Pass	Fail	Pass	Pass	Pass	Fail	Pass	Pass	Pass	Pass	Pass	Pass	Fail	Pass	Pass	Pass	Pass	Pass	Pass	Pass	Pass	Pass	Pass	Pass	Fail	Fail	Fail
69	SH1-3P-10S-C	Pass	Pass	Pass	Pass	Fail	Pass	Pass	Pass	Pass	Pass	Pass	Pass	Pass	Pass	Pass	Pass	Pass	Fail	Pass	Pass	Pass	Pass	Fail	Pass	Pass	Pass	Fail	Pass	Pass	Pass	Pass	Pass	Pass	Fail	Pass	Pass	Pass	Pass	Pass	Pass	Pass	Pass	Pass	Pass	Pass	Fail	Pass	Fail
70	SH1-4L-10S-P	Pass	Pass	Pass	Fail	Fail	Pass	Pass	Pass	Pass	Pass	Pass	Pass	Pass	Pass	Pass	Pass	Pass	Fail	Fail	Pass	Pass	Pass	Fail	Pass	Pass	Fail	Fail	Pass	Pass	Pass	Pass	Pass	Fail	Fail	Pass	Pass	Pass	Pass	Pass	Pass	Pass	Pass	Pass	Pass	Pass	Fail	Fail	Fail
71	SH1-4L-10S-R	Pass	Fail	Fail	Fail	Fail	Fail	Fail	Pass	Fail	Fail	Pass	Fail	Fail	Pass	Fail	Pass	Fail	Fail	Pass	Fail	Fail	Fail	Fail	Fail	Fail	Fail	Fail	Pass	Fail	Fail	Fail	Fail	Fail	Fail	Fail	Fail	Fail	Fail	Fail	Fail	Fail	Fail	Fail	Fail	Fail	Fail	Fail	Fail
72	SH1-5L-10S-C+P	Pass	Pass	Pass	Pass	Fail	Pass	Pass	Pass	Pass	Pass	Pass	Pass	Pass	Pass	Pass	Pass	Pass	Pass	Fail	Pass	Pass	Pass	Fail	Pass	Pass	Pass	Pass	Pass	Pass	Pass	Pass	Pass	Pass	Fail	Pass	Pass	Pass	Pass	Pass	Pass	Pass	Pass	Pass	Pass	Pass	Pass	Pass	Pass
73	SH1-5P-10S-R	Pass	Pass	Pass	Pass	Fail	Pass	Pass	Pass	Pass	Pass	Pass	Pass	Pass	Pass	Pass	Pass	Pass	Pass	Fail	Pass	Pass	Pass	Fail	Pass	Pass	Pass	Pass	Pass	Pass	Pass	Pass	Pass	Pass	Fail	Pass	Pass	Pass	Pass	Pass	Pass	Pass	Pass	Pass	Pass	Pass	Fail	Fail	Fail
74	SH1-6L-10S-P	Pass	Pass	Pass	Pass	Fail	Pass	Pass	Pass	Pass	Pass	Pass	Pass	Pass	Pass	Pass	Pass	Pass	Pass	Pass	Pass	Pass	Pass	Fail	Pass	Pass	Pass	Pass	Pass	Pass	Pass	Pass	Pass	Pass	Fail	Pass	Pass	Pass	Pass	Pass	Pass	Pass	Pass	Pass	Pass	Pass	Pass	Fail	Pass
75	SH1-6P-10S-C	Pass	Pass	Pass	Pass	Fail	Pass	Pass	Pass	Pass	Pass	Pass	Pass	Pass	Pass	Pass	Pass	Pass	Pass	Fail	Pass	Pass	Pass	Fail	Pass	Pass	Fail	Pass	Pass	Pass	Pass	Pass	Pass	Pass	Fail	Pass	Pass	Pass	Pass	Pass	Pass	Pass	Pass	Pass	Pass	Pass	Fail	Fail	Fail
76	SH1-1L-1S-P1	Pass	Fail	Fail	Pass	Fail	Pass	Fail	Fail	Fail	Fail	Pass	Pass	Fail	Pass	Fail	Pass	Pass	Fail	Fail	Fail	Pass	Fail	Fail	Fail	Fail	Fail	Fail	Fail	Fail	Fail	Fail	Fail	Fail	Fail	Fail	Fail	Pass	Fail	Fail	Fail	Pass	Fail	Fail	Fail	Fail	Fail	Fail	Fail
77	SH1-1L-1S-C1	Pass	Fail	Fail	Fail	Pass	Fail	Fail	Fail	Fail	Pass	Pass	Pass	Fail	Pass	Fail	Fail	Pass	Fail	Pass	Fail	Fail	Fail	Fail	Fail	Fail	Fail	Fail	Fail	Fail	Fail	Fail	Fail	Fail	Fail	Fail	Fail	Fail	Fail	Fail	Fail	Fail	Fail	Fail	Fail	Fail	Fail	Fail	Fail
78	SH1-2L-1S-P4	Fail	Fail	Fail	Pass	Fail	Fail	Fail	Pass	Pass	Pass	Pass	Pass	Pass	Pass	Pass	Pass	Pass	Pass	Pass	Fail	Fail	Fail	Fail	Pass	Pass	Fail	Fail	Pass	Pass	Pass	Pass	Fail	Fail	Fail	Fail	Pass	Pass	Fail	Fail	Fail	Fail	Fail	Fail	Fail	Fail	Fail	Fail	Fail
79	SH1-2L-1S-C2	Fail	Pass	Pass	Pass	Fail	Pass	Pass	Fail	Pass	Pass	Pass	Pass	Fail	Pass	Pass	Pass	Pass	Fail	Pass	Pass	Pass	Pass	Fail	Pass	Pass	Fail	Fail	Pass	Pass	Pass	Pass	Pass	Fail	Fail	Pass	Fail	Pass	Pass	Pass	Pass	Fail	Fail	Pass	Pass	Pass	Fail	Fail	Fail
80	SH1-2L-1S-C3	Fail	Pass	Pass	Pass	Pass	Pass	Pass	Pass	Pass	Pass	Pass	Pass	Pass	Pass	Pass	Pass	Pass	Fail	Pass	Pass	Pass	Pass	Fail	Pass	Pass	Fail	Fail	Pass	Pass	Pass	Pass	Pass	Pass	Fail	Pass	Pass	Pass	Pass	Pass	Pass	Pass	Pass	Pass	Pass	Pass	Fail	Fail	Fail
81	SH1-2L-1S-C4	Pass	Pass	Pass	Pass	Fail	Pass	Pass	Pass	Pass	Pass	Pass	Pass	Pass	Pass	Pass	Pass	Pass	Pass	Pass	Pass	Pass	Pass	Fail	Pass	Pass	Pass	Fail	Pass	Pass	Pass	Pass	Pass	Pass	Fail	Pass	Pass	Pass	Pass	Pass	Pass	Pass	Pass	Pass	Pass	Pass	Pass	Pass	Pass
82	SH1-2L-1S-C5	Fail	Pass	Pass	Pass	Fail	Pass	Pass	Pass	Pass	Pass	Pass	Pass	Pass	Pass	Pass	Pass	Pass	Fail	Fail	Pass	Pass	Pass	Fail	Pass	Pass	Fail	Pass	Pass	Pass	Pass	Pass	Pass	Pass	Fail	Pass	Pass	Pass	Pass	Pass	Pass	Fail	Pass	Pass	Pass	Pass	Fail	Fail	Pass
83	SH1-4L-1H-P-5	Fail	Fail	Fail	Fail	Fail	Fail	Fail	Fail	Fail	Fail	Fail	Fail	Fail	Fail	Fail	Fail	Fail	Fail	Fail	Fail	Fail	Fail	Fail	Fail	Fail	Fail	Fail	Fail	Fail	Fail	Fail	Fail	Fail	Fail	Fail	Fail	Fail	Fail	Fail	Fail	Fail	Fail	Fail	Fail	Fail	Fail	Fail	Fail
84	SH1-4P-1H-C-4	Fail	Fail	Fail	Fail	Fail	Fail	Fail	Fail	Fail	Fail	Fail	Fail	Fail	Fail	Fail	Fail	Fail	Fail	Fail	Fail	Fail	Fail	Fail	Fail	Fail	Fail	Fail	Fail	Fail	Fail	Fail	Fail	Fail	Fail	Fail	Fail	Fail	Fail	Fail	Fail	Fail	Fail	Fail	Fail	Fail	Fail	Fail	Fail
85	SH1-4P-10H-C	Fail	Fail	Fail	Fail	Fail	Fail	Fail	Fail	Fail	Fail	Fail	Fail	Fail	Fail	Fail	Fail	Fail	Fail	Fail	Fail	Fail	Fail	Fail	Fail	Fail	Fail	Fail	Fail	Fail	Fail	Fail	Fail	Fail	Fail	Fail	Fail	Fail	Fail	Fail	Fail	Fail	Fail	Fail	Fail	Fail	Fail	Fail	Fail
86	SH1-3L-1H-C-5	Fail	Fail	Fail	Fail	Fail	Fail	Fail	Fail	Fail	Fail	Fail	Fail	Fail	Fail	Fail	Fail	Fail	Fail	Fail	Fail	Fail	Fail	Fail	Fail	Fail	Fail	Fail	Fail	Fail	Fail	Fail	Fail	Fail	Fail	Fail	Fail	Fail	Fail	Fail	Fail	Fail	Fail	Fail	Fail	Fail	Fail	Fail	Fail
87	SH1-3L-10H-P	Fail	Fail	Fail	Fail	Fail	Fail	Fail	Fail	Fail	Fail	Fail	Fail	Fail	Fail	Fail	Fail	Fail	Fail	Fail	Fail	Fail	Fail	Fail	Fail	Fail	Fail	Fail	Fail	Fail	Fail	Fail	Fail	Fail	Fail	Fail	Fail	Fail	Fail	Fail	Fail	Fail	Fail	Fail	Fail	Fail	Fail	Fail	Fail
88	SH1-3P-1H-P-5	Fail	Fail	Fail	Fail	Fail	Fail	Fail	Fail	Fail	Fail	Fail	Fail	Fail	Fail	Fail	Fail	Fail	Fail	Fail	Fail	Fail	Fail	Fail	Fail	Fail	Fail	Fail	Fail	Fail	Fail	Fail	Fail	Fail	Fail	Fail	Fail	Fail	Fail	Fail	Fail	Fail	Fail	Fail	Fail	Fail	Fail	Fail	Fail
89	Std1	Pass	Pass	Pass	Pass	Pass	Pass	Pass	Pass	Pass	Fail	Fail	Pass	Fail	Pass	Fail	Pass	Pass	Fail	Fail	Pass	Pass	Fail	Fail	Pass	Fail	Pass	Pass	Pass	Fail	Fail	Pass	Pass	Pass	Fail	Fail	Fail	Fail	Fail	Pass	Fail	Fail	Pass	Pass	Fail	Pass	Fail	Fail	Fail
90	Std2	Pass	Pass	Pass	Fail	Fail	Fail	Fail	Pass	Pass	Pass	Pass	Pass	Fail	Fail	Pass	Pass	Pass	Fail	Fail	Pass	Pass	Pass	Fail	Pass	Pass	Pass	Pass	Pass	Pass	Pass	Fail	Pass	Pass	Fail	Fail	Fail	Pass	Pass	Pass	Pass	Pass	Pass	Fail	Fail	Pass	Fail	Pass	Fail
91	Std3	Pass	Fail	Pass	Fail	Fail	Pass	Pass	Pass	Fail	Pass	Pass	Pass	Pass	Pass	Pass	Pass	Pass	Fail	Fail	Pass	Pass	Pass	Fail	Pass	Pass	Pass	Pass	Pass	Pass	Pass	Fail	Fail	Pass	Fail	Fail	Fail	Pass	Pass	Fail	Pass	Pass	Pass	Fail	Fail	Fail	Fail	Pass	Fail
92	Std4	Pass	Pass	Pass	Fail	Fail	Pass	Pass	Pass	Pass	Fail	Fail	Pass	Pass	Pass	Pass	Pass	Pass	Fail	Pass	Pass	Pass	Pass	Fail	Pass	Pass	Pass	Pass	Pass	Pass	Pass	Pass	Fail	Pass	Fail	Fail	Fail	Pass	Pass	Fail	Pass	Pass	Fail	Pass	Fail	Fail	Fail	Pass	Fail
93	Std5	Pass	Pass	Pass	Pass	Fail	Pass	Pass	Pass	Fail	Pass	Pass	Pass	Pass	Pass	Pass	Pass	Pass	Fail	Pass	Pass	Pass	Pass	Fail	Pass	Pass	Fail	Pass	Pass	Fail	Pass	Pass	Pass	Pass	Fail	Fail	Fail	Pass	Pass	Pass	Fail	Pass	Fail	Pass	Fail	Fail	Fail	Fail	Fail
94	Std6	Pass	Pass	Pass	Pass	Pass	Pass	Fail	Pass	Fail	Fail	Fail	Pass	Pass	Pass	Pass	Pass	Pass	Fail	Pass	Pass	Pass	Pass	Fail	Pass	Fail	Pass	Fail	Fail	Pass	Pass	Fail	Fail	Fail	Fail	Fail	Fail	Pass	Fail	Pass	Pass	Pass	Pass	Fail	Fail	Pass	Fail	Fail	Fail
95	Pre-H2O	Pass	Pass	Pass	Pass	Pass	Pass	Pass	Pass	Pass	Pass	Pass	Pass	Fail	Pass	Pass	Pass	Fail	Fail	Pass	Pass	Pass	Pass	Pass	Pass	Pass	Pass	Fail	Pass	Pass	Pass	Fail	Pass	Fail	Pass	Pass	Pass	Pass	Pass	Fail	Pass	Pass	Pass	Pass	Fail	Pass	Fail	Fail	Fail
96	H2O	Fail	Fail	Fail	Fail	Fail	Fail	Fail	Fail	Fail	Fail	Fail	Fail	Fail	Fail	Fail	Fail	Fail	Fail	Fail	Fail	Fail	Fail	Fail	Fail	Fail	Fail	Fail	Fail	Fail	Fail	Fail	Fail	Fail	Fail	Fail	Fail	Fail	Fail	Fail	Fail	Fail	Fail	Fail	Fail	Fail	Fail	Fail	Fail
Calibrated rConcentration
		01	02	03	04	05	06	07	08	09	10	11	12	13	14	15	16	17	18	19	20	21	22	23	24	25	26	27	28	29	30	31	32	33	34	35	36	37	38	39	40	41	42	43	44	45	46	47	48
		Vim	IL1rap	Acta2	Syp	Serpinh1	Ctgf	FGF1	TIMP2	Tnf	Mmp3	Serpine1	Npy	Rara	Spp1	Cd38	Plat	Csrp2	Clcn3	C-myb	Col1a1	CD48	Col4a1	Csf2	COL4A2	Col5a1	Col14a1	JAK2	LAMA2	ICAM1	MMP14	MMP2	MMP8	CCL3	MMP1	MMP13	NOS2	Fap	Reln	Kitlg	Cxcl12	Smad4	SOX17	Egf	BMP6	Tgfa	Adamts13	Acvrl1	Bambi
01	SH1-1L-10S-C	94.8461	5834.2534	3411.0915	54928.3524	25.1559	6088.4274	2533.4586	1728.9185	42089.1017	27177.6080	7062.2092	5906.2529	126671.6392	3199.2632	3564.1350	7605.1120	7.5186	-1.0000	2256.3074	3080.4058	4544.7998	3403.4466	-1.0000	1393.8773	9871.5136	1957.4190	71.4127	11379.5411	12237.5480	3557.0108	1443.0836	17133.1079	206.2650	-1.0000	-1.0000	-1.0000	5279.3275	6883.4343	8865.4270	3343.1037	429.1062	11350.6159	10222.9876	-1.0000	3172.8608	-1.0000	101603.1943	-1.0000
02	SH1-1L-10S-P+C	1.1637	-1.0000	-1.0000	314.3678	95.4385	7.4213	-1.0000	0.4518	7.0715	72.8102	2806.6678	157.9997	-1.0000	85.4664	7.6581	-1.0000	-1.0000	-1.0000	63.4810	-1.0000	-1.0000	-1.0000	-1.0000	-1.0000	1.0885	10.1082	0.4386	-1.0000	7.7220	5.1662	-1.0000	0.6600	-1.0000	-1.0000	-1.0000	-1.0000	2.5844	51.6173	-1.0000	11.1551	0.3561	-1.0000	-1.0000	-1.0000	0.0079	-1.0000	-1.0000	-1.0000
03	SH1-1P-10S-P	61.8108	22123.7285	2060.7450	29971.9416	4915.3651	2929.8883	1434.0215	1129.1659	34361.7288	19588.9672	5645.9761	3476.1402	45677.4657	2270.7251	2310.5863	3623.3043	15.6825	-1.0000	234.5325	1314.4841	3540.8773	1361.5945	-1.0000	701.3433	6435.7711	752.5038	78.8290	4596.1982	6417.7894	1829.7888	3759.8871	9788.2789	780.9692	-1.0000	-1.0000	-1.0000	2343.0798	3630.6098	5248.2022	1222.5454	161.1726	6599.9597	7985.9212	-1.0000	1206.7655	-1.0000	-1.0000	-1.0000
04	SH1-1P-10S-C+P	2.1238	-1.0000	1.2609	3.1354	88.4150	25.7665	0.4501	0.1502	28.7462	379.5732	1235.7529	100.3055	-1.0000	68.9357	0.4176	65.4556	0.0558	-1.0000	206.9201	1.5129	0.6952	0.8416	-1.0000	7.5030	2.0835	0.8457	0.5797	0.7437	2.1274	0.0550	-1.0000	1.8000	-1.0000	-1.0000	-1.0000	-1.0000	0.2804	0.2353	0.2791	0.4257	-1.0000	0.5658	0.0720	-1.0000	0.0475	-1.0000	394.1754	-1.0000
05	SH1-1P-10S-C	109.8220	175.9883	491.3722	1223.7472	79.2045	421.2144	492.8909	140.4214	6912.3779	3194.4324	1662.2611	1079.8299	132.5046	501.9790	293.7598	1212.8825	5.0669	-1.0000	24.4917	305.2354	723.2421	1546.4429	-1.0000	460.5513	983.4416	123.4777	42.2176	1230.6735	201.3792	185.6784	131.1213	2740.6875	179.4439	-1.0000	-1.0000	-1.0000	322.1434	945.7647	272.1025	192.8119	36.5821	715.6404	585.3778	-1.0000	171.6290	-1.0000	-1.0000	-1.0000
06	SH1-1P-10S-C+P	293.7034	10521.0129	2483.2511	26109.1407	164.0792	2855.8923	1362.7545	892.4495	23349.6042	19139.7661	4405.3091	3359.9083	41335.5862	2182.9324	2136.6605	4483.9193	70.7603	-1.0000	1160.5442	1026.3721	3021.9193	3089.9346	-1.0000	1440.9738	8608.6530	400.2367	63.9694	4741.8863	7438.4833	2955.9621	2351.8894	8830.0546	548.6543	-1.0000	-1.0000	-1.0000	1836.1243	3116.3972	5145.3318	963.0057	189.5155	6400.5118	5732.6901	-1.0000	1359.8947	-1.0000	-1.0000	-1.0000
07	SH1-1P-10S-R	181.6743	28620.4324	2408.3106	29201.6577	236.6277	3823.3534	2024.8463	1327.2148	33565.3932	19629.5668	7951.3124	3477.5467	84227.7471	2598.5161	2866.4568	4895.4308	166.0395	-1.0000	7222.5116	1611.3238	3320.2842	5047.6532	-1.0000	1841.2975	10029.7457	431.0736	258.5672	6066.8304	13524.9826	5184.7758	3084.1527	11203.0511	1401.7842	-1.0000	-1.0000	-1.0000	3733.1725	4989.8940	7524.4663	1559.5741	384.7798	8112.9740	6362.5633	-1.0000	2234.5207	-1.0000	19317.7133	-1.0000
08	SH1-2L-10S-P	0.0587	-1.0000	-1.0000	-1.0000	23.5491	5.5893	-1.0000	0.5852	3.5290	30.1635	5572.7831	1109.4341	-1.0000	78.3887	120.8940	-1.0000	5.0241	-1.0000	77.3170	4.8387	0.5488	-1.0000	-1.0000	0.8470	0.1206	4.5897	0.1556	-1.0000	-1.0000	0.0077	-1.0000	-1.0000	-1.0000	-1.0000	-1.0000	-1.0000	-1.0000	-1.0000	-1.0000	0.1247	0.2415	0.1785	-1.0000	-1.0000	-1.0000	-1.0000	-1.0000	-1.0000
09	SH1-2L-10S-C	0.9645	-1.0000	-1.0000	-1.0000	111.5598	-1.0000	-1.0000	1.4389	3.8001	33.4110	2701.6328	7.8876	-1.0000	11.3631	12.6804	60.4890	-1.0000	-1.0000	15.6798	-1.0000	0.0564	-1.0000	-1.0000	1.9698	-1.0000	-1.0000	-1.0000	-1.0000	-1.0000	-1.0000	-1.0000	-1.0000	-1.0000	-1.0000	-1.0000	-1.0000	-1.0000	-1.0000	-1.0000	-1.0000	2.5054	-1.0000	-1.0000	-1.0000	-1.0000	-1.0000	-1.0000	-1.0000
10	SH1-2L-10S-C+P	52.7384	1319.6413	575.8963	4812.5085	1016.8623	693.1173	388.8484	266.3452	10050.1856	5982.3235	2714.1525	1267.2110	684.4174	685.3342	644.3936	1182.8671	6.4503	-1.0000	108.2363	348.4586	341.4441	413.8896	-1.0000	199.4402	2593.2412	116.8820	0.2215	1704.6524	378.7814	143.3927	998.5411	3000.7251	366.2137	-1.0000	-1.0000	-1.0000	291.2806	1165.1519	670.3691	435.9353	48.2180	1174.0006	574.7997	-1.0000	209.5771	-1.0000	67.7658	-1.0000
11	SH1-2L-10S-R	1.0591	-1.0000	-1.0000	-1.0000	163.3769	6.0936	6.1271	-1.0000	160.6877	15.4212	1992.0494	192.2174	2.7224	49.7685	0.3543	-1.0000	-1.0000	-1.0000	146.8772	-1.0000	0.0631	-1.0000	-1.0000	0.5587	0.6040	53.2391	-1.0000	0.9858	-1.0000	0.8482	-1.0000	-1.0000	-1.0000	-1.0000	-1.0000	-1.0000	-1.0000	-1.0000	0.7438	3.0691	1.8682	-1.0000	-1.0000	-1.0000	-1.0000	-1.0000	-1.0000	-1.0000
12	SH1-2P-10S-P	245.3646	136.9855	1244.9161	5014.0903	-1.0000	1526.6194	1085.1029	552.5649	14839.5436	7469.4921	4441.7254	2481.3518	1973.7560	1434.3486	527.0139	2541.0483	878.8947	-1.0000	49.0353	602.7509	2400.1707	1497.0981	-1.0000	771.1933	2458.2532	256.7941	217.9088	4297.5512	1496.9861	1162.4587	64.3789	7068.9204	466.3998	-1.0000	-1.0000	-1.0000	1065.3685	1705.0949	1091.1695	648.5115	137.9811	2368.2941	3804.9590	-1.0000	517.1689	-1.0000	-1.0000	-1.0000
13	SH1-2P-10S-C	32.2780	13867.2330	1947.0736	13379.4743	1629.9638	2454.9795	1524.5677	1057.2724	40790.0514	17817.3822	5473.7168	4067.9982	20498.0347	2627.5503	1988.1623	5445.3687	-1.0000	-1.0000	49.6260	1389.6491	4518.9735	1974.0369	-1.0000	643.2369	4286.5112	44.2764	4.5147	6600.7095	5139.7944	1300.5584	3959.2713	12286.4100	2311.6409	-1.0000	-1.0000	-1.0000	2349.3481	2694.4048	3753.6034	798.3711	1.0904	6137.1647	10697.9284	-1.0000	1915.4474	-1.0000	-1.0000	-1.0000
14	SH1-2P-10S-C+P	11.9013	908.7358	282.6866	3679.1104	442.0704	417.1028	220.9642	155.8070	6433.8529	2840.1806	2247.1771	146.4223	3745.1626	342.8551	344.5802	722.5711	8.3362	-1.0000	122.8922	306.1705	224.6983	198.1009	-1.0000	61.7749	515.7171	3.8210	2.0288	282.3237	550.1309	154.6304	854.1968	1085.5393	30.6009	-1.0000	-1.0000	-1.0000	300.1328	109.5494	168.9288	96.3453	0.2948	182.7585	214.4549	-1.0000	51.5619	-1.0000	-1.0000	-1.0000
15	SH1-2P-10S-R	-1.0000	1.9025	0.3509	4.6744	-1.0000	0.5575	0.2410	0.8714	10.0684	560.1892	1353.0327	229.6993	-1.0000	1.6655	23.9754	3.6984	-1.0000	-1.0000	35.1949	-1.0000	23.9946	25.1172	-1.0000	31.6935	-1.0000	1.6711	-1.0000	-1.0000	2.3865	-1.0000	-1.0000	-1.0000	-1.0000	-1.0000	-1.0000	-1.0000	22.7789	11.3701	45.1530	-1.0000	0.1587	-1.0000	0.0029	-1.0000	-1.0000	-1.0000	-1.0000	-1.0000
16	SH1-3L-10S-P	1.4092	561.2704	540.4971	3734.0913	38.8180	541.3864	343.8417	243.2420	9496.4269	4819.8257	4265.9215	1375.1232	290.8126	983.2291	461.4987	1482.0890	25.3300	-1.0000	26.3487	314.6382	1007.2948	327.4699	-1.0000	151.4965	939.7858	10.0382	-1.0000	1312.2171	335.7033	194.1533	336.8948	3335.3378	227.8068	-1.0000	-1.0000	-1.0000	410.5883	541.9097	583.7114	240.9698	14.5977	1548.1643	2144.9151	-1.0000	303.2717	-1.0000	-1.0000	-1.0000
17	SH1-5L-10S-P	-1.0000	-1.0000	-1.0000	-1.0000	-1.0000	1.0758	-1.0000	11.6627	-1.0000	-1.0000	1984.7611	54.2775	-1.0000	17.6637	-1.0000	2.1565	-1.0000	-1.0000	15.4187	-1.0000	-1.0000	-1.0000	-1.0000	1.0285	-1.0000	0.9858	-1.0000	-1.0000	-1.0000	0.0638	-1.0000	-1.0000	-1.0000	-1.0000	-1.0000	-1.0000	9.2690	-1.0000	-1.0000	0.3768	0.1374	-1.0000	-1.0000	-1.0000	-1.0000	-1.0000	-1.0000	-1.0000
18	SH1-3L-10S-C+P	0.2721	-1.0000	-1.0000	-1.0000	-1.0000	8.7433	-1.0000	0.1857	3.9468	68.3662	3055.9575	100.5238	-1.0000	71.7570	72.4672	143.0385	28.1691	-1.0000	117.0888	-1.0000	-1.0000	-1.0000	-1.0000	-1.0000	0.2332	20.7337	-1.0000	-1.0000	4.1413	0.0234	-1.0000	-1.0000	-1.0000	-1.0000	-1.0000	-1.0000	-1.0000	-1.0000	0.1336	-1.0000	3.7332	-1.0000	-1.0000	-1.0000	-1.0000	-1.0000	74.7292	-1.0000
19	SH1-3L-10S-R	3.2676	131.5678	330.9833	1836.4051	22.1089	440.9472	288.6792	142.0634	7096.3710	3458.9928	3836.5675	1250.5060	925.3344	439.7407	325.3898	686.6620	5.0547	-1.0000	10.3083	344.9434	722.3650	274.3701	-1.0000	164.3041	605.3097	58.2067	-1.0000	1076.0762	568.3218	179.9541	127.4404	2385.8426	37.5439	-1.0000	-1.0000	-1.0000	462.7789	633.2574	523.8966	140.7535	16.1166	929.1733	1207.4779	-1.0000	128.8274	-1.0000	-1.0000	-1.0000
20	SH1-3P-10S-P	181.0198	1087.4391	604.4863	738.3420	-1.0000	1352.1724	533.7544	299.6930	6736.1161	4547.6509	4509.3052	730.6569	1609.5015	512.4266	505.1281	2096.3160	36.8950	-1.0000	49.7251	313.2902	552.8301	2373.2451	-1.0000	708.7889	1763.1050	394.2319	47.4174	1241.2667	1590.0542	1080.4548	297.5458	3228.2146	28.0307	-1.0000	-1.0000	-1.0000	404.3371	1887.1617	285.7972	222.1121	154.4059	1275.7215	420.3346	-1.0000	122.9739	-1.0000	-1.0000	-1.0000
21	SH1-3P-10S-C	123.0794	2534.5793	1286.2173	4067.6879	123.4934	1737.5127	902.5734	620.0817	20883.1963	9513.1431	4283.0564	2723.2590	1317.1454	1213.2892	1046.0809	2872.7049	57.0298	-1.0000	115.1581	712.4879	1931.3499	1119.0684	-1.0000	453.3292	2295.9930	82.9048	2.9039	3241.5510	675.5343	1440.5050	684.8398	7133.1336	614.4865	-1.0000	-1.0000	-1.0000	1345.7461	1429.2317	2238.0209	492.7958	101.0777	3070.7879	3878.3763	-1.0000	747.7333	-1.0000	-1.0000	-1.0000
22	SH1-3P-10S-C+P	10.5329	215.8540	435.0163	1356.4601	6078.5201	258.8123	380.0828	197.8811	6229.0848	4918.3359	2405.2677	1023.5344	1837.5485	290.8936	431.3115	676.2742	0.0227	-1.0000	49.2366	255.9636	640.6164	236.4537	-1.0000	76.2075	541.2274	0.2886	32.8062	509.3182	614.4231	265.7402	155.2356	2018.9667	9.8061	-1.0000	-1.0000	-1.0000	517.2135	249.1172	438.5032	87.9750	50.5167	742.1320	615.4024	-1.0000	206.1062	-1.0000	-1.0000	-1.0000
23	SH1-3P-10S-R	28.6851	2281.6890	745.2050	4590.0831	1118.8242	838.0444	989.7006	427.3445	20032.3380	7776.2658	3122.5776	1988.1514	2096.6625	986.4938	872.3209	1487.8174	39.2858	-1.0000	55.8042	435.5622	1672.8447	523.8968	-1.0000	309.1080	1520.1989	10.8614	20.5965	1584.6918	793.4277	1060.4505	965.5053	4692.7081	278.0950	-1.0000	-1.0000	-1.0000	1333.5977	689.9161	1325.5930	335.1607	28.6369	1610.1462	2058.3505	-1.0000	601.5255	-1.0000	-1.0000	-1.0000
24	SH1-4L-10S-P	8.1368	23.0970	101.8374	-1.0000	-1.0000	8.9424	12.0526	32.0952	1505.3801	200.2524	903.6529	161.9330	72.0978	111.7917	91.3339	54.2326	10.8770	-1.0000	17.9558	20.7888	33.3426	3.1517	-1.0000	9.3711	201.0582	7.6959	-1.0000	88.3891	136.5739	13.3012	13.5205	82.6201	-1.0000	-1.0000	-1.0000	-1.0000	6.2522	58.7138	83.1244	9.2839	-1.0000	3.5106	14.0768	-1.0000	3.1066	-1.0000	-1.0000	-1.0000
25	SH1-4L-10S-C	-1.0000	-1.0000	-1.0000	-1.0000	-1.0000	-1.0000	-1.0000	-1.0000	-1.0000	-1.0000	-1.0000	-1.0000	-1.0000	-1.0000	-1.0000	-1.0000	-1.0000	-1.0000	-1.0000	-1.0000	0.0654	-1.0000	-1.0000	-1.0000	-1.0000	-1.0000	-1.0000	-1.0000	-1.0000	-1.0000	-1.0000	0.2693	-1.0000	-1.0000	-1.0000	-1.0000	-1.0000	-1.0000	-1.0000	0.1145	-1.0000	-1.0000	-1.0000	-1.0000	-1.0000	-1.0000	-1.0000	-1.0000
26	SH1-4L-10S-C+P	10.7441	-1.0000	-1.0000	-1.0000	58.3298	5.3011	0.1192	0.1347	244.5743	25.8554	1651.3228	92.7080	-1.0000	64.5088	-1.0000	-1.0000	-1.0000	-1.0000	14.7201	-1.0000	-1.0000	-1.0000	-1.0000	-1.0000	-1.0000	8.7967	0.7277	-1.0000	-1.0000	-1.0000	-1.0000	-1.0000	-1.0000	-1.0000	-1.0000	-1.0000	0.5226	-1.0000	-1.0000	-1.0000	-1.0000	-1.0000	0.0031	-1.0000	-1.0000	-1.0000	-1.0000	-1.0000
27	SH1-4L-10S-R	1.3607	4.2088	-1.0000	-1.0000	-1.0000	4.5262	-1.0000	23.4697	-1.0000	-1.0000	452.9664	1.4881	0.6900	95.0358	-1.0000	83.4755	0.0307	-1.0000	88.5529	-1.0000	-1.0000	-1.0000	-1.0000	0.1471	0.6656	0.9619	-1.0000	1.0496	-1.0000	0.0410	-1.0000	0.7142	-1.0000	-1.0000	-1.0000	-1.0000	-1.0000	-1.0000	-1.0000	-1.0000	1.6955	-1.0000	-1.0000	-1.0000	-1.0000	-1.0000	-1.0000	-1.0000
28	SH1-4L-10S-R2	3.3313	-1.0000	-1.0000	433.4786	-1.0000	11.2765	2.9975	3.1793	7.6071	12.3558	1703.9438	108.5638	5.8637	40.7686	-1.0000	114.5020	-1.0000	-1.0000	57.5352	-1.0000	-1.0000	0.0782	-1.0000	0.6757	-1.0000	0.9257	-1.0000	-1.0000	-1.0000	0.1805	-1.0000	-1.0000	2.1398	-1.0000	-1.0000	-1.0000	-1.0000	-1.0000	-1.0000	-1.0000	3.6787	-1.0000	-1.0000	-1.0000	-1.0000	-1.0000	-1.0000	-1.0000
29	SH1-5L-10S-P	0.6035	1687.4042	476.2715	4620.5969	42.0097	960.1850	211.8474	211.9280	6669.0497	7052.9507	446.4677	1365.1913	5354.1328	1085.1499	331.8817	742.7291	-1.0000	-1.0000	388.8504	228.2011	687.6259	157.7598	-1.0000	132.3432	490.7907	43.8019	3.9349	1578.7859	1178.3304	117.3243	302.3312	2442.4387	431.3525	-1.0000	-1.0000	-1.0000	1091.1035	795.7927	481.8682	167.2749	-1.0000	1348.5722	1217.9081	-1.0000	205.7224	-1.0000	-1.0000	-1.0000
30	SH1-5L-10S-C	14.0492	4403.5015	881.7944	3167.5834	109.3223	1264.3266	705.7032	380.6062	4864.0014	9833.2242	1017.6436	1558.3009	5362.1431	1112.0111	574.6398	1508.9730	1.0000	-1.0000	946.7103	411.7616	1318.7534	250.9727	-1.0000	295.7240	1493.8470	17.4219	6.2474	2306.7100	2770.6218	323.3921	927.5537	5233.0870	88.0958	-1.0000	-1.0000	-1.0000	1328.3059	1515.3381	1675.9104	315.8990	0.7724	3286.0884	2172.1294	-1.0000	415.3850	-1.0000	-1.0000	-1.0000
31	SH1-5L-10S-C+P	28.8317	138.4740	293.1925	4221.5930	205.3620	918.1369	249.7620	125.8523	4374.5937	3910.6738	1588.3586	514.5578	4664.8369	548.6534	304.4432	915.4723	13.2367	-1.0000	47.2173	149.1079	458.6299	298.3625	-1.0000	301.4877	1754.4428	108.0523	15.0029	1005.4831	1642.2923	391.6291	127.1345	1795.3074	35.2300	-1.0000	-1.0000	-1.0000	680.3428	1037.0455	731.8875	253.2301	69.4563	1724.8386	1159.6289	-1.0000	141.0745	-1.0000	667.2950	-1.0000
32	SH1-5L-10S-R	-1.0000	-1.0000	-1.0000	-1.0000	-1.0000	-1.0000	-1.0000	-1.0000	-1.0000	-1.0000	-1.0000	-1.0000	-1.0000	-1.0000	-1.0000	-1.0000	-1.0000	-1.0000	-1.0000	-1.0000	-1.0000	-1.0000	-1.0000	-1.0000	-1.0000	-1.0000	-1.0000	-1.0000	-1.0000	-1.0000	-1.0000	-1.0000	-1.0000	-1.0000	-1.0000	-1.0000	0.3815	0.0748	-1.0000	-1.0000	-1.0000	-1.0000	-1.0000	-1.0000	-1.0000	-1.0000	-1.0000	-1.0000
33	SH1-5P-10S-P	43.9100	1357.9604	496.3320	6131.4356	42.2124	657.8883	273.1522	107.2854	3211.5678	5645.9021	946.5227	1165.8167	8869.8421	939.8938	463.2097	996.5495	26.5820	-1.0000	74.9605	317.6105	503.1174	194.6919	-1.0000	336.0686	1380.5254	223.6658	47.4728	1331.9203	2150.2926	609.1629	494.0282	1140.6288	199.9841	-1.0000	-1.0000	-1.0000	1045.0243	1309.6901	804.3172	425.6273	67.9887	1325.1942	1173.5246	-1.0000	245.8502	-1.0000	-1.0000	-1.0000
34	SH1-5P-10S-C	51.5038	2343.3956	1088.8370	11093.9994	1226.6564	1389.8579	493.1741	485.6605	4557.9487	7844.2027	1732.8947	1273.2654	19765.8185	1305.8291	553.0714	1144.1608	40.6261	-1.0000	184.1670	735.4458	1016.4581	308.1197	-1.0000	543.7130	1460.8941	223.9100	5.8105	1679.1158	3754.4226	460.2784	885.0256	3152.1267	209.5145	-1.0000	-1.0000	-1.0000	2196.3750	1240.4291	1581.6060	475.8140	30.8692	1347.4407	2364.7620	-1.0000	437.7338	-1.0000	199.8413	-1.0000
35	SH1-5P-10S-C+P	48.7182	442.7945	434.1208	1683.5296	1336.4255	455.4557	327.0769	235.5878	5136.6185	5792.0136	1055.6964	1148.8689	10608.6362	799.5579	383.9514	1020.2854	-1.0000	-1.0000	336.7290	293.3936	558.9674	386.8330	-1.0000	306.9174	596.3994	338.0654	38.0877	748.2480	1805.2607	656.2774	305.7639	1578.0374	279.6101	-1.0000	-1.0000	-1.0000	459.8036	1034.0372	371.4848	506.8054	89.0028	775.8427	370.6491	-1.0000	149.7978	-1.0000	-1.0000	-1.0000
36	SH1-5P-10S-R	58.8249	566.2400	460.6101	2950.5491	22.6303	944.9099	588.5016	193.2233	11276.6509	3812.7168	1677.0082	823.7776	2509.1636	769.3844	610.3230	1676.8578	56.8830	-1.0000	18.5329	259.8064	1223.0585	985.3569	-1.0000	454.9413	1408.7090	276.4257	51.7869	1707.3316	644.1593	745.7737	95.3811	2866.5130	633.3828	-1.0000	-1.0000	-1.0000	796.0734	1366.2233	707.2253	247.7921	130.9199	867.7958	2418.2678	-1.0000	355.8597	-1.0000	-1.0000	-1.0000
37	SH1-6L-10S-P	38.7324	1241.1248	442.5463	5438.9338	23.1679	1102.3221	229.4603	177.6740	6174.1777	7480.7562	1534.4564	1006.0868	14074.8060	938.8743	662.2717	1296.9575	30.1477	-1.0000	373.9560	214.6875	1104.9206	615.7505	-1.0000	427.1708	2845.7410	469.3258	16.9064	2373.3386	2358.8620	330.2593	248.1059	2314.0519	436.0025	-1.0000	-1.0000	-1.0000	1210.1206	2115.2149	1528.6315	541.0764	45.8384	2367.3493	602.4648	-1.0000	356.8250	-1.0000	-1.0000	-1.0000
38	SH1-6L-10S-C	150.8981	1749.5886	1312.9286	8149.3757	123.0795	2011.5852	432.2533	570.4981	14742.1295	10357.3071	1892.3162	2102.8018	27682.2191	1259.8181	1114.7772	2689.8357	7.5459	-1.0000	339.5189	718.6830	1517.4935	910.6828	-1.0000	674.3337	3890.7027	1461.8222	60.3007	2329.8305	6370.0769	582.1007	961.9480	5342.8348	243.3830	-1.0000	-1.0000	-1.0000	1981.1141	2494.1334	1944.7496	1023.0324	112.5241	3784.7726	2944.8668	-1.0000	466.3061	-1.0000	11480.1210	-1.0000
39	SH1-6L-10S-R	4.6921	63.4753	43.7439	183.3230	-1.0000	88.4847	69.1093	-1.0000	1147.2802	618.7491	316.5945	167.3077	90.1034	158.6142	183.4909	165.0714	10.0780	-1.0000	254.1279	85.5162	99.2231	22.6771	-1.0000	56.1979	341.0263	59.9458	-1.0000	105.2349	127.8775	14.9648	26.4757	173.2738	2.8406	-1.0000	-1.0000	-1.0000	125.4405	206.1806	70.6264	35.3928	40.4385	255.9770	40.9367	-1.0000	12.3507	-1.0000	31.6168	-1.0000
40	SH1-6P-10S-P	49.3711	165.6541	257.3368	1299.9852	-1.0000	181.9379	116.7164	118.4037	2680.4578	2861.9474	700.8623	222.3344	400.6089	215.5386	298.7950	383.9028	20.2427	-1.0000	292.7782	164.9254	279.8691	684.4727	-1.0000	363.1377	532.4004	99.4358	104.8232	461.1478	590.1245	151.5896	196.3075	924.8672	264.0968	-1.0000	-1.0000	-1.0000	254.0832	282.6018	273.2551	107.9768	26.1787	210.3437	122.5972	-1.0000	66.0987	-1.0000	-1.0000	-1.0000
41	SH1-6P-10S-C	8.2612	12.0525	180.1130	1704.5277	47.2044	150.3368	160.6563	102.4742	2054.9314	2768.9556	349.5596	490.7568	416.8147	270.0232	129.8131	292.9777	5.9618	-1.0000	10.2943	89.4190	167.0861	198.6921	-1.0000	159.1821	341.0386	0.5111	59.9717	286.7909	881.5437	237.2428	30.2292	771.8148	107.3329	-1.0000	-1.0000	-1.0000	278.6979	150.0163	251.7017	66.0304	34.4567	329.8983	26.6830	-1.0000	53.0023	-1.0000	-1.0000	-1.0000
42	SH1-6P-10S-C+P	16.3848	334.8101	281.6320	184.3110	837.8280	600.3080	114.6441	96.7597	3308.9247	1001.4290	1183.6836	465.8075	414.3143	149.4480	106.8177	243.1504	16.5792	-1.0000	54.7841	179.4772	98.0179	358.5139	-1.0000	224.0855	306.3291	16.6785	87.0392	241.2811	707.7706	188.9691	-1.0000	455.0207	36.2010	-1.0000	-1.0000	-1.0000	205.9092	178.5803	362.7438	105.5436	84.5447	274.4197	50.4077	-1.0000	42.0529	-1.0000	-1.0000	-1.0000
43	SH1-6P-10S-R	126.5747	79.0500	373.1438	519.7872	40.1842	621.9811	103.7898	99.2451	3134.1852	4669.0233	1417.9747	421.7726	604.2154	282.0052	156.8927	1344.1444	16.6962	-1.0000	21.6348	195.0163	276.8631	1602.4648	-1.0000	335.4722	1353.6916	179.1231	11.4447	653.4986	804.3338	258.1512	47.3167	1463.3509	8.2203	-1.0000	-1.0000	-1.0000	233.9067	560.0199	335.9348	99.3328	108.4501	663.2359	128.4259	-1.0000	79.5308	-1.0000	-1.0000	-1.0000
44	SH1-1L-1S-P1	0.7156	-1.0000	-1.0000	845.0720	-1.0000	10.2099	-1.0000	0.2058	89.4268	-1.0000	1435.8719	85.2197	-1.0000	35.0847	-1.0000	22.9829	0.0170	-1.0000	47.4202	-1.0000	1.0825	-1.0000	-1.0000	0.5900	-1.0000	9.6567	0.7162	-1.0000	-1.0000	-1.0000	-1.0000	-1.0000	-1.0000	-1.0000	-1.0000	-1.0000	27.0304	-1.0000	-1.0000	2.2471	3.3338	-1.0000	-1.0000	-1.0000	-1.0000	-1.0000	-1.0000	-1.0000
45	SH1-1L-1S-P2	10.9947	-1.0000	-1.0000	497.1356	135.6426	0.7327	-1.0000	0.2620	98.3579	274.7585	1582.1332	174.4488	-1.0000	35.0186	43.7573	65.1227	-1.0000	-1.0000	71.6423	-1.0000	-1.0000	-1.0000	-1.0000	-1.0000	0.1848	0.1305	-1.0000	-1.0000	-1.0000	0.0562	-1.0000	-1.0000	-1.0000	-1.0000	-1.0000	-1.0000	0.9988	-1.0000	-1.0000	-1.0000	-1.0000	-1.0000	-1.0000	-1.0000	-1.0000	-1.0000	-1.0000	-1.0000
46	SH1-1L-1S-P3	-1.0000	31.5642	-1.0000	16.6687	16.1885	9.1702	-1.0000	0.5499	-1.0000	85.7132	1395.2166	212.2599	-1.0000	42.9355	88.7945	-1.0000	-1.0000	-1.0000	104.6566	0.2272	-1.0000	-1.0000	-1.0000	0.0624	0.3300	8.4914	0.3210	-1.0000	-1.0000	0.1245	-1.0000	-1.0000	-1.0000	-1.0000	-1.0000	-1.0000	-1.0000	-1.0000	-1.0000	0.1235	6.8546	-1.0000	-1.0000	-1.0000	-1.0000	-1.0000	-1.0000	-1.0000
47	SH1-1L-1S-P4	101.8661	3567.8748	967.3566	7215.9576	1981.8270	839.6194	277.2028	364.4528	8091.7372	6844.9413	2610.7548	1213.1830	10523.5549	1025.1312	783.5150	1377.1323	16.7134	-1.0000	97.3148	394.1851	1176.4694	518.0966	-1.0000	313.5030	1483.1030	201.7072	0.7940	1862.2807	1854.3855	427.8115	1398.8618	3159.8762	141.9131	-1.0000	-1.0000	-1.0000	950.2692	1114.9135	1671.5436	369.2101	63.8811	1028.8321	1193.7759	-1.0000	209.5151	-1.0000	528.9668	-1.0000
48	SH1-1L-1S-C1	0.6755	-1.0000	-1.0000	-1.0000	138.6095	-1.0000	0.0766	0.1090	-1.0000	266.7289	1758.9276	102.4912	-1.0000	15.2319	0.3356	-1.0000	0.1346	-1.0000	57.8717	-1.0000	-1.0000	0.0331	-1.0000	1.0836	0.5397	3.3341	0.1934	-1.0000	-1.0000	0.0400	-1.0000	-1.0000	-1.0000	-1.0000	-1.0000	-1.0000	-1.0000	0.0662	0.2321	-1.0000	1.6500	0.1831	-1.0000	-1.0000	0.0025	-1.0000	-1.0000	-1.0000
49	SH1-1L-1S-C2	22.9898	2943.2319	800.0879	8752.1559	181.9022	925.2808	213.9814	120.8582	5620.2636	5493.6257	1894.5554	938.1933	12032.1430	500.0192	477.0543	1036.2366	-1.0000	-1.0000	1629.6692	422.0726	553.1970	371.8206	-1.0000	176.6230	1375.8914	63.4873	-1.0000	915.6525	1514.5939	289.0901	639.3158	1827.4039	36.2018	-1.0000	-1.0000	-1.0000	313.4744	741.5726	942.4235	394.6327	4.7898	1260.0239	682.1440	-1.0000	191.9349	-1.0000	-1.0000	-1.0000
50	SH1-1L-1S-C3	0.2429	-1.0000	0.2984	79.1494	-1.0000	1.8630	0.2098	3.1109	5.2519	-1.0000	1137.0132	1.1171	-1.0000	103.2419	0.8962	0.5419	0.0493	-1.0000	11.0855	0.2894	0.2232	0.2592	-1.0000	0.4745	1.1905	-1.0000	-1.0000	0.3936	-1.0000	0.2488	-1.0000	1.0026	-1.0000	-1.0000	-1.0000	-1.0000	-1.0000	0.2640	1.7075	0.1127	0.2096	0.6780	0.0812	-1.0000	0.0051	-1.0000	-1.0000	-1.0000
51	SH1-1L-1S-C4	-1.0000	1.1743	-1.0000	-1.0000	-1.0000	9.1061	-1.0000	-1.0000	84.2396	11.0072	503.1142	151.0488	-1.0000	24.5026	-1.0000	113.1832	-1.0000	-1.0000	73.1373	-1.0000	-1.0000	-1.0000	-1.0000	-1.0000	0.7582	5.1045	5.3578	-1.0000	-1.0000	0.1110	-1.0000	-1.0000	-1.0000	-1.0000	-1.0000	-1.0000	0.3889	-1.0000	-1.0000	-1.0000	4.7012	-1.0000	-1.0000	-1.0000	-1.0000	-1.0000	-1.0000	-1.0000
52	SH1-1L-1S-C5	0.2938	-1.0000	-1.0000	-1.0000	200.0483	51.4757	-1.0000	2.0050	-1.0000	-1.0000	1467.3472	6.4760	5.5882	44.3509	-1.0000	121.3749	-1.0000	-1.0000	79.1071	-1.0000	-1.0000	-1.0000	-1.0000	0.7673	-1.0000	4.9715	-1.0000	5.9877	-1.0000	-1.0000	-1.0000	0.1402	-1.0000	-1.0000	-1.0000	-1.0000	-1.0000	-1.0000	7.8757	-1.0000	0.1937	-1.0000	-1.0000	-1.0000	-1.0000	-1.0000	299.1900	-1.0000
53	SH1-2L-1S-P1	1.9396	598.8950	24.8840	838.1039	95.8884	163.3626	47.2311	48.7467	1150.9401	1511.9048	1619.1435	567.9358	32.2424	58.3620	136.4596	213.5728	0.3584	-1.0000	46.0365	117.0805	111.2658	64.7955	-1.0000	41.5958	66.5771	1.1758	0.3972	410.0313	73.6534	22.1802	264.9305	807.2930	7.1807	-1.0000	-1.0000	-1.0000	100.4344	62.5452	142.2136	53.2571	12.2511	173.4393	60.9357	-1.0000	8.7447	-1.0000	161.3063	-1.0000
54	SH1-2L-1S-P2	4.1129	-1.0000	-1.0000	-1.0000	-1.0000	9.1162	-1.0000	-1.0000	-1.0000	12.3881	704.0156	-1.0000	-1.0000	50.0805	-1.0000	4.4121	-1.0000	-1.0000	13.5863	-1.0000	-1.0000	-1.0000	-1.0000	0.3202	-1.0000	25.0232	6.4174	-1.0000	-1.0000	-1.0000	-1.0000	-1.0000	-1.0000	-1.0000	-1.0000	-1.0000	-1.0000	-1.0000	0.8420	-1.0000	-1.0000	-1.0000	-1.0000	-1.0000	-1.0000	-1.0000	-1.0000	-1.0000
55	SH1-2L-1S-P3	0.1527	-1.0000	-1.0000	-1.0000	-1.0000	12.4427	0.0897	-1.0000	61.6985	-1.0000	1191.2612	74.3025	-1.0000	15.4109	-1.0000	17.7514	-1.0000	-1.0000	31.0324	-1.0000	-1.0000	-1.0000	-1.0000	1.2750	0.6743	1.8651	-1.0000	-1.0000	-1.0000	0.0150	-1.0000	-1.0000	-1.0000	-1.0000	-1.0000	-1.0000	-1.0000	-1.0000	-1.0000	-1.0000	-1.0000	-1.0000	-1.0000	-1.0000	-1.0000	-1.0000	-1.0000	-1.0000
56	SH1-2L-1S-P4	-1.0000	1.5520	0.2737	2224.2961	22.1259	-1.0000	-1.0000	35.8479	1341.8989	611.0625	1907.9674	219.3312	106.5865	7.2779	105.5770	155.4198	4.4916	-1.0000	335.6324	-1.0000	-1.0000	-1.0000	-1.0000	55.7949	88.4315	3.0456	0.1958	4.3304	20.4381	26.8750	40.2730	-1.0000	-1.0000	-1.0000	-1.0000	-1.0000	152.5981	-1.0000	-1.0000	-1.0000	-1.0000	-1.0000	-1.0000	-1.0000	-1.0000	-1.0000	-1.0000	-1.0000
57	SH1-2L-1S-P5	5.6503	-1.0000	47.6387	1653.8212	113.5659	135.9276	94.0864	34.0773	1262.2433	1659.5864	7189.8061	2211.9675	316.8838	517.8278	1245.8119	1269.8905	68.7303	-1.0000	172.2393	50.3508	110.0978	55.8932	-1.0000	44.0331	257.3448	3.8385	1.1633	146.0669	331.3324	16.3461	97.6445	116.5138	49.6536	-1.0000	-1.0000	-1.0000	152.3508	179.4644	91.2737	41.2029	7.2002	174.2126	26.5492	-1.0000	33.7472	-1.0000	-1.0000	-1.0000
58	SH1-2L-1S-P6	-1.0000	-1.0000	-1.0000	-1.0000	98.6030	4.5259	-1.0000	1.3209	-1.0000	71.4785	1023.4684	84.7240	-1.0000	42.4716	-1.0000	3.1401	-1.0000	-1.0000	7.2224	-1.0000	-1.0000	-1.0000	-1.0000	-1.0000	0.2121	0.3842	3.1204	-1.0000	-1.0000	0.1068	-1.0000	-1.0000	-1.0000	-1.0000	-1.0000	-1.0000	-1.0000	-1.0000	2.0284	-1.0000	5.1605	-1.0000	0.0002	-1.0000	-1.0000	-1.0000	-1.0000	-1.0000
59	SH1-2L-1S-C1	1.7788	524.6309	220.1427	22026.5296	1574.8033	563.7727	306.0398	177.0646	8733.1682	3150.8626	5415.4733	1624.8412	4209.9389	362.5094	341.6628	627.1466	0.0324	-1.0000	230.7584	306.8254	412.3571	234.6259	-1.0000	149.5641	942.5834	10.1860	-1.0000	623.3437	895.9924	214.3538	130.1592	1315.1906	51.9494	-1.0000	-1.0000	-1.0000	555.0222	181.6586	937.6169	150.9455	0.5691	795.9657	404.3069	-1.0000	102.0146	-1.0000	0.7388	-1.0000
60	SH1-2L-1S-C2	-1.0000	39.6413	24.9870	714.5938	-1.0000	54.6819	44.2094	-1.0000	665.2527	1366.0103	2117.9752	873.1598	-1.0000	168.1951	56.8317	83.7791	6.2294	-1.0000	66.2628	39.3614	104.9230	12.4513	-1.0000	26.5672	66.0843	0.1538	-1.0000	42.6955	-1.0000	7.6010	33.8225	601.7640	-1.0000	-1.0000	-1.0000	-1.0000	103.5096	76.9727	145.6384	45.5527	-1.0000	-1.0000	92.1366	-1.0000	14.4189	-1.0000	-1.0000	-1.0000
61	SH1-2L-1S-C3	0.2169	240.7007	86.3805	1372.1744	2243.1434	79.7920	22.5736	51.0377	833.1112	1385.3793	4029.9234	1405.2315	71.3723	105.9006	124.4455	256.5071	11.9979	-1.0000	251.3036	52.4584	117.2208	21.2993	-1.0000	14.9346	12.5086	4.8942	-1.0000	163.3762	105.4587	14.0092	224.6203	382.1653	10.0444	-1.0000	-1.0000	-1.0000	57.7731	37.7385	65.4768	32.6554	7.6435	110.1209	14.3145	-1.0000	11.3516	-1.0000	-1.0000	-1.0000
62	SH1-2L-1S-C4	18.2615	454.1986	219.5484	367.0616	131.6077	60.1789	22.5963	43.7591	1331.4670	942.4823	11806.2797	2070.2171	345.0111	146.9410	399.1732	676.4155	0.8043	-1.0000	90.2279	63.7286	123.7264	98.5178	-1.0000	64.4329	521.4478	174.1802	14.5882	163.1329	152.3086	16.0221	14.2630	238.7963	10.4187	-1.0000	-1.0000	-1.0000	92.7585	206.5045	225.7618	129.3898	23.5990	76.5471	25.2638	-1.0000	14.4526	-1.0000	145.4274	-1.0000
63	SH1-2L-1S-C5	1.5077	140.2190	108.9524	1494.2331	27.4132	127.3722	116.7614	49.1456	2875.0335	1335.9513	5445.0220	670.4990	487.7886	113.8360	130.6745	293.4006	7.5975	-1.0000	39.4564	91.6146	130.5413	74.8505	-1.0000	29.1321	214.2927	5.1743	2.1380	220.1808	226.3999	59.9811	71.6454	228.4888	6.4924	-1.0000	-1.0000	-1.0000	175.5383	47.3204	324.0871	55.9295	0.6750	241.6503	53.1168	-1.0000	25.4290	-1.0000	-1.0000	-1.0000
64	SH1-1L-10S-C	65.3172	3947.2188	2372.5566	37757.9770	84.7754	4084.1747	1831.1159	1140.3856	33272.8347	18186.8599	5117.9990	4264.8314	97857.9418	2647.5774	2534.4645	4655.9346	4.7209	-1.0000	1596.1170	2267.1719	3218.5351	2623.1375	-1.0000	885.7928	7192.7710	848.3442	41.5359	6378.3471	9664.0072	2738.8353	1045.2077	11520.2338	144.2786	-1.0000	-1.0000	-1.0000	3401.8740	4576.7224	7127.1887	2060.6550	281.4957	7252.3555	4777.3498	-1.0000	1930.4550	-1.0000	66908.3456	-1.0000
65	SH1-1P-10S-C+P	1.7294	2.1616	1.3730	9.2911	267.8687	21.0710	1.0527	0.2841	54.3517	458.2847	1479.4543	103.6210	2.3217	84.2546	2.8127	80.0664	0.0642	-1.0000	199.9689	1.5014	1.0121	0.4605	-1.0000	7.2757	2.7431	0.8805	-1.0000	0.8684	22.3832	0.1479	-1.0000	1.7374	2.9176	-1.0000	-1.0000	-1.0000	3.7565	0.4111	1.8965	0.7336	0.1584	1.4323	0.0377	-1.0000	0.0477	-1.0000	177.9015	-1.0000
66	SH1-2L-10S-R	0.6059	-1.0000	-1.0000	-1.0000	198.5365	3.8942	5.8727	-1.0000	136.2124	20.8003	1803.1250	173.2860	1.6905	43.5828	0.3634	1.1830	-1.0000	-1.0000	145.1111	-1.0000	-1.0000	-1.0000	-1.0000	1.0849	0.4358	34.8842	0.1849	0.4584	-1.0000	1.0036	-1.0000	0.2539	-1.0000	-1.0000	-1.0000	-1.0000	-1.0000	-1.0000	0.4094	2.9664	1.9833	-1.0000	-1.0000	-1.0000	-1.0000	-1.0000	-1.0000	-1.0000
67	SH1-2P-10S-C+P	12.1232	1140.0737	307.6439	4120.1375	519.4499	389.3384	217.1269	190.9890	6956.1726	3046.0005	2211.4794	145.1517	4136.8703	408.4811	368.0219	667.2770	8.3464	-1.0000	123.2301	332.2051	255.5536	197.2107	-1.0000	62.4593	519.4086	3.3683	1.1785	290.1390	589.3175	167.3070	901.1370	1099.1107	39.1196	-1.0000	-1.0000	-1.0000	345.1977	112.5112	161.2029	79.9682	-1.0000	174.5952	218.3964	-1.0000	56.4884	-1.0000	-1.0000	-1.0000
68	SH1-3L-10S-R	2.5154	92.4031	356.7362	2198.6864	-1.0000	413.7590	287.2905	152.9157	6944.5460	3374.1530	4692.5319	1326.0568	879.4692	442.7328	323.7525	698.4847	4.6740	-1.0000	9.9751	357.6695	785.3120	281.6098	-1.0000	159.7193	595.9183	49.1766	-1.0000	936.7912	508.6966	178.4144	114.1024	2272.5136	37.5285	-1.0000	-1.0000	-1.0000	497.1808	694.4762	574.9553	131.6351	15.7057	960.7480	1087.9205	-1.0000	147.6105	-1.0000	-1.0000	-1.0000
69	SH1-3P-10S-C	94.6771	1659.6105	837.5262	2772.4217	72.8551	1616.1993	775.3357	431.1859	16672.1906	8028.8194	3248.1271	2006.7059	623.1946	1007.4350	852.1487	2363.1763	39.2811	-1.0000	95.6362	625.1001	1230.8308	752.8516	-1.0000	344.5466	1756.9111	62.8590	3.2990	2334.4875	428.2135	888.8949	650.6430	5061.4431	470.8450	-1.0000	-1.0000	-1.0000	605.4468	1062.1206	1698.7331	352.7760	70.6218	2521.5354	2394.3596	-1.0000	455.4047	-1.0000	36.8728	-1.0000
70	SH1-4L-10S-P	8.1869	26.5702	106.0438	-1.0000	-1.0000	10.8258	14.4550	38.5201	1424.4919	251.2232	870.5194	161.1525	92.8792	120.7296	86.5776	54.0056	9.8288	-1.0000	12.2979	23.6369	34.8158	2.9238	-1.0000	8.5042	177.0880	6.6289	-1.0000	94.9871	144.5496	12.7881	26.5354	99.1019	-1.0000	-1.0000	-1.0000	-1.0000	6.9297	64.7608	80.9787	10.3457	0.2146	5.0652	15.5562	-1.0000	3.9038	-1.0000	-1.0000	-1.0000
71	SH1-4L-10S-R	0.8212	1.2226	-1.0000	-1.0000	-1.0000	4.0665	-1.0000	21.2475	1.2894	-1.0000	450.7724	0.9858	0.6787	97.5282	-1.0000	80.1452	-1.0000	-1.0000	81.8086	-1.0000	-1.0000	-1.0000	-1.0000	-1.0000	0.2202	0.3265	-1.0000	1.4847	-1.0000	0.0273	-1.0000	0.4449	-1.0000	-1.0000	-1.0000	-1.0000	-1.0000	-1.0000	-1.0000	-1.0000	1.8568	-1.0000	-1.0000	-1.0000	-1.0000	-1.0000	-1.0000	-1.0000
72	SH1-5L-10S-C+P	24.2690	88.0968	215.3597	3509.0516	109.3192	767.5591	199.2975	105.5464	3311.7862	3427.3870	1408.0685	460.2317	3339.5204	467.3980	283.8636	723.2512	9.0011	-1.0000	35.2120	120.2527	360.0871	197.2390	-1.0000	231.3276	1275.3214	84.4487	14.0340	741.9913	1363.0233	290.4596	92.4958	1336.6901	33.4691	-1.0000	-1.0000	-1.0000	532.3071	686.2535	536.9908	213.4627	49.9219	1237.3865	690.2627	-1.0000	77.8834	-1.0000	310.4119	-1.0000
73	SH1-5P-10S-R	48.9557	444.9078	407.2004	2448.0223	-1.0000	926.0480	498.3651	166.3939	9501.8052	3693.1134	1483.0472	705.5932	1860.0108	719.5037	563.7742	1456.7556	50.9100	-1.0000	13.7408	219.9518	1130.6519	874.5044	-1.0000	413.0582	1223.5112	334.4052	49.0995	1411.7114	544.5438	505.7536	127.3832	2285.3358	448.9958	-1.0000	-1.0000	-1.0000	510.5256	1034.0399	537.3687	212.3492	103.8202	729.4536	1488.6558	-1.0000	289.0502	-1.0000	-1.0000	-1.0000
74	SH1-6L-10S-P	36.7808	1114.8865	465.2691	4779.9295	-1.0000	1152.0991	213.8903	194.6883	6407.8215	8085.0509	1403.5800	1037.4063	12989.9524	956.2090	671.8679	1226.1710	29.0725	-1.0000	414.3938	222.5547	1101.4718	674.9036	-1.0000	460.5193	2666.6593	367.0345	18.0788	2124.4138	2392.6430	299.0218	277.9674	2313.9840	406.2111	-1.0000	-1.0000	-1.0000	1146.3310	2013.2490	1557.2949	495.3988	43.9436	2121.9715	492.4491	-1.0000	294.1017	-1.0000	-1.0000	-1.0000
75	SH1-6P-10S-C	6.4492	14.5534	217.0612	1497.9791	54.8733	134.3037	155.5657	102.9227	2062.2499	2617.2934	357.8992	519.4318	321.5565	281.0134	143.5078	329.4505	6.2196	-1.0000	8.8996	107.2672	157.0530	188.4541	-1.0000	142.2727	334.6643	2.0030	56.3140	280.8290	841.1523	186.1649	87.7798	719.6973	124.2952	-1.0000	-1.0000	-1.0000	250.8548	142.8234	220.6721	62.7163	31.6742	295.9392	23.8670	-1.0000	49.1280	-1.0000	-1.0000	-1.0000
76	SH1-1L-1S-P1	0.3356	-1.0000	-1.0000	926.0706	-1.0000	10.5951	-1.0000	0.2435	98.6101	-1.0000	1490.3339	88.1741	-1.0000	35.9800	-1.0000	19.9503	0.0183	-1.0000	44.3404	-1.0000	0.5805	-1.0000	-1.0000	0.8349	0.2376	9.1134	0.2121	-1.0000	-1.0000	-1.0000	-1.0000	-1.0000	-1.0000	-1.0000	-1.0000	-1.0000	27.6837	-1.0000	-1.0000	1.1250	4.0256	-1.0000	0.0261	-1.0000	-1.0000	-1.0000	-1.0000	-1.0000
77	SH1-1L-1S-C1	0.4641	-1.0000	-1.0000	-1.0000	169.5592	0.1821	0.0278	0.1099	-1.0000	224.3174	1446.9070	75.6126	-1.0000	11.7243	-1.0000	0.3104	0.1221	-1.0000	46.0917	-1.0000	-1.0000	-1.0000	-1.0000	0.8535	0.1709	1.2643	-1.0000	-1.0000	-1.0000	-1.0000	-1.0000	-1.0000	-1.0000	-1.0000	-1.0000	-1.0000	-1.0000	-1.0000	-1.0000	-1.0000	1.4293	-1.0000	-1.0000	-1.0000	-1.0000	-1.0000	-1.0000	-1.0000
78	SH1-2L-1S-P4	-1.0000	-1.0000	0.8160	1647.7265	25.9399	-1.0000	-1.0000	29.0650	1197.2266	542.1603	1618.5635	187.9389	62.2492	2.4576	83.1663	128.4189	3.7193	-1.0000	299.6247	-1.0000	-1.0000	-1.0000	-1.0000	40.1169	73.7845	2.9962	-1.0000	2.6026	25.9321	22.4652	47.8686	-1.0000	-1.0000	-1.0000	-1.0000	-1.0000	111.5004	-1.0000	-1.0000	-1.0000	-1.0000	-1.0000	-1.0000	-1.0000	-1.0000	-1.0000	-1.0000	-1.0000
79	SH1-2L-1S-C2	-1.0000	44.9878	30.5774	839.7833	-1.0000	56.9918	48.7216	-1.0000	695.3660	1621.9871	2466.8491	1018.6061	-1.0000	186.2678	62.9508	81.4147	7.8528	-1.0000	61.1775	50.3219	131.8537	12.4726	-1.0000	28.5301	85.7131	-1.0000	-1.0000	46.4238	6.1409	8.8030	50.6254	730.5573	-1.0000	-1.0000	-1.0000	-1.0000	155.3790	97.3216	202.9105	51.9706	0.1326	-1.0000	112.7223	-1.0000	16.5898	-1.0000	-1.0000	-1.0000
80	SH1-2L-1S-C3	0.3031	210.4559	69.7894	1125.0953	2363.1538	63.9757	21.3913	45.3672	721.6809	1209.0071	3620.8516	1257.0277	53.9349	107.8460	119.2723	233.1520	11.9593	-1.0000	215.7911	50.4879	103.3582	17.0099	-1.0000	10.0510	11.2019	3.3271	-1.0000	137.3709	95.8491	13.9132	172.0359	332.8113	5.1332	-1.0000	-1.0000	-1.0000	54.7171	30.4710	48.6095	29.3950	7.8152	82.7254	6.9950	-1.0000	9.6219	-1.0000	-1.0000	-1.0000
81	SH1-2L-1S-C4	15.2487	344.4005	168.1102	275.4780	75.4426	37.6802	18.5916	32.1278	925.8479	739.0969	9526.5375	1530.9206	203.7939	111.3243	284.1480	477.2100	0.5589	-1.0000	50.8761	49.1496	90.5272	66.5170	-1.0000	54.0058	350.1198	133.8187	10.6280	101.0200	117.2676	11.2371	24.8570	185.1521	2.9876	-1.0000	-1.0000	-1.0000	71.1255	174.7504	173.1879	110.5348	20.7843	55.0143	16.7348	-1.0000	9.7680	-1.0000	34.4690	-1.0000
82	SH1-2L-1S-C5	1.9413	166.1669	117.4292	1643.0889	31.0930	139.5723	127.2886	52.4205	3378.5575	1296.1534	5862.4796	665.2478	393.7129	114.0338	149.6032	379.6074	7.6629	-1.0000	25.3522	99.7040	146.0972	98.3121	-1.0000	31.6749	238.2269	5.0802	1.4340	239.3540	259.1640	63.5808	99.0610	253.1994	11.6250	-1.0000	-1.0000	-1.0000	174.2743	53.5866	430.3503	66.3986	0.3560	277.4380	63.2143	-1.0000	31.5746	-1.0000	-1.0000	-1.0000
83	SH1-4L-1H-P-5	0.3294	6.0641	0.4531	9.7981	98.9189	0.3499	0.2381	0.3275	12.1640	30.6290	7.2081	2.1056	3.8274	1.4074	0.8132	1.1998	0.0636	-1.0000	4.5708	0.6092	0.1656	0.1227	-1.0000	0.3979	0.6389	0.2321	0.4401	0.3427	2.4442	0.0898	22.6315	0.9495	6.4701	-1.0000	-1.0000	-1.0000	0.6437	0.1004	0.5631	0.0987	0.4189	0.7670	0.0109	-1.0000	0.0188	-1.0000	156.7041	-1.0000
84	SH1-4P-1H-C-4	381.8984	42705.9058	882.1770	29493.7271	526481.7691	1125.8283	708.0266	438.1006	17932.5698	10551.1056	3015.4062	1891.6367	45688.1320	1242.5114	1352.9976	2009.5364	276.0631	-1.0000	7738.4916	951.9414	1420.2885	788.3362	-1.0000	357.6620	98722.4051	2082.1844	671.4917	2486.6044	5418.7140	937.5696	28977.0006	6315.8619	7374.6283	-1.0000	-1.0000	-1.0000	1260.4080	884.9416	2246.0838	458.8282	607.0052	3159.1524	2118.8927	-1.0000	627.6893	-1.0000	483956.8870	-1.0000
85	SH1-4P-10H-C	4949.6009	1008921.9080	10813.0506	508105.1658	9990257.4855	21872.5560	12628.8586	6178.5103	209923.2349	83702.7955	28482.5245	25649.7154	1463411.4035	14248.9904	17035.0820	30593.8013	5998.8807	-1.0000	86532.5139	12533.0812	42546.0395	22669.5966	-1.0000	3478.3807	44213.8433	55021.8563	7867.9564	54995.5461	90323.4171	30520.0713	344192.7588	115719.8804	102387.7293	-1.0000	-1.0000	-1.0000	16639.0521	21221.0075	48760.9550	5969.5866	8386.7394	72523.9036	184728.9509	-1.0000	22493.8135	-1.0000	9588214.9510	-1.0000
86	SH1-3L-1H-C-5	1106.2802	17063.9262	3403.1549	11134.7169	111594.8069	2360.2718	3155.5450	1800.2017	7873.6977	4274.0285	9022.5873	4936.4813	204174.2156	301.2301	304.7933	7151.3545	46.7216	-1.0000	27207.5930	302.0524	331.0887	185.3638	-1.0000	109.3249	516.7097	301.6374	2279.3238	11270.4738	22435.3825	8896.0040	109934.1893	1923.9674	35539.3126	-1.0000	-1.0000	-1.0000	497.7016	223.4213	11188.0002	1742.6305	339.9012	1111.1242	531.2824	-1.0000	126.2423	-1.0000	154166.3502	-1.0000
87	SH1-3L-10H-P	8.5760	1481.5806	28.5654	473.6044	13343.5413	23.8353	34.2826	22.7373	301.1280	425.9078	219.1326	105.1012	989.7333	64.7450	51.6138	83.6870	7.2793	-1.0000	228.4810	43.9469	40.9967	27.6058	-1.0000	17.4835	93.0017	11.4633	29.7330	85.0366	221.3987	25.0212	1671.5207	346.4080	387.6206	-1.0000	-1.0000	-1.0000	61.5578	30.6151	98.8535	18.7528	28.8711	109.8684	4.7821	-1.0000	9.1711	-1.0000	16517.6208	-1.0000
88	SH1-3P-1H-P-5	1962.1724	404375.8848	31652.4798	190757.3752	23610102.6312	72883.1775	37095.9662	2538.8347	609787.1909	38003.3777	11204.9358	9851.3057	477006.1661	6027.7352	5893.6344	10761.2941	24980.2350	-1.0000	284330.5823	4572.6310	101491.4031	5534.8450	-1.0000	2063.0978	11116.8420	15255.4527	4027.6137	25590.6742	36710.1700	8148.5240	124263.3583	34864.9270	260947.4942	-1.0000	-1.0000	-1.0000	6831.7485	6509.2876	19679.4571	1990.6767	3151.8031	21580.0643	33281.2114	-1.0000	4865.9633	-1.0000	4143507.9432	-1.0000
89	Std1	1600.3490	4699.7390	2072.3857	1191.9094	1000.0000	2139.6861	1272.1445	1562.0185	1345.5899	46.4149	2987.9592	1803.5197	178154.8240	1367.0143	3015.9863	1787.1628	1666.7784	-1.0000	153.9192	2157.6210	2213.1801	4838.6937	-1.0000	1938.2986	6164.1387	3708.1822	1643.5467	1434.0604	8952.9684	9452.2273	846.6162	1084.8839	1498.9149	-1.0000	-1.0000	-1.0000	3518.9739	4549.6898	1589.8123	3879.0176	3657.8107	1561.3327	1001.6790	-1.0000	1769.0412	-1.0000	618.2338	-1.0000
90	Std2	310.5206	109.9193	471.8265	-1.0000	-1.0000	209.7953	148.0622	389.8590	320.3324	849.5155	622.8610	323.7477	4793.9076	124.0396	455.9664	386.3806	302.6715	-1.0000	21.0298	229.3241	191.2971	488.3189	-1.0000	322.2098	464.2150	143.5843	332.7604	324.8861	1046.1568	649.0665	-1.0000	448.5309	285.0458	-1.0000	-1.0000	-1.0000	586.1497	495.1032	287.9735	507.1406	463.8874	528.3253	41.7333	-1.0000	245.0742	-1.0000	490.2728	-1.0000
91	Std3	189.1138	3.0068	100.1148	-1.0000	-1.0000	105.3815	147.8351	189.5508	463.4888	112.8855	179.8077	114.9646	243.7748	168.4454	244.2316	228.3863	185.3901	-1.0000	25.6864	234.7789	278.8020	258.2013	-1.0000	190.9233	267.1368	120.2728	195.8688	212.8488	108.6732	166.7548	34.6379	61.4958	378.0147	-1.0000	-1.0000	-1.0000	267.5089	177.9598	20.6559	217.5988	259.4954	110.5450	37.1270	-1.0000	26.2651	-1.0000	260.0187	-1.0000
92	Std4	139.7804	72.5880	73.0657	-1.0000	-1.0000	82.5886	136.4863	90.5253	144.9995	-1.0000	67.2467	179.0730	97.2547	94.9058	151.4250	54.6589	152.0240	-1.0000	112.3345	78.0680	76.5400	93.0877	-1.0000	87.8814	136.7965	171.5507	94.6774	148.6259	99.6283	124.2028	243.3121	-1.0000	58.4562	-1.0000	-1.0000	-1.0000	82.8541	254.0792	33.2145	149.6299	152.5416	11.2475	124.1640	-1.0000	23.0328	-1.0000	122.5682	-1.0000
93	Std5	73.9439	34.6087	93.9716	25.9815	-1.0000	42.6222	76.0899	79.5467	207.4610	81.4668	69.7574	93.3719	111.3607	74.2491	66.0493	65.9458	59.9847	-1.0000	77.3880	93.4979	105.6376	112.4413	-1.0000	60.1687	57.5668	52.3714	96.2886	66.2576	20.2131	75.1182	37.9262	64.2206	103.4354	-1.0000	-1.0000	-1.0000	61.4785	43.6228	55.9269	175.1060	50.6505	3.3673	62.8153	-1.0000	1.9384	-1.0000	-1.0000	-1.0000
94	Std6	31.4176	94.0615	45.4035	63.0700	31.2500	76.8970	-1.0000	36.7146	-1.0000	364.2733	99.4926	27.1902	23.1179	37.6152	27.3999	53.6850	35.7817	-1.0000	28.0836	35.9908	31.9759	23.1244	-1.0000	48.4021	3.6904	44.4470	-1.0000	-1.0000	43.1090	30.2208	-1.0000	-1.0000	-1.0000	-1.0000	-1.0000	-1.0000	38.2090	0.5496	38.1400	29.5710	32.8122	42.8375	0.0017	-1.0000	36.0400	-1.0000	-1.0000	-1.0000
95	Pre-H2O	0.0851	4.3632	1.4670	5.3475	91.2635	7.0806	0.5543	0.3455	161.5357	18.9022	25.8247	3.0164	-1.0000	3.2269	0.7593	3.1673	-1.0000	-1.0000	37.9636	1.3264	0.0863	0.0529	-1.0000	1.9169	1.3406	102.1347	-1.0000	0.9649	2.6355	0.0665	-1.0000	3.7580	-1.0000	-1.0000	-1.0000	-1.0000	1.0864	0.6122	-1.0000	5.0063	5.7817	0.7217	0.0532	-1.0000	0.0215	-1.0000	-1.0000	-1.0000
96	H2O	-1.0000	-1.0000	-1.0000	-1.0000	-1.0000	-1.0000	-1.0000	-1.0000	-1.0000	-1.0000	-1.0000	-1.0000	-1.0000	-1.0000	-1.0000	-1.0000	-1.0000	-1.0000	-1.0000	-1.0000	-1.0000	-1.0000	-1.0000	-1.0000	-1.0000	-1.0000	-1.0000	-1.0000	-1.0000	-1.0000	-1.0000	-1.0000	-1.0000	-1.0000	-1.0000	-1.0000	-1.0000	-1.0000	-1.0000	-1.0000	-1.0000	-1.0000	-1.0000	-1.0000	-1.0000	-1.0000	-1.0000	-1.0000
[truncated: 48 more columns]
