# Supplementary material for: Cellular network modeling and single cell gene expression analysis reveals novel hepatic stellate cell phenotypes controlling liver regeneration dynamics
Source: BMC Syst Biol. 2018 Oct 3;12:86. doi: 10.1186/s12918-018-0605-7 (PMC6171157; doi:10.1186/s12918-018-0605-7)
Supplement: Supplementary file 5 — Zip file containing the raw mRNA expression data generated from single cells used in this manuscript. Data were manually inspected for reactions with CT values above those for water (below the limit of detection). These reactions were manually failed resulting in their removal from the data sets. Processed and unprocessed data are included. (ZIP 2160 kb) [file 12918_2018_605_MOESM5_ESM.zip › sc-rna-expression-data/Unprocessed data/SH1-HSC-3-2b-pools-designFile-10-28-14.xlsx]

## Sheet: Sample_annotation
IFC_ Well	Well_Plate_Number	Sample_Code	Preamplate_well_loc	Tissue Slice Date	Sample Collection Date	Cell Type	Sample Type	Animal Type	Animal ID	Treatment	Time Point	Anatomical Region	Surgical Date
1	A1	SH1-1L-10S-C	A1			HSC	10 Cell Pool	Rattus Norvegicus
2	A2	SH1-1L-10S-P+C	A2			HSC	10 Cell Pool	Rattus Norvegicus
3	A3	SH1-1P-10S-P	A3			HSC	10 Cell Pool	Rattus Norvegicus
4	A4	SH1-1P-10S-C+P	A4			HSC	10 Cell Pool	Rattus Norvegicus
5	A5	SH1-1P-10S-C	A5			HSC	10 Cell Pool	Rattus Norvegicus
6	A6	SH1-1P-10S-C+P	A6			HSC	10 Cell Pool	Rattus Norvegicus
7	A7	SH1-1P-10S-R	A7			HSC	10 Cell Pool	Rattus Norvegicus
8	A8	SH1-2L-10S-P	A8			HSC	10 Cell Pool	Rattus Norvegicus
9	A9	SH1-2L-10S-C	A9			HSC	10 Cell Pool	Rattus Norvegicus
10	A10	SH1-2L-10S-C+P	A10			HSC	10 Cell Pool	Rattus Norvegicus
11	A11	SH1-2L-10S-R	A11			HSC	10 Cell Pool	Rattus Norvegicus
12	A12	SH1-2P-10S-P	A12			HSC	10 Cell Pool	Rattus Norvegicus
13	B1	SH1-2P-10S-C	B1			HSC	10 Cell Pool	Rattus Norvegicus
14	B2	SH1-2P-10S-C+P	B2			HSC	10 Cell Pool	Rattus Norvegicus
15	B3	SH1-2P-10S-R	B3			HSC	10 Cell Pool	Rattus Norvegicus
16	B4	SH1-3L-10S-P	B4			HSC	10 Cell Pool	Rattus Norvegicus
17	B5	SH1-5L-10S-P	B5			HSC	10 Cell Pool	Rattus Norvegicus
18	B6	SH1-3L-10S-C+P	B6			HSC	10 Cell Pool	Rattus Norvegicus
19	B7	SH1-3L-10S-R	B7			HSC	10 Cell Pool	Rattus Norvegicus
20	B8	SH1-3P-10S-P	B8			HSC	10 Cell Pool	Rattus Norvegicus
21	B9	SH1-3P-10S-C	B9			HSC	10 Cell Pool	Rattus Norvegicus
22	B10	SH1-3P-10S-C+P	B10			HSC	10 Cell Pool	Rattus Norvegicus
23	B11	SH1-3P-10S-R	B11			HSC	10 Cell Pool	Rattus Norvegicus
24	B12	SH1-4L-10S-P	B12			HSC	10 Cell Pool	Rattus Norvegicus
25	C1	SH1-4L-10S-C	C1			HSC	10 Cell Pool	Rattus Norvegicus
26	C2	SH1-4L-10S-C+P	C2			HSC	10 Cell Pool	Rattus Norvegicus
27	C3	SH1-4L-10S-R	C3			HSC	10 Cell Pool	Rattus Norvegicus
28	C4	SH1-4L-10S-R2	C4			HSC	10 Cell Pool	Rattus Norvegicus
29	C5	SH1-5L-10S-P	C5			HSC	10 Cell Pool	Rattus Norvegicus
30	C6	SH1-5L-10S-C	C6			HSC	10 Cell Pool	Rattus Norvegicus
31	C7	SH1-5L-10S-C+P	C7			HSC	10 Cell Pool	Rattus Norvegicus
32	C8	SH1-5L-10S-R	C8			HSC	10 Cell Pool	Rattus Norvegicus
33	C9	SH1-5P-10S-P	C9			HSC	10 Cell Pool	Rattus Norvegicus
34	C10	SH1-5P-10S-C	C10			HSC	10 Cell Pool	Rattus Norvegicus
35	C11	SH1-5P-10S-C+P	C11			HSC	10 Cell Pool	Rattus Norvegicus
36	C12	SH1-5P-10S-R	C12			HSC	10 Cell Pool	Rattus Norvegicus
37	D1	SH1-6L-10S-P	D1			HSC	10 Cell Pool	Rattus Norvegicus
38	D2	SH1-6L-10S-C	D2			HSC	10 Cell Pool	Rattus Norvegicus
39	D3	SH1-6L-10S-R	D3			HSC	10 Cell Pool	Rattus Norvegicus
40	D4	SH1-6P-10S-P	D4			HSC	10 Cell Pool	Rattus Norvegicus
41	D5	SH1-6P-10S-C	D5			HSC	10 Cell Pool	Rattus Norvegicus
42	D6	SH1-6P-10S-C+P	D6			HSC	10 Cell Pool	Rattus Norvegicus
43	D7	SH1-6P-10S-R	D7			HSC	10 Cell Pool	Rattus Norvegicus
44	D8	SH1-1L-1S-P1	D8			HSC	1 Cell	Rattus Norvegicus
45	D9	SH1-1L-1S-P2	D9			HSC	1 Cell	Rattus Norvegicus
46	D10	SH1-1L-1S-P3	D10			HSC	1 Cell	Rattus Norvegicus
47	D11	SH1-1L-1S-P4	D11			HSC	1 Cell	Rattus Norvegicus
48	D12	SH1-1L-1S-C1	D12			HSC	1 Cell	Rattus Norvegicus
49	E1	SH1-1L-1S-C2	E1			HSC	1 Cell	Rattus Norvegicus
50	E2	SH1-1L-1S-C3	E2			HSC	1 Cell	Rattus Norvegicus
51	E3	SH1-1L-1S-C4	E3			HSC	1 Cell	Rattus Norvegicus
52	E4	SH1-1L-1S-C5	E4			HSC	1 Cell	Rattus Norvegicus
53	E5	SH1-2L-1S-P1	E5			HSC	1 Cell	Rattus Norvegicus
54	E6	SH1-2L-1S-P2	E6			HSC	1 Cell	Rattus Norvegicus
55	E7	SH1-2L-1S-P3	E7			HSC	1 Cell	Rattus Norvegicus
56	E8	SH1-2L-1S-P4	E8			HSC	1 Cell	Rattus Norvegicus
57	E9	SH1-2L-1S-P5	E9			HSC	1 Cell	Rattus Norvegicus
58	E10	SH1-2L-1S-P6	E10			HSC	1 Cell	Rattus Norvegicus
59	E11	SH1-2L-1S-C1	E11			HSC	1 Cell	Rattus Norvegicus
60	E12	SH1-2L-1S-C2	E12			HSC	1 Cell	Rattus Norvegicus
61	F1	SH1-2L-1S-C3	F1			HSC	1 Cell	Rattus Norvegicus
62	F2	SH1-2L-1S-C4	F2			HSC	1 Cell	Rattus Norvegicus
63	F3	SH1-2L-1S-C5	F3			HSC	1 Cell	Rattus Norvegicus
64	F4	SH1-1L-10S-C	F4			HSC	10 Cell Pool	Rattus Norvegicus
65	F5	SH1-1P-10S-C+P	F5			HSC	10 Cell Pool	Rattus Norvegicus
66	F6	SH1-2L-10S-R	F6			HSC	10 Cell Pool	Rattus Norvegicus
67	F7	SH1-2P-10S-C+P	F7			HSC	10 Cell Pool	Rattus Norvegicus
68	F8	SH1-3L-10S-R	F8			HSC	10 Cell Pool	Rattus Norvegicus
69	F9	SH1-3P-10S-C	F9			HSC	10 Cell Pool	Rattus Norvegicus
70	F10	SH1-4L-10S-P	F10			HSC	10 Cell Pool	Rattus Norvegicus
71	F11	SH1-4L-10S-R	F11			HSC	10 Cell Pool	Rattus Norvegicus
72	F12	SH1-5L-10S-C+P	F12			HSC	10 Cell Pool	Rattus Norvegicus
73	G1	SH1-5P-10S-R	G1			HSC	10 Cell Pool	Rattus Norvegicus
74	G2	SH1-6L-10S-P	G2			HSC	10 Cell Pool	Rattus Norvegicus
75	G3	SH1-6P-10S-C	G3			HSC	10 Cell Pool	Rattus Norvegicus
76	G4	SH1-1L-1S-P1	G4			HSC	1 Cell	Rattus Norvegicus
77	G5	SH1-1L-1S-C1	G5			HSC	1 Cell	Rattus Norvegicus
78	G6	SH1-2L-1S-P4	G6			HSC	1 Cell	Rattus Norvegicus
79	G7	SH1-2L-1S-C2	G7			HSC	1 Cell	Rattus Norvegicus
80	G8	SH1-2L-1S-C3	G8			HSC	1 Cell	Rattus Norvegicus
81	G9	SH1-2L-1S-C4	G9			HSC	1 Cell	Rattus Norvegicus
82	G10	SH1-2L-1S-C5	G10			HSC	1 Cell	Rattus Norvegicus
83	G11	SH1-4L-1H-P-5	G11			Hepatocyte	1 Cell	Rattus Norvegicus
84	G12	SH1-4P-1H-C-4	G12			Hepatocyte	1 Cell	Rattus Norvegicus
85	H1	SH1-4P-10H-C	H1			Hepatocyte	10 Cell Pool	Rattus Norvegicus
86	H2	SH1-3L-1H-C-5	H2			Hepatocyte	1 Cell	Rattus Norvegicus
87	H3	SH1-3L-10H-P	H3			Hepatocyte	10 Cell Pool	Rattus Norvegicus
88	H4	SH1-3P-1H-P-5	H4			Hepatocyte	1 Cell	Rattus Norvegicus
89	H5	Std1	H5				Standard	Rattus Norvegicus				WholeTissue
90	H6	Std2	H6				Standard	Rattus Norvegicus				WholeTissue
91	H7	Std3	H7				Standard	Rattus Norvegicus				WholeTissue
92	H8	Std4	H8				Standard	Rattus Norvegicus				WholeTissue
93	H9	Std5	H9				Standard	Rattus Norvegicus				WholeTissue
94	H10	Std6	H10				Standard	Rattus Norvegicus				WholeTissue
95	H11	Pre-H2O	H11				Blank	Pre-Amped H2O				Blank
96	H12	H2O	H12				Blank	H2O				Blank

## Sheet: Assay Info
Plate_Well	Gene_symbol	Gene_Name	Ref_seq_ID	ASSAY_ID	UPL_Probe	Nature	Plate_name	plate_well	Forward	Reverse	Species	AKA	Localization	Cell_type
A1	Vim	gene_name_1	NM_1		probe # required for UPL probes	e.g. cytoskeleton	Primer Pair Source Plate ID (primer pairs @ 200uM)	well location of particular primer pair of interst from Pimer Pair Source Plate	nucleotide sequence of forward primer	nucleotide sequence of reverse primer	e.g.e Rattus norvegicus		intracellular	e.g. housekeeping
A2	IL1rap	gene_name_2	NM_2			e.g. microglia marker							intracellular	e.g. microglia
A3	Acta2	gene_name_3	NM_3
A4	Syp	gene_name_4	NM_4
A5	Serpinh1	gene_name_5	NM_5
A6	Ctgf	gene_name_6	NM_6
A7	FGF1	gene_name_7	NM_7
A8	TIMP2	gene_name_8	NM_8
A9	Tnf	gene_name_9	NM_9
A10	Mmp3	gene_name_10	NM_10
A11	Serpine1	gene_name_11	NM_11
A12	Npy	gene_name_12	NM_12
B1	Rara	gene_name_13	NM_13
B2	Spp1	gene_name_14	NM_14
B3	Cd38	gene_name_15	NM_15
B4	Plat	gene_name_16	NM_16
B5	Csrp2	gene_name_17	NM_17
B6	Clcn3	gene_name_18	NM_18
B7	C-myb	gene_name_19	NM_19
B8	Col1a1	gene_name_20	NM_20
B9	CD48	gene_name_21	NM_21
B10	Col4a1	gene_name_22	NM_22
B11	Csf2	gene_name_23	NM_23
B12	COL4A2	gene_name_24	NM_24
C1	Col5a1	gene_name_25	NM_25
C2	Col14a1	gene_name_26	NM_26
C3	JAK2	gene_name_27	NM_27
C4	LAMA2	gene_name_28	NM_28
C5	ICAM1	gene_name_29	NM_29
C6	MMP14	gene_name_30	NM_30
C7	MMP2	gene_name_31	NM_31
C8	MMP8	gene_name_32	NM_32
C9	CCL3	gene_name_33	NM_33
C10	MMP1	gene_name_34	NM_34
C11	MMP13	gene_name_35	NM_35
C12	NOS2	gene_name_36	NM_36
D1	Fap	gene_name_37	NM_37
D2	Reln	gene_name_38	NM_38
D3	Kitlg	gene_name_39	NM_39
D4	Cxcl12	gene_name_40	NM_40
D5	Smad4	gene_name_41	NM_41
D6	SOX17	gene_name_42	NM_42
D7	Egf	gene_name_43	NM_43
D8	BMP6	gene_name_44	NM_44
D9	Tgfa	gene_name_45	NM_45
D10	Adamts13	gene_name_46	NM_46
D11	Acvrl1	gene_name_47	NM_47
D12	Bambi	gene_name_48	NM_48
E1	Ptprz1	gene_name_49	NM_49
E2	Ptn	gene_name_50	NM_50
E3	Col6a1	gene_name_51	NM_51
E4	Cspg4	gene_name_52	NM_52
E5	Csf1	gene_name_53	NM_53
E6	Mapk1	gene_name_54	NM_54
E7	Lep	gene_name_55	NM_55
E8	Mmp9	gene_name_56	NM_56
E9	Kras	gene_name_57	NM_57
E10	Retn	gene_name_58	NM_58
E11	Timp3	gene_name_59	NM_59
E12	Vcl	gene_name_60	NM_60
F1	Col3a1	gene_name_61	NM_61
F2	S100a11	gene_name_62	NM_62
F3	Itgad	gene_name_63	NM_63
F4	Chia	gene_name_64	NM_64
F5	TIMP1	gene_name_65	NM_65
F6	Plaur	gene_name_66	NM_66
F7	Ppara	gene_name_67	NM_67
F8	Retnla	gene_name_68	NM_68
F9	Arg1	gene_name_69	NM_69
F10	ANG1	gene_name_70	NM_70
F11	Fn1	gene_name_71	NM_71
F12	VCAM1	gene_name_72	NM_72
G1	IGF1	gene_name_73	NM_73
G2	TgfbRII	gene_name_74	NM_74
G3	GFAP	gene_name_75	NM_75
G4	Lrat	gene_name_76	NM_76
G5	Mrc1	gene_name_77	NM_77
G6	Pecam1	gene_name_78	NM_78
G7	Itgam	gene_name_79	NM_79
G8	Actb	gene_name_80	NM_80
G9	Gapdh	gene_name_81	NM_81
G10	Tbp	gene_name_82	NM_82
G11	Erlin2	gene_name_83	NM_83
G12	Alb	gene_name_84	NM_84
H1	UBQLN1	gene_name_85	NM_85
H2	Got1	gene_name_86	NM_86
H3	IDH3B	gene_name_87	NM_87
H4	CH25H	gene_name_88	NM_88
H5	Alg11	gene_name_89	NM_89
H6	Cdkn1a	gene_name_90	NM_90
H7	Ccnd1	gene_name_91	NM_91
H8	CYP26A1	gene_name_92	NM_92
H9	STAT3	gene_name_93	NM_93
H10	CYP2A1	gene_name_94	NM_94
H11	IL6	gene_name_95	NM_95
H12	IL10	gene_name_96	NM_96

## Sheet: Sample Plate
SAMPLE NAME		Plate for Chip number 1
	1	2	3	4	5	6	7	8	9	10	11	12
A	SH1-1L-10S-C	SH1-1L-10S-P+C	SH1-1P-10S-P	SH1-1P-10S-C+P	SH1-1P-10S-C+P	SH1-1P-10S-C+P	SH1-1P-10S-R	SH1-2L-10S-P	SH1-2L-10S-C	SH1-2L-10S-C+P	SH1-2L-10S-R	SH1-2P-10S-P
B	SH1-2P-10S-C	SH1-2P-10S-C+P	SH1-2P-10S-R	SH1-3L-10S-P	SH1-5L-10S-P	SH1-3L-10S-C+P	SH1-3L-10S-R	SH1-3P-10S-P	SH1-3P-10S-C	SH1-3P-10S-C+P	SH1-3P-10S-R	SH1-4L-10S-P
C	SH1-4L-10S-C	SH1-4L-10S-C+P	SH1-4L-10S-R	SH1-4L-10S-R2	SH1-5L-10S-P	SH1-5L-10S-C	SH1-5L-10S-C+P	SH1-5L-10S-R	SH1-5P-10S-P	SH1-5P-10S-C	SH1-5P-10S-C+P	SH1-5P-10S-R
D	SH1-6L-10S-P	SH1-6L-10S-C	SH1-6L-10S-R	SH1-6P-10S-P	SH1-6P-10S-C	SH1-6P-10S-C+P	SH1-6P-10S-R	SH1-1L-1S-P1	SH1-1L-1S-P2	SH1-1L-1S-P3	SH1-1L-1S-P4	SH1-1L-1S-C1
E	SH1-1L-1S-C2	SH1-1L-1S-C3	SH1-1L-1S-C4	SH1-1L-1S-C5	SH1-2L-1S-P1	SH1-2L-1S-P2	SH1-2L-1S-P3	SH1-2L-1S-P4	SH1-2L-1S-P5	SH1-2L-1S-P6	SH1-2L-1S-C1	SH1-2L-1S-C2
F	SH1-2L-1S-C3	SH1-2L-1S-C4	SH1-2L-1S-C5	SH1-1L-10S-C	SH1-1P-10S-C+P	SH1-2L-10S-R	SH1-2P-10S-C+P	SH1-3L-10S-R	SH1-3P-10S-C	SH1-4L-10S-P	SH1-4L-10S-R	SH1-5L-10S-C+P
G	SH1-5P-10S-R	SH1-6L-10S-P	SH1-6P-10S-C	SH1-1L-1S-P1	SH1-1L-1S-C1	SH1-2L-1S-P4	SH1-2L-1S-C2	SH1-2L-1S-C3	SH1-2L-1S-C4	SH1-2L-1S-C5	SH1-4L-1H-P-5	SH1-4P-1H-C-4
H	SH1-4P-10H-C	SH1-3L-1H-C-5	SH1-3L-10H-P	SH1-3P-1H-P-5	Std1	Std2	Std3	Std4	Std5	Std6	Pre-H2O	H2O
RELATIVE CONCENTRATIONS (STANDARDS ONLY)
	1	2	3	4	5	6	7	8	9	10	11	12
A
B
C
D
E
F
G
H
Sample Type
	1	2	3	4	5	6	7	8	9	10	11	12
A	HSC	HSC	HSC	HSC	HSC	HSC	HSC	HSC	HSC	HSC	HSC	HSC
B	HSC	HSC	HSC	HSC	HSC	HSC	HSC	HSC	HSC	HSC	HSC	HSC
C	HSC	HSC	HSC	HSC	HSC	HSC	HSC	HSC	HSC	HSC	HSC	HSC
D	HSC	HSC	HSC	HSC	HSC	HSC	HSC	HSC	HSC	HSC	HSC	HSC
E	HSC	HSC	HSC	HSC	HSC	HSC	HSC	HSC	HSC	HSC	HSC	HSC
F	HSC	HSC	HSC	HSC	HSC	HSC	HSC	HSC	HSC	HSC	HSC	HSC
G	HSC	HSC	HSC	HSC	HSC	HSC	HSC	HSC	HSC	HSC	Hepatocyte	Hepatocyte
H	Hepatocyte	Hepatocyte	Hepatocyte	Hepatocyte	0	0	0	0	0	0	0	0
Sample Reference
	1	2	3	4	5	6	7	8	9	10	11	12
A
B
C
D
E
F
G
H

## Sheet: Assay Plate
ASSAY PLATE SETUP
	1	2	3	4	5	6	7	8	9	10	11	12
A	Vim	IL1rap	Acta2	Syp	Serpinh1	Ctgf	FGF1	TIMP2	Tnf	Mmp3	Serpine1	Npy
B	Rara	Spp1	Cd38	Plat	Csrp2	Clcn3	C-myb	Col1a1	CD48	Col4a1	Csf2	COL4A2
C	Col5a1	Col14a1	JAK2	LAMA2	ICAM1	MMP14	MMP2	MMP8	CCL3	MMP1	MMP13	NOS2
D	Fap	Reln	Kitlg	Cxcl12	Smad4	SOX17	Egf	BMP6	Tgfa	Adamts13	Acvrl1	Bambi
E	Ptprz1	Ptn	Col6a1	Cspg4	Csf1	Mapk1	Lep	Mmp9	Kras	Retn	Timp3	Vcl
F	Col3a1	S100a11	Itgad	Chia	TIMP1	Plaur	Ppara	Retnla	Arg1	ANG1	Fn1	VCAM1
G	IGF1	TgfbRII	GFAP	Lrat	Mrc1	Pecam1	Itgam	Actb	Gapdh	Tbp	Erlin2	Alb
H	UBQLN1	Got1	IDH3B	CH25H	Alg11	Cdkn1a	Ccnd1	CYP26A1	STAT3	CYP2A1	IL6	IL10
PROBE PLATE SETUP (NO PROBES REQUIRED FOR EVAGREEN)
	1	2	3	4	5	6	7	8	9	10	11	12
A	probe # required for UPL probes	0	0	0	0	0	0	0	0	0	0	0
B	0	0	0	0	0	0	0	0	0	0	0	0
C	0	0	0	0	0	0	0	0	0	0	0	0
D	0	0	0	0	0	0	0	0	0	0	0	0
E	0	0	0	0	0	0	0	0	0	0	0	0
F	0	0	0	0	0	0	0	0	0	0	0	0
G	0	0	0	0	0	0	0	0	0	0	0	0
H	0	0	0	0	0	0	0	0	0	0	0	0
Assay Type
	1	2	3	4	5	6	7	8	9	10	11	12
A
B
C
D
E
F
G
H
Assay Reference
	1	2	3	4	5	6	7	8	9	10	11	12
A
B
C
D
E
F
G
H
Assay Source Plate and Well
	1	2	3	4	5	6	7	8	9	10	11	12
A	Primer Pair Source Plate ID (primer pairs @ 200uM)	0	0	0	0	0							Source plate
	well location of particular primer pair of interst from Pimer Pair Source Plate	0	0	0	0	0							Well location
B	0	0	0	0	0	0
	0	0	0	0	0	0
C	0	0	0	0	0	0
	0	0	0	0	0	0
D	0	0	0	0	0	0
	0	0	0	0	0	0
E	0	0	0	0	0	0
	0	0	0	0	0	0
F	0	0	0	0	0	0
	0	0	0	0	0	0
G	0	0	0	0	0	0
	0	0	0	0	0	0
H	0	0	0	0	0	0
	0	0	0	0	0	0
	Primer Name	Plate Name	Plate Well
	Actb	DBI_oct_2011_1	A1
	Actb	Neuroinflam_1	A6
	Actb	Neuroinflam_2	F3
	Gfap	DBI_SHR_cell_types_P1	C10
	Rpl19	Neuroinflam_2	F2
Sample Index and Reorder (specfiic to this BM Chip)
Original Assay Index (A##)
	1	2	3	4	5	6	7	8	9	10	11	12
A	A1	A2	A3	A4	A5	A6
B	A7	A8	A9	A10	A11	A12
C	A13	A14	A15	A16	A17	A18
D	A19	A20	A21	A22	A23	A24
E	A25	A26	A27	A28	A29	A30
F	A31	A32	A33	A34	A35	A36
G	A37	A38	A39	A40	A41	A42
H	A43	A44	A45	A46	A47	A48
	1	2	3	4	5	6	7	8	9	10	11	12
A	A1	A7	A13	A19	A25	A31
B	A37	A43	A2	A8	A14	A20
C	A26	A32	A38	A44	A3	A9
D	A15	A21	A27	A33	A39	A45
E	A4	A10	A16	A22	A28	A34
F	A40	A46	A5	A11	A17	A23
G	A29	A35	A41	A47	A6	A12
H	A18	A24	A30	A36	A42	A48
No.	Assay Reorder	Assay (Gene Symbol)
1	A1	Actb	1
2	A7	Aif1	7
3	A13	Abcg2	13
4	A19	Cdh13	19
5	A25	Cacna1D	25
6	A31	Ccr3	31
7	A37	Ccl4	37
8	A43	Cldn11	43
9	A2	Cox4i1	2
10	A8	Dbh	8
11	A14	Sele	14
12	A20	Fgfr3	20
13	A26	Slc6a1	26
14	A32	Slc6a11	32
15	A38	Gabra1	38
16	A44	Gabra2	44
17	A3	Gjd2	3
18	A9	Gfap	9
19	A15	Gstp1	15
20	A21	Gstm6	21
21	A27	Gapdh	27
22	A33	Hcn2	33
23	A39	Hprt1	39
24	A45	Itgam	45
25	A4	Il6st	4
26	A10	Jund	10
27	A16	F11r	16
28	A22	lamb3	22
29	A28	Nes	28
30	A34	Npy	34
31	A40	Ocln	40
32	A46	Pak3	46
33	A5	Pecam1	5
34	A11	Kcnj2	11
35	A17	Rgs4	17
36	A23	Sept4	23
37	A29	Sept8	29
38	A35	Rbfox3	35
39	A41	Rpl19	41
40	A47	Slc1a2	47
41	A6	Slc1a4	6
42	A12	Slc32a1	12
43	A18	Slc6a2	18
44	A24	Sdha	24
45	A30	Syn1	30
46	A36	Th	36
47	A42	Vim	42
48	A48	Tjp1	48

## Sheet: Assay Info_(EvaGreen)_Tm
Plate_Well	Gene_symbol	Gene_Name	Ref_seq	ID	Nature	Plate_name	Forward	Reverse	amplicon	amplicon length (bp)	amplicon estimated Tm	Species	Aka	Localization	Cell_type
A1	Actb	actin, beta	NM_031144	Actb-OCT2011-F	cytoskeleton	DBI_oct_2011_1	CTGGCTCCTAGCACCATGA	TAGAGCCACCAATCCACACA	CTGGCTCCTAGCACCATGAAGATCAAGATCATTGCTCCTCCTGAGCGCAAGTACTCTGTGTGGATTGGTGGCTCTA	76		Rattus norvegicus	0	intracellular	housekeeping
A2
A3
A4
A5
A6
A7
A8
A9
A10
A11
A12
B1
B2
B3
B4
B5
B6
B7
B8
B9
B10
B11
B12
C1
C2
C3
C4
C5
C6
C7
C8
C9
C10
C11
C12
D1
D2
D3
D4
D5
D6
D7
D8
D9
D10
D11
D12
E1
E2
E3
E4
E5
E6
E7
E8
E9
E10
E11
E12
F1
F2
F3
F4
F5
F6
F7
F8
F9
F10
F11
F12
G1
G2
G3
G4
G5
G6
G7
G8
G9
G10
G11
G12
H1
H2
H3
H4
H5
H6
H7
H8
H9
H10
H11
H12

## Sheet: Quality Control
Plate_Well	Gene_symbol	Quick Primer Pass	Manual Primer Pass	Notes
A1	Vim
A2	IL1rap
A3	Acta2
A4	Syp
A5	Serpinh1
A6	Ctgf
A7	FGF1
A8	TIMP2
A9	Tnf
A10	Mmp3
A11	Serpine1
A12	Npy
B1	Rara
B2	Spp1
B3	Cd38
B4	Plat
B5	Csrp2
B6	Clcn3
B7	C-myb
B8	Col1a1
B9	CD48
B10	Col4a1
B11	Csf2
B12	COL4A2
C1	Col5a1
C2	Col14a1
C3	JAK2
C4	LAMA2
C5	ICAM1
C6	MMP14
C7	MMP2
C8	MMP8
C9	CCL3
C10	MMP1
C11	MMP13
C12	NOS2
D1	Fap
D2	Reln
D3	Kitlg
D4	Cxcl12
D5	Smad4
D6	SOX17
D7	Egf
D8	BMP6
D9	Tgfa
D10	Adamts13
D11	Acvrl1
D12	Bambi
E1	Ptprz1
E2	Ptn
E3	Col6a1
E4	Cspg4
E5	Csf1
E6	Mapk1
E7	Lep
E8	Mmp9
E9	Kras
E10	Retn
E11	Timp3
E12	Vcl
F1	Col3a1
F2	S100a11
F3	Itgad
F4	Chia
F5	TIMP1
F6	Plaur
F7	Ppara
F8	Retnla
F9	Arg1
F10	ANG1
F11	Fn1
F12	VCAM1
G1	IGF1
G2	TgfbRII
G3	GFAP
G4	Lrat
G5	Mrc1
G6	Pecam1
G7	Itgam
G8	Actb
G9	Gapdh
G10	Tbp
G11	Erlin2
G12	Alb
H1	UBQLN1
H2	Got1
H3	IDH3B
H4	CH25H
H5	Alg11
H6	Cdkn1a
H7	Ccnd1
H8	CYP26A1
H9	STAT3
H10	CYP2A1
H11	IL6
H12	IL10
	Working #	0
