# Supplementary material for: Cellular network modeling and single cell gene expression analysis reveals novel hepatic stellate cell phenotypes controlling liver regeneration dynamics
Source: BMC Syst Biol. 2018 Oct 3;12:86. doi: 10.1186/s12918-018-0605-7 (PMC6171157; doi:10.1186/s12918-018-0605-7)
Supplement: Supplementary file 5 — Zip file containing the raw mRNA expression data generated from single cells used in this manuscript. Data were manually inspected for reactions with CT values above those for water (below the limit of detection). These reactions were manually failed resulting in their removal from the data sets. Processed and unprocessed data are included. (ZIP 2160 kb) [file 12918_2018_605_MOESM5_ESM.zip › sc-rna-expression-data/Unprocessed data/SH1-HSC-3-3-designFile.xlsx]

## Sheet: Original Selection
SH1-3-HSc-3 genes	SH1-3-HSc-3 group			Group	Genes	Notes	Working Primer 1	Working Primer 1-location	Forward Sequence	Reverse Sequence	Working Primer 2	Working Primer 2- location
14 hkg & cell markers
IDH3B	only-Hep		138	Citrate cycle	IDH3B		IDH3B-s2	SS-RL-Hep-C6-C6	TGCTACGGCATCTCAACCTT	GCCGATGACGGACTTGATGA
GFAP	HSC Marker		9	HSC Marker	Cyto-skeletal protein expressed in activated HSC	Activatation	GFAP Dan	02-12-2012_IDT_PATRA_HSC…-A3			Gfap-s4	SS-RL-Hep-C7-E4
Lrat	HSC Marker		8	HSC Marker	LRAT	taken from 48 overlap	Lrat-dan	02-12-2012_IDT_PATRA_HSC…-F11			Lrat-s3	SS-RL-Hep-C7-H10
Pecam1	Endothelial Cell Marker		13	Endothelial Cell Marker	Pecam1	Dan	Pecam1-d1	Sh1-D1-DC-05-2014-C8
Itgam	M1 Macrophage Marker		14	M1 Macrophage Marker	Itgam	Dan	Itgam-d1	Sh1-D1-DC-05-2014-C9
Mrc1	only-HSc		15	M2 Macrophage Marker	Mrc1	Dan	Mrc1-d1	Sh1-D1-DC-05-2014-C11
Erlin2	HKG		3	HKG	Erlin2		Erlin2-Eg	SS-RL-Hep-C3-B9	cccagaaacagaaggtggtg	gcaacctgtgccactttttc
Actb	HKG		7	HKG	Actb		Actb-Eg	SS-RL-Hep-C3-B10	aaggccaaccgtgaaaagat	accagaggcatacagggaca
Gapdh	HKG		1	HKG	Gapdh		Gapdh-Eg	SS-RL-Hep-C3-B11	tggcctccaaggagtaagaa	ggcctctctcttgctctcag
Tbp	HKG		6	HKG	Tbp		Tbp-Eg	SS-RL-Hep-C3-B5	cccaccagcagttcagtagc	caattctgggtttgatcattctg
Alb	Hepatocyte Marker		11	Hepatocyte Marker	Alb		Alb-Eg	SS-RL-Hep-C3-C10	tggcacaatgaagtgggtaa	gggcgatctcactcttgtgt
UBQLN1	HKG		5	HKG-Ubiquitination / Apoptosis / Activation			UBQLN1-s1	SS-RL-Hep-C4-F2	gaaggaagagttcgctgtgc	tgaaacgttttgagatttcctct
Got1	Urea Cycle / Hepatocyte Marker		12	Urea Cycle / Hepatocyte Marker	Got1		Got1-s2	SS-RL-Hep-C4-G2	acgaatcacctggtccaatc	gccattgtcttcacgtttcc
CH25H	Hepatocyte Marker		10	Hepatocyte Marker	CH25H	taken from 48 overlap	CH25H-s3	SS-RL-HEP-C6-G11	CTGCACTGGAACAGGGCTAA	ACTGCCCAGCAGGAACAAAT
			2	HKG	Alg11		Alg11-s2	SS-RL-Hep-C7-C6	TGGTCATTGGCCTTTGGGTT	ACACAACATAGACTGCATCAGGA
48 HC/HSC genes				48 HC/HSC genes
Vegfa	Overlap- Genes		62		Vegfa		Vegfa-s1	SS-RL-Hep-C3-C4	aaaaacgaaagcgcaagaaa	tttctccgctctgaacaagg			1
CYP26A1	Overlap- Genes		26		CYP26A1		CYP26A1	SS-RL-Hep-C3-E1	agtatctgtgacacccatgacg	cgggattaaactcctccttgt			2
Sosc3	Overlap- Genes		55		Socs3		Sosc3-s1	SS-RL-Hep-C3-F10	aatccagccccaatggtc	ggcctgaggaagaagcctat			3
SMAD1	Overlap- Genes		51		SMAD1		SMAD1-s1	SS-RL-Hep-C3-F11	agaaaggggccatggaag	agcgaggaatggtgacaca			4
SMAD7	Overlap- Genes		54		SMAD7		SMAD7-s1	SS-RL-Hep-C3-F12	ccctgctgttgttgctgtc	atgacctccgcacaccat			5
STAT3	Overlap- Genes		56		STAT3		STAT3-s1	SS-RL-Hep-C3-G1	gggccatcctaagcacaaa	agactggatctgggtcttgc			6
ALDH1B1	Overlap- Genes		20		ALDH1B1-s1		ALDH1B1-s1	SS-RL-Hep-C3-G7	accagaatttgagcctgagc	gcagccgctgtagaatatga			7
CYP2A1	Overlap- Genes		27		CYP2A1		CYP2A1-s1	SS-RL-Hep-C3-H10	atgctgctttcctccctttc	atcttagccaggccatctcc			8
TNFR1	Overlap- Genes		61		TNFR1		TNFR1-s2	SS-RL-HEP-C4-D12	aatgagtgcaccccttgc	cctgggggtttgtgacatt			9
TLR9	Overlap- Genes		60		TLR9		TLR9-s2	SS-RL-HEP-C4-E9	acctgtctcggaacaacctg	agatgggagaggttgacgaa			10
TGFb1	Overlap- Genes		57		TGFb1		TGFb1-s1	SS-RL-Hep-C4-F5	gtcaactgtggagcaacacg	gacagccactcaggcgtatc			11
IL10	Overlap- Genes		33		IL10		IL10-s2	SS-RL-Hep-C4-F7	cagattccttactgcaggacttta	caaatgctccttgatttctgg			12
PDGFC	Overlap- Genes		42		PDGFC		PDGFC-s2	SS-RL-Hep-C4-G7	gcaagttgcagctctccag	tggatgctcccattaccag			13
IL1A	Overlap- Genes		35		IL1A		IL1A-s2	SS-RL-Hep-C4-G9	aaatactcagctctttgtgagtgc	tgtgatgagttttggtgtttcc			14
CYP2E1	Overlap- Genes		28		CYP2E1		CYP2E1-s2	SS-RL-Hep-C4-H12	ctgactgtctcctcatagagatgg	tcacagaaacattttccattgtgt			15
Nfkb2	Overlap- Genes		38		Nfkb2		Nfkb2-s2	SS-RL-Hep-C4-H2	ccactgcatctagccacaga	attcacattagcatggagcttg			16
ALDH1A1	Overlap- Genes		19		ALDH1A1-s2		ALDH1A1-s2	SS-RL-Hep-C4-H9	gccatcactgtgtcttctgc	catcttgaatccaccgaagg			17
HGFa.b	Overlap- Genes		31		Hgfa/b		HGFa/b-s3	SS-RL-HEP-C5-A7	tgatccaaacatccgagttg	ccattgccacgataacaatct	Hgfa/b-s4	SS-RL-HEP-C6-G10	18
ALDH7a1	Overlap- Genes		22		ALDH7a1		ALDH7a1-s1	SS-RL-HEP-C5-E11	ggaatcatcactgccttcaac	agttgttggtgctcctttcc			19
Rara	only-HSc & overlap		43		rarA		rarA-s1	SS-RL-HEP-C5-F9	cggctgagtgacgagagc	gacttctacactttcgtacatcttgc	rara-s2	SS-RL-Hep-C7-H2	20
Rarb	Overlap- Genes		44		Rarb		Rarb-s1	SS-RL-HEP-C5-F10	ttcacaagccattggagaga	ggacactgggctgctagagt	Rarb-s2	SS-RL-Hep-C7-H3	21
Rbp1	Overlap- Genes		45		Rbp1		Rbp1-s1	SS-RL-HEP-C5-F11	cacgctgagcacttttcg	cccagctcactgtggtca	Rbp1-s2	SS-RL-Hep-C7-H4	22
rbp2	Overlap- Genes		46		rbp2		rbp2-s1	SS-RL-HEP-C5-F12	agtgggtcgagggagacaa	ttgaacacttgtcgacacacc	Rbp2-s2	SS-RL-Hep-C7-H5	23
IL11	Overlap- Genes		34		IL11		IL11-s1	SS-RL-HEP-C5-F4	atgttgaacgtccctgtgc	cattttggtgtttccattttga			24
RDH14	Overlap- Genes		48		RDH14		RDH14-s1	SS-RL-HEP-C5-G1	cgttaaggagctggatctcg	catctagcctgggctcctc	Rdh14-s2	SS-RL-Hep-C7-H6	25
Ecm1	Overlap- Genes		30		Ecm1		Ecm1-s2	SS-RL-Hep-C6-G4	TGACCCGTGACCAGTTCTTAC	GGTGCTGCATAGCCTACTTC	Ecm1-s1	SS-RL-Hep-C3-C5	26
DCN	Overlap- Genes		29		DCN		DCN-s2	SS-RL-HEP-C6-G5	CGGTGGCAAATACCCGGATTA	TCTGCTCAAATGGTCCAGCC			27
			52		SMAD2		SMAD2-s3	SS-RL-HEP-C6-G8	AGGAACAAAAGGTCCGGGG	TGAATGGCAAGATGGACGACA			28
ADH1A	Overlap- Genes		17		ADH1A		ADH1A-s2	SS-RL-HEP-C6-G12	GATGCCGACTTGGACATTGC	TGGCTCGCTCAACACTCTTT			29
ADH1B	Overlap- Genes		18		ADH1B		ADH1B-s2	SS-RL-HEP-C6-H1	GAATTTGAGCCTGAGCGCGA	AAGAATCGGGCGTTCAGCAT			30
ALDH2	Overlap- Genes		21		ALDH2		ALDH2-s2	SS-RL-HEP-C6-H2	TTACCTGTCCCAAGCTCTGC	GCACGCCACTTTACGAGTTC			31
RDH10	Overlap- Genes		47		RDH10		RDH10-s2	SS-RL-HEP-C6-H4	TTCAGAGGCTGCCGAATCAG	GTACATGAGACGAGGGGTGC			32
Csf3	Overlap- Genes		24		Csf3		Csf3-s2	SS-RL-HEP-C6-H5	GGTTTTCCTGACCCCGTAGG	TAGGCCAGCAAGCGCTAAAA			33
			32		Ifng		Ifng-s2	SS-RL-HEP-C6-H6	ACTGCCAAGGCACACTCATT	CCGTCCTTTTGCCAGTTCCT			34
LAMA1	Overlap- Genes		37		LAMA1		LAMA1-s2	SS-RL-HEP-C6-H7	AGATTGGCTAAGACCGCACA	AGCTGCTTCAGCATTAGGGG			35
PDGFA	Overlap- Genes		40		PDGFA		PDGFA-s2	SS-RL-HEP-C6-H8	GGACAGGACGCGTAGAACAA	CGGGTTGCTCGAGGTCTTAG			36
RDH16	Overlap- Genes		49		RDH16		RDH16-s2	SS-RL-HEP-C6-H10	TTCCCTGACTAGGCCAGAGC	GTCAAAATGAGACGGGCATCG			37
Cxcl1	Overlap- Genes		25		Cxcl1		Cxcl1-s1	SS-RL-HEP-C6-H11	ACTCAAGAATGGTCGCGAGG	ACGCCATCGGTGCAATCTAT			38
Il6	Overlap- Genes		36		IL6		Il6-s3	SS-RL-Hep-C7-A7	CACTTCACAAGTCGGAGGCT	TCTGACAGTGCATCATCGCT	Il6-s4	SS-RL-Hep-C7-G11	39
Aox3	Overlap- Genes		23		AOX3		Aox3-s2	SS-RL-Hep-C7-G12	CCGGTATTGTGATGCTGTGTG	GCCAAGCCTCAGTTGCTACA			40
Adamts1	Overlap- Genes		16		ADAMTS1		Adamts1-s2	SS-RL-Hep-C7-H1	GGACAGGTGCAAGCTTACCT	CACAGCCAGCTTTCACACAC			41
Tgfb2	Overlap- Genes		58		TGFB2		Tgfb2-s4	SS-RL-Hep-C7-H7	CCATACAGTCCCAGGTGCTC	GCAAGCGAAAGACCCTGAAC			42
			59		TGFB3		Tgfb3-s4	SS-RL-Hep-C7-H8	ACACAGCGCAGTGAGTTCAT	TGTGTGAACCCAGGAACGAG			43
			53		SMAD3		Smad3-s4	SS-RL-Hep-C7-H9	CAACTGCAGTGCCGCTATC	GAAGGGCAGGATGGACGAC			44
Pdgfb	Overlap- Genes		41		Pdgfb		Pdgfb-s3	SS-RL-Hep-C7-H11	ACACCTCAAACTCGGGTGAC	CCGAATCAGGCATCGAGACA			45
Rela	Overlap- Genes		50		relA		Rela-s2	SS-RL-Hep-C7-H12	TGTATTTCACGGGACCTGGC	CAGGCTAGGGTCAGCGTATG			46
TgfbR.I	Overlap- Genes		166	Inflammation	TgfbR-I		TgfbR-I-s1	SS-RL-HEP-C5-G4	gccggttgttctacctcact	ttggccatattccactgtagc			47
34 Additional Overlapping genes				34 Additional Overlapping genes
ACOX1	Overlap- Genes		63	Fatty acid metabolism	ACOX1		ACOX1-s1	SS-RL-HEP-C5-A8	caccttcgagggagagaaca	cgcacctggtcgtagatttt			24
ACOX3	Overlap- Genes		64	Fatty acid metabolism	ACOX3		ACOX3-s2	SS-RL-HEP-C6-G1	TCTGACTTTGTCCTGGGCTC	ACAGCTGCCCACAGGTTTTT			34
APOA4	Overlap- Genes		65	Fat metabolism	APOA4		APOA4-s1	SS-RL-Hep-C3-D11	agcccctgggggataagt	ccagctgctgcctgaact			4
			66	Apoptosis	BAX		BAX-s2	SS-RL-HEP-C6-D1	GAATGGGGAACGGGGAAAGG	GAGGTTTATTGGCACCTCCC			31
BCL2L1	Overlap- Genes		67	Apoptosis	BCL2L1		BCL2L1-s2	SS-RL-HEP-C6-D2	AGCATGCGACCTCTGTTTGA	TCACTTGTGGCCCAGGTATG			32
CASP12	Overlap- Genes		68	Apoptosis	CASP12		CASP12-s2	SS-RL-HEP-C4-E3	ttctcgtgattggttttgtacg	ccttccttctccatcactgg	Casp12-s3	SS-RL-Hep-C7-B5	16
CASP3	Overlap- Genes		69	Apoptosis	CASP3		CASP3-s1	SS-RL-Hep-C3-G11	tctaccgcacccggttacta	tgactggatgaaccatgacc	Casp3-s2	SS-RL-Hep-C7-B3	7
CASP8	Overlap- Genes		70	Apoptosis	CASP8		CASP8-s1	SS-RL-Hep-C3-G12	tgatgtcctggtgctatttca	aaattgtcttcctccaacatcc	Casp8-s2	SS-RL-Hep-C7-B4	8
Ces2	Overlap- Genes		71	Fatty acid catabolism during inflammation	Ces2		Ces2-s1	SS-RL-Hep-C3-E9	ccccatgtgaaggctgac	cctccccaaaatgatctgaa			5
CES3	Overlap- Genes		72	Fatty acid catabolism during inflammation	CES3		CES3-s1	SS-RL-Hep-C2-C8	gatggacaggtcctctctgc	ccaaggcgatactgaatggt			2
CYP1A1	Overlap- Genes		73	Retinol metabolism	CYP1A1		CYP1A1-s3	SS-RL-Hep-C6-C3	CTCCCTGGGGTCCTAGAGAACA	CTCTGTGGCTGATGTGAAGGC			30
CYP1A2	Overlap- Genes		74	Alcohol metabolism	CYP1A2		CYP1A2-s2	SS-RL-HEP-C4-F1	ggaacactatcaagacttcaacaaga	aatccagctccaaagatgtca			18
CYP27B1	Overlap- Genes		75	Cholersterol metabolism/xenobiosis	CYP27B1		CYP27B1-s1	SS-RL-Hep-C3-H8	ggctcctatgcccacctc	cacagcctttagcaggggta			10
CYP2B1	Overlap- Genes		76	Retinol metabolism	CYP2B1		CYP2B1-s1	SS-RL-Hep-C3-H11	cggaccttttccctcctaag	ggaacccagagaagaactcaaa	CYP2B1-s2	SS-RL-HEP-C6-C4	11
DLAT	Overlap- Genes		77	Carbohydrate Metabolism	DLAT		DLAT-s2	SS-RL-HEP-C4-A3	ggagacttgctggcagagat	tttgccagataaccttcttcttg			12
Fas	Overlap- Genes		78	Apoptosis	Fas		Fas-s2	SS-RL-Hep-C4-F10	tgcgccttctgtgatgaa	ctttgcacctgcacttggt			19
Fos	Overlap- Genes		79	IE Gene	Fos		Fos-s2	SS-RL-Hep-C4-G11	gggacagcctttcctactacc	gatctgcgcaaaagtcctgt			22
HIF1A	Overlap- Genes		80	Hypoxia	HIF1A		HIF1A-s2	SS-RL-HEP-C4-D1	catgatggctccctttttca	catagtaggggcacggtcac			13
IDH3A	Overlap- Genes		81	Carbohydrate Metabolism (TCA Cycle)	IDH3A		IDH3A-s2	SS-RL-Hep-C4-G4	gtgacaagaggttttgctggt	tgaaatttctgggccaattc			20
IGFBP1	Overlap- Genes		82	Insulin signaling	IGFBP1		IGFBP1-s2	SS-RL-HEP-C6-A3	CTGCCGCTCAACAGAAAGCA	CTCCATGGGTAGACACACCAG			26
IL1R1	Overlap- Genes		83	Inflammation	IL1R1		IL1R1-s2	SS-RL-HEP-C6-F9	ATAGACAGACATAGAGGCTTTGGGG	CAGTGTAGCTTGGGATTTCACC			33
IRF1	Overlap- Genes		84	Interferon Regulatory Factor	IRF1		IRF1-s2	SS-RL-HEP-C4-D4	gagctgggccattcacac	cgatgtctggtagggagttca			15
JUN	Overlap- Genes		94		JUN		JUN-s1	SS-RL-Hep-C3-F2	gccaccgagaccgtaaag	ctgtgcgagctggtatgagt			6
JUNB	Overlap- Genes		95		JUNB		JUNB-s1	SS-RL-Hep-C2-D12	gggactgggagctcatacc	aaagggtggtgcatgtgg			3
KLF4	Overlap- Genes		85	Development/HSC Activation	KLF4		KLF4-s3	SS-RL-Hep-C6-B1	TATGCAGGCTGTGGCAAAAC	GTTCATCTGAGCGGGCGAAT	KLF4-s2	SS-RL-Hep-C4-G12	27
KLF6	Overlap- Genes		86	Development/HSC Activation	KLF6		KLF6-s2	SS-RL-Hep-C6-B2	TTGAAAGCACATCAGCGCAC	AGGTGGTCAGACCTGGAGAA			28
MAPK3	Overlap- Genes		87	Cell Growth	MAPK3		MAPK3-s3	SS-RL-Hep-C6-B9	ACACGCAGCTGCAGTACATC	ATAGCCACTCTGGTCTTGCG	MAPK3-s2	SS-RL-HEP-C3-H7	29
NOX4	Overlap- Genes		88	Oxidative stress	NOX4		NOX4-s1	SS-RL-HEP-C5-D8	ggctgtccctaaatgtcctg	gctctgctcaaacacaatcct			25
PCK1	Overlap- Genes		89	Carbohydrate Metabolism	PCK1		PCK1-s1	SS-RL-Hep-C2-A6	gatgacattgcctggatgaa	aaccgttttctgggttgatg			1
Pklr	Overlap- Genes		90	Carbohydrate Metabolism	Pklr		Pklr-s2	SS-RL-Hep-C4-G5	gatacgaaccggagtcttgc	acctgtgagcccttcacaat			21
RBPJ	Overlap- Genes		91	Development	RBPJ		RBPJ-s2	SS-RL-HEP-C4-D3	gccactgtaaatgccactcc	ccttccccttgacaaacaag			14
TLR2	Overlap- Genes		92	Inflammation	TLR2		TLR2-s2	SS-RL-HEP-C4-E7	tgctatgatgcctttgtttcc	catgaggttctccacccaat			17
TRL4	Overlap- Genes		93	Inflammation	TLR4		TRL4-s1	SS-RL-Hep-C3-H6	ccttgagaaagtggagaagtcc	gctaagaaggcgatacaattcg			9
TLR7	Overlap- Genes		96	Inflammation	Tlr7		TLR7-s3	SS-RL-HEP-C5-A5	tccttccataggctgaagca	tggaccccagtagaataggtaca			23
Only Hepatocytes				Only Hepatocytes
			101	Angiogenesis-hypoxia	ANG1		ANG1-s1	SS-RL-Hep-C2-A11	cgtcctctgttgtcggtttt	cgtgtacctggggtcgtc
			106	Involved in response to alcohol and stress	CAR3		CAR3-s1	SS-RL-Hep-C2-C4	aaaggccatggctaaggagt	aagttcatgccagtgctcag	CAR3-s2	SS-RL-HEP-C6-A9
			162	Xenobiotic clearance	SOD2		SOD2-s1	SS-RL-Hep-C2-G1	gcattttctggacaaacctga	ctccagcaactctcctttgg
			154	MAPK, TNFa signaling pathway	P38MAPK		P38MAPK-s1	SS-RL-Hep-C2-G5	atgtggccatgctgtgttag	tgccagctctagcttcaagtc
			163	Sterol regulation	SREBP2		SREBP2-s1	SS-RL-Hep-C2-G9	aagtcagcagccaaggacag	cctggtgtacctgggcaat	Srebf2-s2	SS-RL-Hep-C7-B6
			137	RNA degradation	HSP90		HSP90-s1	SS-RL-Hep-C2-G10	ttctgccaagatgcctgag	aaggcaaaggtttcgacctc	Hsp90aa1-s2	SS-RL-Hep-C7-B7
			107	Combines with TLRs to start off response to LPS	CD14		CD14-s1	SS-RL-Hep-C2-G12	aaagaaactgaagcctttctcg	agcaacaagccgagcataa	Cd14-s2	SS-RL-Hep-C7-B8
			108		Cd68		Cd68-Eg	SS-RL-Hep-C3-C12	tctgaccttgctggtactgc	gaagagtggcagcctttttg
			99	Citrate to oxaloacetate	Acly		Acly-s1	SS-RL-Hep-C3-D10	ctttgggcgtgaggcata	ccacttttggcatccaggt
			157	PPARa signaling	PPARA		PPARA-s1	SS-RL-Hep-C3-G8	tgcggactaccagtacttaggg	gctggagagagggtgtctgt
			134	Anti-proliferation	HNF4a		HNF4a-s1	SS-RL-Hep-C3-G10	gagactccacagccatcacc	tggcaggagcttgtaggatt
			136	JNK, p38MAPK signaling	HSP70		HSP70-s1	SS-RL-Hep-C3-H3	ttgcttgcggttaatgaatg	caaaaactacatttcttggtttttctt
			142	NFKb, MAPK signaling	IRAK1		IRAK1-s1	SS-RL-Hep-C3-H4	gagtggcttctactgccttgtt	gttgaggccaggaaagtgg	IRAK1-s2	SS-RL-Hep-C7-A1
			172	NFKb, MAPK signaling	TRAF6		TRAF6-s1	SS-RL-Hep-C3-H5	tgtttggctgtcacgaaaag	tgcaactgggtgttctcttg
			117	Xenobiotic, alcohol metabolism, retinol metabolism	CYP3A1		CYP3A1-s1	SS-RL-Hep-C3-H12	gcaggaggagatcgacagg	ccaggtattccatttccatca	Cyp3a1-s2	SS-RL-HEP-C7-B11
			156	Gluconeogenesis/glycolysis	PFKFB1		PFKFB1-s3	SS-RL-Hep-C4-A4	ccctaggtgtcccctatgaac	cttcacagacacccgcatc
			164	MAPK, TGFb signaling	SRF		SRF-s2	SS-RL-HEP-C4-D10	cagtggggaaaccaagga	tagaggtgctgggtgctgtt
			111	Inflammation	COX2		Cox2-s3	SS-RL-Hep-C7-E10	GTTCATCCCGGATCCCCAAG	AGGATACACCTCTCCACCGA
			110	Proliferation-HGF receptor?	c-Met		c-Met-s3	SS-RL-Hep-C7-F12	ATTCATCGGGCTGCGAAGTG	GGCCCATGAATAAATCCACAGC
			160	PPARa signaling	SIRT1		SIRT1-s2	SS-RL-Hep-C4-H10	gaaaatgctggcctaatagacttg	tggtacaaacaagtattgattaccg
			127	Gluconeogenesis - 6	G6PC		G6PD-s1	SS-RL-HEP-C5-A3	gcggcaactaaattcagaaaa	tcaggatcccacacacctg
			102	Urea Cycle	ARG1/2		ARG1/2-s1	SS-RL-HEP-C5-A10	ctgggaattggcaaagtgat	aggtgaatgggccttttctt
			104	Urea Cycle	ASS1		ASS1-s1	SS-RL-HEP-C5-A12	ggagaaccgcttcattgg	tgagcgtggtaaaggatggt
			112	Fatty acid oxidation	CPT1		CPT1-s1	SS-RL-HEP-C5-B5	catcatgaccatgcgctact	cgtgttctgcaaacatccag
			113	Fatty acid oxidation	CPT2		CPT2-s1	SS-RL-HEP-C5-B6	ttctgcagtccggtttctg	ttttggaagggttcaagtgg	Cpt2-s2	SS-RL-Hep-C7-C1
			119	Cholesterol metabolism	CYP7A1		CYP7A1-s1	SS-RL-HEP-C5-B10	ggagcttatttcaaatgatcagg	cactctgtaaagctccactcactt	Cyp7a1-s2	SS-RL-Hep-C7-C2
			131	Glutamine synthesis	GLUL		GLUL-s1	SS-RL-HEP-C5-D1	gaggcacagctgtaagcgtat	cctgttccattccaaaccag
			139	TGFb Signaling, Proliferation	IGF1		IGF1-s1	SS-RL-HEP-C5-D2	cacactgacatgcccaagac	tctcctttgcagcttccttt
			147	Energy metabolism	LDHA		LDHA-s1	SS-RL-HEP-C5-D5	ataccctctggggaatccag	tgagaagtgcgtggtctcc
			152	Urea Cycle	OTC		OTC-s1	SS-RL-HEP-C5-D9	agcaagagaagatgctgtctaattt	tctggactggcttcccatac
			158	Retinol Metabolism	RPE65		RPE65-s1	SS-RL-HEP-C5-D12	gaggagtagaggttactgacaatgc	tgtgataaagttggtctctgtgc
			159	PPARa signaling	RXRa		RXRa-s1	SS-RL-HEP-C5-E1	acatgcagatggacaagacg	gggtttgagagccccttaga
			176	Angiogenesis-hypoxia	VCAM1		VCAM1-s1	SS-RL-Hep-C4-H8	acagaagtggaattaattgttcaaga	caacggaatccccaacct
			167	Inflammation	TgfbR-II		TgfbR-II-s1	SS-RL-HEP-C5-G5	agaagccgcaggaagtctg	ggcaaacggtctccagagta
			140	Proliferation	IGF1R		IGF1R-s1	SS-RL-HEP-C5-G10	caacaggacactcgagaattga	agagggaaggcagaagagaga
			145	Jun Dimerization protein	JDP2		JDP2-s3	SS-RL-HEP-C6-A4	CGCCGGGAGAAGAACAAAGT	TCTGGGTCTTTAGCTCTGCG
			144	Anti-inflammation	IRF2		IRF2-s4	SS-RL-Hep-C6-A5	AACACTTACACCTTGCGGGAT	CAGCCACTTTAGCCCTGGTA
			115	WNT signaling	CTNNB1		CTNNB1-s2	SS-RL-Hep-C6-B5	CACCCTGGTGCTGACTATCC	GTCGGTATCAAACCAGGCCA
			143	Interleukin1 pathway	IRAK3		IRAK3-s3	SS-RL-Hep-C6-B11	GGCCAAGTTAAGACCCACGA	GAAGTGGGAGGGTCTTCTGC
			135	purine metabolism	HPRT1		HPRT1-s2	SS-RL-Hep-C6-C5	CCCAGCGTCGTGATTAGTGA	TGGCCTCCCATCTCCTTCAT
				Fatty acid synthesis	Fasn		Fasn-s3	SS-RL-Hep-C7-F3				149
			114	TCA cycle	CS		CS-s2	SS-RL-HEP-C6-D4	CGGGCATATGCAGAGGGAAT	TGGGACCAGTCCAGCTTAGA
			122	Faty acid transport	FABP1		FABP1-s2	SS-RL-HEP-C6-D9	GCAAGTACCAAGTGCAGAGC	GTGGATCACCTTGGACCCAT
			124	Fatty acid synthesis	FAS1		FAS1-s2	SS-RL-HEP-C6-D12	CCCGGACCCAGAATACCAAG	GTTCGTGTGCAAGGCTCAAG	FAS-s2	SS-RL-HEP-C4-F10
			125	Fatty acid transport	FATP5		FATP5-s2	SS-RL-HEP-C6-E2	AGTCCTCGGCTGCTTACAAC	GGTTGCCCTGGGACATTACA
			128	p53 signaling pathway	GADD		GADD-s2	SS-RL-HEP-C6-E4	GAGTCCGCCAAAGTCCTGAA	GTCAATGTCGTTCTCGCAGC
			97	ATP-Binding	Abcg2		Abcg2-s2	SS-RL-HEP-C6-F4	TGAGGTTCTTGCCAAGTGTT	AACTGGCCGTATAAGCCACC
			98	ATP-Binding	Abcg5		Abcg5-s2	SS-RL-HEP-C6-F6	GGGAAGTGTTTGTGAACGGC	GTGTATCTCAGCGTCTCCCG
			133	Cholesterol metabolism - 44/ ketone degradation	HMGCS1		HMGCS1-s1	SS-RL-HEP-C6-G3	ATCGCGTTTGGTGCCTGAA	TTCAAAGGAAGTGACCCAGGC	Hmgcs1-s2	SS-RL-Hep-C7-G5
			109		CEBPG		Cebpg-s3	SS-RL-Hep-C7-A2	GAGGCGCAGGTACATGTGAA	CGACAGCTTGCTCATTTGGG
			170	TNFa pathway	Tnfa		Tnfa-s3	SS-RL-Hep-C7-A8	CATCCGTTCTCTACCCAGCC	AATTCTGAGCCCGGAGTTGG
			123	Apoptosis	FADD		Fadd-s2	SS-RL-Hep-C7-A9	TGAGGCCAAGATTGATGGCA	GAGGCGTTCTCCTTCTCGAC
			129	Glycolysis - 7	GCK		Gck-s3	SS-RL-Hep-C7-A10	GCCTCAGGAGTCAGGAACATC	TGTTGGTGCCCAGAGTCAAC	GCK-s2	SS-RL-HEP-C6-E5
			151	Amino acid metabolism (arginine, proline)	OAT		Oat-s3	SS-RL-Hep-C7-A11	CCAGTTCCACAGATCCGACC	GGATGGGCTCCACCATGAAA
			148	MAPK signaling	Myc		Myc-s3	SS-RL-Hep-C7-B1	GGATCCGGAGTCGCAGTATAA	GTTGCGACCGCTGATGTTG
			130	Growth factor augmenter of liver regeneration	GFER		Gfer-s4	SS-RL-Hep-C7-C9	ATACGCTGGCCGCCTATTAC	TCTGGCTGGCTCCTGTCTAT
			132	Starch/sucrose metabolism	GUSB		Gusb-s3	SS-RL-Hep-C7-D4	ATGGCAGCCTTCATTTTGCG	GTCCCCCTTGTGTTGGTTCA
			120	Proliferation	Egf		Egf-s4	SS-RL-Hep-C7-D5	TGCTTTCCTGGGTACGACCT	GGGAGCCATCCAGATTAGCC
			146	p53 signaling pathway	KLF11		Klf11-s5	SS-RL-Hep-C7-D6	AGGTCAGATGAACTGTCTCGC	TGTTGTCATGTGGCGACGAG	KLF11-s2	SS-RL-Hep-C3-A10
			150	MAPK/ERK5, PI3K-AKT pathway	Nr4a1	?	Nr4a1-s4	SS-RL-Hep-C7-D7	TGCGAGAAGGATTGCAGAGC	ATGGTGGGCTTGCTGAACTC
			171	p53 signaling pathway	TP73		Tp73-s4	SS-RL-Hep-C7-D10	CACGAGCTTGGAAGGGACTT	GTGGGGGTTCATATGGCACA
			168	TGFb signaling	TGIF1		Tgif-s4	SS-RL-Hep-C7-D11	ATTTCAGCTCCTGGTGGACG	CCGGCAATTCAGGACCGTAT
			169	Toll like receptor signaling	TLR3		Tlr3-s4	SS-RL-Hep-C7-E2	GAAAACTACGGCGATGCAGG	TGACTGTGACTCAGGCAGTT
			149	TLR, NFKb signaling	MYD88		Myd88-s4	SS-RL-Hep-C7-E3	CAGTTTGGCTTCACCCCACA	CATTGAAATGCCCCACGAGC
			103	Connection with TCA cycle, argininosuccinate to fumarate conversion	ASL		Asl-s3	SS-RL-Hep-C7-E8	CAGCTTGTCGGGTGTTTTCA	AACAGCTTCGGATGGCTTGA
			105	Predominance of WNT in pericentral region	AXIN2		Axin-s3	SS-RL-Hep-C7-E9	GACAGCGAGTTATCCAGCGA	GTGGGTTCTCGGGAAGTGAG
			116	Cholesterol metabolism	CYP27A1		Cyp27a1-s3	SS-RL-Hep-C7-E11	TCTGGACACTCGTGTGATGG	GCAGCACATAGCCTCGTAGA
			118	Fatty acid oxidation	CYP4A1		CYP4A1-s3	SS-RL-Hep-C7-E12	AGGAGCGAGGAACTGCATTG	CGGAGCTCCACAACGGAAT
			126	WNT signaling	FZD7		Fzd7-s3	SS-RL-Hep-C7-F4	TTGCTCGAGCCAAGTCCATT	GTTGGCCCTGGAACATTTCG
			153	p53 signaling pathway	p21		P21-s3	SS-RL-Hep-C7-F8	GTGCCTTGACGATACAGCTAAT	ACAAAGAAAGCCCTCCCCAG
			155	Energy metabolism	PDK1		Pdk1-s3	SS-RL-Hep-C7-F9	GGCATAGAGCGGCAGGTTG	GAAGCGCGCATAGAAGTCCA
			165	JAK-STAT pathway	STAT5a		Stat5a-s3	SS-RL-Hep-C7-F11	CTCCGCAACACCAGGTGAA	GTCAATAGCATCCCACGGCT
			141	Inflammaiton	IL6R		IL6R-s3	SS-RL-Hep-C7-G2	ACTTCTCCCCCACCGTATCC	CGGTGTTGTCAGTCCCAGAG
			121	Proliferation	EGFR		Egfr-s3	SS-RL-Hep-C7-G3	GCCACAGGTTCCGAGATGAA	GCCACAGGTTCCGAGATGAA
			100	Alcohol metabolism	ADH1C		Adh1-s2	SS-RL-Hep-C7-G4	ATTTCCTGCCCACAGCGAAG	ATGCGAACTTCATGGGCCTT
			161	Ammonia transport	SLC1A2		Slc1a2-s1	SS-RL-Hep-C7-G9	ACCATTGACTCCCAACACCG	GATGCAGGGGATGGTGCTTT
Cdkn1a	Cell Cycle Marker		173	Cell Cycle	Cdkn1a	M phase marker	Cdkn1a-1	Dry Oligo	TGTGATATGTACCAGCCACAGG	CGAACAGACGACGGCATACT
Ccnd1	Cell Cycle Marker		174	Cell Cycle	Ccnd1	G1 phase Marker	Ccnd1-1	Dry Oligo	GCGCCCTCCGTTTCTTACTT	TCGCAGACCTCTAGCATCCA
			175	Cell Cycle	Ccne1	G1 to S phase transition	Ccne1-1	Dry Oligo	GGACACAGCTTCGGGTCTGAG	TGGATCGGACTGAGAGGTCG
			176	Cell Cycle	Wee1	G2 phaseMarker	Wee1-1	Dry Oligo	TGCAGAAAGAACTCAAGAAAGCCC	GGGCTGGGGAATGTAAGCAG
			177	Cell Cycle	Cdc6	S to G2 transistion	Cdc6-1	Dry Oligo	CCTGGACTTGGGAGAGCCTA	GCCACACAAACTTGAGCGATG
Only HSCs				Only HSCs
					A2M-a1		A2M-a1	SH1-D1-DC-05-20140-	CTCCGCATCCCTGATTTATG	ACCTTTAAGCCCATATCCTTTAG			20
Acta2	only-HSc			Activatation	Acta2	Early marker of liver fibrosis, expressed only in activated (pro-fibrotic) HSC	Acta2	02-12-2012_IDT_PATRA_HSC…-A5	tgccatgtatgtggctattca	accagttgtacgtccagaagc			4
Acvrl1	only-HSc				Acvrl1-a1		Acvrl1-a1	SH1-D1-DC-05-20140-	AGCGATTACCTGGACATTGG	TCATAGAAGGGTGGCCTGTA			21
Adamts13	only-HSc				Adamts13-a1		Adamts13-a1	SH1-D1-DC-05-20140-	ACCCTCTCAGGAGGCTAAAT	GTGACTGGGATTCTGGTTAGTG			22
ANG1	only-HSc			GF	ANG1-s1		ANG1-s1	SS-RL-Hep-C2-A11					75
Arg1	only-HSc				Arg1-d1		Arg1-d1	SH1-D1-DC-05-20140-	GGTAGAGAAAGGTCCCGCAG	CAGACCGTGGGTTCTTCACA			23
Bambi	only-HSc				Bambi-a1		Bambi-a1	SH1-D1-DC-05-20140-	AGCAGAAACCTCATCACTAAGG	GCTGTAGTGCAAACGAGAGA			24
BMP6	only-HSc			TGFB signaling	BMP-6	Upregulated by TGFb, downregulated by IFNg, may inhibit LR, may induce SMAD7	BMP-6	PATRA_HSC_CDNA_96…-G11	CAG CAA CAA TCG CAA CAG AC	GGG AGT TGT AGA GAT CCA GCA			73
				Inflam	CCL2	Produced by KC & SC post-LPS, Induces Chemotaxis in HSC (mouse MCP1)	CCL2	02-12-2012_IDT_PATRA_HSC…-A10	tcggctggagaactacaagag	gagcttggtgacaaatactacagc			2
CCL3	only-HSc			Inflam	CCL3	NK cell recruitment, Associated with ALD (mouse MIP-1a)	CCL3	PATRA_HSC_CDNA_96…-D5	CGC CAT ATG GAG CTG ACA C	GTG GAA TTT GCC GTC CAT AG			62
Cd38	only-HSc			Inflam	Cd38	Induces cADPR & NAADP production in HSC leading to an increase in and subsequent sustaining of Ca2+ levels; enhances Ang-II induced fibrosis; pro-fibrotic	Cd38	02-12-2012_IDT_PATRA_HSC…-G10	tgaattttcccaggtgtctga	cgatctgggctttcctagtg			17
CD48	only-HSc			Inflam	CD48	Activates HSC to produce IL-8 and MCP-1	CD48	PATRA_HSC_CDNA_96…-A7	CAA AGC CGT ATC TTG CCT TC	AGC CAG AGC AGC GTC AAT			49
Chia	only-HSc				Chia-d1		Chia-d1	SH1-D1-DC-05-20140-	TGGGTTCTGGGCCTACTATGA	ACCCACTCATTGCCCTTGTAG			25
Clcn3	only-HSc				Clcn3-a1		Clcn3-a1	SH1-D1-DC-05-20140-	GACTGTCTCTCTGGTGGTTATTG	GCCAGGGTTGTATGAGTGAA			26
C.myb	only-HSc				C-myb-a1		C-myb-a1	SH1-D1-DC-05-20140-	GTCCCTGGACCAAAGAAGAAG	CAGTCTCTTGTGTGCCTGATAA			27
Col14a1	only-HSc			Matrix	Col14a1	*** NO INFORMATION	Col14a1	PATRA_HSC_CDNA_96…-B6	CAG GCC AGA GGG GAT TTC	AAT GCC AAT TGG TCC AGG T			54
Col1a1	only-HSc			Matrix	Col1a1	Early marker of fibrosis, main component of ECM in healthy and diseased liver	Col1a1	PATRA_HSC_CDNA_96…-A12	CCA GCG GTG GTT ATG ACT TC	GGC CAC CAT CTT GAG ACT TC			48
Col3a1	only-HSc				Col3a1-a1		Col3a1-a1	SH1-D1-DC-05-20140-	ATGTGGGACCTGGTTTCTTC	CAGTCTAGTGGCTCATCATCAC			28
Col4a1	only-HSc			Matrix	Col4a1	10% of normal liver ECM, "dramatically upregulated" in liver fibrosis	Col4a1	PATRA_HSC_CDNA_96…-B1	AGC CAG GGG CTA AAG GTG	CCG GCA ATC CTT CAA GAC			50
COL4A2	only-HSc			Matrix	COL4A2	*** NO INFORMATION	COL4A2	PATRA_HSC_CDNA_96…-B2	CTG TCA GCA AAT GGG CAC T	TTA GGA GGT GGG TGT TAG CAG			52
Col5a1	only-HSc			Matrix	Col5a1	*** NO INFORMATION	Col5a1	PATRA_HSC_CDNA_96…-B3	CTG TGG GCG TGG TAC AAA T	CAG TTG TAG GTG ATG TTC TGC TG			53
Col6a1	only-HSc				Col6a1-a1		Col6a1-a1	SH1-D1-DC-05-20140-	AGACCCAGGAGAGGATAACA	GCTATCCAGCACGAAGAGAATA			29
Csf1	only-HSc				Csf1-a1		Csf1-a1	SH1-D1-DC-05-20140-	CTGACTCTGGTAGGGAAGGATA	GAGACCAAGGAGCAAGTAAGAG			30
Csf2	only-HSc			Inflam	Csf2	Activates HSC, may activate Kupffer cells to produce TGFb leading to fibrotic HSC activation (mouse GM-CSF)	Csf2	PATRA_HSC_CDNA_96…-B12	CTA ATG AGT TCT CCA TCC AGA GG	CCC GTA GAC CCT GCT TGT AT			51
Cspg4	only-HSc				Cspg4-a1		Cspg4-a1	SH1-D1-DC-05-20140-	CATGAGGTCAGCGTACACATAG	AGCCTACCAGGGAGATGTT			31
Csrp2	only-HSc			TGFB signaling	Csrp2	Upregulated by TGFb via the ALK5/Smad2/Smad3 pathway; activated early in HSC activation; activates HSC in vitro not in vivo	Csrp2	02-12-2012_IDT_PATRA_HSC…-G6	acatggaccgtggtgagag	gtaggcctgtgaggttgagc			19
Ctgf	only-HSc			TGFB signaling	Ctgf	Upregulate by TGFb, Binds to TGFb & enhances binding affinity to receptor, Blocks SMAD7	Ctgf	02-12-2012_IDT_PATRA_HSC…-C8	attgccaagcctgtcaagtt	tagcccggtaggtcttcaca			8
Cxcl12	only-HSc			Inflam	Cxcl12	Recruitment of target cells, promotes HSC activation & collagen production (mouse SDF-1a)	Cxcl12	PATRA_HSC_CDNA_96…-F7	GGC CTC TGG GCA CAG TTA	TGG TGG AAG GTT GCT ACT CC			69
Egf	only-HSc			GF	Egf	Induces proliferation of activated HSC, Induces proliferation in HC	Egf	PATRA_HSC_CDNA_96…-G10	AGA TGG AAC AAA TCA CCA GCA	AAA TCC ATG ACC ACT GAG ACG			72
					Epo-a1		Epo-a1	SH1-D1-DC-05-20140-	CACTCCCAACCCTCATCAAA	GACCTTCCTGTCTCAACGAAA			32
Fap	only-HSc			Activatation	Fap	HSC marker; colocalizes with fibrotic ECM; Induces HSC chemotaxis, cell adhesion, and apoptosis in vitro; activates FAK	Fap	PATRA_HSC_CDNA_96…-F10	GAA GAG GAA ATG CTT GCT ACA AA	TGG TAT GTC CGA ATC ATT AAA TTC			66
FGF1	only-HSc			GF	FGF1	Profibrotic growth factor for HSC	FGF1	02-12-2012_IDT_PATRA_HSC…-D10	cagcaaggttttggtgcttac	ttccactgtcacatccctca			9
Fn1	only-HSc			Matrix	Fn1-s1	Profibrotic; downstream of Leptin (potentially downstream of STAT3); Regulation of actin cytoskeleton	Fn1-s1	SS-RL-Hep-C3-C6	cagcccctgattggagtc	tgggtgacacctgagtgaac			76
					Hpx-a1		Hpx-a1	SH1-D1-DC-05-20140-	AGAGTCTCCTGGAATCCCATAC	CTTGTTACCCTGGAAGCAGTAG			33
ICAM1	only-HSc			Recruit	ICAM-1	Cell Recruitment - Monocytes	ICAM-1	PATRA_HSC_CDNA_96…-C4	GTC GGT GCT CAG GTA TCC AT	CCG AGG TTC TCG TCT TCG			57
IGF1	only-HSc			TGFB signaling	IGF1-s1	Upregulates HGF, downregulates TGFb production; attenuates fibrogenesis (Repeat, use design #2)	IGF1-s1	SS-RL-HEP-C5-D2					78
IL1rap	only-HSc			Inflam	IL-1rap	May block MMP-9 production in activated HSC	IL-1rap	02-12-2012_IDT_PATRA_HSC…-A11	ccccaactacgtgctcca	ccgggaggccatattttc			3
				Inflam	IL8rb	IL8 induces scenescence in HSCs	IL8rb	PATRA_HSC_CDNA_96…-C8	ATC TTT GCT GTG GTC CTC GT	TGA ACA GGA CAA TGT TGT AGG G			58
Itgad	only-HSc				Itgad-d1		Itgad-d1	SH1-D1-DC-05-20140-	CCGGTGGAGTTGTGATCCTC	CGATGGGTTCCTCCACATCC			34
JAK2	only-HSc			Inflam	JAK2	*** NO INFORMATION	JAK2	PATRA_HSC_CDNA_96…-C10	GGA GAG TAT GTT GCC GAA GAA	CAG GCG TAA TAC CAC ATG CTT			55
Kitlg	only-HSc			Matrix	Kitlg	Recruitment of mast cells, mast cells promote fibrosis, SCF may induce collagen deposition (mouse SCF)	Kitlg	PATRA_HSC_CDNA_96…-F6	CCA ATG CTG GGA CTA TCT GC	GCG ACT CCG TTT AGC TGT TC			68
Kras	only-HSc				Kras-a1		Kras-a1	SH1-D1-DC-05-20140-	GGAGGGCTTTCTTTGTGTATTTG	CCCATAACTCCTTGCTAACTCC			35
LAMA2	only-HSc			Matrix	LAMA2	*** NO INFORMATION	LAMA2	PATRA_HSC_CDNA_96…-C12	GGA AAG GAA GCT GTA CCT TGG	GTG ATA GTC CCG ATG CTC CT			56
Lep	only-HSc				Lep-a1		Lep-a1	SH1-D1-DC-05-20140-	TGTCTTCAACGGAGGAGAAAG	GTCCCGAGCACTTTGGATAA			36
Mapk1	only-HSc				Mapk1-a1		Mapk1-a1	SH1-D1-DC-05-20140-	GGCATGGTTTGTTCTGCTTATG	GTCTCCATGAGGTCCTGTACTA			37
				Matrix	MMP1	Degrades Col I & III that dominate fibrosis, anti-fibrotic; major degrador of Col I in humans (not rats)	MMP1	PATRA_HSC_CDNA_96…-D7	AGG CTT TAT ATG GGC CTT CC	GAT GTG GTG TTG TTG CAC CT			63
MMP13	only-HSc			Matrix	MMP13	Degrades Col I & III that dominate fibrosis, anti-fibrotic; Major degrador of Col I in rats	MMP13	PATRA_HSC_CDNA_96…-D9	TTG AGT TGG ACT CAC TGT TGG T	CTT CCT CAG ACA AGT CAT CAT CA			64
MMP14	only-HSc			Matrix	MMP14	*** NO INFORMATION	MMP14	PATRA_HSC_CDNA_96…-D10	ACA AAG ATG CCC CCT CAA C	CCA TAG GTG GGG TTT CTG G			59
MMP2	only-HSc			Matrix	MMP2	Degrades Col IV & denatured collagen, antifibrotic	MMP2	PATRA_HSC_CDNA_96…-D11	CTG GTT GGA GGA GAA CCA AG	TCC CAT GGG GAA CTG TTA AA			60
Mmp3	only-HSc			Matrix	Mmp3	Key proactivator of most MMPs	Mmp3	02-12-2012_IDT_PATRA_HSC…-D7	tgtgtttcagctgaccctgat	tgctagagtaaggaaaccacttca			12
MMP8	only-HSc			Matrix	MMP8	Degrades Col I & III that dominate fibrosis, anti-fibrotic	MMP8	PATRA_HSC_CDNA_96…-D12	CCC TGA CCT TCA CTG AGA CC	TTG AGA CGA AAG CAA TGT TGA			61
Mmp9	only-HSc				Mmp9-a1		Mmp9-a1	SH1-D1-DC-05-20140-	CTGTATGGTCGTGGCTCTAAAC	ACTGGAGTCGAAGACTCTGTAG			38
	Listed in 15 hk genes			HSC Inactivation	Mrc1	Marker for Inactive HSCs	Mrc1-d1	SH1-D1-DC-05-20140-C11	CCCTGCTCCTGGCTTTTATCT	CTGAACGGAGATGGCGCTTA			80
	Listed in 15 hk genes				Mrc1-d1		Mrc1-d1	SH1-D1-DC-05-20140-	CCCTGCTCCTGGCTTTTATCT	CTGAACGGAGATGGCGCTTA			39
NOS2	only-HSc			Activatation	Ngfr	NGF induces apoptosis in HSC in vitro; is upregulated by HSC in chirrhosis in vivo; contributes to survival of endothelial cells; pro-angiogenic	Ngfr	02-12-2012_IDT_PATRA_HSC…-B1	aatctgttagtgcgctcattctt	ctgacattaagggccgtgtt			5
				Other	NOS2	May induce VEGF production in HSC; downregulated by TGFb (Repeat, Use design #2)	NOS2	PATRA_HSC_CDNA_96…-E3	GAG TTC CCA TCA TTG CGT GT	AGT AGT AGC GGG GCT TCA GA			65
Npy	only-HSc			Activatation	Npy	Induces proliferation in HSC but do not induce collagen production	Npy	02-12-2012_IDT_PATRA_HSC…-E3	tgtgaaaccagtctgcctgt	gaaatgggtcggaatccag			14
Plat	only-HSc			Other	Plat	Tissue-type plasminogen activator; upregulated in activated HSC; downregulated by IFNg	Plat	02-12-2012_IDT_PATRA_HSC…-G4	cagcagagggagtgacagtct	tgaagtacctgtcacaaagtaaacg			18
Plaur	only-HSc				Plaur-d1		Plaur-d1	SH1-D1-DC-05-20140-	CTTTGGATGTTCCTACGAAGAGACG	CTGTAGCCTCCAAGCACTGAT			40
Ppara	only-HSc				Ppara-d1		Ppara-d1	SH1-D1-DC-05-20140-	CTGTCCCCAAAATGCCTGTG	ATTTTTCGCAAGGCCACGTT			41
Ptn	only-HSc			HSC Activation	Ptn		Ptn-d1	Dry Oligo	GAAGCAGTTTGGAGCTGAGTG	GCTTGGGCTTGGTGAGTTTG			82
Ptprz1	only-HSc			HSC Activation	Ptprz1		Ptprz1-d1	Dry Oligo	AGGGCAGAAGTTTCCACTCG	CAGCCTGCTTTCCAAAACGA			81
	Listed in Overlap			Alc/Ret	Rara	Retinoic acid receptor	Rara	02-12-2012_IDT_PATRA_HSC…-F3	cattgagccacgtgaggac	tggcttgagttcggagga			15
Reln	only-HSc			Inflam	Reln	*** NO INFORMATION	Reln	PATRA_HSC_CDNA_96…-F4	TGG AGC GTC CTA TAT GAT TCA G	CTG GTT GTC CAT GTG AGG AGT			67
					Retn-a1		Retn-a1	SH1-D1-DC-05-20140-	CCACGTACTTAACAGGATGAAGA	GGAGACTGACCAGCAATGTAG			42
Retnla	only-HSc				Retnla-d1		Retnla-d1	SH1-D1-DC-05-20140-	CCCAGTGAATACTGATGGAACCTT	CAGGAGGCCCATTTGCTCAT			43
S100a11	only-HSc				S100a11-a1		S100a11-a1	SH1-D1-DC-05-20140-	ATGCATCGAGTCCCTGATTG	GAAATCTAGCTGCCCATCACT			44
Serpine1	only-HSc			TGFB signaling	Serpine1	May be downstream of PPARg; Downstream of TGFb; pro-fibrotic; also known as PAI-1	Serpine1	02-12-2012_IDT_PATRA_HSC…-E1	caccctttgaaaaagatgtgc	atgagctcagcgtccaaaat			13
Serpinh1	only-HSc			Activatation	Serpinh1	Also known as HSP47; marker for HSC; more highly expressed in activated HSC	Serpinh1	02-12-2012_IDT_PATRA_HSC…-C2	tttttgagtttttcaaggaatgg	tgttttgaaagcaataaaggcttc			7
Smad4	only-HSc			TGFB signaling	Smad4	Pro-fibrotic, involved in TGF-b signaling	Smad4	PATRA_HSC_CDNA_96…-F8	TCA CAA TGA GCT TGC ATT CC	TCA AAG TAA GCA ATG GAA CAC C			70
SOX17	only-HSc			Activatation	SOX17	*** NO INFORMATION ***Lakshmi has info	SOX17	PATRA_HSC_CDNA_96…-F9	GGT CTG AAG TGC GGT TGC	TTT CTG CTG ACC ATT CTC TTG A			71
Spp1	only-HSc			Matrix	Spp1	Induces HSC activation and collagen production (mouse osteopontin, OPN)	Spp1	02-12-2012_IDT_PATRA_HSC…-G1	atcgacagtcaggcgagttc	gctgtgaaactcgtggctct			16
				HSC Marker	synaptophysin (Syp)	Marker for HSC	Syp	02-12-2012_IDT_PATRA_HSC…-B12	tgtttgccttcctctactcca	tttgttgttctctcggtacttgtt			6
Tgfa	only-HSc			GF	Tgfa	Activates HSC; induces proliferation	Tgfa	PATRA_HSC_CDNA_96…-G7	TCA GCA GAG GTG GGA AAA GT	AGC TGA GGT CCT CCC AAG AT			74
TgfbRII	only-HSc			TGFB signaling	TgfbR-II-s1	Activates HSC; pro-fibrotic; expressed predominantly in periportal; expression level not changed in CCl4-treatment	TgfbR-II-s1	SS-RL-HEP-C5-G5					79
					TIMP-1-d1		TIMP-1-d1	SH1-D1-DC-05-20140-	CCTAGAGACACGCTAGAGCAG	CCAGGTCCGAGTTGCAGAAA			45
TIMP2	only-HSc			Matrix	TIMP-2	Expressed in quescent HSC; slightly higher expression in activated HSC; broad MMP inhibition; downregulated by TGF-b	TIMP-2	02-12-2012_IDT_PATRA_HSC…-D12	gtagtgatcagggccaaagc	gatggggttgccatagatgt			10
Timp3	only-HSc				Timp3-a1		Timp3-a1	SH1-D1-DC-05-20140-	ACAAATACCAGTACCTGCTGAC	CGGTCCAGAGACATTCATTCTT			46
Tnf	only-HSc			Inflam	Tnf	Inflammation; activates HSC; down-regulates expression of Col-1a1 and Col-1a2 thru decrease phosphorylation of p38 MAPK	Tnf	02-12-2012_IDT_PATRA_HSC…-D6	ccctggtactaactcccagaaa	tgtatgagagggacggaacc			11
VCAM1	only-HSc			Recruit	VCAM1-s1	Cell recruitment - Monocytes	VCAM1-s1	SS-RL-Hep-C4-H8					77
Vcl	only-HSc				Vcl-a1		Vcl-a1	SH1-D1-DC-05-20140-	TACCAAGCGGGCACTTATTC	CCTTCACTGTGGACAGGATTT			47
Vim	only-HSc			HSC Marker	Vimentin	Intermediate filament cytoskeletal protein; marker for HSC activation; pro-fibrotic	Vim	02-12-2012_IDT_PATRA_HSC…-A1	CGA GAA AAA TTG CAG GAG GA	GAA TGA CTG CAG GGT GCT CT			1
165
			Additional Hep genes
				Notch signaling	HES1		HES1-s1	SS-RL-Hep-C2-B6	aacacgacaccggacaaac	cgcctcttctccatgatagg
							APOC2-s1	SS-RL-Hep-C3-D12	tctcctagtgttgggaaacgag	gccttggcagagttccagta
				Glycerolipid metabolism/fatty acid synthesis	PPAP2C		PPAP2C-s2	SS-RL-HEP-C4-A6	tcaggcactgctggcttt	ccaagaccctggtccaca
				cAMP regulated differentiation	CREM		Crem-s3	SS-RL-Hep-C7-A4	CTTGCGCTGCTTTCTGTTCG	CACTGATTACGGACGGGAGG
							Pparg-s3	SS-RL-Hep-C7-B2	GGAGATCCTCCTGTTGACCCA	CCACAGAGCTGATTCCGAAGT
							Srebf1-s2	SS-RL-Hep-C7-C8	GGAGCCATGGATTGCACATTT	GAAGGCTTCCAGAGAGGAGC
				Involved in response to alcohol and stress	CAR1		Car1-s4	SS-RL-Hep-C7-D2	AGGAGAGAGCCACTGGGTAA	CATGTTTGGCTTCGCTGGTT
				Involved in response to alcohol and stress	CAR2		Car2-s3	SS-RL-Hep-C7-D3	ACAGTTCCGCCTTGGTGATT	CACCACATGAGACACCTGGG
							Hbegf-s4	SS-RL-Hep-C7-D9	AGGTACCATAGGCGAGGAGG	GGAACCGCCATCTCAGAAGT
						?	Fabp3-s3	SS-RL-Hep-C7-F2	GACAGGTGGCTAGCATGACC	CCCGTGTAAGCGTAGTCTCC
				Fatty acid degradation - 10	LIPE		Lipe-s3	SS-RL-Hep-C7-F6	CGCGGACCAGCTCTAAAGAA	ATGATGGCACCTCCCTTTGG

## Sheet: Primer History
SH1-HSC-3-2 Experiment - Primers on the chip				Gene list for Pre-Amp of HSc cells in experiment Sh1-HSc-3-2 (pools) and SH1-3 Hep-HSC-chip													The final gene list with working primer locations for SH1-3 group of experiments
Primer Plate	Group	A	Location		GeneList- HSC	Order	Group	Genes	Sorted	Notes	Working Primer 1	Working Primer 1-location	Number	Group	SH1-HSc-3-3 genes	SH1-HSc-3-3 group	orginal-selection		Group	Genes	Notes	Working Primer 1	Working Primer 1-location
													1		14 hkg & cell markers
G8	REF-Marker	Actb-Eg	SS-RL-Hep-C3-B10	171	REF-Marker	89	HKG	Actb	91		Actb-Eg	SS-RL-Hep-C3-B10	9	REF-Marker	Actb	HKG		7	HKG	Actb		Actb-Eg	SS-RL-Hep-C3-B10
G12	REF-Marker	Alb-Eg	SS-RL-Hep-C3-C10	175	REF-Marker	92	Hepatocyte Marker	Alb	95		Alb-Eg	SS-RL-Hep-C3-C10	12	REF-Marker	Alb	Hepatocyte Marker		11	Hepatocyte Marker	Alb		Alb-Eg	SS-RL-Hep-C3-C10
H5	REF-Marker	Alg11-s2	SS-RL-Hep-C7-C6	180	REF-Marker	96	HKG	Alg11	175		Alg11-s2	SS-RL-Hep-C7-C6	15	REF-Marker				2	HKG	Alg11		Alg11-s2	SS-RL-Hep-C7-C6
H4	REF-Marker	CH25H-s3	SS-RL-HEP-C6-G11	179	REF-Marker	95	Hepatocyte Marker	CH25H	160	taken from 48 overlap	CH25H-s3	SS-RL-HEP-C6-G11	8	REF-Marker	CH25H	Hepatocyte Marker		10	Hepatocyte Marker	CH25H	taken from 48 overlap	CH25H-s3	SS-RL-HEP-C6-G11
G11	REF-Marker	Erlin2-Eg	SS-RL-Hep-C3-B9	174	REF-Marker	88	HKG	Erlin2	94		Erlin2-Eg	SS-RL-Hep-C3-B9	10	REF-Marker	Erlin2	HKG		3	HKG	Erlin2		Erlin2-Eg	SS-RL-Hep-C3-B9
G9	REF-Marker	Gapdh-Eg	SS-RL-Hep-C3-B11	172	REF-Marker	90	HKG	Gapdh	92		Gapdh-Eg	SS-RL-Hep-C3-B11	3	REF-Marker	Gapdh	HKG		1	HKG	Gapdh		Gapdh-Eg	SS-RL-Hep-C3-B11
G3	REF-Marker	GFAP Dan	02-12-2012_IDT_PATRA_HSC…-A3	166	REF-Marker	83	HSC Marker	GFAP	3	Activatation	GFAP Dan	02-12-2012_IDT_PATRA_HSC…-A3	14	REF-Marker	GFAP	HSC Marker		9	HSC Marker	GFAP	Activatation	GFAP Dan	02-12-2012_IDT_PATRA_HSC…-A3
H2	REF-Marker	Got1-s2	SS-RL-Hep-C4-G2	177	REF-Marker	94	Urea Cycle / Hepatocyte Marker	Got1	127		Got1-s2	SS-RL-Hep-C4-G2	2	REF-Marker	Got1	Urea Cycle / Hepatocyte Marker		12	Urea Cycle / Hepatocyte Marker	Got1		Got1-s2	SS-RL-Hep-C4-G2
H3	REF-Marker	IDH3B-s2	SS-RL-Hep-C6-C6	178	REF-Marker	82	Citrate cycle	IDH3B	155		IDH3B-s2	SS-RL-Hep-C6-C6	6	REF-Marker	IDH3B	only-Hep		138	Citrate cycle	IDH3B		IDH3B-s2	SS-RL-Hep-C6-C6
G7	REF-Marker	Itgam-d1	Sh1-D1-DC-05-2014-C9	170	REF-Marker	86	M1 Macrophage Marker	Itgam	86	Dan	Itgam-d1	Sh1-D1-DC-05-2014-C9	4	REF-Marker	Itgam	M1 Macrophage Marker		14	M1 Macrophage Marker	Itgam	Dan	Itgam-d1	Sh1-D1-DC-05-2014-C9
G4	REF-Marker	Lrat-dan	02-12-2012_IDT_PATRA_HSC…-F11	167	REF-Marker	84	HSC Marker	LRAT	15	taken from 48 overlap	Lrat-dan	02-12-2012_IDT_PATRA_HSC…-F11	7	REF-Marker	Lrat	HSC Marker		8	HSC Marker	LRAT	taken from 48 overlap	Lrat-dan	02-12-2012_IDT_PATRA_HSC…-F11
G5	REF-Marker	Mrc1-d1	Sh1-D1-DC-05-2014-C11	168	REF-Marker	87	M2 Macrophage Marker	Mrc1	84	Dan	Mrc1-d1	Sh1-D1-DC-05-2014-C11	5	REF-Marker	Mrc1	only-HSc		15	M2 Macrophage Marker	Mrc1	Dan	Mrc1-d1	Sh1-D1-DC-05-2014-C11
G6	REF-Marker	Pecam1-d1	Sh1-D1-DC-05-2014-C8	169	REF-Marker	85	Endothelial Cell Marker	Pecam1	85	Dan	Pecam1-d1	Sh1-D1-DC-05-2014-C8	11	REF-Marker	Pecam1	Endothelial Cell Marker		13	Endothelial Cell Marker	Pecam1	Dan	Pecam1-d1	Sh1-D1-DC-05-2014-C8
G10	REF-Marker	Tbp-Eg	SS-RL-Hep-C3-B5	173	REF-Marker	91	HKG	Tbp	93		Tbp-Eg	SS-RL-Hep-C3-B5	13	REF-Marker	Tbp	HKG		6	HKG	Tbp		Tbp-Eg	SS-RL-Hep-C3-B5
H1	REF-Marker	UBQLN1-s1	SS-RL-Hep-C4-F2	176	REF-Marker	93	HKG-Ubiquitination / Apoptosis / Activation	UBQLN1-s1	123		UBQLN1-s1	SS-RL-Hep-C4-F2	16	REF-Marker	UBQLN1	HKG		5	HKG-Ubiquitination / Apoptosis / Activation			UBQLN1-s1	SS-RL-Hep-C4-F2
													17		48 HC/HSC genes				48 HC/HSC genes
A3	HSC-genes	Acta2	02-12-2012_IDT_PATRA_HSC…-A5	47	HC/HSC genes	167	Fatty acid metabolism	ACOX1	138		ACOX1-s1	SS-RL-HEP-C5-A8	66	HC/HSC genes	ACOX1	Overlap- Genes		63	Fatty acid metabolism	ACOX1		ACOX1-s1	SS-RL-HEP-C5-A8
D11	HSC-genes	Acvrl1-a1	SH1-D1-DC-05-20140-A3	65	HC/HSC genes	177	Fatty acid metabolism	ACOX3	159		ACOX3-s2	SS-RL-HEP-C6-G1	67	HC/HSC genes	ACOX3	Overlap- Genes		64	Fatty acid metabolism	ACOX3		ACOX3-s2	SS-RL-HEP-C6-G1
D10	HSC-genes	Adamts13-a1	SH1-D1-DC-05-20140-A2	81	HC/HSC genes	137	ADAMTS1	Adamts1-s2	177		Adamts1-s2	SS-RL-Hep-C7-H1	58	HC/HSC genes	Adamts1	Overlap- Genes		16		ADAMTS1		Adamts1-s2	SS-RL-Hep-C7-H1
F10	HSC-genes	ANG1-s1	SS-RL-Hep-C2-A11	66	HC/HSC genes	125	ADH1A	ADH1A-s2	161		ADH1A-s2	SS-RL-HEP-C6-G12	46	HC/HSC genes	ADH1A	Overlap- Genes		17		ADH1A		ADH1A-s2	SS-RL-HEP-C6-G12
F9	HSC-genes	Arg1-d1	SH1-D1-DC-05-20140-D2	70	HC/HSC genes	126	ADH1B	ADH1B-s2	165		ADH1B-s2	SS-RL-HEP-C6-H1	47	HC/HSC genes	ADH1B	Overlap- Genes		18		ADH1B		ADH1B-s2	SS-RL-HEP-C6-H1
D12	HSC-genes	Bambi-a1	SH1-D1-DC-05-20140-A4	44	HC/HSC genes	113	ALDH1A1-s2	ALDH1A1-s2	135		ALDH1A1-s2	SS-RL-Hep-C4-H9	34	HC/HSC genes	ALDH1A1	Overlap- Genes		19		ALDH1A1-s2		ALDH1A1-s2	SS-RL-Hep-C4-H9
D8	HSC-genes	BMP-6	PATRA_HSC_CDNA_96…-G11	20	HC/HSC genes	103	ALDH1B1-s1	ALDH1B1-s1	108		ALDH1B1-s1	SS-RL-Hep-C3-G7	24	HC/HSC genes	ALDH1B1	Overlap- Genes		20		ALDH1B1-s1		ALDH1B1-s1	SS-RL-Hep-C3-G7
C9	HSC-genes	CCL3	PATRA_HSC_CDNA_96…-D5	73	HC/HSC genes	127	ALDH2	ALDH2-s2	168		ALDH2-s2	SS-RL-HEP-C6-H2	48	HC/HSC genes	ALDH2	Overlap- Genes		21		ALDH2		ALDH2-s2	SS-RL-HEP-C6-H2
B3	HSC-genes	Cd38	02-12-2012_IDT_PATRA_HSC…-G10	49	HC/HSC genes	115	ALDH7a1	ALDH7a1-s1	141		ALDH7a1-s1	SS-RL-HEP-C5-E11	36	HC/HSC genes	ALDH7a1	Overlap- Genes		22		ALDH7a1		ALDH7a1-s1	SS-RL-HEP-C5-E11
B9	HSC-genes	CD48	PATRA_HSC_CDNA_96…-A7	80	HC/HSC genes	136	AOX3	Aox3-s2	176		Aox3-s2	SS-RL-Hep-C7-G12	57	HC/HSC genes	Aox3	Overlap- Genes		23		AOX3		Aox3-s2	SS-RL-Hep-C7-G12
F4	HSC-genes	Chia-d1	SH1-D1-DC-05-20140-C12	10	HC/HSC genes	147	Fat metabolism	APOA4	98		APOA4-s1	SS-RL-Hep-C3-D11	68	HC/HSC genes	APOA4	Overlap- Genes		65	Fat metabolism	APOA4		APOA4-s1	SS-RL-Hep-C3-D11
B6	HSC-genes	Clcn3-a1	SH1-D1-DC-05-20140-A5	62	HC/HSC genes	174	Apoptosis	BAX	156		BAX-s2	SS-RL-HEP-C6-D1	69	HC/HSC genes				66	Apoptosis	BAX		BAX-s2	SS-RL-HEP-C6-D1
B7	HSC-genes	C-myb-a1	SH1-D1-DC-05-20140-A6	63	HC/HSC genes	175	Apoptosis	BCL2L1	157		BCL2L1-s2	SS-RL-HEP-C6-D2	70	HC/HSC genes	BCL2L1	Overlap- Genes		67	Apoptosis	BCL2L1		BCL2L1-s2	SS-RL-HEP-C6-D2
C2	HSC-genes	Col14a1	PATRA_HSC_CDNA_96…-B6	30	HC/HSC genes	159	Apoptosis	CASP12	118		CASP12-s2	SS-RL-HEP-C4-E3	71	HC/HSC genes	CASP12	Overlap- Genes		68	Apoptosis	CASP12		CASP12-s2	SS-RL-HEP-C4-E3
B8	HSC-genes	Col1a1	PATRA_HSC_CDNA_96…-A12	18	HC/HSC genes	150	Apoptosis	CASP3	106		CASP3-s1	SS-RL-Hep-C3-G11	72	HC/HSC genes	CASP3	Overlap- Genes		69	Apoptosis	CASP3		CASP3-s1	SS-RL-Hep-C3-G11
F1	HSC-genes	Col3a1-a1	SH1-D1-DC-05-20140-B9	19	HC/HSC genes	151	Apoptosis	CASP8	107		CASP8-s1	SS-RL-Hep-C3-G12	73	HC/HSC genes	CASP8	Overlap- Genes		70	Apoptosis	CASP8		CASP8-s1	SS-RL-Hep-C3-G12
B10	HSC-genes	Col4a1	PATRA_HSC_CDNA_96…-B1	12	HC/HSC genes	148	Fatty acid catabolism during inflammation	Ces2	100		Ces2-s1	SS-RL-Hep-C3-E9	74	HC/HSC genes	Ces2	Overlap- Genes		71	Fatty acid catabolism during inflammation	Ces2		Ces2-s1	SS-RL-Hep-C3-E9
B12	HSC-genes	COL4A2	PATRA_HSC_CDNA_96…-B2	7	HC/HSC genes	145	Fatty acid catabolism during inflammation	CES3	89		CES3-s1	SS-RL-Hep-C2-C8	75	HC/HSC genes	CES3	Overlap- Genes		72	Fatty acid catabolism during inflammation	CES3		CES3-s1	SS-RL-Hep-C2-C8
C1	HSC-genes	Col5a1	PATRA_HSC_CDNA_96…-B3	75	HC/HSC genes	129	Csf3	Csf3-s2	170		Csf3-s2	SS-RL-HEP-C6-H5	50	HC/HSC genes	Csf3	Overlap- Genes		24		Csf3		Csf3-s2	SS-RL-HEP-C6-H5
E3	HSC-genes	Col6a1-a1	SH1-D1-DC-05-20140-A8	72	HC/HSC genes	134	Cxcl1	Cxcl1-s1	167		Cxcl1-s1	SS-RL-HEP-C6-H11	55	HC/HSC genes	Cxcl1	Overlap- Genes		25		Cxcl1		Cxcl1-s1	SS-RL-HEP-C6-H11
E5	HSC-genes	Csf1-a1	SH1-D1-DC-05-20140-B1	61	HC/HSC genes	173	Retinol metabolism	CYP1A1	154		CYP1A1-s3	SS-RL-Hep-C6-C3	76	HC/HSC genes	CYP1A1	Overlap- Genes		73	Retinol metabolism	CYP1A1		CYP1A1-s3	SS-RL-Hep-C6-C3
B11	HSC-genes	Csf2	PATRA_HSC_CDNA_96…-B12	33	HC/HSC genes	161	Alcohol metabolism	CYP1A2	121		CYP1A2-s2	SS-RL-HEP-C4-F1	77	HC/HSC genes	CYP1A2	Overlap- Genes		74	Alcohol metabolism	CYP1A2		CYP1A2-s2	SS-RL-HEP-C4-F1
E4	HSC-genes	Cspg4-a1	SH1-D1-DC-05-20140-A9	11	HC/HSC genes	98	CYP26A1	CYP26A1	99		CYP26A1	SS-RL-Hep-C3-E1	19	HC/HSC genes	CYP26A1	Overlap- Genes		26		CYP26A1		CYP26A1	SS-RL-Hep-C3-E1
B5	HSC-genes	Csrp2	02-12-2012_IDT_PATRA_HSC…-G6	24	HC/HSC genes	153	Cholersterol metabolism/xenobiosis	CYP27B1	112		CYP27B1-s1	SS-RL-Hep-C3-H8	78	HC/HSC genes	CYP27B1	Overlap- Genes		75	Cholersterol metabolism/xenobiosis	CYP27B1		CYP27B1-s1	SS-RL-Hep-C3-H8
A6	HSC-genes	Ctgf	02-12-2012_IDT_PATRA_HSC…-C8	21	HC/HSC genes	104	CYP2A1	CYP2A1-s1	109		CYP2A1-s1	SS-RL-Hep-C3-H10	25	HC/HSC genes	CYP2A1	Overlap- Genes		27		CYP2A1		CYP2A1-s1	SS-RL-Hep-C3-H10
D4	HSC-genes	Cxcl12	PATRA_HSC_CDNA_96…-F7	22	HC/HSC genes	154	Retinol metabolism	CYP2B1	110		CYP2B1-s1	SS-RL-Hep-C3-H11	79	HC/HSC genes	CYP2B1	Overlap- Genes		76	Retinol metabolism	CYP2B1		CYP2B1-s1	SS-RL-Hep-C3-H11
D7	HSC-genes	Egf	PATRA_HSC_CDNA_96…-G10	42	HC/HSC genes	111	CYP2E1	CYP2E1-s2	132		CYP2E1-s2	SS-RL-Hep-C4-H12	32	HC/HSC genes	CYP2E1	Overlap- Genes		28		CYP2E1		CYP2E1-s2	SS-RL-Hep-C4-H12
D1	HSC-genes	Fap	PATRA_HSC_CDNA_96…-F10	68	HC/HSC genes	123	DCN	DCN-s2	163		DCN-s2	SS-RL-HEP-C6-G5	44	HC/HSC genes	DCN	Overlap- Genes		29		DCN		DCN-s2	SS-RL-HEP-C6-G5
A7	HSC-genes	FGF1	02-12-2012_IDT_PATRA_HSC…-D10	25	HC/HSC genes	155	Carbohydrate Metabolism	DLAT	113		DLAT-s2	SS-RL-HEP-C4-A3	80	HC/HSC genes	DLAT	Overlap- Genes		77	Carbohydrate Metabolism	DLAT		DLAT-s2	SS-RL-HEP-C4-A3
F11	HSC-genes	Fn1-s1	SS-RL-Hep-C3-C6	67	HC/HSC genes	122	Ecm1	Ecm1-s2	162		Ecm1-s2	SS-RL-Hep-C6-G4	43	HC/HSC genes	Ecm1	Overlap- Genes		30		Ecm1		Ecm1-s2	SS-RL-Hep-C6-G4
C5	HSC-genes	ICAM-1	PATRA_HSC_CDNA_96…-C4	34	HC/HSC genes	162	Apoptosis	Fas	122		Fas-s2	SS-RL-Hep-C4-F10	81	HC/HSC genes	Fas	Overlap- Genes		78	Apoptosis	Fas		Fas-s2	SS-RL-Hep-C4-F10
G1	HSC-genes	IGF1-s1	SS-RL-HEP-C5-D2	37	HC/HSC genes	165	IE Gene	Fos	126		Fos-s2	SS-RL-Hep-C4-G11	82	HC/HSC genes	Fos	Overlap- Genes		79	IE Gene	Fos		Fos-s2	SS-RL-Hep-C4-G11
A2	HSC-genes	IL-1rap	02-12-2012_IDT_PATRA_HSC…-A11	46	HC/HSC genes	114	Hgfa/b	HGFa/b-s3	137		HGFa/b-s3	SS-RL-HEP-C5-A7	35	HC/HSC genes	HGFa.b	Overlap- Genes		31		Hgfa/b		HGFa/b-s3	SS-RL-HEP-C5-A7
F3	HSC-genes	Itgad-d1	SH1-D1-DC-05-20140-C10	26	HC/HSC genes	156	Hypoxia	HIF1A	114		HIF1A-s2	SS-RL-HEP-C4-D1	83	HC/HSC genes	HIF1A	Overlap- Genes		80	Hypoxia	HIF1A		HIF1A-s2	SS-RL-HEP-C4-D1
C3	HSC-genes	JAK2	PATRA_HSC_CDNA_96…-C10	38	HC/HSC genes	163	Carbohydrate Metabolism (TCA Cycle)	IDH3A	128		IDH3A-s2	SS-RL-Hep-C4-G4	84	HC/HSC genes	IDH3A	Overlap- Genes		81	Carbohydrate Metabolism (TCA Cycle)	IDH3A		IDH3A-s2	SS-RL-Hep-C4-G4
D3	HSC-genes	Kitlg	PATRA_HSC_CDNA_96…-F6	76	HC/HSC genes	130	Ifng	Ifng-s2	171		Ifng-s2	SS-RL-HEP-C6-H6	51	HC/HSC genes				32		Ifng		Ifng-s2	SS-RL-HEP-C6-H6
E9	HSC-genes	Kras-a1	SH1-D1-DC-05-20140-B3	57	HC/HSC genes	169	Insulin signaling	IGFBP1	150		IGFBP1-s2	SS-RL-HEP-C6-A3	85	HC/HSC genes	IGFBP1	Overlap- Genes		82	Insulin signaling	IGFBP1		IGFBP1-s2	SS-RL-HEP-C6-A3
C4	HSC-genes	LAMA2	PATRA_HSC_CDNA_96…-C12	36	HC/HSC genes	108	IL10	IL10-s2	125		IL10-s2	SS-RL-Hep-C4-F7	29	HC/HSC genes	IL10	Overlap- Genes		33		IL10		IL10-s2	SS-RL-Hep-C4-F7
E7	HSC-genes	Lep-a1	SH1-D1-DC-05-20140-B11	53	HC/HSC genes	120	IL11	IL11-s1	145		IL11-s1	SS-RL-HEP-C5-F4	41	HC/HSC genes	IL11	Overlap- Genes		34		IL11		IL11-s1	SS-RL-HEP-C5-F4
E6	HSC-genes	Mapk1-a1	SH1-D1-DC-05-20140-B10	41	HC/HSC genes	110	IL1A	IL1A-s2	131		IL1A-s2	SS-RL-Hep-C4-G9	31	HC/HSC genes	IL1A	Overlap- Genes		35		IL1A		IL1A-s2	SS-RL-Hep-C4-G9
C10	HSC-genes	MMP1	PATRA_HSC_CDNA_96…-D7	64	HC/HSC genes	176	Inflammation	IL1R1	158		IL1R1-s2	SS-RL-HEP-C6-F9	86	HC/HSC genes	IL1R1	Overlap- Genes		83	Inflammation	IL1R1		IL1R1-s2	SS-RL-HEP-C6-F9
C11	HSC-genes	MMP13	PATRA_HSC_CDNA_96…-D9	79	HC/HSC genes	135	IL6	Il6-s3	174		Il6-s3	SS-RL-Hep-C7-A7	56	HC/HSC genes	Il6	Overlap- Genes		36		IL6		Il6-s3	SS-RL-Hep-C7-A7
C6	HSC-genes	MMP14	PATRA_HSC_CDNA_96…-D10	29	HC/HSC genes	158	Interferon Regulatory Factor	IRF1	117		IRF1-s2	SS-RL-HEP-C4-D4	87	HC/HSC genes	IRF1	Overlap- Genes		84	Interferon Regulatory Factor	IRF1		IRF1-s2	SS-RL-HEP-C4-D4
C7	HSC-genes	MMP2	PATRA_HSC_CDNA_96…-D11	16	HC/HSC genes	149		JUN	104		JUN-s1	SS-RL-Hep-C3-F2	88	HC/HSC genes	JUN	Overlap- Genes		94		JUN		JUN-s1	SS-RL-Hep-C3-F2
A10	HSC-genes	Mmp3	02-12-2012_IDT_PATRA_HSC…-D7	8	HC/HSC genes	146		JUNB	90		JUNB-s1	SS-RL-Hep-C2-D12	89	HC/HSC genes	JUNB	Overlap- Genes		95		JUNB		JUNB-s1	SS-RL-Hep-C2-D12
C8	HSC-genes	MMP8	PATRA_HSC_CDNA_96…-D12	58	HC/HSC genes	170	Development/HSC Activation	KLF4	151		KLF4-s3	SS-RL-Hep-C6-B1	90	HC/HSC genes	KLF4	Overlap- Genes		85	Development/HSC Activation	KLF4		KLF4-s3	SS-RL-Hep-C6-B1
E8	HSC-genes	Mmp9-a1	SH1-D1-DC-05-20140-B2	59	HC/HSC genes	171	Development/HSC Activation	KLF6	152		KLF6-s2	SS-RL-Hep-C6-B2	91	HC/HSC genes	KLF6	Overlap- Genes		86	Development/HSC Activation	KLF6		KLF6-s2	SS-RL-Hep-C6-B2
C12	HSC-genes	NOS2	PATRA_HSC_CDNA_96…-E3	77	HC/HSC genes	131	LAMA1	LAMA1-s2	172		LAMA1-s2	SS-RL-HEP-C6-H7	52	HC/HSC genes	LAMA1	Overlap- Genes		37		LAMA1		LAMA1-s2	SS-RL-HEP-C6-H7
A12	HSC-genes	Npy	02-12-2012_IDT_PATRA_HSC…-E3	60	HC/HSC genes	172	Cell Growth	MAPK3	153		MAPK3-s3	SS-RL-Hep-C6-B9	92	HC/HSC genes	MAPK3	Overlap- Genes		87	Cell Growth	MAPK3		MAPK3-s3	SS-RL-Hep-C6-B9
B4	HSC-genes	Plat	02-12-2012_IDT_PATRA_HSC…-G4	43	HC/HSC genes	112	Nfkb2	Nfkb2-s2	133		Nfkb2-s2	SS-RL-Hep-C4-H2	33	HC/HSC genes	Nfkb2	Overlap- Genes		38		Nfkb2		Nfkb2-s2	SS-RL-Hep-C4-H2
F6	HSC-genes	Plaur-d1	SH1-D1-DC-05-20140-C4	48	HC/HSC genes	168	Oxidative stress	NOX4	140		NOX4-s1	SS-RL-HEP-C5-D8	93	HC/HSC genes	NOX4	Overlap- Genes		88	Oxidative stress	NOX4		NOX4-s1	SS-RL-HEP-C5-D8
F7	HSC-genes	Ppara-d1	SH1-D1-DC-05-20140-C7	6	HC/HSC genes	144	Carbohydrate Metabolism	PCK1	88		PCK1-s1	SS-RL-Hep-C2-A6	94	HC/HSC genes	PCK1	Overlap- Genes		89	Carbohydrate Metabolism	PCK1		PCK1-s1	SS-RL-Hep-C2-A6
E2	HSC-genes	Ptn-d1	Dry Oligo	78	HC/HSC genes	132	PDGFA	PDGFA-s2	173		PDGFA-s2	SS-RL-HEP-C6-H8	53	HC/HSC genes	PDGFA	Overlap- Genes		40		PDGFA		PDGFA-s2	SS-RL-HEP-C6-H8
E1	HSC-genes	Ptprz1-d1	Dry Oligo	82	HC/HSC genes	141	Pdgfb	Pdgfb-s3	178		Pdgfb-s3	SS-RL-Hep-C7-H11	62	HC/HSC genes	Pdgfb	Overlap- Genes		41		Pdgfb		Pdgfb-s3	SS-RL-Hep-C7-H11
B1	HSC-genes	Rara	02-12-2012_IDT_PATRA_HSC…-F3	40	HC/HSC genes	109	PDGFC	PDGFC-s2	130		PDGFC-s2	SS-RL-Hep-C4-G7	30	HC/HSC genes	PDGFC	Overlap- Genes		42		PDGFC		PDGFC-s2	SS-RL-Hep-C4-G7
D2	HSC-genes	Reln	PATRA_HSC_CDNA_96…-F4	39	HC/HSC genes	164	Carbohydrate Metabolism	Pklr	129		Pklr-s2	SS-RL-Hep-C4-G5	95	HC/HSC genes	Pklr	Overlap- Genes		90	Carbohydrate Metabolism	Pklr		Pklr-s2	SS-RL-Hep-C4-G5
E10	HSC-genes	Retn-a1	SH1-D1-DC-05-20140-B6	54	HC/HSC genes	116	rarA	rarA-s1	146		rarA-s1	SS-RL-HEP-C5-F9	37	HC/HSC genes	Rara	only-HSc & overlap		43		rarA		rarA-s1	SS-RL-HEP-C5-F9
F8	HSC-genes	Retnla-d1	SH1-D1-DC-05-20140-D1	50	HC/HSC genes	117	Rarb	Rarb-s1	142		Rarb-s1	SS-RL-HEP-C5-F10	38	HC/HSC genes	Rarb	Overlap- Genes		44		Rarb		Rarb-s1	SS-RL-HEP-C5-F10
F2	HSC-genes	S100a11-a1	SH1-D1-DC-05-20140-C1	51	HC/HSC genes	118	Rbp1	Rbp1-s1	143		Rbp1-s1	SS-RL-HEP-C5-F11	39	HC/HSC genes	Rbp1	Overlap- Genes		45		Rbp1		Rbp1-s1	SS-RL-HEP-C5-F11
A11	HSC-genes	Serpine1	02-12-2012_IDT_PATRA_HSC…-E1	52	HC/HSC genes	119	rbp2	rbp2-s1	144		rbp2-s1	SS-RL-HEP-C5-F12	40	HC/HSC genes	rbp2	Overlap- Genes		46		rbp2		rbp2-s1	SS-RL-HEP-C5-F12
A5	HSC-genes	Serpinh1	02-12-2012_IDT_PATRA_HSC…-C2	28	HC/HSC genes	157	Development	RBPJ	116		RBPJ-s2	SS-RL-HEP-C4-D3	96	HC/HSC genes	RBPJ	Overlap- Genes		91	Development	RBPJ		RBPJ-s2	SS-RL-HEP-C4-D3
D5	HSC-genes	Smad4	PATRA_HSC_CDNA_96…-F8	74	HC/HSC genes	128	RDH10	RDH10-s2	169		RDH10-s2	SS-RL-HEP-C6-H4	49	HC/HSC genes	RDH10	Overlap- Genes		47		RDH10		RDH10-s2	SS-RL-HEP-C6-H4
D6	HSC-genes	SOX17	PATRA_HSC_CDNA_96…-F9	55	HC/HSC genes	121	RDH14	RDH14-s1	147		RDH14-s1	SS-RL-HEP-C5-G1	42	HC/HSC genes	RDH14	Overlap- Genes		48		RDH14		RDH14-s1	SS-RL-HEP-C5-G1
B2	HSC-genes	Spp1	02-12-2012_IDT_PATRA_HSC…-G1	71	HC/HSC genes	133	RDH16	RDH16-s2	166		RDH16-s2	SS-RL-HEP-C6-H10	54	HC/HSC genes	RDH16	Overlap- Genes		49		RDH16		RDH16-s2	SS-RL-HEP-C6-H10
A4	HSC-genes	Syp	02-12-2012_IDT_PATRA_HSC…-B12	83	HC/HSC genes	142	relA	Rela-s2	179		Rela-s2	SS-RL-Hep-C7-H12	63	HC/HSC genes	Rela	Overlap- Genes		50		relA		Rela-s2	SS-RL-Hep-C7-H12
D9	HSC-genes	Tgfa	PATRA_HSC_CDNA_96…-G7	14	HC/HSC genes	100	SMAD1	SMAD1-s1	102		SMAD1-s1	SS-RL-Hep-C3-F11	21	HC/HSC genes	SMAD1	Overlap- Genes		51		SMAD1		SMAD1-s1	SS-RL-Hep-C3-F11
G2	HSC-genes	TgfbR-II-s1	SS-RL-HEP-C5-G5	69	HC/HSC genes	124	SMAD2	SMAD2-s3	164		SMAD2-s3	SS-RL-HEP-C6-G8	45	HC/HSC genes				52		SMAD2		SMAD2-s3	SS-RL-HEP-C6-G8
F5	HSC-genes	TIMP-1-d1	SH1-D1-DC-05-20140-C3	86	HC/HSC genes	140	SMAD3	Smad3-s4	182		Smad3-s4	SS-RL-Hep-C7-H9	61	HC/HSC genes				53		SMAD3		Smad3-s4	SS-RL-Hep-C7-H9
A8	HSC-genes	TIMP-2	02-12-2012_IDT_PATRA_HSC…-D12	15	HC/HSC genes	101	SMAD7	SMAD7-s1	103		SMAD7-s1	SS-RL-Hep-C3-F12	22	HC/HSC genes	SMAD7	Overlap- Genes		54		SMAD7		SMAD7-s1	SS-RL-Hep-C3-F12
E11	HSC-genes	Timp3-a1	SH1-D1-DC-05-20140-B7	13	HC/HSC genes	99	Socs3	Sosc3-s1	101		Sosc3-s1	SS-RL-Hep-C3-F10	20	HC/HSC genes	Sosc3	Overlap- Genes		55		Socs3		Sosc3-s1	SS-RL-Hep-C3-F10
A9	HSC-genes	Tnf	02-12-2012_IDT_PATRA_HSC…-D6	17	HC/HSC genes	102	STAT3	STAT3-s1	105		STAT3-s1	SS-RL-Hep-C3-G1	23	HC/HSC genes	STAT3	Overlap- Genes		56		STAT3		STAT3-s1	SS-RL-Hep-C3-G1
F12	HSC-genes	VCAM1-s1	SS-RL-Hep-C4-H8	35	HC/HSC genes	107	TGFb1	TGFb1-s1	124		TGFb1-s1	SS-RL-Hep-C4-F5	28	HC/HSC genes	TGFb1	Overlap- Genes		57		TGFb1		TGFb1-s1	SS-RL-Hep-C4-F5
E12	HSC-genes	Vcl-a1	SH1-D1-DC-05-20140-B8	84	HC/HSC genes	138	TGFB2	Tgfb2-s4	180		Tgfb2-s4	SS-RL-Hep-C7-H7	59	HC/HSC genes	Tgfb2	Overlap- Genes		58		TGFB2		Tgfb2-s4	SS-RL-Hep-C7-H7
A1	HSC-genes	Vim	02-12-2012_IDT_PATRA_HSC…-A1	85	HC/HSC genes	139	TGFB3	Tgfb3-s4	181		Tgfb3-s4	SS-RL-Hep-C7-H8	60	HC/HSC genes				59		TGFB3		Tgfb3-s4	SS-RL-Hep-C7-H8
H6	Cell Cycle	Cdkn1a-1	Dry Oligo	56	HC/HSC genes	143	Inflammation	TgfbR-I	148		TgfbR-I-s1	SS-RL-HEP-C5-G4	64	HC/HSC genes	TgfbR.I	Overlap- Genes		166	Inflammation	TgfbR-I		TgfbR-I-s1	SS-RL-HEP-C5-G4
H7	Cell Cycle	Ccnd1-1	Dry Oligo	31	HC/HSC genes	160	Inflammation	TLR2	119		TLR2-s2	SS-RL-HEP-C4-E7	97	HC/HSC genes	TLR2	Overlap- Genes		92	Inflammation	TLR2		TLR2-s2	SS-RL-HEP-C4-E7
H8	HC/HSC genes	CYP26A1	SS-RL-Hep-C3-E1	23	HC/HSC genes	152	Inflammation	TLR4	111		TRL4-s1	SS-RL-Hep-C3-H6	98	HC/HSC genes	TRL4	Overlap- Genes		93	Inflammation	TLR4		TRL4-s1	SS-RL-Hep-C3-H6
H9	HC/HSC genes	STAT3-s1	SS-RL-Hep-C3-G1	45	HC/HSC genes	166	Inflammation	Tlr7	136		TLR7-s3	SS-RL-HEP-C5-A5	99	HC/HSC genes	TLR7	Overlap- Genes		96	Inflammation	Tlr7		TLR7-s3	SS-RL-HEP-C5-A5
H10	HC/HSC genes	CYP2A1-s1	SS-RL-Hep-C3-H10	32	HC/HSC genes	106	TLR9	TLR9-s2	120		TLR9-s2	SS-RL-HEP-C4-E9	27	HC/HSC genes	TLR9	Overlap- Genes		60		TLR9		TLR9-s2	SS-RL-HEP-C4-E9
H11	HC/HSC genes	IL10-s2	SS-RL-Hep-C4-F7	27	HC/HSC genes	105	TNFR1	TNFR1-s2	115		TNFR1-s2	SS-RL-HEP-C4-D12	26	HC/HSC genes	TNFR1	Overlap- Genes		61		TNFR1		TNFR1-s2	SS-RL-HEP-C4-D12
H12	HC/HSC genes	Il6-s3	SS-RL-Hep-C7-A7	9	HC/HSC genes	97	Vegfa	Vegfa-s1	96		Vegfa-s1	SS-RL-Hep-C3-C4	18	HC/HSC genes	Vegfa	Overlap- Genes		62		Vegfa		Vegfa-s1	SS-RL-Hep-C3-C4
													65	HC/HSC genes	34 Additional Overlapping genes				34 Additional Overlapping genes
													100		Only Hepatocytes				Only Hepatocytes
													101	HC genes				101	Angiogenesis-hypoxia	ANG1		ANG1-s1	SS-RL-Hep-C2-A11
													102	HC genes				106	Involved in response to alcohol and stress	CAR3		CAR3-s1	SS-RL-Hep-C2-C4
													103	HC genes				162	Xenobiotic clearance	SOD2		SOD2-s1	SS-RL-Hep-C2-G1
													104	HC genes				154	MAPK, TNFa signaling pathway	P38MAPK		P38MAPK-s1	SS-RL-Hep-C2-G5
													105	HC genes				163	Sterol regulation	SREBP2		SREBP2-s1	SS-RL-Hep-C2-G9
													106	HC genes				137	RNA degradation	HSP90		HSP90-s1	SS-RL-Hep-C2-G10
													107	HC genes				107	Combines with TLRs to start off response to LPS	CD14		CD14-s1	SS-RL-Hep-C2-G12
													108	HC genes				108		Cd68		Cd68-Eg	SS-RL-Hep-C3-C12
													109	HC genes				99	Citrate to oxaloacetate	Acly		Acly-s1	SS-RL-Hep-C3-D10
													110	HC genes				157	PPARa signaling	PPARA		PPARA-s1	SS-RL-Hep-C3-G8
													111	HC genes				134	Anti-proliferation	HNF4a		HNF4a-s1	SS-RL-Hep-C3-G10
													112	HC genes				136	JNK, p38MAPK signaling	HSP70		HSP70-s1	SS-RL-Hep-C3-H3
													113	HC genes				142	NFKb, MAPK signaling	IRAK1		IRAK1-s1	SS-RL-Hep-C3-H4
													114	HC genes				172	NFKb, MAPK signaling	TRAF6		TRAF6-s1	SS-RL-Hep-C3-H5
													115	HC genes				117	Xenobiotic, alcohol metabolism, retinol metabolism	CYP3A1		CYP3A1-s1	SS-RL-Hep-C3-H12
													116	HC genes				156	Gluconeogenesis/glycolysis	PFKFB1		PFKFB1-s3	SS-RL-Hep-C4-A4
													117	HC genes				164	MAPK, TGFb signaling	SRF		SRF-s2	SS-RL-HEP-C4-D10
													118	HC genes				111	Inflammation	COX2		Cox2-s3	SS-RL-Hep-C7-E10
													119	HC genes				110	Proliferation-HGF receptor?	c-Met		c-Met-s3	SS-RL-Hep-C7-F12
													120	HC genes				160	PPARa signaling	SIRT1		SIRT1-s2	SS-RL-Hep-C4-H10
													121	HC genes				127	Gluconeogenesis - 6	G6PC		G6PD-s1	SS-RL-HEP-C5-A3
													122	HC genes				102	Urea Cycle	ARG1/2		ARG1/2-s1	SS-RL-HEP-C5-A10
													123	HC genes				104	Urea Cycle	ASS1		ASS1-s1	SS-RL-HEP-C5-A12
													124	HC genes				112	Fatty acid oxidation	CPT1		CPT1-s1	SS-RL-HEP-C5-B5
													125	HC genes				113	Fatty acid oxidation	CPT2		CPT2-s1	SS-RL-HEP-C5-B6
													126	HC genes				119	Cholesterol metabolism	CYP7A1		CYP7A1-s1	SS-RL-HEP-C5-B10
													127	HC genes				131	Glutamine synthesis	GLUL		GLUL-s1	SS-RL-HEP-C5-D1
													128	HC genes				139	TGFb Signaling, Proliferation	IGF1		IGF1-s1	SS-RL-HEP-C5-D2
													129	HC genes				147	Energy metabolism	LDHA		LDHA-s1	SS-RL-HEP-C5-D5
													130	HC genes				152	Urea Cycle	OTC		OTC-s1	SS-RL-HEP-C5-D9
													131	HC genes				158	Retinol Metabolism	RPE65		RPE65-s1	SS-RL-HEP-C5-D12
													132	HC genes				159	PPARa signaling	RXRa		RXRa-s1	SS-RL-HEP-C5-E1
													133	HC genes				176	Angiogenesis-hypoxia	VCAM1		VCAM1-s1	SS-RL-Hep-C4-H8
													134	HC genes				167	Inflammation	TgfbR-II		TgfbR-II-s1	SS-RL-HEP-C5-G5
													135	HC genes				140	Proliferation	IGF1R		IGF1R-s1	SS-RL-HEP-C5-G10
													136	HC genes				145	Jun Dimerization protein	JDP2		JDP2-s3	SS-RL-HEP-C6-A4
													137	HC genes				144	Anti-inflammation	IRF2		IRF2-s4	SS-RL-Hep-C6-A5
													138	HC genes				115	WNT signaling	CTNNB1		CTNNB1-s2	SS-RL-Hep-C6-B5
													139	HC genes				143	Interleukin1 pathway	IRAK3		IRAK3-s3	SS-RL-Hep-C6-B11
													140	HC genes				135	purine metabolism	HPRT1		HPRT1-s2	SS-RL-Hep-C6-C5
													141	HC genes					Fatty acid synthesis	Fasn		Fasn-s3	SS-RL-Hep-C7-F3
													142	HC genes				114	TCA cycle	CS		CS-s2	SS-RL-HEP-C6-D4
													143	HC genes				122	Faty acid transport	FABP1		FABP1-s2	SS-RL-HEP-C6-D9
													144	HC genes				124	Fatty acid synthesis	FAS1		FAS1-s2	SS-RL-HEP-C6-D12
													145	HC genes				125	Fatty acid transport	FATP5		FATP5-s2	SS-RL-HEP-C6-E2
													146	HC genes				128	p53 signaling pathway	GADD		GADD-s2	SS-RL-HEP-C6-E4
													147	HC genes				97	ATP-Binding	Abcg2		Abcg2-s2	SS-RL-HEP-C6-F4
													148	HC genes				98	ATP-Binding	Abcg5		Abcg5-s2	SS-RL-HEP-C6-F6
													149	HC genes				133	Cholesterol metabolism - 44/ ketone degradation	HMGCS1		HMGCS1-s1	SS-RL-HEP-C6-G3
													150	HC genes				109		CEBPG		Cebpg-s3	SS-RL-Hep-C7-A2
													151	HC genes				170	TNFa pathway	Tnfa		Tnfa-s3	SS-RL-Hep-C7-A8
													152	HC genes				123	Apoptosis	FADD		Fadd-s2	SS-RL-Hep-C7-A9
													153	HC genes				129	Glycolysis - 7	GCK		Gck-s3	SS-RL-Hep-C7-A10
													154	HC genes				151	Amino acid metabolism (arginine, proline)	OAT		Oat-s3	SS-RL-Hep-C7-A11
													155	HC genes				148	MAPK signaling	Myc		Myc-s3	SS-RL-Hep-C7-B1
													156	HC genes				130	Growth factor augmenter of liver regeneration	GFER		Gfer-s4	SS-RL-Hep-C7-C9
													157	HC genes				132	Starch/sucrose metabolism	GUSB		Gusb-s3	SS-RL-Hep-C7-D4
													158	HC genes				120	Proliferation	Egf		Egf-s4	SS-RL-Hep-C7-D5
													159	HC genes				146	p53 signaling pathway	KLF11		Klf11-s5	SS-RL-Hep-C7-D6
													160	HC genes				150	MAPK/ERK5, PI3K-AKT pathway	Nr4a1	?	Nr4a1-s4	SS-RL-Hep-C7-D7
													161	HC genes				171	p53 signaling pathway	TP73		Tp73-s4	SS-RL-Hep-C7-D10
													162	HC genes				168	TGFb signaling	TGIF1		Tgif-s4	SS-RL-Hep-C7-D11
													163	HC genes				169	Toll like receptor signaling	TLR3		Tlr3-s4	SS-RL-Hep-C7-E2
													164	HC genes				149	TLR, NFKb signaling	MYD88		Myd88-s4	SS-RL-Hep-C7-E3
													165	HC genes				103	Connection with TCA cycle, argininosuccinate to fumarate conversion	ASL		Asl-s3	SS-RL-Hep-C7-E8
													166	HC genes				105	Predominance of WNT in pericentral region	AXIN2		Axin-s3	SS-RL-Hep-C7-E9
													167	HC genes				116	Cholesterol metabolism	CYP27A1		Cyp27a1-s3	SS-RL-Hep-C7-E11
													168	HC genes				118	Fatty acid oxidation	CYP4A1		CYP4A1-s3	SS-RL-Hep-C7-E12
													169	HC genes				126	WNT signaling	FZD7		Fzd7-s3	SS-RL-Hep-C7-F4
													170	HC genes				153	p53 signaling pathway	p21		P21-s3	SS-RL-Hep-C7-F8
													171	HC genes				155	Energy metabolism	PDK1		Pdk1-s3	SS-RL-Hep-C7-F9
													172	HC genes				165	JAK-STAT pathway	STAT5a		Stat5a-s3	SS-RL-Hep-C7-F11
													173	HC genes				141	Inflammaiton	IL6R		IL6R-s3	SS-RL-Hep-C7-G2
													174	HC genes				121	Proliferation	EGFR		Egfr-s3	SS-RL-Hep-C7-G3
													175	HC genes				100	Alcohol metabolism	ADH1C		Adh1-s2	SS-RL-Hep-C7-G4
													176	HC genes				161	Ammonia transport	SLC1A2		Slc1a2-s1	SS-RL-Hep-C7-G9
				2	Cell Cycle	179	Cell Cycle	Ccnd1	24	G1 phase Marker	Ccnd1-1	Dry Oligo	178	Cell Cycle	Ccnd1	Cell Cycle Marker		174	Cell Cycle	Ccnd1	G1 phase Marker	Ccnd1-1	Dry Oligo
				3	Cell Cycle	180	Cell Cycle	Ccne1	25	G1 to S phase transition	Ccne1-1	Dry Oligo	179	Cell Cycle				175	Cell Cycle	Ccne1	G1 to S phase transition	Ccne1-1	Dry Oligo
				5	Cell Cycle	182	Cell Cycle	Cdc6	27	S to G2 transistion	Cdc6-1	Dry Oligo	181	Cell Cycle				177	Cell Cycle	Cdc6	S to G2 transistion	Cdc6-1	Dry Oligo
				1	Cell Cycle	178	Cell Cycle	Cdkn1a	23	M phase marker	Cdkn1a-1	Dry Oligo	177	Cell Cycle	Cdkn1a	Cell Cycle Marker		173	Cell Cycle	Cdkn1a	M phase marker	Cdkn1a-1	Dry Oligo
				4	Cell Cycle	181	Cell Cycle	Wee1	26	G2 phaseMarker	Wee1-1	Dry Oligo	180	Cell Cycle				176	Cell Cycle	Wee1	G2 phaseMarker	Wee1-1	Dry Oligo
													182		Only HSCs				Only HSCs
				134	HSC-genes	19		A2M-a1	55		A2M-a1	SH1-D1-DC-05-20140-A1	183	HSC-genes						A2M-a1		A2M-a1	SH1-D1-DC-05-20140-A1
				89	HSC-genes	3	Activatation	Acta2	4		Acta2	02-12-2012_IDT_PATRA_HSC…-A5	184	HSC-genes	Acta2	only-HSc			Activatation	Acta2	Early marker of liver fibrosis, expressed only in activated (pro-fibrotic) HSC	Acta2	02-12-2012_IDT_PATRA_HSC…-A5
				138	HSC-genes	20		Acvrl1-a1	59		Acvrl1-a1	SH1-D1-DC-05-20140-A3	185	HSC-genes	Acvrl1	only-HSc				Acvrl1-a1		Acvrl1-a1	SH1-D1-DC-05-20140-A3
				137	HSC-genes	21		Adamts13-a1	58		Adamts13-a1	SH1-D1-DC-05-20140-A2	186	HSC-genes	Adamts13	only-HSc				Adamts13-a1		Adamts13-a1	SH1-D1-DC-05-20140-A2
				161	HSC-genes	74	GF	ANG1-s1	87		ANG1-s1	SS-RL-Hep-C2-A11	187	HSC-genes	ANG1	only-HSc			GF	ANG1-s1		ANG1-s1	SS-RL-Hep-C2-A11
				160	HSC-genes	22		Arg1-d1	83		Arg1-d1	SH1-D1-DC-05-20140-D2	188	HSC-genes	Arg1	only-HSc				Arg1-d1		Arg1-d1	SH1-D1-DC-05-20140-D2
				139	HSC-genes	23		Bambi-a1	60		Bambi-a1	SH1-D1-DC-05-20140-A4	189	HSC-genes	Bambi	only-HSc				Bambi-a1		Bambi-a1	SH1-D1-DC-05-20140-A4
				132	HSC-genes	72	TGFB signaling	BMP-6	53		BMP-6	PATRA_HSC_CDNA_96…-G11	190	HSC-genes	BMP6	only-HSc			TGFB signaling	BMP-6	Upregulated by TGFb, downregulated by IFNg, may inhibit LR, may induce SMAD7	BMP-6	PATRA_HSC_CDNA_96…-G11
													191	HSC-genes	Not in list of considered genes				Inflam	CCL2	Produced by KC & SC post-LPS, Induces Chemotaxis in HSC (mouse MCP1)	CCL2	02-12-2012_IDT_PATRA_HSC…-A10
				121	HSC-genes	61	Inflam	CCL3	42		CCL3	PATRA_HSC_CDNA_96…-D5	192	HSC-genes	CCL3	only-HSc			Inflam	CCL3	NK cell recruitment, Associated with ALD (mouse MIP-1a)	CCL3	PATRA_HSC_CDNA_96…-D5
				102	HSC-genes	16	Inflam	Cd38	18		Cd38	02-12-2012_IDT_PATRA_HSC…-G10	193	HSC-genes	Cd38	only-HSc			Inflam	Cd38	Induces cADPR & NAADP production in HSC leading to an increase in and subsequent sustaining of Ca2+ levels; enhances Ang-II induced fibrosis; pro-fibrotic	Cd38	02-12-2012_IDT_PATRA_HSC…-G10
				108	HSC-genes	48	Inflam	CD48	29		CD48	PATRA_HSC_CDNA_96…-A7	194	HSC-genes	CD48	only-HSc			Inflam	CD48	Activates HSC to produce IL-8 and MCP-1	CD48	PATRA_HSC_CDNA_96…-A7
				155	HSC-genes	24		Chia-d1	78		Chia-d1	SH1-D1-DC-05-20140-C12	195	HSC-genes	Chia	only-HSc				Chia-d1		Chia-d1	SH1-D1-DC-05-20140-C12
				140	HSC-genes	25		Clcn3-a1	61		Clcn3-a1	SH1-D1-DC-05-20140-A5	196	HSC-genes	Clcn3	only-HSc				Clcn3-a1		Clcn3-a1	SH1-D1-DC-05-20140-A5
				141	HSC-genes	26		C-myb-a1	62		C-myb-a1	SH1-D1-DC-05-20140-A6	197	HSC-genes	C.myb	only-HSc				C-myb-a1		C-myb-a1	SH1-D1-DC-05-20140-A6
				113	HSC-genes	53	Matrix	Col14a1	34		Col14a1	PATRA_HSC_CDNA_96…-B6	198	HSC-genes	Col14a1	only-HSc			Matrix	Col14a1	*** NO INFORMATION	Col14a1	PATRA_HSC_CDNA_96…-B6
				107	HSC-genes	47	Matrix	Col1a1	28		Col1a1	PATRA_HSC_CDNA_96…-A12	199	HSC-genes	Col1a1	only-HSc			Matrix	Col1a1	Early marker of fibrosis, main component of ECM in healthy and diseased liver	Col1a1	PATRA_HSC_CDNA_96…-A12
				152	HSC-genes	27		Col3a1-a1	73		Col3a1-a1	SH1-D1-DC-05-20140-B9	200	HSC-genes	Col3a1	only-HSc				Col3a1-a1		Col3a1-a1	SH1-D1-DC-05-20140-
				109	HSC-genes	49	Matrix	Col4a1	30		Col4a1	PATRA_HSC_CDNA_96…-B1	201	HSC-genes	Col4a1	only-HSc			Matrix	Col4a1	10% of normal liver ECM, "dramatically upregulated" in liver fibrosis	Col4a1	PATRA_HSC_CDNA_96…-B1
				111	HSC-genes	51	Matrix	COL4A2	32		COL4A2	PATRA_HSC_CDNA_96…-B2	202	HSC-genes	COL4A2	only-HSc			Matrix	COL4A2	*** NO INFORMATION	COL4A2	PATRA_HSC_CDNA_96…-B2
				112	HSC-genes	52	Matrix	Col5a1	33		Col5a1	PATRA_HSC_CDNA_96…-B3	203	HSC-genes	Col5a1	only-HSc			Matrix	Col5a1	*** NO INFORMATION	Col5a1	PATRA_HSC_CDNA_96…-B3
				142	HSC-genes	28		Col6a1-a1	63		Col6a1-a1	SH1-D1-DC-05-20140-A8	204	HSC-genes	Col6a1	only-HSc				Col6a1-a1		Col6a1-a1	SH1-D1-DC-05-20140-
				144	HSC-genes	29		Csf1-a1	65		Csf1-a1	SH1-D1-DC-05-20140-B1	205	HSC-genes	Csf1	only-HSc				Csf1-a1		Csf1-a1	SH1-D1-DC-05-20140-
				110	HSC-genes	50	Inflam	Csf2	31		Csf2	PATRA_HSC_CDNA_96…-B12	206	HSC-genes	Csf2	only-HSc			Inflam	Csf2	Activates HSC, may activate Kupffer cells to produce TGFb leading to fibrotic HSC activation (mouse GM-CSF)	Csf2	PATRA_HSC_CDNA_96…-B12
				143	HSC-genes	30		Cspg4-a1	64		Cspg4-a1	SH1-D1-DC-05-20140-A9	207	HSC-genes	Cspg4	only-HSc				Cspg4-a1		Cspg4-a1	SH1-D1-DC-05-20140-
				104	HSC-genes	18	TGFB signaling	Csrp2	20		Csrp2	02-12-2012_IDT_PATRA_HSC…-G6	208	HSC-genes	Csrp2	only-HSc			TGFB signaling	Csrp2	Upregulated by TGFb via the ALK5/Smad2/Smad3 pathway; activated early in HSC activation; activates HSC in vitro not in vivo	Csrp2	02-12-2012_IDT_PATRA_HSC…-G6
				93	HSC-genes	7	TGFB signaling	Ctgf	8		Ctgf	02-12-2012_IDT_PATRA_HSC…-C8	209	HSC-genes	Ctgf	only-HSc			TGFB signaling	Ctgf	Upregulate by TGFb, Binds to TGFb & enhances binding affinity to receptor, Blocks SMAD7	Ctgf	02-12-2012_IDT_PATRA_HSC…-C8
				128	HSC-genes	68	Inflam	Cxcl12	49		Cxcl12	PATRA_HSC_CDNA_96…-F7	210	HSC-genes	Cxcl12	only-HSc			Inflam	Cxcl12	Recruitment of target cells, promotes HSC activation & collagen production (mouse SDF-1a)	Cxcl12	PATRA_HSC_CDNA_96…-F7
				131	HSC-genes	71	GF	Egf	52		Egf	PATRA_HSC_CDNA_96…-G10	211	HSC-genes	Egf	only-HSc			GF	Egf	Induces proliferation of activated HSC, Induces proliferation in HC	Egf	PATRA_HSC_CDNA_96…-G10
				135	HSC-genes	31		Epo-a1	56		Epo-a1	SH1-D1-DC-05-20140-A10	212	HSC-genes						Epo-a1		Epo-a1	SH1-D1-DC-05-20140-
				125	HSC-genes	65	Activatation	Fap	46		Fap	PATRA_HSC_CDNA_96…-F10	213	HSC-genes	Fap	only-HSc			Activatation	Fap	HSC marker; colocalizes with fibrotic ECM; Induces HSC chemotaxis, cell adhesion, and apoptosis in vitro; activates FAK	Fap	PATRA_HSC_CDNA_96…-F10
				94	HSC-genes	8	GF	FGF1	9		FGF1	02-12-2012_IDT_PATRA_HSC…-D10	214	HSC-genes	FGF1	only-HSc			GF	FGF1	Profibrotic growth factor for HSC	FGF1	02-12-2012_IDT_PATRA_HSC…-D10
				162	HSC-genes	75	Matrix	Fn1-s1	97		Fn1-s1	SS-RL-Hep-C3-C6	215	HSC-genes	Fn1	only-HSc			Matrix	Fn1-s1	Profibrotic; downstream of Leptin (potentially downstream of STAT3); Regulation of actin cytoskeleton	Fn1-s1	SS-RL-Hep-C3-C6
				136	HSC-genes	32		Hpx-a1	57		Hpx-a1	SH1-D1-DC-05-20140-A11	216	HSC-genes						Hpx-a1		Hpx-a1	SH1-D1-DC-05-20140-
				116	HSC-genes	56	Recruit	ICAM-1	37		ICAM-1	PATRA_HSC_CDNA_96…-C4	217	HSC-genes	ICAM1	only-HSc			Recruit	ICAM-1	Cell Recruitment - Monocytes	ICAM-1	PATRA_HSC_CDNA_96…-C4
				164	HSC-genes	77	TGFB signaling	IGF1-s1	139		IGF1-s1	SS-RL-HEP-C5-D2	218	HSC-genes	IGF1	only-HSc			TGFB signaling	IGF1-s1	Upregulates HGF, downregulates TGFb production; attenuates fibrogenesis (Repeat, use design #2)	IGF1-s1	SS-RL-HEP-C5-D2
				88	HSC-genes	2	Inflam	IL-1rap	2		IL-1rap	02-12-2012_IDT_PATRA_HSC…-A11	219	HSC-genes	IL1rap	only-HSc			Inflam	IL-1rap	May block MMP-9 production in activated HSC	IL-1rap	02-12-2012_IDT_PATRA_HSC…-A11
				117	HSC-genes	57	Inflam	IL8rb	38		IL8rb	PATRA_HSC_CDNA_96…-C8	220	HSC-genes					Inflam	IL8rb	IL8 induces scenescence in HSCs	IL8rb	PATRA_HSC_CDNA_96…-C8
				154	HSC-genes	33		Itgad-d1	75		Itgad-d1	SH1-D1-DC-05-20140-C10	221	HSC-genes	Itgad	only-HSc				Itgad-d1		Itgad-d1	SH1-D1-DC-05-20140-
				114	HSC-genes	54	Inflam	JAK2	35		JAK2	PATRA_HSC_CDNA_96…-C10	222	HSC-genes	JAK2	only-HSc			Inflam	JAK2	*** NO INFORMATION	JAK2	PATRA_HSC_CDNA_96…-C10
				127	HSC-genes	67	Matrix	Kitlg	48		Kitlg	PATRA_HSC_CDNA_96…-F6	223	HSC-genes	Kitlg	only-HSc			Matrix	Kitlg	Recruitment of mast cells, mast cells promote fibrosis, SCF may induce collagen deposition (mouse SCF)	Kitlg	PATRA_HSC_CDNA_96…-F6
				148	HSC-genes	34		Kras-a1	69		Kras-a1	SH1-D1-DC-05-20140-B3	224	HSC-genes	Kras	only-HSc				Kras-a1		Kras-a1	SH1-D1-DC-05-20140-
				115	HSC-genes	55	Matrix	LAMA2	36		LAMA2	PATRA_HSC_CDNA_96…-C12	225	HSC-genes	LAMA2	only-HSc			Matrix	LAMA2	*** NO INFORMATION	LAMA2	PATRA_HSC_CDNA_96…-C12
				146	HSC-genes	35		Lep-a1	67		Lep-a1	SH1-D1-DC-05-20140-B11	226	HSC-genes	Lep	only-HSc				Lep-a1		Lep-a1	SH1-D1-DC-05-20140-
				145	HSC-genes	36		Mapk1-a1	66		Mapk1-a1	SH1-D1-DC-05-20140-B10	227	HSC-genes	Mapk1	only-HSc				Mapk1-a1		Mapk1-a1	SH1-D1-DC-05-20140-
				122	HSC-genes	62	Matrix	MMP1	43		MMP1	PATRA_HSC_CDNA_96…-D7	228	HSC-genes					Matrix	MMP1	Degrades Col I & III that dominate fibrosis, anti-fibrotic; major degrador of Col I in humans (not rats)	MMP1	PATRA_HSC_CDNA_96…-D7
				123	HSC-genes	63	Matrix	MMP13	44		MMP13	PATRA_HSC_CDNA_96…-D9	229	HSC-genes	MMP13	only-HSc			Matrix	MMP13	Degrades Col I & III that dominate fibrosis, anti-fibrotic; Major degrador of Col I in rats	MMP13	PATRA_HSC_CDNA_96…-D9
				118	HSC-genes	58	Matrix	MMP14	39		MMP14	PATRA_HSC_CDNA_96…-D10	230	HSC-genes	MMP14	only-HSc			Matrix	MMP14	*** NO INFORMATION	MMP14	PATRA_HSC_CDNA_96…-D10
				119	HSC-genes	59	Matrix	MMP2	40		MMP2	PATRA_HSC_CDNA_96…-D11	231	HSC-genes	MMP2	only-HSc			Matrix	MMP2	Degrades Col IV & denatured collagen, antifibrotic	MMP2	PATRA_HSC_CDNA_96…-D11
				97	HSC-genes	11	Matrix	Mmp3	12		Mmp3	02-12-2012_IDT_PATRA_HSC…-D7	232	HSC-genes	Mmp3	only-HSc			Matrix	Mmp3	Key proactivator of most MMPs	Mmp3	02-12-2012_IDT_PATRA_HSC…-D7
				120	HSC-genes	60	Matrix	MMP8	41		MMP8	PATRA_HSC_CDNA_96…-D12	233	HSC-genes	MMP8	only-HSc			Matrix	MMP8	Degrades Col I & III that dominate fibrosis, anti-fibrotic	MMP8	PATRA_HSC_CDNA_96…-D12
				147	HSC-genes	37		Mmp9-a1	68		Mmp9-a1	SH1-D1-DC-05-20140-B2	234	HSC-genes	Mmp9	only-HSc				Mmp9-a1		Mmp9-a1	SH1-D1-DC-05-20140-
													235	HSC-genes		Listed in 15 hk genes			HSC Inactivation	Mrc1	Marker for Inactive HSCs	Mrc1-d1	SH1-D1-DC-05-20140-C11
													236	HSC-genes		Listed in 15 hk genes				Mrc1-d1		Mrc1-d1	SH1-D1-DC-05-20140-
				90	HSC-genes	4	Activatation	Ngfr	5		Ngfr	02-12-2012_IDT_PATRA_HSC…-B1	237	HSC-genes	NOS2	only-HSc			Activatation	Ngfr	NGF induces apoptosis in HSC in vitro; is upregulated by HSC in chirrhosis in vivo; contributes to survival of endothelial cells; pro-angiogenic	Ngfr	02-12-2012_IDT_PATRA_HSC…-B1
				124	HSC-genes	64	Other	NOS2	45		NOS2	PATRA_HSC_CDNA_96…-E3	238	HSC-genes					Other	NOS2	May induce VEGF production in HSC; downregulated by TGFb (Repeat, Use design #2)	NOS2	PATRA_HSC_CDNA_96…-E3
				99	HSC-genes	13	Activatation	Npy	14		Npy	02-12-2012_IDT_PATRA_HSC…-E3	239	HSC-genes	Npy	only-HSc			Activatation	Npy	Induces proliferation in HSC but do not induce collagen production	Npy	02-12-2012_IDT_PATRA_HSC…-E3
				103	HSC-genes	17	Other	Plat	19		Plat	02-12-2012_IDT_PATRA_HSC…-G4	240	HSC-genes	Plat	only-HSc			Other	Plat	Tissue-type plasminogen activator; upregulated in activated HSC; downregulated by IFNg	Plat	02-12-2012_IDT_PATRA_HSC…-G4
				157	HSC-genes	39		Plaur-d1	80		Plaur-d1	SH1-D1-DC-05-20140-C4	241	HSC-genes	Plaur	only-HSc				Plaur-d1		Plaur-d1	SH1-D1-DC-05-20140-
				158	HSC-genes	40		Ppara-d1	81		Ppara-d1	SH1-D1-DC-05-20140-C7	242	HSC-genes	Ppara	only-HSc				Ppara-d1		Ppara-d1	SH1-D1-DC-05-20140-
				106	HSC-genes	81	HSC Activation	Ptn	22		Ptn-d1	Dry Oligo	243	HSC-genes	Ptn	only-HSc			HSC Activation	Ptn		Ptn-d1	Dry Oligo
				105	HSC-genes	80	HSC Activation	Ptprz1	21		Ptprz1-d1	Dry Oligo	244	HSC-genes	Ptprz1	only-HSc			HSC Activation	Ptprz1		Ptprz1-d1	Dry Oligo
				100	HSC-genes	14	Alc/Ret	Rara	16		Rara	02-12-2012_IDT_PATRA_HSC…-F3	245	HSC-genes		Listed in Overlap			Alc/Ret	Rara	Retinoic acid receptor	Rara	02-12-2012_IDT_PATRA_HSC…-F3
				126	HSC-genes	66	Inflam	Reln	47		Reln	PATRA_HSC_CDNA_96…-F4	246	HSC-genes	Reln	only-HSc			Inflam	Reln	*** NO INFORMATION	Reln	PATRA_HSC_CDNA_96…-F4
				149	HSC-genes	41		Retn-a1	70		Retn-a1	SH1-D1-DC-05-20140-B6	247	HSC-genes						Retn-a1		Retn-a1	SH1-D1-DC-05-20140-
				159	HSC-genes	42		Retnla-d1	82		Retnla-d1	SH1-D1-DC-05-20140-D1	248	HSC-genes	Retnla	only-HSc				Retnla-d1		Retnla-d1	SH1-D1-DC-05-20140-
				153	HSC-genes	43		S100a11-a1	74		S100a11-a1	SH1-D1-DC-05-20140-C1	249	HSC-genes	S100a11	only-HSc				S100a11-a1		S100a11-a1	SH1-D1-DC-05-20140-
				98	HSC-genes	12	TGFB signaling	Serpine1	13		Serpine1	02-12-2012_IDT_PATRA_HSC…-E1	250	HSC-genes	Serpine1	only-HSc			TGFB signaling	Serpine1	May be downstream of PPARg; Downstream of TGFb; pro-fibrotic; also known as PAI-1	Serpine1	02-12-2012_IDT_PATRA_HSC…-E1
				92	HSC-genes	6	Activatation	Serpinh1	7		Serpinh1	02-12-2012_IDT_PATRA_HSC…-C2	251	HSC-genes	Serpinh1	only-HSc			Activatation	Serpinh1	Also known as HSP47; marker for HSC; more highly expressed in activated HSC	Serpinh1	02-12-2012_IDT_PATRA_HSC…-C2
				129	HSC-genes	69	TGFB signaling	Smad4	50		Smad4	PATRA_HSC_CDNA_96…-F8	252	HSC-genes	Smad4	only-HSc			TGFB signaling	Smad4	Pro-fibrotic, involved in TGF-b signaling	Smad4	PATRA_HSC_CDNA_96…-F8
				130	HSC-genes	70	Activatation	SOX17	51		SOX17	PATRA_HSC_CDNA_96…-F9	253	HSC-genes	SOX17	only-HSc			Activatation	SOX17	*** NO INFORMATION ***Lakshmi has info	SOX17	PATRA_HSC_CDNA_96…-F9
				101	HSC-genes	15	Matrix	Spp1	17		Spp1	02-12-2012_IDT_PATRA_HSC…-G1	254	HSC-genes	Spp1	only-HSc			Matrix	Spp1	Induces HSC activation and collagen production (mouse osteopontin, OPN)	Spp1	02-12-2012_IDT_PATRA_HSC…-G1
				91	HSC-genes	5	HSC Marker	synaptophysin (Syp)	6		Syp	02-12-2012_IDT_PATRA_HSC…-B12	255	HSC-genes					HSC Marker	synaptophysin (Syp)	Marker for HSC	Syp	02-12-2012_IDT_PATRA_HSC…-B12
				133	HSC-genes	73	GF	Tgfa	54		Tgfa	PATRA_HSC_CDNA_96…-G7	256	HSC-genes	Tgfa	only-HSc			GF	Tgfa	Activates HSC; induces proliferation	Tgfa	PATRA_HSC_CDNA_96…-G7
				165	HSC-genes	78	TGFB signaling	TgfbR-II-s1	149		TgfbR-II-s1	SS-RL-HEP-C5-G5	257	HSC-genes	TgfbRII	only-HSc			TGFB signaling	TgfbR-II-s1	Activates HSC; pro-fibrotic; expressed predominantly in periportal; expression level not changed in CCl4-treatment	TgfbR-II-s1	SS-RL-HEP-C5-G5
				156	HSC-genes	44		TIMP-1-d1	79		TIMP-1-d1	SH1-D1-DC-05-20140-C3	258	HSC-genes						TIMP-1-d1		TIMP-1-d1	SH1-D1-DC-05-20140-
				95	HSC-genes	9	Matrix	TIMP-2	10		TIMP-2	02-12-2012_IDT_PATRA_HSC…-D12	259	HSC-genes	TIMP2	only-HSc			Matrix	TIMP-2	Expressed in quescent HSC; slightly higher expression in activated HSC; broad MMP inhibition; downregulated by TGF-b	TIMP-2	02-12-2012_IDT_PATRA_HSC…-D12
				150	HSC-genes	45		Timp3-a1	71		Timp3-a1	SH1-D1-DC-05-20140-B7	260	HSC-genes	Timp3	only-HSc				Timp3-a1		Timp3-a1	SH1-D1-DC-05-20140-
				96	HSC-genes	10	Inflam	Tnf	11		Tnf	02-12-2012_IDT_PATRA_HSC…-D6	261	HSC-genes	Tnf	only-HSc			Inflam	Tnf	Inflammation; activates HSC; down-regulates expression of Col-1a1 and Col-1a2 thru decrease phosphorylation of p38 MAPK	Tnf	02-12-2012_IDT_PATRA_HSC…-D6
				163	HSC-genes	76	Recruit	VCAM1-s1	134		VCAM1-s1	SS-RL-Hep-C4-H8	262	HSC-genes	VCAM1	only-HSc			Recruit	VCAM1-s1	Cell recruitment - Monocytes	VCAM1-s1	SS-RL-Hep-C4-H8
				151	HSC-genes	46		Vcl-a1	72		Vcl-a1	SH1-D1-DC-05-20140-B8	263	HSC-genes	Vcl	only-HSc				Vcl-a1		Vcl-a1	SH1-D1-DC-05-20140-
				87	HSC-genes	1	HSC Marker	Vimentin	1		Vim	02-12-2012_IDT_PATRA_HSC…-A1	264	HSC-genes	Vim	only-HSc			HSC Marker	Vimentin	Intermediate filament cytoskeletal protein; marker for HSC activation; pro-fibrotic	Vim	02-12-2012_IDT_PATRA_HSC…-A1
															166
																		Additional Hep genes
																			Notch signaling	HES1		HES1-s1	SS-RL-Hep-C2-B6
																						APOC2-s1	SS-RL-Hep-C3-D12
																			Glycerolipid metabolism/fatty acid synthesis	PPAP2C		PPAP2C-s2	SS-RL-HEP-C4-A6
																			cAMP regulated differentiation	CREM		Crem-s3	SS-RL-Hep-C7-A4
																						Pparg-s3	SS-RL-Hep-C7-B2
																						Srebf1-s2	SS-RL-Hep-C7-C8
																			Involved in response to alcohol and stress	CAR1		Car1-s4	SS-RL-Hep-C7-D2
																			Involved in response to alcohol and stress	CAR2		Car2-s3	SS-RL-Hep-C7-D3
																						Hbegf-s4	SS-RL-Hep-C7-D9
																					?	Fabp3-s3	SS-RL-Hep-C7-F2
																			Fatty acid degradation - 10	LIPE		Lipe-s3	SS-RL-Hep-C7-F6

## Sheet: Pre-Amp Primers
Pre-Amp Primer List							Chip-run Primer List
Number	Group	SH1-HSc-3-3 genes	SH1-HSc-3-3 group	Working Primer 1	Working Primer 1-location	Group	GenesToRun	Design	Working Primer 1	Working Primer 1-location
264	HSC-genes	Vim		Vim	02-12-2012_IDT_PATRA_HSC…-A1	HSC-genes	Vim	Vim	Vim	02-12-2012_IDT_PATRA_HSC…-A1
14	REF-Marker	GFAP	HSC Marker	GFAP Dan	02-12-2012_IDT_PATRA_HSC…-A3	HSC-genes	GFAP	GFAP Dan	GFAP Dan	02-12-2012_IDT_PATRA_HSC…-A3
184	HSC-genes	Acta2	only-HSc	Acta2	02-12-2012_IDT_PATRA_HSC…-A5				Acta2	02-12-2012_IDT_PATRA_HSC…-A5
219	HSC-genes	IL1rap	only-HSc	IL-1rap	02-12-2012_IDT_PATRA_HSC…-A11				IL-1rap	02-12-2012_IDT_PATRA_HSC…-A11
238	HSC-genes	NOS2	only-HSc	NOS2	02-12-2012_IDT_PATRA_HSC…-B1				NOS2	02-12-2012_IDT_PATRA_HSC…-B1
251	HSC-genes	Serpinh1	only-HSc	Serpinh1	02-12-2012_IDT_PATRA_HSC…-C2	HSC-genes	Serpinh1	Serpinh1	Serpinh1	02-12-2012_IDT_PATRA_HSC…-C2
209	HSC-genes	Ctgf	only-HSc	Ctgf	02-12-2012_IDT_PATRA_HSC…-C8				Ctgf	02-12-2012_IDT_PATRA_HSC…-C8
261	HSC-genes	Tnf	only-HSc	Tnf	02-12-2012_IDT_PATRA_HSC…-D6	HSC-genes	Tnf	Tnf	Tnf	02-12-2012_IDT_PATRA_HSC…-D6
232	HSC-genes	Mmp3	only-HSc	Mmp3	02-12-2012_IDT_PATRA_HSC…-D7	HSC-genes	Mmp3	Mmp3	Mmp3	02-12-2012_IDT_PATRA_HSC…-D7
214	HSC-genes	FGF1	only-HSc	FGF1	02-12-2012_IDT_PATRA_HSC…-D10				FGF1	02-12-2012_IDT_PATRA_HSC…-D10
259	HSC-genes	TIMP2	only-HSc	TIMP-2	02-12-2012_IDT_PATRA_HSC…-D12	HSC-genes	TIMP2	TIMP-2	TIMP-2	02-12-2012_IDT_PATRA_HSC…-D12
250	HSC-genes	Serpine1	only-HSc	Serpine1	02-12-2012_IDT_PATRA_HSC…-E1	HSC-genes	Serpine1	Serpine1	Serpine1	02-12-2012_IDT_PATRA_HSC…-E1
239	HSC-genes	Npy	only-HSc	Npy	02-12-2012_IDT_PATRA_HSC…-E3	HSC-genes	Npy	Npy	Npy	02-12-2012_IDT_PATRA_HSC…-E3
7	REF-Marker	Lrat	HSC Marker	Lrat-dan	02-12-2012_IDT_PATRA_HSC…-F11	REF-Marker	LRAT	Lrat-dan	Lrat-dan	02-12-2012_IDT_PATRA_HSC…-F11
254	HSC-genes	Spp1	only-HSc	Spp1	02-12-2012_IDT_PATRA_HSC…-G1	HSC-genes	Spp1	Spp1	Spp1	02-12-2012_IDT_PATRA_HSC…-G1
240	HSC-genes	Plat	only-HSc	Plat	02-12-2012_IDT_PATRA_HSC…-G4				Plat	02-12-2012_IDT_PATRA_HSC…-G4
208	HSC-genes	Csrp2	only-HSc	Csrp2	02-12-2012_IDT_PATRA_HSC…-G6	HSC-genes	Csrp2	Csrp2	Csrp2	02-12-2012_IDT_PATRA_HSC…-G6
193	HSC-genes	Cd38	only-HSc	Cd38	02-12-2012_IDT_PATRA_HSC…-G10				Cd38	02-12-2012_IDT_PATRA_HSC…-G10
177	Cell Cycle	Cdkn1a	only-HSc	Cdkn1a-1	Dry Oligo	Cell Cycle	Ccnd1	Ccnd1-1	Cdkn1a-1	Dry Oligo
178	Cell Cycle	Ccnd1	only-HSc	Ccnd1-1	Dry Oligo	Cell Cycle	Cdkn1a	Cdkn1a-1	Ccnd1-1	Dry Oligo
243	HSC-genes	Ptn	only-HSc	Ptn-d1	Dry Oligo	HSC-genes	Ptn	Ptn-d1	Ptn-d1	Dry Oligo
244	HSC-genes	Ptprz1	only-HSc	Ptprz1-d1	Dry Oligo				Ptprz1-d1	Dry Oligo
194	HSC-genes	CD48	only-HSc	CD48	PATRA_HSC_CDNA_96…-A7				CD48	PATRA_HSC_CDNA_96…-A7
199	HSC-genes	Col1a1	only-HSc	Col1a1	PATRA_HSC_CDNA_96…-A12	HSC-genes	Col4a1	Col4a1	Col1a1	PATRA_HSC_CDNA_96…-A12
201	HSC-genes	Col4a1	only-HSc	Col4a1	PATRA_HSC_CDNA_96…-B1				Col4a1	PATRA_HSC_CDNA_96…-B1
202	HSC-genes	COL4A2	only-HSc	COL4A2	PATRA_HSC_CDNA_96…-B2	HSC-genes	COL4A2	COL4A2	COL4A2	PATRA_HSC_CDNA_96…-B2
203	HSC-genes	Col5a1	only-HSc	Col5a1	PATRA_HSC_CDNA_96…-B3				Col5a1	PATRA_HSC_CDNA_96…-B3
198	HSC-genes	Col14a1	only-HSc	Col14a1	PATRA_HSC_CDNA_96…-B6	HSC-genes	Col14a1	Col14a1	Col14a1	PATRA_HSC_CDNA_96…-B6
206	HSC-genes	Csf2	only-HSc	Csf2	PATRA_HSC_CDNA_96…-B12	HSC-genes	Csf2	Csf2	Csf2	PATRA_HSC_CDNA_96…-B12
217	HSC-genes	ICAM1	only-HSc	ICAM-1	PATRA_HSC_CDNA_96…-C4				ICAM-1	PATRA_HSC_CDNA_96…-C4
222	HSC-genes	JAK2	only-HSc	JAK2	PATRA_HSC_CDNA_96…-C10				JAK2	PATRA_HSC_CDNA_96…-C10
225	HSC-genes	LAMA2	only-HSc	LAMA2	PATRA_HSC_CDNA_96…-C12				LAMA2	PATRA_HSC_CDNA_96…-C12
192	HSC-genes	CCL3	only-HSc	CCL3	PATRA_HSC_CDNA_96…-D5	HSC-genes	CCL3	CCL3	CCL3	PATRA_HSC_CDNA_96…-D5
229	HSC-genes	MMP13	only-HSc	MMP1	PATRA_HSC_CDNA_96…-D9	HSC-genes	MMP13	MMP13	MMP1	PATRA_HSC_CDNA_96…-D9
230	HSC-genes	MMP14	only-HSc	MMP13	PATRA_HSC_CDNA_96…-D10	HSC-genes	MMP14	MMP14	MMP13	PATRA_HSC_CDNA_96…-D10
231	HSC-genes	MMP2	only-HSc	MMP2	PATRA_HSC_CDNA_96…-D11	HSC-genes	MMP2	MMP2	MMP2	PATRA_HSC_CDNA_96…-D11
233	HSC-genes	MMP8	only-HSc	MMP8	PATRA_HSC_CDNA_96…-D12				MMP8	PATRA_HSC_CDNA_96…-D12
246	HSC-genes	Reln	only-HSc	Reln	PATRA_HSC_CDNA_96…-F4				Reln	PATRA_HSC_CDNA_96…-F4
223	HSC-genes	Kitlg	only-HSc	Kitlg	PATRA_HSC_CDNA_96…-F6				Kitlg	PATRA_HSC_CDNA_96…-F6
210	HSC-genes	Cxcl12	only-HSc	Cxcl12	PATRA_HSC_CDNA_96…-F7	HSC-genes	Cxcl12	Cxcl12	Cxcl12	PATRA_HSC_CDNA_96…-F7
252	HSC-genes	Smad4	only-HSc	Smad4	PATRA_HSC_CDNA_96…-F8	HSC-genes	Smad4	Smad4	Smad4	PATRA_HSC_CDNA_96…-F8
253	HSC-genes	SOX17	only-HSc	SOX17	PATRA_HSC_CDNA_96…-F9				SOX17	PATRA_HSC_CDNA_96…-F9
213	HSC-genes	Fap	only-HSc	Fap	PATRA_HSC_CDNA_96…-F10	HSC-genes	Fap	Fap	Fap	PATRA_HSC_CDNA_96…-F10
256	HSC-genes	Tgfa	only-HSc	Tgfa	PATRA_HSC_CDNA_96…-G7				Tgfa	PATRA_HSC_CDNA_96…-G7
211	HSC-genes	Egf	only-HSc	Egf	PATRA_HSC_CDNA_96…-G10				Egf	PATRA_HSC_CDNA_96…-G10
190	HSC-genes	BMP6	only-HSc	BMP-6	PATRA_HSC_CDNA_96…-G11	HSC-genes	BMP6	BMP-6	BMP-6	PATRA_HSC_CDNA_96…-G11
186	HSC-genes	Adamts13	only-HSc	Adamts13-a1	SH1-D1-DC-05-2014-A2	HSC-genes	Adamts13	Adamts13-a1	Adamts13-a1	SH1-D1-DC-05-2014-A2
185	HSC-genes	Acvrl1	only-HSc	Acvrl1-a1	SH1-D1-DC-05-2014-A3				Acvrl1-a1	SH1-D1-DC-05-2014-A3
189	HSC-genes	Bambi	only-HSc	Bambi-a1	SH1-D1-DC-05-2014-A4	HSC-genes	Bambi	Bambi-a1	Bambi-a1	SH1-D1-DC-05-2014-A4
196	HSC-genes	Clcn3	only-HSc	Clcn3-a1	SH1-D1-DC-05-2014-A5	HSC-genes	Clcn3	Clcn3-a1	Clcn3-a1	SH1-D1-DC-05-2014-A5
197	HSC-genes	C.myb	only-HSc	C-myb-a1	SH1-D1-DC-05-2014-A6				C-myb-a1	SH1-D1-DC-05-2014-A6
204	HSC-genes	Col6a1	only-HSc	Col6a1-a1	SH1-D1-DC-05-2014-A8				Col6a1-a1	SH1-D1-DC-05-2014-A8
207	HSC-genes	Cspg4	only-HSc	Cspg4-a1	SH1-D1-DC-05-2014-A9				Cspg4-a1	SH1-D1-DC-05-2014-A9
205	HSC-genes	Csf1	only-HSc	Csf1-a1	SH1-D1-DC-05-2014-B1	HSC-genes	Csf1	Csf1-a1	Csf1-a1	SH1-D1-DC-05-2014-B1
234	HSC-genes	Mmp9	only-HSc	Mmp9-a1	SH1-D1-DC-05-2014-B2				Mmp9-a1	SH1-D1-DC-05-2014-B2
224	HSC-genes	Kras	only-HSc	Kras-a1	SH1-D1-DC-05-2014-B3	HSC-genes	Kras	Kras-a1	Kras-a1	SH1-D1-DC-05-2014-B3
260	HSC-genes	Timp3	only-HSc	Timp3-a1	SH1-D1-DC-05-2014-B7				Timp3-a1	SH1-D1-DC-05-2014-B7
263	HSC-genes	Vcl		Vcl-a1	SH1-D1-DC-05-2014-B8	HSC-genes	Vcl	Vcl-a1	Vcl-a1	SH1-D1-DC-05-2014-B8
200	HSC-genes	Col3a1	only-HSc	Col3a1-a1	SH1-D1-DC-05-2014-B9	HSC-genes	Col3a1	Col3a1-a1	Col3a1-a1	SH1-D1-DC-05-2014-B9
227	HSC-genes	Mapk1	only-HSc	Mapk1-a1	SH1-D1-DC-05-2014-B10	HSC-genes	Mapk1	Mapk1-a1	Mapk1-a1	SH1-D1-DC-05-2014-B10
226	HSC-genes	Lep	only-HSc	Lep-a1	SH1-D1-DC-05-2014-B11	HSC-genes	Lep	Lep-a1	Lep-a1	SH1-D1-DC-05-2014-B11
249	HSC-genes	S100a11	only-HSc	S100a11-a1	SH1-D1-DC-05-2014-C1				S100a11-a1	SH1-D1-DC-05-2014-C1
241	HSC-genes	Plaur	only-HSc	Plaur-d1	SH1-D1-DC-05-2014-C4				Plaur-d1	SH1-D1-DC-05-2014-C4
242	HSC-genes	Ppara	only-HSc	Ppara-d1	SH1-D1-DC-05-2014-C7	HSC-genes	Ppara	Ppara-d1	Ppara-d1	SH1-D1-DC-05-2014-C7
11	REF-Marker	Pecam1	Endothelial Cell Marker	Pecam1-d1	Sh1-D1-DC-05-2014-C8	REF-Marker	Pecam1	Pklr-s2	Pecam1-d1	Sh1-D1-DC-05-2014-C8
4	REF-Marker	Itgam	M1 Macrophage Marker	Itgam-d1	Sh1-D1-DC-05-2014-C9	REF-Marker	Itgam	Itgam-d1	Itgam-d1	Sh1-D1-DC-05-2014-C9
221	HSC-genes	Itgad	only-HSc	Itgad-d1	SH1-D1-DC-05-2014-C10	HSC-genes	Itgad	Itgad-d1	Itgad-d1	SH1-D1-DC-05-2014-C10
5	REF-Marker	Mrc1	only-HSc	Mrc1-d1	Sh1-D1-DC-05-2014-C11	REF-Marker	Mrc1	Mrc1-d1	Mrc1-d1	Sh1-D1-DC-05-2014-C11
195	HSC-genes	Chia	only-HSc	Chia-d1	SH1-D1-DC-05-2014-C12				Chia-d1	SH1-D1-DC-05-2014-C12
248	HSC-genes	Retnla	only-HSc	Retnla-d1	SH1-D1-DC-05-2014-D1				Retnla-d1	SH1-D1-DC-05-2014-D1
188	HSC-genes	Arg1	only-HSc	Arg1-d1	SH1-D1-DC-05-2014-D2	HSC-genes	Arg1	Arg1-d1	Arg1-d1	SH1-D1-DC-05-2014-D2
94	HC/HSC genes	PCK1	Overlap- Genes	PCK1-s1	SS-RL-Hep-C2-A6				PCK1-s1	SS-RL-Hep-C2-A6
187	HSC-genes	ANG1	only-HSc	ANG1-s1	SS-RL-Hep-C2-A11	HSC-genes	ANG1	ANG1-s1	ANG1-s1	SS-RL-Hep-C2-A11
75	HC/HSC genes	CES3	Overlap- Genes	CES3-s1	SS-RL-Hep-C2-C8				CES3-s1	SS-RL-Hep-C2-C8
89	HC/HSC genes	JUNB	Overlap- Genes	JUNB-s1	SS-RL-Hep-C2-D12				JUNB-s1	SS-RL-Hep-C2-D12
13	REF-Marker	Tbp	HKG	Tbp-Eg	SS-RL-Hep-C3-B5	REF-Marker	Tbp		Tbp-Eg	SS-RL-Hep-C3-B5
10	REF-Marker	Erlin2	HKG	Erlin2-Eg	SS-RL-Hep-C3-B9	REF-Marker	Erlin2	Erlin2-Eg	Erlin2-Eg	SS-RL-Hep-C3-B9
9	REF-Marker	Actb	HKG	Actb-Eg	SS-RL-Hep-C3-B10	REF-Marker	Actb	Actb-Eg	Actb-Eg	SS-RL-Hep-C3-B10		SS-RL-Hep-C3-D11
3	REF-Marker	Gapdh	HKG	Gapdh-Eg	SS-RL-Hep-C3-B11	REF-Marker	Gapdh	Gapdh-Eg	Gapdh-Eg	SS-RL-Hep-C3-B11
18	HC/HSC genes	Vegfa	Overlap- Genes	Vegfa-s1	SS-RL-Hep-C3-C4	HC/HSC genes	Vegfa	Vegfa-s1	Vegfa-s1	SS-RL-Hep-C3-C4
215	HSC-genes	Fn1	only-HSc	Fn1-s1	SS-RL-Hep-C3-C6	HSC-genes	Fn1	Fn1-s1	Fn1-s1	SS-RL-Hep-C3-C6
12	REF-Marker	Alb	Hepatocyte Marker	Alb-Eg	SS-RL-Hep-C3-C10	REF-Marker	Alb	Alb-Eg	Alb-Eg	SS-RL-Hep-C3-C10
68	HC/HSC genes	APOA4	Overlap- Genes	APOA4-s1	SS-RL-Hep-C3-D11	Fat metabolism	APOA4	APOA4-s1	APOA4-s1	SS-RL-Hep-C3-D11
19	HC/HSC genes	CYP26A1	Overlap- Genes	CYP26A1	SS-RL-Hep-C3-E1				CYP26A1	SS-RL-Hep-C3-E1
74	HC/HSC genes	Ces2	Overlap- Genes	Ces2-s1	SS-RL-Hep-C3-E9				Ces2-s1	SS-RL-Hep-C3-E9
88	HC/HSC genes	JUN	Overlap- Genes	JUN-s1	SS-RL-Hep-C3-F2				JUN-s1	SS-RL-Hep-C3-F2
20	HC/HSC genes	Sosc3	Overlap- Genes	Sosc3-s1	SS-RL-Hep-C3-F10	HC/HSC genes	Sosc3	Sosc3-s1	Sosc3-s1	SS-RL-Hep-C3-F10
21	HC/HSC genes	SMAD1	Overlap- Genes	SMAD1-s1	SS-RL-Hep-C3-F11	HC/HSC genes	SMAD1	SMAD1-s1	SMAD1-s1	SS-RL-Hep-C3-F11
22	HC/HSC genes	SMAD7	Overlap- Genes	SMAD7-s1	SS-RL-Hep-C3-F12	HC/HSC genes	SMAD7	SMAD7-s1	SMAD7-s1	SS-RL-Hep-C3-F12
23	HC/HSC genes	STAT3	Overlap- Genes	STAT3-s1	SS-RL-Hep-C3-G1	HC/HSC genes	STAT3	STAT3-s1	STAT3-s1	SS-RL-Hep-C3-G1
24	HC/HSC genes	ALDH1B1	Overlap- Genes	ALDH1B1-s1	SS-RL-Hep-C3-G7				ALDH1B1-s1	SS-RL-Hep-C3-G7
72	HC/HSC genes	CASP3	Overlap- Genes	CASP3-s1	SS-RL-Hep-C3-G11	HC/HSC genes	CASP3	CASP3-s1	CASP3-s1	SS-RL-Hep-C3-G11
73	HC/HSC genes	CASP8	Overlap- Genes	CASP8-s1	SS-RL-Hep-C3-G12				CASP8-s1	SS-RL-Hep-C3-G12
98	HC/HSC genes	TRL4	Cell Cycle Marker	TRL4-s1	SS-RL-Hep-C3-H6				TRL4-s1	SS-RL-Hep-C3-H6
78	HC/HSC genes	CYP27B1	Overlap- Genes	CYP27B1-s1	SS-RL-Hep-C3-H8	HC/HSC genes	CYP27B1	CYP27B1-s1	CYP27B1-s1	SS-RL-Hep-C3-H8
25	HC/HSC genes	CYP2A1	Overlap- Genes	CYP2A1-s1	SS-RL-Hep-C3-H10				CYP2A1-s1	SS-RL-Hep-C3-H10
79	HC/HSC genes	CYP2B1	Overlap- Genes	CYP2B1-s1	SS-RL-Hep-C3-H11	HC/HSC genes	CYP2B1	CYP2B1-s1	CYP2B1-s1	SS-RL-Hep-C3-H11
80	HC/HSC genes	DLAT	Overlap- Genes	DLAT-s2	SS-RL-HEP-C4-A3				DLAT-s2	SS-RL-HEP-C4-A3
83	HC/HSC genes	HIF1A	Overlap- Genes	HIF1A-s2	SS-RL-HEP-C4-D1	HC/HSC genes	HIF1A	HIF1A-s2	HIF1A-s2	SS-RL-HEP-C4-D1
96	HC/HSC genes	RBPJ	Overlap- Genes	RBPJ-s2	SS-RL-HEP-C4-D3				RBPJ-s2	SS-RL-HEP-C4-D3
87	HC/HSC genes	IRF1	Overlap- Genes	IRF1-s2	SS-RL-HEP-C4-D4	HC/HSC genes	IRF1	IRF1-s2	IRF1-s2	SS-RL-HEP-C4-D4
26	HC/HSC genes	TNFR1	Overlap- Genes	TNFR1-s2	SS-RL-HEP-C4-D12	HC/HSC genes	TNFR1	TNFR1-s2	TNFR1-s2	SS-RL-HEP-C4-D12
71	HC/HSC genes	CASP12	Overlap- Genes	CASP12-s2	SS-RL-HEP-C4-E3				CASP12-s2	SS-RL-HEP-C4-E3
97	HC/HSC genes	TLR2	Overlap- Genes	TLR2-s2	SS-RL-HEP-C4-E7				TLR2-s2	SS-RL-HEP-C4-E7
27	HC/HSC genes	TLR9	Overlap- Genes	TLR9-s2	SS-RL-HEP-C4-E9	HC/HSC genes	TLR9	TLR9-s2	TLR9-s2	SS-RL-HEP-C4-E9
77	HC/HSC genes	CYP1A2	Overlap- Genes	CYP1A2-s2	SS-RL-HEP-C4-F1	HC/HSC genes	CYP1A2	CYP1A2-s2	CYP1A2-s2	SS-RL-HEP-C4-F1
81	HC/HSC genes	Fas	Overlap- Genes	Fas-s2	SS-RL-Hep-C4-F10				Fas-s2	SS-RL-Hep-C4-F10
16	REF-Marker	UBQLN1	Overlap- Genes	UBQLN1-s1	SS-RL-Hep-C4-F2	REF-Marker	UBQLN1	UBQLN1-s1	UBQLN1-s1	SS-RL-Hep-C4-F2
28	HC/HSC genes	TGFb1	Overlap- Genes	TGFb1-s1	SS-RL-Hep-C4-F5	HC/HSC genes	TGFb1	TGFb1-s1	TGFb1-s1	SS-RL-Hep-C4-F5
29	HC/HSC genes	IL10	Overlap- Genes	IL10-s2	SS-RL-Hep-C4-F7	HC/HSC genes	IL10	IL10-s2	IL10-s2	SS-RL-Hep-C4-F7
2	REF-Marker	Got1	Urea Cycle / Hepatocyte Marker	Got1-s2	SS-RL-Hep-C4-G2	REF-Marker	Got1	Got1-s2	Got1-s2	SS-RL-Hep-C4-G2
84	HC/HSC genes	IDH3A	Overlap- Genes	IDH3A-s2	SS-RL-Hep-C4-G4				IDH3A-s2	SS-RL-Hep-C4-G4
95	HC/HSC genes	Pklr	Overlap- Genes	Pklr-s2	SS-RL-Hep-C4-G5	HC/HSC genes	Pklr		Pklr-s2	SS-RL-Hep-C4-G5
30	HC/HSC genes	PDGFC	Overlap- Genes	PDGFC-s2	SS-RL-Hep-C4-G7	HC/HSC genes	PDGFC	PDGFC-s2	PDGFC-s2	SS-RL-Hep-C4-G7
31	HC/HSC genes	IL1A	Overlap- Genes	IL1A-s2	SS-RL-Hep-C4-G9	HC/HSC genes	IL1A	IL1A-s2	IL1A-s2	SS-RL-Hep-C4-G9
82	HC/HSC genes	Fos	Overlap- Genes	Fos-s2	SS-RL-Hep-C4-G11	HC/HSC genes	Fos	Fos-s2	Fos-s2	SS-RL-Hep-C4-G11
33	HC/HSC genes	Nfkb2	Overlap- Genes	Nfkb2-s2	SS-RL-Hep-C4-H2	HC/HSC genes	Nfkb2	Nfkb2-s2	Nfkb2-s2	SS-RL-Hep-C4-H2
262	HSC-genes	VCAM1	only-HSc	VCAM1-s1	SS-RL-Hep-C4-H8				VCAM1-s1	SS-RL-Hep-C4-H8
34	HC/HSC genes	ALDH1A1	Overlap- Genes	ALDH1A1-s2	SS-RL-Hep-C4-H9	HC/HSC genes	ALDH1A1	ALDH1A1-s2	ALDH1A1-s2	SS-RL-Hep-C4-H9
32	HC/HSC genes	CYP2E1	Overlap- Genes	CYP2E1-s2	SS-RL-Hep-C4-H12	HC/HSC genes	CYP2E1	CYP2E1-s2	CYP2E1-s2	SS-RL-Hep-C4-H12
99	HC/HSC genes	TLR7	Cell Cycle Marker	TLR7-s3	SS-RL-HEP-C5-A5				TLR7-s3	SS-RL-HEP-C5-A5
35	HC/HSC genes	HGFa.b	only-HSc & overlap	HGFa/b-s3	SS-RL-HEP-C5-A7	HC/HSC genes	HGFa.b	HGFa/b-s3	HGFa/b-s3	SS-RL-HEP-C5-A7
66	HC/HSC genes	ACOX1	Overlap- Genes		SS-RL-HEP-C5-A8					SS-RL-HEP-C5-A8
218	HSC-genes	IGF1	only-HSc	IGF1-s1	SS-RL-HEP-C5-D2	HSC-genes	IGF1	IGF1-s1	IGF1-s1	SS-RL-HEP-C5-D2
93	HC/HSC genes	NOX4	Overlap- Genes	NOX4-s1	SS-RL-HEP-C5-D8				NOX4-s1	SS-RL-HEP-C5-D8
36	HC/HSC genes	ALDH7a1	Overlap- Genes	ALDH7a1-s1	SS-RL-HEP-C5-E11	HC/HSC genes	ALDH7a1	ALDH7a1-s1	ALDH7a1-s1	SS-RL-HEP-C5-E11
41	HC/HSC genes	IL11	Overlap- Genes	IL11-s1	SS-RL-HEP-C5-F4				IL11-s1	SS-RL-HEP-C5-F4
37	HC/HSC genes	Rara	Overlap- Genes	rarA-s1	SS-RL-HEP-C5-F9	HC/HSC genes	Rara		rarA-s1	SS-RL-HEP-C5-F9
38	HC/HSC genes	Rarb	Overlap- Genes	Rarb-s1	SS-RL-HEP-C5-F10				Rarb-s1	SS-RL-HEP-C5-F10
39	HC/HSC genes	Rbp1	Overlap- Genes	Rbp1-s1	SS-RL-HEP-C5-F11	HC/HSC genes	Rbp1	Rbp1-s1	Rbp1-s1	SS-RL-HEP-C5-F11
40	HC/HSC genes	rbp2	Overlap- Genes	rbp2-s1	SS-RL-HEP-C5-F12	HC/HSC genes	rbp2	rbp2-s1	rbp2-s1	SS-RL-HEP-C5-F12
42	HC/HSC genes	RDH14	Overlap- Genes	RDH14-s1	SS-RL-HEP-C5-G1				RDH14-s1	SS-RL-HEP-C5-G1
64	HC/HSC genes	TgfbR.I	Overlap- Genes	TgfbR-I-s1	SS-RL-HEP-C5-G4				TgfbR-I-s1	SS-RL-HEP-C5-G4
257	HSC-genes	TgfbRII	only-HSc	TgfbR-II-s1	SS-RL-HEP-C5-G5	HSC-genes	TgfbRII	TgfbR-II-s1	TgfbR-II-s1	SS-RL-HEP-C5-G5
85	HC/HSC genes	IGFBP1	Overlap- Genes	IGFBP1-s2	SS-RL-HEP-C6-A3				IGFBP1-s2	SS-RL-HEP-C6-A3
90	HC/HSC genes	KLF4	Overlap- Genes	KLF4-s3	SS-RL-Hep-C6-B1				KLF4-s3	SS-RL-Hep-C6-B1
91	HC/HSC genes	KLF6	Overlap- Genes	KLF6-s2	SS-RL-Hep-C6-B2	HC/HSC genes	KLF6	KLF6-s2	KLF6-s2	SS-RL-Hep-C6-B2
92	HC/HSC genes	MAPK3	Overlap- Genes	MAPK3-s3	SS-RL-Hep-C6-B9				MAPK3-s3	SS-RL-Hep-C6-B9
76	HC/HSC genes	CYP1A1	Overlap- Genes	CYP1A1-s3	SS-RL-Hep-C6-C3	HC/HSC genes	CYP1A1	CYP1A1-s3	CYP1A1-s3	SS-RL-Hep-C6-C3
6	REF-Marker	IDH3B	only-Hep	IDH3B-s2	SS-RL-Hep-C6-C6				IDH3B-s2	SS-RL-Hep-C6-C6
70	HC/HSC genes	BCL2L1	Overlap- Genes	BCL2L1-s2	SS-RL-HEP-C6-D2				BCL2L1-s2	SS-RL-HEP-C6-D2
86	HC/HSC genes	IL1R1	Overlap- Genes	IL1R1-s2	SS-RL-HEP-C6-F9	HC/HSC genes	IL1R1	IL1R1-s2	IL1R1-s2	SS-RL-HEP-C6-F9
67	HC/HSC genes	ACOX3	Overlap- Genes	ACOX3-s2	SS-RL-HEP-C6-G1				ACOX3-s2	SS-RL-HEP-C6-G1
43	HC/HSC genes	Ecm1	Overlap- Genes	Ecm1-s2	SS-RL-Hep-C6-G4	HC/HSC genes	Ecm1	Ecm1-s2	Ecm1-s2	SS-RL-Hep-C6-G4
44	HC/HSC genes	DCN	Overlap- Genes	DCN-s2	SS-RL-HEP-C6-G5	HC/HSC genes	DCN	DCN-s2	DCN-s2	SS-RL-HEP-C6-G5
8	REF-Marker	CH25H	Hepatocyte Marker	CH25H-s3	SS-RL-HEP-C6-G11	REF-Marker	CH25H	CH25H-s3	CH25H-s3	SS-RL-HEP-C6-G11
46	HC/HSC genes	ADH1A	Overlap- Genes	ADH1A-s2	SS-RL-HEP-C6-G12	HC/HSC genes	ADH1A	ADH1A-s2	ADH1A-s2	SS-RL-HEP-C6-G12
47	HC/HSC genes	ADH1B	Overlap- Genes	ADH1B-s2	SS-RL-HEP-C6-H1				ADH1B-s2	SS-RL-HEP-C6-H1
48	HC/HSC genes	ALDH2	Overlap- Genes	ALDH2-s2	SS-RL-HEP-C6-H2	HC/HSC genes	ALDH2	ALDH2-s2	ALDH2-s2	SS-RL-HEP-C6-H2
49	HC/HSC genes	RDH10	Overlap- Genes	RDH10-s2	SS-RL-HEP-C6-H4	HC/HSC genes	RDH10	RDH10-s2	RDH10-s2	SS-RL-HEP-C6-H4
50	HC/HSC genes	Csf3	Overlap- Genes	Csf3-s2	SS-RL-HEP-C6-H5	HC/HSC genes	Csf3	Csf3-s2	Csf3-s2	SS-RL-HEP-C6-H5
52	HC/HSC genes	LAMA1	Overlap- Genes	LAMA1-s2	SS-RL-HEP-C6-H7	HC/HSC genes	LAMA1	LAMA1-s2	LAMA1-s2	SS-RL-HEP-C6-H7
53	HC/HSC genes	PDGFA	Overlap- Genes	PDGFA-s2	SS-RL-HEP-C6-H8	HC/HSC genes	PDGFA	PDGFA-s2	PDGFA-s2	SS-RL-HEP-C6-H8
54	HC/HSC genes	RDH16	Overlap- Genes	RDH16-s2	SS-RL-HEP-C6-H10				RDH16-s2	SS-RL-HEP-C6-H10
55	HC/HSC genes	Cxcl1	Overlap- Genes	Cxcl1-s1	SS-RL-HEP-C6-H11	HC/HSC genes	Cxcl1	Cxcl1-s1	Cxcl1-s1	SS-RL-HEP-C6-H11
56	HC/HSC genes	Il6	Overlap- Genes	Il6-s3	SS-RL-Hep-C7-A7	HC/HSC genes	Il6	Il6-s3	Il6-s3	SS-RL-Hep-C7-A7
57	HC/HSC genes	Aox3	Overlap- Genes	Aox3-s2	SS-RL-Hep-C7-G12				Aox3-s2	SS-RL-Hep-C7-G12
58	HC/HSC genes	Adamts1	Overlap- Genes	Adamts1-s2	SS-RL-Hep-C7-H1	HC/HSC genes	Adamts1	Adamts1-s2	Adamts1-s2	SS-RL-Hep-C7-H1
62	HC/HSC genes	Pdgfb	Overlap- Genes	Pdgfb-s3	SS-RL-Hep-C7-H11				Pdgfb-s3	SS-RL-Hep-C7-H11
63	HC/HSC genes	Rela	Overlap- Genes	Rela-s2	SS-RL-Hep-C7-H12				Rela-s2	SS-RL-Hep-C7-H12
59	HC/HSC genes	Tgfb2	Overlap- Genes	Tgfb2-s4	SS-RL-Hep-C7-H7	HC/HSC genes	Tgfb2	Tgfb2-s4	Tgfb2-s4	SS-RL-Hep-C7-H7
				HES1-s1					HES1-s1
				APOC2-s1			Tbp		APOC2-s1
				PPAP2C-s2			1		PPAP2C-s2
				Crem-s3					Crem-s3
				Pparg-s3					Pparg-s3
				Srebf1-s2					Srebf1-s2
				Car1-s4					Car1-s4
				Car2-s3					Car2-s3
				Hbegf-s4					Hbegf-s4
				Fabp3-s3					Fabp3-s3
				Lipe-s3					Lipe-s3

## Sheet: Chip-Primer plate
		Chip-run Primer List
Plate	Group	GenesToRun	Design	Working Primer 1	Working Primer 1-location
A1	HSC-genes	Vim	Vim	Vim	02-12-2012_IDT_PATRA_HSC…-A1
A2	HSC-genes	GFAP	GFAP Dan	GFAP Dan	02-12-2012_IDT_PATRA_HSC…-A3				Plate Setup	1	2	3	4	5	6	7	8	9	10	11	12
A3	HSC-genes	Serpinh1	Serpinh1	Serpinh1	02-12-2012_IDT_PATRA_HSC…-C2				A	Vim	GFAP	Serpinh1	Tnf	Mmp3	TIMP2	Serpine1	Npy	LRAT	Spp1	Csrp2	Ccnd1
A4	HSC-genes	Tnf	Tnf	Tnf	02-12-2012_IDT_PATRA_HSC…-D6				B	Cdkn1a	Ptn	Col4a1	COL4A2	Col14a1	Csf2	CCL3	MMP13	MMP14	MMP2	Cxcl12	Smad4
A5	HSC-genes	Mmp3	Mmp3	Mmp3	02-12-2012_IDT_PATRA_HSC…-D7				C	Fap	BMP6	Adamts13	Bambi	Clcn3	Csf1	Kras	Vcl	Col3a1	Mapk1	Lep	Ppara
A6	HSC-genes	TIMP2	TIMP-2	TIMP-2	02-12-2012_IDT_PATRA_HSC…-D12				D	Pecam1	Itgam	Itgad	Mrc1	Arg1	ANG1	Tbp	Erlin2	Actb	Gapdh	Vegfa	Fn1
A7	HSC-genes	Serpine1	Serpine1	Serpine1	02-12-2012_IDT_PATRA_HSC…-E1				E	Alb	APOA4	Sosc3	SMAD1	SMAD7	STAT3	CASP3	CYP27B1	CYP2B1	HIF1A	IRF1	TNFR1
A8	HSC-genes	Npy	Npy	Npy	02-12-2012_IDT_PATRA_HSC…-E3				F	TLR9	CYP1A2	UBQLN1	TGFb1	IL10	Got1	Pklr	PDGFC	IL1A	Fos	Nfkb2	ALDH1A1
A9	REF-Marker	LRAT	Lrat-dan	Lrat-dan	02-12-2012_IDT_PATRA_HSC…-F11				G	CYP2E1	HGFa.b	IGF1	ALDH7a1	Rara	Rbp1	rbp2	TgfbRII	KLF6	CYP1A1	IL1R1	Ecm1
A10	HSC-genes	Spp1	Spp1	Spp1	02-12-2012_IDT_PATRA_HSC…-G1				H	DCN	CH25H	ADH1A	ALDH2	RDH10	Csf3	LAMA1	PDGFA	Cxcl1	Il6	Adamts1	Tgfb2
A11	HSC-genes	Csrp2	Csrp2	Csrp2	02-12-2012_IDT_PATRA_HSC…-G6
A12	Cell Cycle	Ccnd1	Ccnd1-1	Cdkn1a-1	Dry Oligo
B1	Cell Cycle	Cdkn1a	Cdkn1a-1	Ccnd1-1	Dry Oligo
B2	HSC-genes	Ptn	Ptn-d1	Ptn-d1	Dry Oligo					Vim	Cdkn1a	Fap	Pecam1	Alb	TLR9	CYP2E1	DCN
B3	HSC-genes	Col4a1	Col4a1	Col1a1	PATRA_HSC_CDNA_96…-A12					GFAP	Ptn	BMP6	Itgam	APOA4	CYP1A2	HGFa.b	CH25H
B4	HSC-genes	COL4A2	COL4A2	COL4A2	PATRA_HSC_CDNA_96…-B2					Serpinh1	Col4a1	Adamts13	Itgad	Sosc3	UBQLN1	IGF1	ADH1A
B5	HSC-genes	Col14a1	Col14a1	Col14a1	PATRA_HSC_CDNA_96…-B6					Tnf	COL4A2	Bambi	Mrc1	SMAD1	TGFb1	ALDH7a1	ALDH2
B6	HSC-genes	Csf2	Csf2	Csf2	PATRA_HSC_CDNA_96…-B12					Mmp3	Col14a1	Clcn3	Arg1	SMAD7	IL10	Rara	RDH10
B7	HSC-genes	CCL3	CCL3	CCL3	PATRA_HSC_CDNA_96…-D5					TIMP2	Csf2	Csf1	ANG1	STAT3	Got1	Rbp1	Csf3
B8	HSC-genes	MMP13	MMP13	MMP1	PATRA_HSC_CDNA_96…-D9					Serpine1	CCL3	Kras	Tbp	CASP3	Pklr	rbp2	LAMA1
B9	HSC-genes	MMP14	MMP14	MMP13	PATRA_HSC_CDNA_96…-D10					Npy	MMP13	Vcl	Erlin2	CYP27B1	PDGFC	TgfbRII	PDGFA
B10	HSC-genes	MMP2	MMP2	MMP2	PATRA_HSC_CDNA_96…-D11					LRAT	MMP14	Col3a1	Actb	CYP2B1	IL1A	KLF6	Cxcl1
B11	HSC-genes	Cxcl12	Cxcl12	Cxcl12	PATRA_HSC_CDNA_96…-F7					Spp1	MMP2	Mapk1	Gapdh	HIF1A	Fos	CYP1A1	Il6
B12	HSC-genes	Smad4	Smad4	Smad4	PATRA_HSC_CDNA_96…-F8					Csrp2	Cxcl12	Lep	Vegfa	IRF1	Nfkb2	IL1R1	Adamts1
C1	HSC-genes	Fap	Fap	Fap	PATRA_HSC_CDNA_96…-F10					Ccnd1	Smad4	Ppara	Fn1	TNFR1	ALDH1A1	Ecm1	Tgfb2
C2	HSC-genes	BMP6	BMP-6	BMP-6	PATRA_HSC_CDNA_96…-G11
C3	HSC-genes	Adamts13	Adamts13-a1	Adamts13-a1	SH1-D1-DC-05-20140-A2
C4	HSC-genes	Bambi	Bambi-a1	Bambi-a1	SH1-D1-DC-05-20140-A4
C5	HSC-genes	Clcn3	Clcn3-a1	Clcn3-a1	SH1-D1-DC-05-20140-A5
C6	HSC-genes	Csf1	Csf1-a1	Csf1-a1	SH1-D1-DC-05-20140-B1
C7	HSC-genes	Kras	Kras-a1	Kras-a1	SH1-D1-DC-05-20140-B3
C8	HSC-genes	Vcl	Vcl-a1	Vcl-a1	SH1-D1-DC-05-20140-B8
C9	HSC-genes	Col3a1	Col3a1-a1	Col3a1-a1	SH1-D1-DC-05-20140-B9
C10	HSC-genes	Mapk1	Mapk1-a1	Mapk1-a1	SH1-D1-DC-05-20140-B10
C11	HSC-genes	Lep	Lep-a1	Lep-a1	SH1-D1-DC-05-20140-B11
C12	HSC-genes	Ppara	Ppara-d1	Ppara-d1	SH1-D1-DC-05-20140-C7
D1	REF-Marker	Pecam1	Pklr-s2	Pecam1-d1	Sh1-D1-DC-05-2014-C8
D2	REF-Marker	Itgam	Itgam-d1	Itgam-d1	Sh1-D1-DC-05-2014-C9
D3	HSC-genes	Itgad	Itgad-d1	Itgad-d1	SH1-D1-DC-05-20140-C10
D4	REF-Marker	Mrc1	Mrc1-d1	Mrc1-d1	Sh1-D1-DC-05-2014-C11
D5	HSC-genes	Arg1	Arg1-d1	Arg1-d1	SH1-D1-DC-05-20140-D2
D6	HSC-genes	ANG1	ANG1-s1	ANG1-s1	SS-RL-Hep-C2-A11
D7	REF-Marker	Tbp		Tbp-Eg	SS-RL-Hep-C3-B5
D8	REF-Marker	Erlin2	Erlin2-Eg	Erlin2-Eg	SS-RL-Hep-C3-B9
D9	REF-Marker	Actb	Actb-Eg	Actb-Eg	SS-RL-Hep-C3-B10
D10	REF-Marker	Gapdh	Gapdh-Eg	Gapdh-Eg	SS-RL-Hep-C3-B11
D11	HC/HSC genes	Vegfa	Vegfa-s1	Vegfa-s1	SS-RL-Hep-C3-C4
D12	HSC-genes	Fn1	Fn1-s1	Fn1-s1	SS-RL-Hep-C3-C6
E1	REF-Marker	Alb	Alb-Eg	Alb-Eg	SS-RL-Hep-C3-C10
E2	Fat metabolism	APOA4	APOA4-s1	APOA4-s1	SS-RL-Hep-C3-D11
E3	HC/HSC genes	Sosc3	Sosc3-s1	Sosc3-s1	SS-RL-Hep-C3-F10
E4	HC/HSC genes	SMAD1	SMAD1-s1	SMAD1-s1	SS-RL-Hep-C3-F11
E5	HC/HSC genes	SMAD7	SMAD7-s1	SMAD7-s1	SS-RL-Hep-C3-F12
E6	HC/HSC genes	STAT3	STAT3-s1	STAT3-s1	SS-RL-Hep-C3-G1
E7	HC/HSC genes	CASP3	CASP3-s1	CASP3-s1	SS-RL-Hep-C3-G11
E8	HC/HSC genes	CYP27B1	CYP27B1-s1	CYP27B1-s1	SS-RL-Hep-C3-H8
E9	HC/HSC genes	CYP2B1	CYP2B1-s1	CYP2B1-s1	SS-RL-Hep-C3-H11
E10	HC/HSC genes	HIF1A	HIF1A-s2	HIF1A-s2	SS-RL-HEP-C4-D1
E11	HC/HSC genes	IRF1	IRF1-s2	IRF1-s2	SS-RL-HEP-C4-D4
E12	HC/HSC genes	TNFR1	TNFR1-s2	TNFR1-s2	SS-RL-HEP-C4-D12
F1	HC/HSC genes	TLR9	TLR9-s2	TLR9-s2	SS-RL-HEP-C4-E9
F2	HC/HSC genes	CYP1A2	CYP1A2-s2	CYP1A2-s2	SS-RL-HEP-C4-F1
F3	REF-Marker	UBQLN1	UBQLN1-s1	UBQLN1-s1	SS-RL-Hep-C4-F2
F4	HC/HSC genes	TGFb1	TGFb1-s1	TGFb1-s1	SS-RL-Hep-C4-F5
F5	HC/HSC genes	IL10	IL10-s2	IL10-s2	SS-RL-Hep-C4-F7
F6	REF-Marker	Got1	Got1-s2	Got1-s2	SS-RL-Hep-C4-G2
F7	HC/HSC genes	Pklr		Pklr-s2	SS-RL-Hep-C4-G5
F8	HC/HSC genes	PDGFC	PDGFC-s2	PDGFC-s2	SS-RL-Hep-C4-G7
F9	HC/HSC genes	IL1A	IL1A-s2	IL1A-s2	SS-RL-Hep-C4-G9
F10	HC/HSC genes	Fos	Fos-s2	Fos-s2	SS-RL-Hep-C4-G11
F11	HC/HSC genes	Nfkb2	Nfkb2-s2	Nfkb2-s2	SS-RL-Hep-C4-H2
F12	HC/HSC genes	ALDH1A1	ALDH1A1-s2	ALDH1A1-s2	SS-RL-Hep-C4-H9
G1	HC/HSC genes	CYP2E1	CYP2E1-s2	CYP2E1-s2	SS-RL-Hep-C4-H12
G2	HC/HSC genes	HGFa.b	HGFa/b-s3	HGFa/b-s3	SS-RL-HEP-C5-A7
G3	HSC-genes	IGF1	IGF1-s1	IGF1-s1	SS-RL-HEP-C5-D2
G4	HC/HSC genes	ALDH7a1	ALDH7a1-s1	ALDH7a1-s1	SS-RL-HEP-C5-E11
G5	HC/HSC genes	Rara		rarA-s1	SS-RL-HEP-C5-F9
G6	HC/HSC genes	Rbp1	Rbp1-s1	Rbp1-s1	SS-RL-HEP-C5-F11
G7	HC/HSC genes	rbp2	rbp2-s1	rbp2-s1	SS-RL-HEP-C5-F12
G8	HSC-genes	TgfbRII	TgfbR-II-s1	TgfbR-II-s1	SS-RL-HEP-C5-G5
G9	HC/HSC genes	KLF6	KLF6-s2	KLF6-s2	SS-RL-Hep-C6-B2
G10	HC/HSC genes	CYP1A1	CYP1A1-s3	CYP1A1-s3	SS-RL-Hep-C6-C3
G11	HC/HSC genes	IL1R1	IL1R1-s2	IL1R1-s2	SS-RL-HEP-C6-F9
G12	HC/HSC genes	Ecm1	Ecm1-s2	Ecm1-s2	SS-RL-Hep-C6-G4
H1	HC/HSC genes	DCN	DCN-s2	DCN-s2	SS-RL-HEP-C6-G5
H2	REF-Marker	CH25H	CH25H-s3	CH25H-s3	SS-RL-HEP-C6-G11
H3	HC/HSC genes	ADH1A	ADH1A-s2	ADH1A-s2	SS-RL-HEP-C6-G12
H4	HC/HSC genes	ALDH2	ALDH2-s2	ALDH2-s2	SS-RL-HEP-C6-H2
H5	HC/HSC genes	RDH10	RDH10-s2	RDH10-s2	SS-RL-HEP-C6-H4
H6	HC/HSC genes	Csf3	Csf3-s2	Csf3-s2	SS-RL-HEP-C6-H5
H7	HC/HSC genes	LAMA1	LAMA1-s2	LAMA1-s2	SS-RL-HEP-C6-H7
H8	HC/HSC genes	PDGFA	PDGFA-s2	PDGFA-s2	SS-RL-HEP-C6-H8
H9	HC/HSC genes	Cxcl1	Cxcl1-s1	Cxcl1-s1	SS-RL-HEP-C6-H11
H10	HC/HSC genes	Il6	Il6-s3	Il6-s3	SS-RL-Hep-C7-A7
H11	HC/HSC genes	Adamts1	Adamts1-s2	Adamts1-s2	SS-RL-Hep-C7-H1
H12	HC/HSC genes	Tgfb2	Tgfb2-s4	Tgfb2-s4	SS-RL-Hep-C7-H7

## Sheet: Sample History
Sample Information
Animal ID	Animal ID-Code	Treatment	Phx/LLM	Phx/LLM- code	Slice date				Animal ID	Animal ID-Code	Treatment	Phx/LLM	Phx/LLM- code	Slice date				Animal ID	Animal ID-Code	Treatment	Phx/LLM	Phx/LLM- code	Slice date				Animal ID	Animal ID-Code	Treatment	Phx/LLM	Phx/LLM- code	Slice date
10589	2	EtOH	LLM	l	10_17_2013				10589	2	EtOH	24h Phx	l	11_1_2013				10590	1	Control	LLM	l	10_17_2013				10590	1	Control	24h Phx	l	11_1_2013
Sample No	Treatment	Animal ID-Code	Phx/LLM- code	Number of Cells	Region	Sample ID	Experiment		Sample No	Treatment	Animal ID-Code	Phx/LLM- code	Number of Cells	Region	Sample ID	Experiment		Sample No	Treatment	Animal ID-Code	Phx/LLM- code	Number of Cells	Region	Sample ID	Experiment		Sample No	Treatment	Animal ID-Code	Phx/LLM- code	Number of Cells	Region	Sample ID	Experiment
1	EtOH	2	l	1S	P	SH1-2l-1S-P-1	SH1-BMTestChip1		1	EtOH	2	p	1S	P	SH1-2p-1S-P-1	SH1-BMTestChip1		1	Control	1	l	1S	P	SH1-1l-1S-P-1	SH1-BMTestChip1		1	Control	1	p	1S	P	SH1-1p-1S-P-1	SH1-BMTestChip1
2	EtOH	2	l	1S	P	SH1-2l-1S-P-2	SH1-BMTestChip1		2	EtOH	2	p	1S	P	SH1-2p-1S-P-2	SH1-BMTestChip1		2	Control	1	l	1S	P	SH1-1l-1S-P-2	SH1-BMTestChip1		2	Control	1	p	1S	P	SH1-1p-1S-P-2	SH1-BMTestChip1
3	EtOH	2	l	1S	P	SH1-2l-1S-P-3	SH1-BMTestChip1		3	EtOH	2	p	1S	P	SH1-2p-1S-P-3	SH1-HSC-3-3		3	Control	1	l	1S	P	SH1-1l-1S-P-3	SH1-HSC-3-3		3	Control	1	p	1S	P	SH1-1p-1S-P-3	SH1-BMTestChip1
4	EtOH	2	l	1S	P	SH1-2l-1S-P-4	SH1-HSC-3-3		4	EtOH	2	p	1S	P	SH1-2p-1S-P-4	SH1-HSC-3-3		4	Control	1	l	1S	P	SH1-1l-1S-P-4	SH1-HSC-3-3		4	Control	1	p	1S	P	SH1-1p-1S-P-4	SH1-HSC-3-3
5	EtOH	2	l	1S	P	SH1-2l-1S-P-5	SH1-HSC-3-3		5	EtOH	2	p	1S	P	SH1-2p-1S-P-5	SH1-HSC-3-3		5	Control	1	l	1S	P	SH1-1l-1S-P-5	SH1-HSC-3-3		5	Control	1	p	1S	P	SH1-1p-1S-P-5	SH1-HSC-3-3
6	EtOH	2	l	1S	P	SH1-2l-1S-P-6	SH1-HSC-3-3		6	EtOH	2	p	1S	P	SH1-2p-1S-P-6			6	Control	1	l	1S	P	SH1-1l-1S-P-6			6	Control	1	p	1S	P	SH1-1p-1S-P-6	SH1-HSC-3-3
7	EtOH	2	l	1S	P	SH1-2l-1S-P-7			7	EtOH	2	p	1S	P	SH1-2p-1S-P-7			7	Control	1	l	1S	P	SH1-1l-1S-P-7			7	Control	1	p	1S	P	SH1-1p-1S-P-7
8	EtOH	2	l	1S	P	SH1-2l-1S-P-8			8	EtOH	2	p	1S	P	SH1-2p-1S-P-8			8	Control	1	l	1S	P	SH1-1l-1S-P-8			8	Control	1	p	1S	P	SH1-1p-1S-P-8
9	EtOH	2	l	1S	P	SH1-2l-1S-P-9			9	EtOH	2	p	1S	P	SH1-2p-1S-P-9			9	Control	1	l	1S	P	SH1-1l-1S-P-9			9	Control	1	p	1S	P	SH1-1p-1S-P-9
10	EtOH	2	l	1S	P	SH1-2l-1S-P-10			10	EtOH	2	p	1S	P	SH1-2p-1S-P-10			10	Control	1	l	1S	P	SH1-1l-1S-P-10			10	Control	1	p	1S	P	SH1-1p-1S-P-10
11	EtOH	2	l	1S	P	SH1-2l-1S-P-11			11	EtOH	2	p	1S	P	SH1-2p-1S-P-11			11	Control	1	l	1S	P	SH1-1l-1S-P-11			11	Control	1	p	1S	P	SH1-1p-1S-P-11
12	EtOH	2	l	1S	P	SH1-2l-1S-P-12			12	EtOH	2	p	1S	P	SH1-2p-1S-P-12			12	Control	1	l	1S	P	SH1-1l-1S-P-12			12	Control	1	p	1S	P	SH1-1p-1S-P-12
13	EtOH	2	l	1S	P	SH1-2l-1S-P-13			13	EtOH	2	p	1S	P	SH1-2p-1S-P-13			13	Control	1	l	1S	P	SH1-1l-1S-P-13			13	Control	1	p	1S	P	SH1-1p-1S-P-13
14	EtOH	2	l	1S	P	SH1-2l-1S-P-14			14	EtOH	2	p	1S	P	SH1-2p-1S-P-14			14	Control	1	l	1S	P	SH1-1l-1S-P-14			14	Control	1	p	1S	P	SH1-1p-1S-P-14
15	EtOH	2	l	1S	P	SH1-2l-1S-P-15			15	EtOH	2	p	1S	P	SH1-2p-1S-P-15			15	Control	1	l	1S	P	SH1-1l-1S-P-15			15	Control	1	p	1S	P	SH1-1p-1S-P-15
26	EtOH	2	l	1S	C	SH1-2l-1S-C-1	SH1-BMTestChip1		26	EtOH	2	p	1S	C	SH1-2p-1S-C-1	SH1-BMTestChip1		26	Control	1	l	1S	C	SH1-1l-1S-C-1	SH1-BMTestChip1		26	Control	1	p	1S	C	SH1-1p-1S-C-1	SH1-BMTestChip1
27	EtOH	2	l	1S	C	SH1-2l-1S-C-2	SH1-BMTestChip1		27	EtOH	2	p	1S	C	SH1-2p-1S-C-2	SH1-BMTestChip1		27	Control	1	l	1S	C	SH1-1l-1S-C-2	SH1-BMTestChip1		27	Control	1	p	1S	C	SH1-1p-1S-C-2	SH1-BMTestChip1
28	EtOH	2	l	1S	C	SH1-2l-1S-C-3	SH1-BMTestChip1		28	EtOH	2	p	1S	C	SH1-2p-1S-C-3	SH1-BMTestChip1		28	Control	1	l	1S	C	SH1-1l-1S-C-3	SH1-HSC-3-3		28	Control	1	p	1S	C	SH1-1p-1S-C-3	SH1-HSC-3-3
29	EtOH	2	l	1S	C	SH1-2l-1S-C-4	SH1-HSC-3-3		29	EtOH	2	p	1S	C	SH1-2p-1S-C-4	SH1-HSC-3-3		29	Control	1	l	1S	C	SH1-1l-1S-C-4	SH1-HSC-3-3		29	Control	1	p	1S	C	SH1-1p-1S-C-4	SH1-HSC-3-3
30	EtOH	2	l	1S	C	SH1-2l-1S-C-5	SH1-HSC-3-3		30	EtOH	2	p	1S	C	SH1-2p-1S-C-5	SH1-HSC-3-3		30	Control	1	l	1S	C	SH1-1l-1S-C-5	SH1-HSC-3-3		30	Control	1	p	1S	C	SH1-1p-1S-C-5	SH1-HSC-3-3
31	EtOH	2	l	1S	C	SH1-2l-1S-C-6	SH1-HSC-3-3		31	EtOH	2	p	1S	C	SH1-2p-1S-C-6	SH1-HSC-3-3		31	Control	1	l	1S	C	SH1-1l-1S-C-6			31	Control	1	p	1S	C	SH1-1p-1S-C-6
32	EtOH	2	l	1S	C	SH1-2l-1S-C-7			32	EtOH	2	p	1S	C	SH1-2p-1S-C-7			32	Control	1	l	1S	C	SH1-1l-1S-C-7			32	Control	1	p	1S	C	SH1-1p-1S-C-7
33	EtOH	2	l	1S	C	SH1-2l-1S-C-8			33	EtOH	2	p	1S	C	SH1-2p-1S-C-8			33	Control	1	l	1S	C	SH1-1l-1S-C-8			33	Control	1	p	1S	C	SH1-1p-1S-C-8
34	EtOH	2	l	1S	C	SH1-2l-1S-C-9			34	EtOH	2	p	1S	C	SH1-2p-1S-C-9			34	Control	1	l	1S	C	SH1-1l-1S-C-9			34	Control	1	p	1S	C	SH1-1p-1S-C-9
35	EtOH	2	l	1S	C	SH1-2l-1S-C-10			35	EtOH	2	p	1S	C	SH1-2p-1S-C-10			35	Control	1	l	1S	C	SH1-1l-1S-C-10			35	Control	1	p	1S	C	SH1-1p-1S-C-10
36	EtOH	2	l	1S	C	SH1-2l-1S-C-11			36	EtOH	2	p	1S	C	SH1-2p-1S-C-11			36	Control	1	l	1S	C	SH1-1l-1S-C-11			36	Control	1	p	1S	C	SH1-1p-1S-C-11
37	EtOH	2	l	1S	C	SH1-2l-1S-C-12			37	EtOH	2	p	1S	C	SH1-2p-1S-C-12			37	Control	1	l	1S	C	SH1-1l-1S-C-12			37	Control	1	p	1S	C	SH1-1p-1S-C-12
38	EtOH	2	l	1S	C	SH1-2l-1S-C-13			38	EtOH	2	p	1S	C	SH1-2p-1S-C-13			38	Control	1	l	1S	C	SH1-1l-1S-C-13			38	Control	1	p	1S	C	SH1-1p-1S-C-13
39	EtOH	2	l	1S	C	SH1-2l-1S-C-14			39	EtOH	2	p	1S	C	SH1-2p-1S-C-14			39	Control	1	l	1S	C	SH1-1l-1S-C-14			39	Control	1	p	1S	C	SH1-1p-1S-C-14
40	EtOH	2	l	1S	C	SH1-2l-1S-C-15			40	EtOH	2	p	1S	C	SH1-2p-1S-C-15			40	Control	1	l	1S	C	SH1-1l-1S-C-15			40	Control	1	p	1S	C	SH1-1p-1S-C-15
51	EtOH	2	l	10S	C	SH1-2l-10S-C	SH1-HSC-3-2		51	EtOH	2	p	10S	C	SH1-2p-10S-C	SH1-HSC-3-2		51	Control	1	l	10S	C	SH1-1l-10S-C	SH1-HSC-3-2 2nd run SH1-HSC-3-3		51	Control	1	p	10S	C	SH1-1p-10S-C	SH1-HSC-3-2
52	EtOH	2	l	10S	P	SH1-2l-10S-P	SH1-HSC-3-2		52	EtOH	2	p	10S	P	SH1-2p-10S-P	SH1-HSC-3-2 2nd run SH1-HSC-3-3		52	Control	1	l	10S	P	SH1-1l-10S-P	SH1-BMTestChip1		52	Control	1	p	10S	P	SH1-1p-10S-P	SH1-HSC-3-2
53	EtOH	2	l	10S	C+P	SH1-2l-10S-C+P	SH1-HSC-3-2		53	EtOH	2	p	10S	C+P	SH1-2p-10S-C+P	SH1-HSC-3-2		53	Control	1	l	10S	C+P	SH1-1l-10S-C+P	SH1-HSC-3-2		53	Control	1	p	10S	C+P	SH1-1p-10S-C+P	SH1-HSC-3-2
54	EtOH	2	l	10S	R	SH1-2l-10S-R	SH1-BMTestChip1		54	EtOH	2	p	10S	R	SH1-2p-10S-R	SH1-BMTestChip1		54	Control	1	l	10S	R	SH1-1l-10S-R	SH1-BMTestChip1		54	Control	1	p	10S	R	SH1-1p-10S-R	SH1-BMTestChip1
55	EtOH	2	l	10S	R	SH1-2l-10S-R	SH1-HSC-3-2		55	EtOH	2	p	10S	R	SH1-2p-10S-R	SH1-HSC-3-2		55	Control	1	l	10S	R	SH1-1l-10S-R	SH1-HSC-3-2		55	Control	1	p	10S	R	SH1-1p-10S-R	SH1-HSC-3-2 2nd run SH1-HSC-3-3
Animal ID	Animal ID-Code	Treatment	Phx/LLM	Phx/LLM- code	Slice date				Animal ID	Animal ID-Code	Treatment	Phx/LLM	Phx/LLM- code	Slice date				Animal ID	Animal ID-Code	Treatment	Phx/LLM	Phx/LLM- code	Slice date				Animal ID	Animal ID-Code	Treatment	Phx/LLM	Phx/LLM- code	Slice date
10591	4	EtOH	LLM	l	12_22_2013				10591	4	EtOH	24h Phx	l	12_23_2013				10592	3	Control	LLM	l	12_13_2013				10592	3	Control	24h Phx	l	12_17_2013
Sample No	Treatment	Animal ID-Code	Phx/LLM- code	Number of Cells	Region	Sample ID	Experiment		Sample No	Treatment	Animal ID-Code	Phx/LLM- code	Number of Cells	Region	Sample ID	Experiment		Sample No	Treatment	Animal ID-Code	Phx/LLM- code	Number of Cells	Region	Sample ID	Experiment		Sample No	Treatment	Animal ID-Code	Phx/LLM- code	Number of Cells	Region	Sample ID	Experiment
1	EtOH	4	l	1S	P	SH1-4l-1S-P-1	SH1-HSC-3-2		1	EtOH	4	p	1S	P	SH1-4p-1S-P-1	SH1-HSC-3-3		1	Control	3	l	1S	P	SH1-3l-1S-P-1	SH1-BMTestChip1		1	Control	3	p	1S	P	SH1-3p-1S-P-1	SH1-BMTestChip1
2	EtOH	4	l	1S	P	SH1-4l-1S-P-2	SH1-HSC-3-2		2	EtOH	4	p	1S	P	SH1-4p-1S-P-2	SH1-HSC-3-3		2	Control	3	l	1S	P	SH1-3l-1S-P-2	SH1-BMTestChip1		2	Control	3	p	1S	P	SH1-3p-1S-P-2	SH1-BMTestChip1
3	EtOH	4	l	1S	P	SH1-4l-1S-P-3	SH1-HSC-3-2		3	EtOH	4	p	1S	P	SH1-4p-1S-P-3	SH1-HSC-3-3		3	Control	3	l	1S	P	SH1-3l-1S-P-3	SH1-HSC-3-2		3	Control	3	p	1S	P	SH1-3p-1S-P-3	SH1-HSC-3-3
4	EtOH	4	l	1S	P	SH1-4l-1S-P-4	SH1-HSC-3-2		4	EtOH	4	p	1S	P	SH1-4p-1S-P-4			4	Control	3	l	1S	P	SH1-3l-1S-P-4	SH1-HSC-3-2		4	Control	3	p	1S	P	SH1-3p-1S-P-4	SH1-HSC-3-3
5	EtOH	4	l	1S	P	SH1-4l-1S-P-5	SH1-HSC-3-2		5	EtOH	4	p	1S	P	SH1-4p-1S-P-5			5	Control	3	l	1S	P	SH1-3l-1S-P-5	SH1-HSC-3-2		5	Control	3	p	1S	P	SH1-3p-1S-P-5	SH1-HSC-3-3
6	EtOH	4	l	1S	P	SH1-4l-1S-P-6	SH1-HSC-3-3		6	EtOH	4	p	1S	P	SH1-4p-1S-P-6			6	Control	3	l	1S	P	SH1-3l-1S-P-6	SH1-HSC-3-2		6	Control	3	p	1S	P	SH1-3p-1S-P-6
7	EtOH	4	l	1S	P	SH1-4l-1S-P-7	SH1-HSC-3-3		7	EtOH	4	p	1S	P	SH1-4p-1S-P-7			7	Control	3	l	1S	P	SH1-3l-1S-P-7	SH1-HSC-3-2		7	Control	3	p	1S	P	SH1-3p-1S-P-7
8	EtOH	4	l	1S	P	SH1-4l-1S-P-8	SH1-HSC-3-3		8	EtOH	4	p	1S	P	SH1-4p-1S-P-8			8	Control	3	l	1S	P	SH1-3l-1S-P-8	SH1-HSC-3-3		8	Control	3	p	1S	P	SH1-3p-1S-P-8
9	EtOH	4	l	1S	P	SH1-4l-1S-P-9			9	EtOH	4	p	1S	P	SH1-4p-1S-P-9			9	Control	3	l	1S	P	SH1-3l-1S-P-9	SH1-HSC-3-3		9	Control	3	p	1S	P	SH1-3p-1S-P-9
10	EtOH	4	l	1S	P	SH1-4l-1S-P-10			10	EtOH	4	p	1S	P	SH1-4p-1S-P-10			10	Control	3	l	1S	P	SH1-3l-1S-P-10	SH1-HSC-3-3		10	Control	3	p	1S	P	SH1-3p-1S-P-10
																		11	Control	3	l	1S	P	SH1-3l-1S-P-11			11	Control	3	p	1S	P	SH1-3p-1S-P-11
																		12	Control	3	l	1S	P	SH1-3l-1S-P-12			12	Control	3	p	1S	P	SH1-3p-1S-P-12
																		13	Control	3	l	1S	P	SH1-3l-1S-P-13			13	Control	3	p	1S	P	SH1-3p-1S-P-13
																		14	Control	3	l	1S	P	SH1-3l-1S-P-14			14	Control	3	p	1S	P	SH1-3p-1S-P-14
																		15	Control	3	l	1S	P	SH1-3l-1S-P-15			15	Control	3	p	1S	P	SH1-3p-1S-P-15
26	EtOH	4	l	1S	C	SH1-4l-1S-C-1	SH1-HSC-3-2		26	EtOH	4	p	1S	C	SH1-4p-1S-C-1	SH1-HSC-3-3		26	Control	3	l	1S	C	SH1-3l-1S-C-1	SH1-BMTestChip1		26	Control	3	p	1S	C	SH1-3p-1S-C-1	SH1-BMTestChip1
27	EtOH	4	l	1S	C	SH1-4l-1S-C-2	SH1-HSC-3-2		27	EtOH	4	p	1S	C	SH1-4p-1S-C-2	SH1-HSC-3-3		27	Control	3	l	1S	C	SH1-3l-1S-C-2	SH1-BMTestChip1		27	Control	3	p	1S	C	SH1-3p-1S-C-2	SH1-BMTestChip1
28	EtOH	4	l	1S	C	SH1-4l-1S-C-3	SH1-HSC-3-2		28	EtOH	4	p	1S	C	SH1-4p-1S-C-3	SH1-HSC-3-3		28	Control	3	l	1S	C	SH1-3l-1S-C-3	SH1-BMTestChip1		28	Control	3	p	1S	C	SH1-3p-1S-C-3	SH1-BMTestChip1
29	EtOH	4	l	1S	C	SH1-4l-1S-C-4	SH1-HSC-3-2		29	EtOH	4	p	1S	C	SH1-4p-1S-C-4			29	Control	3	l	1S	C	SH1-3l-1S-C-4	SH1-HSC-3-2		29	Control	3	p	1S	C	SH1-3p-1S-C-4	SH1-HSC-3-3
30	EtOH	4	l	1S	C	SH1-4l-1S-C-5	SH1-HSC-3-2		30	EtOH	4	p	1S	C	SH1-4p-1S-C-5			30	Control	3	l	1S	C	SH1-3l-1S-C-5	SH1-HSC-3-2		30	Control	3	p	1S	C	SH1-3p-1S-C-5	SH1-HSC-3-3
31	EtOH	4	l	1S	C	SH1-4l-1S-C-6	SH1-HSC-3-3		31	EtOH	4	p	1S	C	SH1-4p-1S-C-6			31	Control	3	l	1S	C	SH1-3l-1S-C-6	SH1-HSC-3-2		31	Control	3	p	1S	C	SH1-3p-1S-C-6	SH1-HSC-3-3
32	EtOH	4	l	1S	C	SH1-4l-1S-C-7	SH1-HSC-3-3		32	EtOH	4	p	1S	C	SH1-4p-1S-C-7			32	Control	3	l	1S	C	SH1-3l-1S-C-7	SH1-HSC-3-2		32	Control	3	p	1S	C	SH1-3p-1S-C-7
33	EtOH	4	l	1S	C	SH1-4l-1S-C-8	SH1-HSC-3-3		33	EtOH	4	p	1S	C	SH1-4p-1S-C-8			33	Control	3	l	1S	C	SH1-3l-1S-C-8	SH1-HSC-3-2		33	Control	3	p	1S	C	SH1-3p-1S-C-8
34	EtOH	4	l	1S	C	SH1-4l-1S-C-9			34	EtOH	4	p	1S	C	SH1-4p-1S-C-9			34	Control	3	l	1S	C	SH1-3l-1S-C-9	SH1-HSC-3-3		34	Control	3	p	1S	C	SH1-3p-1S-C-9
35	EtOH	4	l	1S	C	SH1-4l-1S-C-10			35	EtOH	4	p	1S	C	SH1-4p-1S-C-10			35	Control	3	l	1S	C	SH1-3l-1S-C-10	SH1-HSC-3-3		35	Control	3	p	1S	C	SH1-3p-1S-C-10
																		36	Control	3	l	1S	C	SH1-3l-1S-C-11	SH1-HSC-3-3		36	Control	3	p	1S	C	SH1-3p-1S-C-11
																		37	Control	3	l	1S	C	SH1-3l-1S-C-12			37	Control	3	p	1S	C	SH1-3p-1S-C-12
																		38	Control	3	l	1S	C	SH1-3l-1S-C-13			38	Control	3	p	1S	C	SH1-3p-1S-C-13
																		39	Control	3	l	1S	C	SH1-3l-1S-C-14			39	Control	3	p	1S	C	SH1-3p-1S-C-14
																		40	Control	3	l	1S	C	SH1-3l-1S-C-15			40	Control	3	p	1S	C	SH1-3p-1S-C-15
51	EtOH	4	l	10S	C	SH1-4l-10S-C	SH1-HSC-3-2		51	EtOH	4	p	10S	C	SH1-4p-10S-C	SH1-HSC-3-2		51	Control	3	l	10S	C	SH1-3l-10S-C	SH1-HSC-3-2		51	Control	3	p	10S	C	SH1-3p-10S-C	SH1-HSC-3-2
52	EtOH	4	l	10S	P	SH1-4l-10S-P	SH1-HSC-3-2		52	EtOH	4	p	10S	P	SH1-4p-10S-P	SH1-HSC-3-2		52	Control	3	l	10S	P	SH1-3l-10S-P	SH1-HSC-3-2		52	Control	3	p	10S	P	SH1-3p-10S-P	SH1-HSC-3-2
53	EtOH	4	l	10S	C+P	SH1-4l-10S-C+P	SH1-HSC-3-2		53	EtOH	4	p	10S	C+P	SH1-4p-10S-C+P	SH1-HSC-3-2		53	Control	3	l	10S	C+P	SH1-3l-10S-C+P	SH1-HSC-3-2		53	Control	3	p	10S	C+P	SH1-3p-10S-C+P	SH1-HSC-3-2
54	EtOH	4	l	10S	R	SH1-4l-10S-R	SH1-HSC-3-2		54	EtOH	4	p	10S	R	SH1-4p-10S-R	SH1-HSC-3-2		54	Control	3	l	10S	R	SH1-3l-10S-R	SH1-BMTestChip1		54	Control	3	p	10S	R	SH1-3p-10S-R	SH1-BMTestChip1
55	EtOH	4	l	10S	R	SH1-4l-10S-R			55	EtOH	4	p	10S	R	SH1-4p-10S-R			55	Control	3	l	10S	R	SH1-3l-10S-R	SH1-HSC-3-2		55	Control	3	p	10S	R	SH1-3p-10S-R	SH1-HSC-3-2
Animal ID	Animal ID-Code	Treatment	Phx/LLM	Phx/LLM- code	Slice date				Animal ID	Animal ID-Code	Treatment	Phx/LLM	Phx/LLM- code	Slice date				Animal ID	Animal ID-Code	Treatment	Phx/LLM	Phx/LLM- code	Slice date				Animal ID	Animal ID-Code	Treatment	Phx/LLM	Phx/LLM- code	Slice date
10593	6	EtOH	LLM	l	2_3_2014				10593	6	EtOH	24h Phx	l	2_5_2014				10594	5	Control	LLM	l	1_24_2014				10594	5	Control	24h Phx	l	1_24_2014
Sample No	Treatment	Animal ID-Code	Phx/LLM- code	Number of Cells	Region	Sample ID	Experiment		Sample No	Treatment	Animal ID-Code	Phx/LLM- code	Number of Cells	Region	Sample ID	Experiment		Sample No	Treatment	Animal ID-Code	Phx/LLM- code	Number of Cells	Region	Sample ID	Experiment		Sample No	Treatment	Animal ID-Code	Phx/LLM- code	Number of Cells	Region	Sample ID	Experiment
1	EtOH	6	l	1S	P	SH1-6l-1S-P-1	SH1-BMTestChip1		1	EtOH	6	p	1S	P	SH1-6p-1S-P-1	SH1-BMTestChip1		1	Control	5	l	1S	P	SH1-5l-1S-P-1	SH1-BMTestChip1		1	Control	5	p	1S	P	SH1-5p-1S-P-1	SH1-BMTestChip1
2	EtOH	6	l	1S	P	SH1-6l-1S-P-2	SH1-BMTestChip1		2	EtOH	6	p	1S	P	SH1-6p-1S-P-2	SH1-BMTestChip1		2	Control	5	l	1S	P	SH1-5l-1S-P-2	SH1-BMTestChip1		2	Control	5	p	1S	P	SH1-5p-1S-P-2	SH1-BMTestChip1
3	EtOH	6	l	1S	P	SH1-6l-1S-P-3	SH1-BMTestChip1		3	EtOH	6	p	1S	P	SH1-6p-1S-P-3	SH1-BMTestChip1		3	Control	5	l	1S	P	SH1-5l-1S-P-3	SH1-BMTestChip1		3	Control	5	p	1S	P	SH1-5p-1S-P-3	SH1-BMTestChip1
4	EtOH	6	l	1S	P	SH1-6l-1S-P-4	SH1-BMTestChip1		4	EtOH	6	p	1S	P	SH1-6p-1S-P-4	SH1-HSC-3-3		4	Control	5	l	1S	P	SH1-5l-1S-P-4	SH1-BMTestChip1		4	Control	5	p	1S	P	SH1-5p-1S-P-4	SH1-BMTestChip1
5	EtOH	6	l	1S	P	SH1-6l-1S-P-5	SH1-HSC-3-3		5	EtOH	6	p	1S	P	SH1-6p-1S-P-5	SH1-HSC-3-3		5	Control	5	l	1S	P	SH1-5l-1S-P-5	SH1-HSC-3-3		5	Control	5	p	1S	P	SH1-5p-1S-P-5	SH1-HSC-3-3
6	EtOH	6	l	1S	P	SH1-6l-1S-P-6	SH1-HSC-3-3		6	EtOH	6	p	1S	P	SH1-6p-1S-P-6	SH1-HSC-3-3		6	Control	5	l	1S	P	SH1-5l-1S-P-6	SH1-HSC-3-3		6	Control	5	p	1S	P	SH1-5p-1S-P-6	SH1-HSC-3-3
7	EtOH	6	l	1S	P	SH1-6l-1S-P-7	SH1-HSC-3-3		7	EtOH	6	p	1S	P	SH1-6p-1S-P-7	SH1-HSC-3-3		7	Control	5	l	1S	P	SH1-5l-1S-P-7	SH1-HSC-3-3		7	Control	5	p	1S	P	SH1-5p-1S-P-7	SH1-HSC-3-3
8	EtOH	6	l	1S	P	SH1-6l-1S-P-8	SH1-HSC-3-3		8	EtOH	6	p	1S	P	SH1-6p-1S-P-8			8	Control	5	l	1S	P	SH1-5l-1S-P-8	SH1-HSC-3-3		8	Control	5	p	1S	P	SH1-5p-1S-P-8	SH1-HSC-3-3
9	EtOH	6	l	1S	P	SH1-6l-1S-P-9			9	EtOH	6	p	1S	P	SH1-6p-1S-P-9			9	Control	5	l	1S	P	SH1-5l-1S-P-9			9	Control	5	p	1S	P	SH1-5p-1S-P-9
10	EtOH	6	l	1S	P	SH1-6l-1S-P-10			10	EtOH	6	p	1S	P	SH1-6p-1S-P-10			10	Control	5	l	1S	P	SH1-5l-1S-P-10			10	Control	5	p	1S	P	SH1-5p-1S-P-10
11	EtOH	6	l	1S	P	SH1-6l-1S-P-11			11	EtOH	6	p	1S	P	SH1-6p-1S-P-11			11	Control	5	l	1S	P	SH1-5l-1S-P-11			11	Control	5	p	1S	P	SH1-5p-1S-P-11
12	EtOH	6	l	1S	P	SH1-6l-1S-P-12			12	EtOH	6	p	1S	P	SH1-6p-1S-P-12			12	Control	5	l	1S	P	SH1-5l-1S-P-12			12	Control	5	p	1S	P	SH1-5p-1S-P-12
13	EtOH	6	l	1S	P	SH1-6l-1S-P-13			13	EtOH	6	p	1S	P	SH1-6p-1S-P-13			13	Control	5	l	1S	P	SH1-5l-1S-P-13			13	Control	5	p	1S	P	SH1-5p-1S-P-13
14	EtOH	6	l	1S	P	SH1-6l-1S-P-14			14	EtOH	6	p	1S	P	SH1-6p-1S-P-14			14	Control	5	l	1S	P	SH1-5l-1S-P-14			14	Control	5	p	1S	P	SH1-5p-1S-P-14
15	EtOH	6	l	1S	P	SH1-6l-1S-P-15			15	EtOH	6	p	1S	P	SH1-6p-1S-P-15			15	Control	5	l	1S	P	SH1-5l-1S-P-15			15	Control	5	p	1S	P	SH1-5p-1S-P-15
26	EtOH	6	l	1S	C	SH1-6l-1S-C-1	SH1-BMTestChip1		26	EtOH	6	p	1S	C	SH1-6p-1S-C-1	SH1-BMTestChip1		26	Control	5	l	1S	C	SH1-5l-1S-C-1	SH1-BMTestChip1		26	Control	5	p	1S	C	SH1-5p-1S-C-1	SH1-BMTestChip1
27	EtOH	6	l	1S	C	SH1-6l-1S-C-2	SH1-BMTestChip1		27	EtOH	6	p	1S	C	SH1-6p-1S-C-2	SH1-BMTestChip1		27	Control	5	l	1S	C	SH1-5l-1S-C-2	SH1-BMTestChip1		27	Control	5	p	1S	C	SH1-5p-1S-C-2	SH1-BMTestChip1
28	EtOH	6	l	1S	C	SH1-6l-1S-C-3	SH1-HSC-3-3		28	EtOH	6	p	1S	C	SH1-6p-1S-C-3	SH1-BMTestChip1		28	Control	5	l	1S	C	SH1-5l-1S-C-3	SH1-BMTestChip1		28	Control	5	p	1S	C	SH1-5p-1S-C-3	SH1-BMTestChip1
29	EtOH	6	l	1S	C	SH1-6l-1S-C-4	SH1-HSC-3-3		29	EtOH	6	p	1S	C	SH1-6p-1S-C-4	SH1-HSC-3-3		29	Control	5	l	1S	C	SH1-5l-1S-C-4	SH1-HSC-3-3		29	Control	5	p	1S	C	SH1-5p-1S-C-4	SH1-HSC-3-3
30	EtOH	6	l	1S	C	SH1-6l-1S-C-5	SH1-HSC-3-3		30	EtOH	6	p	1S	C	SH1-6p-1S-C-5	SH1-HSC-3-3		30	Control	5	l	1S	C	SH1-5l-1S-C-5	SH1-HSC-3-3		30	Control	5	p	1S	C	SH1-5p-1S-C-5	SH1-HSC-3-3
31	EtOH	6	l	1S	C	SH1-6l-1S-C-6	SH1-HSC-3-3		31	EtOH	6	p	1S	C	SH1-6p-1S-C-6	SH1-HSC-3-3		31	Control	5	l	1S	C	SH1-5l-1S-C-6	SH1-HSC-3-3		31	Control	5	p	1S	C	SH1-5p-1S-C-6	SH1-HSC-3-3
32	EtOH	6	l	1S	C	SH1-6l-1S-C-7			32	EtOH	6	p	1S	C	SH1-6p-1S-C-7	SH1-HSC-3-3		32	Control	5	l	1S	C	SH1-5l-1S-C-7	SH1-HSC-3-3		32	Control	5	p	1S	C	SH1-5p-1S-C-7	SH1-HSC-3-3
33	EtOH	6	l	1S	C	SH1-6l-1S-C-8			33	EtOH	6	p	1S	C	SH1-6p-1S-C-8			33	Control	5	l	1S	C	SH1-5l-1S-C-8			33	Control	5	p	1S	C	SH1-5p-1S-C-8
34	EtOH	6	l	1S	C	SH1-6l-1S-C-9			34	EtOH	6	p	1S	C	SH1-6p-1S-C-9			34	Control	5	l	1S	C	SH1-5l-1S-C-9			34	Control	5	p	1S	C	SH1-5p-1S-C-9
35	EtOH	6	l	1S	C	SH1-6l-1S-C-10			35	EtOH	6	p	1S	C	SH1-6p-1S-C-10			35	Control	5	l	1S	C	SH1-5l-1S-C-10			35	Control	5	p	1S	C	SH1-5p-1S-C-10
36	EtOH	6	l	1S	C	SH1-6l-1S-C-11			36	EtOH	6	p	1S	C	SH1-6p-1S-C-11			36	Control	5	l	1S	C	SH1-5l-1S-C-11			36	Control	5	p	1S	C	SH1-5p-1S-C-11
37	EtOH	6	l	1S	C	SH1-6l-1S-C-12			37	EtOH	6	p	1S	C	SH1-6p-1S-C-12			37	Control	5	l	1S	C	SH1-5l-1S-C-12			37	Control	5	p	1S	C	SH1-5p-1S-C-12
38	EtOH	6	l	1S	C	SH1-6l-1S-C-13			38	EtOH	6	p	1S	C	SH1-6p-1S-C-13			38	Control	5	l	1S	C	SH1-5l-1S-C-13			38	Control	5	p	1S	C	SH1-5p-1S-C-13
39	EtOH	6	l	1S	C	SH1-6l-1S-C-14			39	EtOH	6	p	1S	C	SH1-6p-1S-C-14			39	Control	5	l	1S	C	SH1-5l-1S-C-14			39	Control	5	p	1S	C	SH1-5p-1S-C-14
51	EtOH	6	l	10S	C	SH1-6l-10S-C	SH1-HSC-3-2 2nd run SH1-HSC-3-3		51	EtOH	6	p	10S	C	SH1-6p-10S-C	SH1-HSC-3-2		51	Control	5	l	10S	C	SH1-5l-10S-C	SH1-HSC-3-2		51	Control	5	p	10S	C	SH1-5p-10S-C	SH1-HSC-3-2 2nd run SH1-HSC-3-3
52	EtOH	6	l	10S	P	SH1-6l-10S-P	SH1-HSC-3-2 2nd run SH1-HSC-3-3		52	EtOH	6	p	10S	P	SH1-6p-10S-P	SH1-HSC-3-2		52	Control	5	l	10S	P	SH1-5l-10S-P	SH1-HSC-3-2		52	Control	5	p	10S	P	SH1-5p-10S-P	SH1-HSC-3-2
53	EtOH	6	l	10S	C+P	SH1-6l-10S-C+P	SH1-HSC-3-2		53	EtOH	6	p	10S	C+P	SH1-6p-10S-C+P	SH1-HSC-3-2		53	Control	5	l	10S	C+P	SH1-5l-10S-C+P	SH1-HSC-3-2 2nd run SH1-HSC-3-3		53	Control	5	p	10S	C+P	SH1-5p-10S-C+P	SH1-HSC-3-2
54	EtOH	6	l	10S	R	SH1-6l-10S-R	SH1-BMTestChip1		54	EtOH	6	p	10S	R	SH1-6p-10S-R	SH1-BMTestChip1		54	Control	5	l	10S	R	SH1-5l-10S-R	SH1-BMTestChip1		54	Control	5	p	10S	R	SH1-5p-10S-R	SH1-BMTestChip1
55	EtOH	6	l	10S	R	SH1-6l-10S-R	SH1-HSC-3-2 2nd run SH1-HSC-3-3		55	EtOH	6	p	10S	R	SH1-6p-10S-R	SH1-HSC-3-2		55	Control	5	l	10S	R	SH1-5l-10S-R	SH1-HSC-3-2		55	Control	5	p	10S	R	SH1-5p-10S-R	SH1-HSC-3-2

## Sheet: Sample Info
Well_Plate_Number	Sample No	Treatment	Animal ID-Code	Phx/LLM- code	Number of Cells	Region	Sample ID	Experiment
A1	4	EtOH	2	l	1S	P	SH1-2l-1S-P-4	SH1-HSC-3-3
A2	5	EtOH	2	l	1S	P	SH1-2l-1S-P-5	SH1-HSC-3-3				Plate Setup	1	2	3	4	5	6	7	8	9	10	11	12
A3	6	EtOH	2	l	1S	P	SH1-2l-1S-P-6	SH1-HSC-3-3				A	SH1-2l-1S-P-4	SH1-2l-1S-P-5	SH1-2l-1S-P-6	SH1-2l-1S-C-4	SH1-2l-1S-C-5	SH1-2l-1S-C-6	SH1-2p-1S-P-3	SH1-2p-1S-P-4	SH1-2p-1S-P-5	SH1-2p-1S-C-4	SH1-2p-1S-C-5	SH1-2p-1S-C-6
A4	29	EtOH	2	l	1S	C	SH1-2l-1S-C-4	SH1-HSC-3-3				B	SH1-1l-1S-P-3	SH1-1l-1S-P-4	SH1-1l-1S-P-5	SH1-1l-1S-C-3	SH1-1l-1S-C-4	SH1-1l-1S-C-5	SH1-1p-1S-P-4	SH1-1p-1S-P-5	SH1-1p-1S-P-6	SH1-1p-1S-C-3	SH1-1p-1S-C-4	SH1-1p-1S-C-5
A5	30	EtOH	2	l	1S	C	SH1-2l-1S-C-5	SH1-HSC-3-3				C	SH1-4l-1S-P-6	SH1-4l-1S-P-7	SH1-4l-1S-P-8	SH1-4l-1S-C-6	SH1-4l-1S-C-7	SH1-4l-1S-C-8	SH1-4p-1S-P-1	SH1-4p-1S-P-2	SH1-4p-1S-P-3	SH1-4p-1S-C-1	SH1-4p-1S-C-2	SH1-4p-1S-C-3
A6	31	EtOH	2	l	1S	C	SH1-2l-1S-C-6	SH1-HSC-3-3				D	SH1-3l-1S-P-8	SH1-3l-1S-P-9	SH1-3l-1S-P-10	SH1-3l-1S-C-9	SH1-3l-1S-C-10	SH1-3l-1S-C-11	SH1-3p-1S-P-3	SH1-3p-1S-P-4	SH1-3p-1S-P-5	SH1-3p-1S-C-4	SH1-3p-1S-C-5	SH1-3p-1S-C-6
A7	3	EtOH	2	p	1S	P	SH1-2p-1S-P-3	SH1-HSC-3-3				E	SH1-6l-1S-P-5	SH1-6l-1S-P-6	SH1-6l-1S-P-7	SH1-6l-1S-P-8	SH1-6l-1S-C-3	SH1-6l-1S-C-4	SH1-6l-1S-C-5	SH1-6l-1S-C-6	SH1-6p-1S-P-4	SH1-6p-1S-P-5	SH1-6p-1S-P-6	SH1-6p-1S-P-7
A8	4	EtOH	2	p	1S	P	SH1-2p-1S-P-4	SH1-HSC-3-3				F	SH1-6p-1S-C-4	SH1-6p-1S-C-5	SH1-6p-1S-C-6	SH1-6p-1S-C-7	SH1-5l-1S-P-5	SH1-5l-1S-P-6	SH1-5l-1S-P-7	SH1-5l-1S-P-8	SH1-5l-1S-C-4	SH1-5l-1S-C-5	SH1-5l-1S-C-6	SH1-5l-1S-C-7
A9	5	EtOH	2	p	1S	P	SH1-2p-1S-P-5	SH1-HSC-3-3				G	SH1-5p-1S-P-5	SH1-5p-1S-P-6	SH1-5p-1S-P-7	SH1-5p-1S-P-8	SH1-5p-1S-C-4	SH1-5p-1S-C-5	SH1-5p-1S-C-6	SH1-5p-1S-C-7	SH1-1l-10S-C	SH1-1p-10S-R	SH1-2p-10S-P	SH1-5l-10S-C+P
A10	29	EtOH	2	p	1S	C	SH1-2p-1S-C-4	SH1-HSC-3-3				H	SH1-5p-10S-C	SH1-6l-10S-P	SH1-6l-10S-C	SH1-6l-10S-R	RNA- 1ng	RNA- 500pg	RNA- 250pg	RNA- 125pg	RNA- 62.5g	RNA- 31.25pg	pre-H2O	H2O
A11	30	EtOH	2	p	1S	C	SH1-2p-1S-C-5	SH1-HSC-3-3
A12	31	EtOH	2	p	1S	C	SH1-2p-1S-C-6	SH1-HSC-3-3
B1	3	Control	1	l	1S	P	SH1-1l-1S-P-3	SH1-HSC-3-3
B2	4	Control	1	l	1S	P	SH1-1l-1S-P-4	SH1-HSC-3-3
B3	5	Control	1	l	1S	P	SH1-1l-1S-P-5	SH1-HSC-3-3					SH1-2l-1S-P-4	SH1-1l-1S-P-3	SH1-4l-1S-P-6	SH1-3l-1S-P-8	SH1-6l-1S-P-5	SH1-6p-1S-C-4	SH1-5p-1S-P-5	SH1-5p-10S-C
B4	28	Control	1	l	1S	C	SH1-1l-1S-C-3	SH1-HSC-3-3					SH1-2l-1S-P-5	SH1-1l-1S-P-4	SH1-4l-1S-P-7	SH1-3l-1S-P-9	SH1-6l-1S-P-6	SH1-6p-1S-C-5	SH1-5p-1S-P-6	SH1-6l-10S-P
B5	29	Control	1	l	1S	C	SH1-1l-1S-C-4	SH1-HSC-3-3					SH1-2l-1S-P-6	SH1-1l-1S-P-5	SH1-4l-1S-P-8	SH1-3l-1S-P-10	SH1-6l-1S-P-7	SH1-6p-1S-C-6	SH1-5p-1S-P-7	SH1-6l-10S-C
B6	30	Control	1	l	1S	C	SH1-1l-1S-C-5	SH1-HSC-3-3					SH1-2l-1S-C-4	SH1-1l-1S-C-3	SH1-4l-1S-C-6	SH1-3l-1S-C-9	SH1-6l-1S-P-8	SH1-6p-1S-C-7	SH1-5p-1S-P-8	SH1-6l-10S-R
B7	4	Control	1	p	1S	P	SH1-1p-1S-P-4	SH1-HSC-3-3					SH1-2l-1S-C-5	SH1-1l-1S-C-4	SH1-4l-1S-C-7	SH1-3l-1S-C-10	SH1-6l-1S-C-3	SH1-5l-1S-P-5	SH1-5p-1S-C-4	RNA- 1ng
B8	5	Control	1	p	1S	P	SH1-1p-1S-P-5	SH1-HSC-3-3					SH1-2l-1S-C-6	SH1-1l-1S-C-5	SH1-4l-1S-C-8	SH1-3l-1S-C-11	SH1-6l-1S-C-4	SH1-5l-1S-P-6	SH1-5p-1S-C-5	RNA- 500pg
B9	6	Control	1	p	1S	P	SH1-1p-1S-P-6	SH1-HSC-3-3					SH1-2p-1S-P-3	SH1-1p-1S-P-4	SH1-4p-1S-P-1	SH1-3p-1S-P-3	SH1-6l-1S-C-5	SH1-5l-1S-P-7	SH1-5p-1S-C-6	RNA- 250pg
B10	28	Control	1	p	1S	C	SH1-1p-1S-C-3	SH1-HSC-3-3					SH1-2p-1S-P-4	SH1-1p-1S-P-5	SH1-4p-1S-P-2	SH1-3p-1S-P-4	SH1-6l-1S-C-6	SH1-5l-1S-P-8	SH1-5p-1S-C-7	RNA- 125pg
B11	29	Control	1	p	1S	C	SH1-1p-1S-C-4	SH1-HSC-3-3					SH1-2p-1S-P-5	SH1-1p-1S-P-6	SH1-4p-1S-P-3	SH1-3p-1S-P-5	SH1-6p-1S-P-4	SH1-5l-1S-C-4	SH1-1l-10S-C	RNA- 62.5g
B12	30	Control	1	p	1S	C	SH1-1p-1S-C-5	SH1-HSC-3-3					SH1-2p-1S-C-4	SH1-1p-1S-C-3	SH1-4p-1S-C-1	SH1-3p-1S-C-4	SH1-6p-1S-P-5	SH1-5l-1S-C-5	SH1-1p-10S-R	RNA- 31.25pg
C1	6	EtOH	4	l	1S	P	SH1-4l-1S-P-6	SH1-HSC-3-3					SH1-2p-1S-C-5	SH1-1p-1S-C-4	SH1-4p-1S-C-2	SH1-3p-1S-C-5	SH1-6p-1S-P-6	SH1-5l-1S-C-6	SH1-2p-10S-P	pre-H2O
C2	7	EtOH	4	l	1S	P	SH1-4l-1S-P-7	SH1-HSC-3-3					SH1-2p-1S-C-6	SH1-1p-1S-C-5	SH1-4p-1S-C-3	SH1-3p-1S-C-6	SH1-6p-1S-P-7	SH1-5l-1S-C-7	SH1-5l-10S-C+P	H2O
C3	8	EtOH	4	l	1S	P	SH1-4l-1S-P-8	SH1-HSC-3-3
C4	31	EtOH	4	l	1S	C	SH1-4l-1S-C-6	SH1-HSC-3-3
C5	32	EtOH	4	l	1S	C	SH1-4l-1S-C-7	SH1-HSC-3-3
C6	33	EtOH	4	l	1S	C	SH1-4l-1S-C-8	SH1-HSC-3-3
C7	1	EtOH	4	p	1S	P	SH1-4p-1S-P-1	SH1-HSC-3-3
C8	2	EtOH	4	p	1S	P	SH1-4p-1S-P-2	SH1-HSC-3-3
C9	3	EtOH	4	p	1S	P	SH1-4p-1S-P-3	SH1-HSC-3-3
C10	26	EtOH	4	p	1S	C	SH1-4p-1S-C-1	SH1-HSC-3-3
C11	27	EtOH	4	p	1S	C	SH1-4p-1S-C-2	SH1-HSC-3-3
C12	28	EtOH	4	p	1S	C	SH1-4p-1S-C-3	SH1-HSC-3-3
D1	8	Control	3	l	1S	P	SH1-3l-1S-P-8	SH1-HSC-3-3
D2	9	Control	3	l	1S	P	SH1-3l-1S-P-9	SH1-HSC-3-3
D3	10	Control	3	l	1S	P	SH1-3l-1S-P-10	SH1-HSC-3-3
D4	34	Control	3	l	1S	C	SH1-3l-1S-C-9	SH1-HSC-3-3
D5	35	Control	3	l	1S	C	SH1-3l-1S-C-10	SH1-HSC-3-3
D6	36	Control	3	l	1S	C	SH1-3l-1S-C-11	SH1-HSC-3-3
D7	3	Control	3	p	1S	P	SH1-3p-1S-P-3	SH1-HSC-3-3
D8	4	Control	3	p	1S	P	SH1-3p-1S-P-4	SH1-HSC-3-3
D9	5	Control	3	p	1S	P	SH1-3p-1S-P-5	SH1-HSC-3-3
D10	29	Control	3	p	1S	C	SH1-3p-1S-C-4	SH1-HSC-3-3
D11	30	Control	3	p	1S	C	SH1-3p-1S-C-5	SH1-HSC-3-3
D12	31	Control	3	p	1S	C	SH1-3p-1S-C-6	SH1-HSC-3-3
E1	5	EtOH	6	l	1S	P	SH1-6l-1S-P-5	SH1-HSC-3-3
E2	6	EtOH	6	l	1S	P	SH1-6l-1S-P-6	SH1-HSC-3-3
E3	7	EtOH	6	l	1S	P	SH1-6l-1S-P-7	SH1-HSC-3-3
E4	8	EtOH	6	l	1S	P	SH1-6l-1S-P-8	SH1-HSC-3-3
E5	28	EtOH	6	l	1S	C	SH1-6l-1S-C-3	SH1-HSC-3-3
E6	29	EtOH	6	l	1S	C	SH1-6l-1S-C-4	SH1-HSC-3-3
E7	30	EtOH	6	l	1S	C	SH1-6l-1S-C-5	SH1-HSC-3-3
E8	31	EtOH	6	l	1S	C	SH1-6l-1S-C-6	SH1-HSC-3-3
E9	4	EtOH	6	p	1S	P	SH1-6p-1S-P-4	SH1-HSC-3-3
E10	5	EtOH	6	p	1S	P	SH1-6p-1S-P-5	SH1-HSC-3-3
E11	6	EtOH	6	p	1S	P	SH1-6p-1S-P-6	SH1-HSC-3-3
E12	7	EtOH	6	p	1S	P	SH1-6p-1S-P-7	SH1-HSC-3-3
F1	29	EtOH	6	p	1S	C	SH1-6p-1S-C-4	SH1-HSC-3-3
F2	30	EtOH	6	p	1S	C	SH1-6p-1S-C-5	SH1-HSC-3-3
F3	31	EtOH	6	p	1S	C	SH1-6p-1S-C-6	SH1-HSC-3-3
F4	32	EtOH	6	p	1S	C	SH1-6p-1S-C-7	SH1-HSC-3-3
F5	5	Control	5	l	1S	P	SH1-5l-1S-P-5	SH1-HSC-3-3
F6	6	Control	5	l	1S	P	SH1-5l-1S-P-6	SH1-HSC-3-3
F7	7	Control	5	l	1S	P	SH1-5l-1S-P-7	SH1-HSC-3-3
F8	8	Control	5	l	1S	P	SH1-5l-1S-P-8	SH1-HSC-3-3
F9	29	Control	5	l	1S	C	SH1-5l-1S-C-4	SH1-HSC-3-3
F10	30	Control	5	l	1S	C	SH1-5l-1S-C-5	SH1-HSC-3-3
F11	31	Control	5	l	1S	C	SH1-5l-1S-C-6	SH1-HSC-3-3
F12	32	Control	5	l	1S	C	SH1-5l-1S-C-7	SH1-HSC-3-3
G1	5	Control	5	p	1S	P	SH1-5p-1S-P-5	SH1-HSC-3-3
G2	6	Control	5	p	1S	P	SH1-5p-1S-P-6	SH1-HSC-3-3
G3	7	Control	5	p	1S	P	SH1-5p-1S-P-7	SH1-HSC-3-3
G4	8	Control	5	p	1S	P	SH1-5p-1S-P-8	SH1-HSC-3-3
G5	29	Control	5	p	1S	C	SH1-5p-1S-C-4	SH1-HSC-3-3
G6	30	Control	5	p	1S	C	SH1-5p-1S-C-5	SH1-HSC-3-3
G7	31	Control	5	p	1S	C	SH1-5p-1S-C-6	SH1-HSC-3-3
G8	32	Control	5	p	1S	C	SH1-5p-1S-C-7	SH1-HSC-3-3	3-2-expt
G9	51	Control	1	l	10S	C	SH1-1l-10S-C	SH1-HSC-3-2 2nd run SH1-HSC-3-3	A1
G10	55	Control	1	p	10S	R	SH1-1p-10S-R	SH1-HSC-3-2 2nd run SH1-HSC-3-3	A7
G11	52	EtOH	2	p	10S	P	SH1-2p-10S-P	SH1-HSC-3-2 2nd run SH1-HSC-3-3	A12
G12	53	Control	5	l	10S	C+P	SH1-5l-10S-C+P	SH1-HSC-3-2 2nd run SH1-HSC-3-3	C7
H1	51	Control	5	p	10S	C	SH1-5p-10S-C	SH1-HSC-3-2 2nd run SH1-HSC-3-3	C10
H2	52	EtOH	6	l	10S	P	SH1-6l-10S-P	SH1-HSC-3-2 2nd run SH1-HSC-3-3	D1
H3	51	EtOH	6	l	10S	C	SH1-6l-10S-C	SH1-HSC-3-2 2nd run SH1-HSC-3-3	D2
H4	55	EtOH	6	l	10S	R	SH1-6l-10S-R	SH1-HSC-3-2 2nd run SH1-HSC-3-3	D3
H5		Cont-RNA					RNA- 1ng	SH1-HSC-3-2 2nd run SH1-HSC-3-3	H5
H6		Cont-RNA					RNA- 500pg	SH1-HSC-3-2 2nd run SH1-HSC-3-4	H6
H7		Cont-RNA					RNA- 250pg	SH1-HSC-3-2 2nd run SH1-HSC-3-5	H7
H8		Cont-RNA					RNA- 125pg	SH1-HSC-3-2 2nd run SH1-HSC-3-6	H8
H9		Cont-RNA					RNA- 62.5g	SH1-HSC-3-2 2nd run SH1-HSC-3-7	H9
H10		Cont-RNA					RNA- 31.25pg	SH1-HSC-3-2 2nd run SH1-HSC-3-8	H10
H11							pre-H2O	SH1-HSC-3-3
H12							H2O	SH1-HSC-3-3
	Dilution Series
	Mixture of Dilution Series D1 and D2 Both are pools of RNA from Whole liver tissue from 24hr Phx and LLM of Control and Ethanol Animals
	Sample No	Treatment	Animal ID-Code	Phx/LLM- code	Number of Cells	Region	Sample ID
	H5	EtOH + Control		p+l	RNA	Whole tissue	RNA-1ng
	H6	EtOH + Control		p+l	RNA	Whole tissue	RNA- 500pg
	H7	EtOH + Control		p+l	RNA	Whole tissue	RNA- 250pg
	H8	EtOH + Control		p+l	RNA	Whole tissue	RNA- 125pg
	H9	EtOH + Control		p+l	RNA	Whole tissue	RNA- 62.5g
	H10	EtOH + Control		p+l	RNA	Whole tissue	RNA- 31.25pg
	H11	NA	NA	NA	NA	pre-H2O	pre-H2O
	H12	NA	NA	NA	NA	H2O	H2O
