# Supplementary material for: Cellular network modeling and single cell gene expression analysis reveals novel hepatic stellate cell phenotypes controlling liver regeneration dynamics
Source: BMC Syst Biol. 2018 Oct 3;12:86. doi: 10.1186/s12918-018-0605-7 (PMC6171157; doi:10.1186/s12918-018-0605-7)
Supplement: Supplementary file 5 — Zip file containing the raw mRNA expression data generated from single cells used in this manuscript. Data were manually inspected for reactions with CT values above those for water (below the limit of detection). These reactions were manually failed resulting in their removal from the data sets. Processed and unprocessed data are included. (ZIP 2160 kb) [file 12918_2018_605_MOESM5_ESM.zip › sc-rna-expression-data/Unprocessed data/SH1-HSC-3-3-QC-data-022315.csv]

Chip Run Info	C:\Users\djc006\Desktop\SH1-HSC-3-3-01-12-2015-1361995191\ChipRun.bml	1361995191	96.96 (136x)	GE 96x96 PCR+Melt v2	ROX	EvaGreen	1/9/2015 6:53:29 PM	00:50:17	BIOMARK111
Application Version	3.1.3
Application Build	20111121.1125
Export Type	Heatmap Results : Inlet-based View
Quality Threshold	0.65
Baseline Correction Method	Linear (Derivative)
Ct Threshold Method	User Data (Global)
EvaGreen Ct
		01	02	03	04	05	06	07	08	09	10	11	12	13	14	15	16	17	18	19	20	21	22	23	24	25	26	27	28	29	30	31	32	33	34	35	36	37	38	39	40	41	42	43	44	45	46	47	48
		Vim	GFAP	Serpinh1	Tnf	Mmp3	TIMP2	Serpine1	Npy	LRAT	Spp1	Csrp2	Ccnd1	Cdkn1a	Ptn	Col4a1	COL4A2	Col14a1	Csf2	CCL3	MMP13	MMP14	MMP2	Cxcl12	Smad4	Fap	BMP6	Adamts13	Bambi	Clcn3	Csf1	Kras	Vcl	Col3a1	Mapk1	Lep	Ppara	Pecam1	Itgam	Itgad	Mrc1	Arg1	ANG1	Tbp	Erlin2	Actb	Gapdh	Vegfa	Fn1
01	SH1-2l-1S-P-4	17.8793000688941	13.7433986041688	20.7173845481721	999	999	13.3927342865766	4.99504824327462	5.79674965640883	9.01642964492689	9.68302443910696	9.24787978417101	999	999	999	999	24.4226668776298	999	999	999	999	999	999	14.9278791932832	999	999	999	999	999	999	999	999	999	999	999	999	999	999	999	999	999	999	17.5556740444095	999	23.2602848120023	999	11.5327306675225	999	999
02	SH1-2l-1S-P-5	999	16.8128822285673	999	999	15.1218416266933	13.3178943205531	10.93329566355	12.1745325916181	12.4553017564681	13.5712412468033	15.710672371558	999	999	999	13.4272906345767	12.9888670409375	999	999	21.4869727552456	13.1382817866986	14.4209440453736	18.9510516779063	14.5214817795372	999	13.5006137270836	14.5565594976174	16.6004205569413	13.5847509607298	14.4776917337819	18.1769204246705	999	999	999	15.3754519051554	14.1946658745845	19.2219356365132	999	999	999	11.6406677557776	24.2206927755484	23.3773563940477	999	999	13.1090697929317	7.95070224898939	999	999
03	SH1-2l-1S-P-6	999	15.4781405994428	26.2320440822575	999	11.6243638329517	11.4382894304996	10.8621101837874	11.5060518736805	11.7922682966455	11.7492454243549	999	999	999	999	11.9628776257739	11.3361957583598	999	999	20.6652113665084	11.7891601389066	12.8294752945139	19.7764449129405	11.5214808310528	13.9075994901886	11.5514541323467	12.7718563692021	20.004034347275	11.7333099583735	12.4361824362262	19.726662780202	23.0624952982929	999	999	19.7259240480159	13.9611134903479	999	999	999	18.7539238307068	13.8007144615538	14.3396228990256	16.9042590381027	999	999	13.8688212577764	6.78817611149932	11.4538760345672	23.6448257654535
04	SH1-2l-1S-C-4	15.2994996906655	14.6974631814166	999	999	11.5387544860191	11.3080784761741	10.3951709027743	12.3804577142336	11.5461660894845	12.2826803985926	999	999	19.7828765256315	16.1034968635958	12.1297869803195	12.0985276202749	14.2628747159941	999	19.1471311442108	11.6476919882627	12.1867847061398	20.0105866547489	11.9931157642289	14.7582998089349	11.7122695028349	13.3684939238507	15.7212183248895	12.6495184014743	12.0270667530439	19.8470386945329	999	999	21.7890713098282	13.3309724460155	13.3544997365987	12.5462933730768	14.7373326046046	22.5306348714735	20.3916271748813	13.6706608257766	12.6804298107533	15.2790521766469	999	23.3417422029867	12.3790612681645	7.01700845407473	12.7357974827971	16.1386039509077
05	SH1-2l-1S-C-5	15.8064902043399	14.4155873065733	23.3089059341215	999	999	15.6130444113605	6.05556952858047	8.47157361194895	11.935542868141	12.1878499979617	13.6757199725707	999	999	999	999	999	23.4011547942616	999	999	999	999	999	999	999	999	999	999	999	999	999	999	999	999	999	999	999	999	999	999	999	15.5527253926084	20.7055434995101	999	999	999	18.4225474313242	999	999
06	SH1-2l-1S-C-6	19.7625362891373	17.2476110597599	999	999	13.5528888960535	15.4665486765396	4.01740077674387	5.39862053295348	11.3066912686892	11.3611420785664	11.8645680938848	999	15.0676018143058	999	14.0579216013447	14.4053227446805	24.0725005576897	999	20.3486007236564	13.2807332019859	14.9430013748373	20.1669748624874	15.7994401238638	999	13.3929017352021	15.2745789709269	17.9346705203748	13.8739080517049	13.5679839174272	19.8259064839703	21.0750245408726	999	999	999	14.3157031709944	14.321321161361	999	999	19.9196077912877	999	999	19.1879729950301	22.7249474149127	999	15.1338065113126	9.26052393329654	15.457124497091	17.7784505862851
07	SH1-2p-1S-P-3	999	16.2045606307112	999	999	11.7592133945536	13.3632669360933	10.0691836007733	12.0548379883765	12.2830298269139	13.4882971821836	14.5633460036003	999	12.2012490674037	999	13.2699101778687	13.6780100013252	20.4597865276873	999	17.8579330420614	11.822039073732	13.5955348396388	22.3080361699666	12.8727261308038	16.3422661476797	13.5233028383921	14.9627612153056	999	15.3763534879267	999	999	999	999	28.6786603669216	999	27.6438191688794	14.5589587421922	999	999	999	999	11.8631360190924	17.7211684498883	999	14.3306748390327	10.7216650505809	7.98553535502694	15.1313785421579	12.8290110718624
08	SH1-2p-1S-P-4	16.8704097936455	14.6398818934337	999	999	10.4974636911024	10.8202258348134	10.0216206802407	11.2300352021786	10.9740443426985	10.6491256757098	13.7429870386641	999	11.899254137763	999	11.2262685218043	10.9293273556703	999	999	18.2874781463667	10.4514765465403	11.0177835473625	17.965100053668	10.6672517465343	16.528656422015	10.8098845629351	12.5787386835573	20.76685412918	11.8313498674038	12.2366962159817	18.8991537519007	16.272254184847	17.1637571218459	999	999	12.0729160524795	13.3790626204945	999	22.8449658756748	999	999	9.94374479469462	16.0288623044745	17.4587075209327	13.8086291650846	9.56352201409327	6.24307756115093	11.5080763953592	11.2020026928816
09	SH1-2p-1S-P-5	999	16.9976497668186	999	999	12.8508006073463	14.250917083097	10.8369719791288	12.5749609805298	13.4991490265056	13.7699118237987	16.0412539442113	999	14.7342506956451	999	12.8831992253652	13.3977402234058	999	999	999	13.1699659634726	13.5112757373476	21.1114595739156	13.1326535874672	999	12.6945750223137	14.3458400022336	22.2214820811318	15.1850274199437	16.700462892566	21.9815499450002	25.8581922174877	15.3991788573891	999	999	16.7603216753654	999	999	999	999	999	13.2010053947437	19.4446186289603	999	999	12.2441751134993	8.53719446074076	16.1170571607395	14.3856935340425
10	SH1-2p-1S-C-4	11.9752240896266	13.1240610459499	23.2310438452381	999	9.4207808061343	9.42804184394998	10.0822018107989	10.2818072121226	9.85863750853617	10.4224151743212	12.9370453859983	999	11.0326774069685	13.6496306949363	8.47681403207062	9.35486279433933	14.1112520995576	999	14.8946053734492	9.69014818202142	10.0763687310182	16.7249427300229	10.3136945493515	14.1158028656114	9.71483194224108	10.9484782933184	15.9317205627785	10.507154000308	10.3478669788178	16.6296919040037	10.9705907687817	12.8168949826451	8.84947426063179	11.850223132722	11.1865665463824	10.8216262321918	15.032851756286	999	999	11.7657832740891	9.25833596137828	15.7196561204974	15.3260538891947	12.5464327641991	7.58121478577818	3.93187578934913	10.6145634441547	10.1021649918231
11	SH1-2p-1S-C-5	13.370883628844	12.9635244608151	999	999	10.6670742144189	11.1640206180389	9.96873458480334	10.5165086969121	11.3110228909939	10.7601788786927	12.8222209040424	999	11.5859198983828	16.1633065136627	10.8236041296863	10.8049732089574	16.9164269107424	999	16.6411559566947	10.5254114251099	10.7388656592843	17.6929842805677	10.9219063704094	14.5525614857228	10.3067528358316	12.1386856307045	16.4382782922692	11.3150680584901	10.9767658108219	17.9270758011046	15.3501267084807	14.3233476497038	13.1105864960545	15.5625722200022	12.2867211351726	13.2470577886793	999	14.7630420834346	999	15.4978638367794	11.2228224312942	15.5007056598104	15.6673198132404	14.5664258278221	8.65798874011537	5.05003445283771	10.8049312450074	11.2483472098096
12	SH1-2p-1S-C-6	13.2874882392564	14.2606841539381	999	999	11.1423874296794	11.350118560048	8.20276680247012	9.71814541715497	11.6679829551381	11.8761705884345	14.5634583766355	999	11.4442199164128	999	11.404754471034	9.84673940835506	13.181705366228	999	13.7634428160862	11.7447484999042	10.9731779015136	18.605010271884	11.9685714028875	15.1399623117476	11.1232236880268	12.4372987496548	12.5275390861083	11.1219956968343	10.6937898335767	17.2392774105306	999	12.1468451208692	9.8813796483576	13.2164166649934	12.2721272307739	11.8911940182353	13.9286655110333	999	999	12.2044150044516	10.2709925346741	17.6969720338145	999	15.2484277048258	8.32732672659156	5.47393275804439	15.1306161348266	12.0867648098422
13	SH1-1l-1S-P-3	20.670526789749	999	999	999	999	999	12.5017980796182	14.277120034983	999	20.5539906508093	999	999	999	999	999	999	20.9375655575794	999	999	999	999	999	999	999	999	999	999	999	999	999	999	999	999	999	999	999	999	999	20.0327621831404	999	999	18.6983115802148	999	22.5026884390679	999	17.0229131570103	999	25.2509111092096
14	SH1-1l-1S-P-4	20.289258607078	14.8425194996879	999	999	10.9966575380529	11.5000433195789	10.4866774353616	11.4844945924455	10.8551343533231	11.1844999227371	16.4169564872742	999	14.666262847253	999	10.8061036118932	11.2664766089317	999	999	16.8321879678739	11.2845025795835	11.648243552144	17.1222378181686	11.2450828461979	13.7613579260836	10.5301707763079	12.8917286400081	999	12.3094446479937	27.4753104194612	999	23.3441110808455	18.8448192192658	22.1247500225002	999	22.6892671120867	15.8769532468157	999	999	999	999	12.6509808306776	16.469230459948	16.401895451075	14.1653170129646	10.6798567477537	6.28963963000608	10.6269937717149	14.8026938996459
15	SH1-1l-1S-P-5	11.5206377688509	11.9038836588904	999	999	8.86384443011772	8.84007781485675	8.94566554985179	9.00446375153283	8.82607140678743	9.17819422986347	12.2803344267069	999	10.416332676273	12.5985366197504	8.84327880381648	8.5021609570086	11.6817089045492	999	16.6853871800522	8.74050455219148	9.20813922741923	15.9552598058982	7.92128842932864	10.5331540890743	8.35590025531359	9.83308998458869	18.4656183089231	9.16966206798951	10.8852544423358	17.4076254465707	13.9905732537552	12.3193512492011	8.28033321893587	20.9572055286242	11.016910328811	8.531716342371	999	14.8011165825221	999	10.394381536353	7.52656974836364	13.6254468729814	12.9638899257155	10.4055262147138	6.70941000385114	4.80210011217376	7.591668033093	10.5459402276977
16	SH1-1l-1S-C-3	18.1406105570098	17.8118667646465	999	999	14.5919197300064	999	12.0208383804106	13.6614131351967	14.0069769065121	13.5625021162617	999	999	18.0553909398441	15.3735784436845	13.1738712026892	12.3476544477466	17.5713998517774	999	15.9036146742371	14.5693697841094	14.4496062917597	20.4853690744264	15.1528542352867	999	13.2076341290836	15.8401894485643	27.8887731279575	14.7752905671561	16.7662859260033	25.2973920857665	999	15.3170209824801	15.5126242023102	999	18.4810288922524	13.683483183527	999	999	22.1152191497806	999	14.0674076429469	16.5896154431135	999	15.9278770245598	11.9139695799228	9.11419871378777	999	999
17	SH1-1l-1S-C-4	19.7700952414986	999	999	999	999	999	15.5665910180108	23.4125308869429	999	999	999	999	999	999	999	999	999	999	999	999	999	999	999	999	999	999	999	999	999	999	999	999	999	999	999	999	999	999	999	999	22.9751795013488	19.0287072908868	999	999	999	14.7368677810498	999	999
18	SH1-1l-1S-C-5	17.9662225038533	15.5132246269749	20.4643883180262	999	15.3264909978167	12.6882578791731	13.3334798275905	13.6832981650262	12.7398966226598	13.6049059930969	15.9502979960055	20.8059623682636	13.1773894941401	23.1118305701386	14.4631055781758	14.6329067193209	16.8860114020924	23.2779447147504	23.2384336703164	12.9046969771209	12.2607824974726	18.6187972788412	11.6026051894884	999	13.204505189182	999	21.8351299027899	15.0044354294847	12.4663162840268	19.8343008844322	19.0398979622274	14.9426394906156	22.675491489824	16.0641085566047	14.607301768432	12.5280137720137	15.7049932113869	999	18.7854754830912	14.4206376043284	10.5403854557637	11.8515053386086	15.4310683525938	15.6892197418825	10.4931269459679	7.38563232041428	11.2330692864511	13.3214692029975
19	SH1-1p-1S-P-4	18.653930540325	16.1895314197223	20.6427680833442	999	12.9572042806712	14.109873642271	11.6063572154057	13.1282901221378	14.4975470595555	13.6055960758404	999	999	18.7790450061142	999	13.2436419280755	12.3282565841675	999	999	22.1096430449402	12.5593837507873	14.1959413402047	20.2813724783298	13.0299414408013	999	12.7072370440015	15.8864132488047	999	14.7272844933127	22.251512441135	26.4993434473051	999	999	999	999	20.1053883481928	15.7233338523194	999	999	20.8505059681544	15.1032056083425	13.4875540603344	17.8700558121908	999	15.9579585031406	12.7509593784644	8.01905084295678	999	13.3103485528204
20	SH1-1p-1S-P-5	999	999	999	999	999	999	12.0669192430397	14.367002967194	999	21.3388593465497	14.9603307671396	999	999	999	999	999	999	999	999	999	999	999	999	999	999	999	999	999	999	999	999	999	999	999	999	999	999	999	999	999	999	999	999	999	999	19.5430614807258	999	999
21	SH1-1p-1S-P-6	999	15.2002964564126	999	999	11.7274844436673	12.5862337305224	10.7892887796475	12.0915879116929	11.692352706005	13.5310529722201	999	999	16.6485894737063	999	12.633850177555	11.7696114692001	18.6016865218855	999	19.5010387847738	12.7863771070441	13.8083145253685	19.4074702792811	13.247442554174	999	11.5389386928251	15.0370709095554	19.7955872948745	13.0946432557658	12.3554928745153	18.4048676928816	999	999	13.6300175831469	24.2268601325037	13.8731701903182	15.6532456773344	999	999	999	999	999	20.3108939312955	999	999	13.2480099658104	7.51507842854814	999	14.9281981751277
22	SH1-1p-1S-C-3	999	19.5073640076534	999	999	12.7578994466899	12.0229099743314	12.5639307719243	13.0483673243366	12.1685558148474	14.9196759635169	999	999	15.146764723616	999	13.3254538960628	12.9149311987134	999	23.8252643076451	999	13.0300421233423	13.1105549775969	20.9330546628787	13.2245551789255	999	12.7178496471497	16.0829388956336	19.2065907162854	12.9655232155469	12.1193234030842	21.7926001658774	999	999	999	999	13.6415382165569	999	999	999	999	999	14.7826563435939	19.3048651275491	999	999	15.5500290120399	8.05941790659729	16.0186060915737	12.4452754560739
23	SH1-1p-1S-C-4	999	999	999	999	999	999	12.790986987331	15.8212452395764	14.2798498262704	19.6004855964884	999	999	21.1696540615698	999	999	22.7082670461964	999	999	22.5932974897275	999	999	999	999	999	20.6068636463162	999	999	999	999	999	999	999	999	999	999	999	999	999	999	999	999	19.4820617671032	999	999	999	20.9126207920519	999	22.1069201024229
24	SH1-1p-1S-C-5	23.2938217138839	23.3570806820163	999	999	23.3446070404757	21.0119618336493	13.2276649723924	15.8094067905803	20.4147328576578	15.6450231977012	999	999	20.2947688293182	999	22.0697236754953	22.7411652711183	999	999	999	20.6042098510044	20.6184476921947	999	20.2462691083076	999	20.1473344731507	999	999	20.6126224410518	20.8844201539069	999	999	22.8400563696948	999	21.7164915871783	22.6742086570829	19.0612784258217	22.3736569540601	999	999	22.4149502047726	17.7301751799209	19.7302911085972	999	999	18.2266205264592	15.6678388069732	19.2154748918107	20.2446095002819
25	SH1-4l-1S-P-6	999	17.6553464212689	999	999	13.1933861567982	13.4270198919869	12.5757944063342	13.47271866293	14.6465048082397	13.0174244552492	999	999	999	999	14.4840867371829	14.8059548163016	999	999	17.2312605073853	15.103734974429	14.9343997235238	18.2198367948222	14.1121350579141	999	13.2373965178393	16.0469231922669	26.8719515901909	16.293050018068	17.392456511663	20.4307239827099	999	999	999	999	16.9033717469639	21.3299266051901	999	999	999	999	999	15.4110310092892	999	21.8623128093612	15.2478422410095	8.17536543142952	999	999
26	SH1-4l-1S-P-7	999	999	999	999	999	21.6182817984862	14.7243781363546	15.9061395163592	999	999	999	999	999	999	999	999	999	999	999	999	999	999	999	999	999	999	999	999	999	999	999	999	999	999	999	999	999	999	999	999	999	20.7335063512372	999	999	999	25.8766218181482	999	999
27	SH1-4l-1S-P-8	999	999	999	999	999	999	11.7327086841829	15.2828353539448	999	999	999	999	999	999	999	999	999	22.9189591034496	999	999	999	999	23.4337128745128	999	999	999	999	999	999	999	999	999	999	999	999	999	999	999	999	999	999	17.0356001765379	999	999	999	999	999	999
28	SH1-4l-1S-C-6	26.2375104668165	999	999	999	999	999	11.6098979119716	999	999	999	16.1736731212002	999	23.1562700688795	999	999	999	999	999	999	999	999	999	999	999	999	999	999	999	999	999	999	999	999	999	999	999	999	999	999	999	999	16.4375037134527	999	999	999	23.5577800157019	999	999
29	SH1-4l-1S-C-7	16.648758010282	17.17372830283	999	999	11.8454786545716	11.5076891098963	10.9730837191688	12.6931776317852	11.8028617709742	12.2141507183246	999	999	15.8891763882643	999	12.1289732663836	11.810115080984	999	999	999	12.3086036082509	12.0764478490892	22.9069745344281	12.4785444754679	15.8118677444604	11.6777199699502	13.1265035604793	16.8994561743591	12.2395482617261	14.0738309062009	15.7782178051743	999	999	999	999	12.3112756606751	18.8030627512669	999	999	999	999	999	22.6165285982878	999	999	13.2984324202237	6.92058581249107	999	999
30	SH1-4l-1S-C-8	999	999	999	999	999	999	11.9907457129192	999	999	999	999	999	22.3990376515861	999	999	999	999	999	999	999	999	999	999	999	999	999	999	999	999	999	999	999	999	999	999	999	999	999	999	999	999	20.5390479995281	999	999	999	23.5875046535739	999	999
31	SH1-4p-1S-P-1	999	16.3495112681594	999	999	999	999	12.2503199125351	15.9887877725159	23.4875354318577	16.1865351719174	999	999	999	999	999	999	999	999	999	999	999	999	999	999	999	999	999	999	999	999	999	999	999	999	999	999	999	999	999	999	999	18.2915787038303	999	999	999	999	999	999
32	SH1-4p-1S-P-2	999	999	999	999	999	999	12.3543758122322	999	15.8206307683298	999	999	999	999	999	999	999	999	999	999	999	999	999	999	999	999	999	999	999	999	999	999	999	999	999	999	999	999	999	999	999	999	20.1488291564902	999	999	999	26.6916930194468	999	999
33	SH1-4p-1S-P-3	999	16.1168183022412	999	999	999	999	11.7572607504258	15.9505516899882	999	999	999	999	999	999	999	999	999	999	999	999	999	999	999	999	999	999	999	999	999	999	22.9898104895243	999	999	999	999	999	999	999	999	999	999	20.8901381280846	999	999	999	22.9830633223857	999	20.6549002466148
34	SH1-4p-1S-C-1	999	999	999	999	999	999	12.0056484581671	14.0013902662977	999	19.7003783453602	999	999	19.0367348496525	999	999	999	999	999	999	999	999	999	999	999	999	999	999	999	999	999	999	999	999	999	999	999	999	999	27.4916401927167	999	999	17.6415132778909	999	999	999	22.0301511334981	999	999
35	SH1-4p-1S-C-2	999	999	999	999	999	999	10.2594431806823	15.7813596292397	999	999	999	999	18.4707086099412	999	999	999	999	999	999	999	999	999	999	999	999	999	999	999	999	999	999	999	999	999	999	999	999	999	999	999	999	18.909943492338	999	999	999	16.2539298914213	999	999
36	SH1-4p-1S-C-3	999	999	999	999	999	999	9.70615800816585	12.4256445231724	999	999	999	999	17.5981067780121	999	999	999	999	999	999	999	19.6319303488152	999	999	999	999	999	999	999	999	999	999	999	999	999	999	999	999	999	23.8171954777804	999	999	16.1710697972305	999	999	999	16.1767553436252	999	999
37	SH1-3l-1S-P-8	28.7383568560173	13.996320848832	23.9615779033401	999	13.0976621448668	12.4319961638452	12.5383973473571	12.4596137261766	12.9260112637502	13.4759604761617	999	20.7208361369065	19.6930695790039	23.8610149864557	13.0486061255569	13.9033204871991	25.4032593679765	999	18.3543170953809	15.2060809553711	14.0845379020744	17.5999057237514	12.5916870950053	999	12.0928435219765	16.2611804733579	999	14.2627670385511	20.9081018720644	26.5137496790149	19.9971884426159	999	999	999	16.9050250556163	15.2797443731742	999	999	16.740377233903	15.4932896276771	28.6238961455576	15.5166338395919	24.2184969026113	28.6260452984654	13.9264480994325	7.85009514122688	14.6758760301369	19.2644772341693
38	SH1-3l-1S-P-9	17.5800665758795	16.6572040621192	999	999	13.3997432171977	13.297055949191	11.4022765296965	10.3105420690237	13.1150709713486	13.9059103543452	999	999	17.1640370239927	999	13.9837295251149	14.3128046568754	24.4776284197754	999	21.5477247993898	13.7170468709898	14.8030389716577	19.8057462890753	14.0356784426477	999	13.8035227857093	16.0097651270563	26.1426530860446	14.6976993024784	17.256439367075	23.1116872266194	19.1014402725029	15.9793398146946	999	24.5459053753341	16.1669623410855	999	999	999	999	999	999	18.8003465238332	17.1167634311791	999	8.04436288799375	7.48115406717759	999	999
39	SH1-3l-1S-P-10	23.7130816214175	15.0039719081855	999	999	11.9907303150037	11.6390927235736	10.9995893989	11.5708161393099	11.638364888573	12.2369149071916	999	999	16.8706651078238	999	11.3477983014205	12.3932313465915	14.3717326744387	999	19.5231408995506	11.5723870064281	12.5372933630203	18.8111830698458	12.1530738020261	999	11.911354287665	13.2230091657719	17.1083805592998	13.1026445099184	11.8828373809177	18.9353992477372	999	999	14.9388795816485	999	12.6946075459403	13.6857413813302	999	999	999	14.737371938863	999	17.5318894625329	999	999	13.7580552326313	6.01673996068824	14.2461744206045	999
40	SH1-3l-1S-C-9	999	999	999	999	999	19.730991748938	9.82782915547049	12.2867842003086	999	21.1962739436365	999	999	20.0065763679815	999	999	999	999	999	999	999	999	999	21.3356248367247	21.8887121882997	999	999	999	999	999	999	999	999	999	999	999	999	999	999	999	999	999	23.0310137598097	999	999	999	16.5740836833661	999	22.9861497863964
41	SH1-3l-1S-C-10	14.9032071589461	13.749178251092	999	999	10.9148603994557	10.8929435402434	9.36300772945302	10.6567101015663	10.960397588702	11.4280786826011	999	999	13.8420973397012	15.2987411479928	11.3623269389101	10.7844236514043	14.4594663209697	999	17.8782071614226	11.2113071282196	11.5120707316529	17.3856842282304	11.4339238297976	14.7427096365091	10.6248900452581	12.0822893390015	14.2811785138305	11.6647847801928	10.435250137499	17.1841440660241	13.1941313704953	15.7689558697658	11.9325473652828	13.3124384284531	11.4996395442071	11.6508725694488	999	999	999	12.2655549982759	12.3015136813577	18.2331026910225	999	14.4770860963181	11.6372661199303	5.44875762468459	10.5652476245566	23.7187685863482
42	SH1-3l-1S-C-11	999	999	999	999	999	999	14.1996974016588	999	999	999	15.79395499717	999	999	999	999	999	999	999	23.6271509185016	999	999	999	999	999	999	999	999	999	999	999	999	999	999	999	999	999	999	999	999	999	999	18.4989073961041	999	999	999	23.1077801549532	999	999
43	SH1-3p-1S-P-3	999	999	999	999	999	999	11.6684636487839	14.8085891361862	999	999	999	999	23.1274562082638	999	999	999	999	999	999	999	999	999	999	999	999	24.3536002920211	999	999	999	999	999	999	999	999	999	999	999	999	999	999	999	20.49748588731	999	999	999	15.3881862344567	25.6551609663647	999
44	SH1-3p-1S-P-4	999	999	999	999	21.8193030295849	999	11.6731978151861	13.6928161349972	15.6016785148442	18.7043656623417	999	999	21.5254396413486	999	999	999	999	999	999	999	999	999	999	999	999	999	999	999	999	999	999	999	999	999	999	999	999	999	999	999	999	17.5165955268373	999	999	999	21.934466816772	999	999
45	SH1-3p-1S-P-5	24.6149575088366	999	999	999	999	999	11.4830161056505	13.5035261805636	15.7166080120049	14.2986408438935	23.6996536097692	999	999	999	999	999	999	999	21.7236975926441	999	999	999	999	999	999	999	999	999	999	999	999	999	999	999	999	999	999	999	999	999	999	20.6861545331682	999	999	999	21.4389317286997	999	999
46	SH1-3p-1S-C-4	999	999	999	999	999	999	10.659610056023	13.9078522609885	999	21.5208378948463	999	999	999	999	999	999	21.923586733449	999	999	999	999	999	999	999	999	999	999	999	999	999	999	999	999	999	999	999	999	999	24.2758524830333	999	999	18.3664882208898	999	999	999	15.8935029727872	999	19.5087582099206
47	SH1-3p-1S-C-5	999	999	999	999	999	999	11.0182052098673	13.3710585573087	999	14.6254298020845	999	999	20.7766203180434	999	999	22.7884614911264	23.8169404826217	999	999	999	999	999	999	999	999	999	999	999	999	999	23.5553510449394	999	999	999	999	999	999	999	999	999	25.0025896464486	27.7960386987122	999	999	999	15.0960797347012	999	17.2065897624992
48	SH1-3p-1S-C-6	999	14.5682136078149	999	999	11.6985764551253	12.0022358209486	10.4977323122015	11.4707480515179	12.9284113251954	12.4460090702764	999	999	17.2505295611115	999	12.1539619782233	12.1721540700936	999	999	17.190847516033	11.9887535258964	12.5222469006802	19.1091458009232	12.7653773571805	999	12.8742835994674	12.8529462373716	13.803894397529	12.0203626855115	11.3182523441247	18.2153916265518	19.8881659639472	999	13.7455139138292	14.1428561545017	12.3205577892701	13.1713277242801	15.2376283342643	999	999	999	14.0410827685144	15.8489188074101	999	999	12.59170113882	6.6570950241089	999	12.656533149543
49	SH1-6l-1S-P-5	999	19.8428321997479	999	999	15.111899996121	16.8357421863666	999	15.7928359569365	15.721128440802	15.5349822257948	999	999	999	999	999	16.3406286885527	999	999	21.7083165733151	14.9036108044811	21.2369663658782	999	17.4012491386154	999	14.3398913393826	999	999	15.7845279914847	22.6890232570619	999	999	999	16.196175415533	999	999	999	999	999	21.4034626679455	999	16.5143996228777	20.7337573718876	23.5490984088532	999	16.9658208019132	11.5618108707319	23.3792210012556	999
50	SH1-6l-1S-P-6	22.3912676007818	999	999	999	19.6731146734451	17.4958868277835	999	999	999	17.805272037978	999	999	18.0202268295951	23.8032674723828	999	21.7697219761675	999	999	999	999	17.5430895587376	999	999	19.734660242942	999	16.389136685814	999	999	999	999	27.3509928190021	999	20.1560093047868	19.5708720734015	999	999	999	999	23.1802197796021	999	22.7087721984189	17.5564002391215	999	18.5063849584804	999	21.6381759623194	999	24.6964686381817
51	SH1-6l-1S-P-7	999	999	23.9602999768641	999	18.5110599986843	17.1330368272401	999	999	999	18.9680351705916	999	999	17.554092382328	999	999	999	999	999	999	999	21.0204523371794	999	999	999	999	999	999	999	999	999	999	999	999	999	999	999	999	999	999	999	999	16.8784290192766	23.7029102974274	18.6351677024845	999	23.4044290231918	999	999
52	SH1-6l-1S-P-8	23.7178059233962	18.5715279436965	999	999	15.144530090693	13.7099920041037	14.8716633237471	15.6435897216021	14.2331145163543	13.4941592682311	999	999	16.933284563169	999	16.1781005667399	999	19.1893897265072	999	16.1619879550733	15.9401640275582	16.2104511081214	21.99073045868	13.943219278401	999	16.6893279387287	14.5502171331406	999	14.8843489126083	18.8570824150368	18.2420406230486	999	999	999	23.5227078338317	999	26.1859865351473	999	999	999	999	999	16.222355659958	999	23.6484097397798	16.6899641639541	10.2988277926128	999	18.9423044902452
53	SH1-6l-1S-C-3	999	999	999	999	999	17.1851901103398	15.071415748666	14.9689463121064	15.3263137089313	13.7353554215879	999	999	17.4998854290624	999	999	14.2722096354808	18.7502259186686	999	21.9958164454535	15.3676057804266	17.4420416798911	20.7852599656485	999	999	13.3517840966388	21.0095074958674	19.3872984563154	15.8876116269101	15.0134603479231	999	999	24.0981534452003	999	999	21.4249379521969	14.7337892116898	999	999	999	999	16.2579954161699	16.8800946294668	999	21.9426356807718	14.6658790877172	10.3677335721604	999	21.3790806710535
54	SH1-6l-1S-C-4	999	999	999	999	23.0513907427967	999	999	999	999	22.8894900011113	999	999	23.6026319428259	999	999	23.584953081373	999	999	999	999	999	999	999	999	999	999	999	999	21.4497803513547	999	20.6516732927375	999	999	999	999	28.1231600888382	999	999	999	999	999	18.9685402029164	23.328248986897	999	24.0408783665161	16.3820700997043	999	20.0295990970362
55	SH1-6l-1S-C-5	999	999	999	999	23.7040807773513	999	999	999	999	18.9713464161687	999	999	999	18.1183697036204	999	999	999	20.7508682640199	999	999	21.0198275281764	999	999	999	999	999	999	999	999	999	999	999	21.8844191918104	23.8422690871557	999	999	999	22.3206382900892	20.4975725495919	999	999	16.8885246153749	999	999	999	23.4962141742074	999	22.3525268898542
56	SH1-6l-1S-C-6	999	999	999	999	999	999	999	999	999	23.434776807675	999	999	999	999	999	999	999	21.6416169861863	999	999	999	999	999	999	999	999	999	999	999	999	999	999	999	999	999	999	999	999	999	999	999	17.0707921293722	23.4170264063134	999	15.6350048581509	22.0730531499519	999	20.9042109047004
57	SH1-6p-1S-P-4	999	18.0056902569896	999	999	13.4800712149199	12.9314112153858	12.9743372202167	16.0758288730896	14.5403053612974	13.5393237609856	16.09456627362	999	14.2083261698674	22.8599932697625	23.5902126038104	12.3097675821778	999	999	21.0878868714311	13.5186098612748	13.3038737660154	27.2112543821795	13.9419687921091	999	12.6726290467718	14.0497069729929	21.3075485940539	14.9353641958923	17.3983638940751	19.5671920011846	16.3850072759312	16.2361804511156	999	15.4753616476827	14.6146840178806	15.386503624778	999	999	999	15.5055671426907	12.1968534623221	17.5488586532706	17.0682029925489	999	11.4378082547695	8.53582094797564	15.0763625059753	12.9503958512798
58	SH1-6p-1S-P-5	15.8606271469921	18.345611023667	23.5854234386176	999	13.0268684205493	12.8646400703789	15.1731102297396	13.7974887111612	13.5676133125138	11.575672696386	999	999	14.2886255587429	25.004156915051	13.4353144276366	14.2163800986753	999	999	17.9539419509593	14.1035017498691	12.78204804649	19.959097259914	12.78714623264	15.4018644630941	13.1292962041095	15.1735977330408	17.3213383029454	12.558245167551	12.8947116778503	999	999	999	999	12.8900382989463	16.2718237858278	14.3923690184612	999	18.6506815026581	23.9590120843586	999	9.63881061876547	15.2212724561729	22.6476268793218	15.316725707305	10.8778763938284	8.08711460956582	12.5142361746991	10.5388611640565
59	SH1-6p-1S-P-6	999	999	24.3360105553943	999	14.1979710375393	18.1135510033867	16.6518967834622	14.2047212102431	18.9182727781139	17.0710458515979	999	999	999	999	14.6217349806908	21.7531642387021	21.5956074317277	999	999	14.6726451874221	15.7335285545514	20.1705837157289	14.9741649972825	999	999	15.9496498248806	999	999	999	999	22.1700643370424	999	999	999	16.4886832365736	999	999	21.4319039606506	999	14.2497325360569	14.3193071713169	999	999	24.2625319669042	14.4673650845919	10.4943187660885	999	24.1339154838244
60	SH1-6p-1S-P-7	999	999	999	999	15.7396830427328	999	15.0620890408165	17.5340759216121	14.0304444979465	15.3555608444245	15.6943729795139	999	15.0683125773834	999	999	12.0445671299343	16.4913222155399	999	999	15.0020627080502	16.9043320168412	21.2937544169324	999	999	999	999	999	999	15.0774307320816	999	13.9163078716516	16.3491973013821	11.9479869183939	14.9080079262214	999	999	999	999	999	999	12.5326720054941	18.5311157348142	23.3200824143463	999	12.3479712305539	10.1781752582488	14.2550191194563	14.1489091062717
61	SH1-6p-1S-C-4	999	17.0792354489198	999	999	14.0617430728484	13.3114320364502	13.7033091504388	13.7346921745825	999	13.8492131031835	999	999	15.3012898058077	999	13.3677743110417	11.8336516947066	16.8704129731152	999	22.0313066220475	15.5560996113162	12.6412088671159	19.5672411544061	14.3302906912411	15.6294394131674	13.6089223101375	18.1519664865234	23.590167482495	15.7847408093726	14.4270732714633	18.8327172225098	999	999	15.2531603511128	16.4539824803306	16.9761565761551	12.3829699958695	17.5088092286298	999	24.5985026018315	999	8.87681077372049	14.9839014792602	999	13.7885634840289	8.60559271104914	8.3586201451359	11.666573703759	11.22388194753
62	SH1-6p-1S-C-5	24.1309236869441	999	999	999	17.8852563161342	21.8939468728641	20.6269254866991	21.8051032614392	999	16.9556518119566	23.6377846625046	999	999	999	23.6359144918393	20.7998005284814	999	999	22.5725303095351	23.3399095682758	23.9289242126678	999	22.677015158631	23.3556809291409	19.4879348346311	999	999	22.2428845794881	999	999	22.6075195537842	16.1979662929217	999	999	999	999	999	999	999	22.5602015752501	22.6926469448236	21.742435292933	23.0661506981572	999	19.7252269355774	17.292003428253	999	23.7598073049906
63	SH1-6p-1S-C-6	999	999	999	999	13.0709317153584	999	20.9771727205222	15.0445704968505	14.8642615024439	17.3103791442919	999	18.2629227247683	16.616514005697	19.843489106839	999	13.4395176757715	999	999	15.8473272781623	14.5025426503013	16.7522100021006	22.1745694826223	17.3337064664317	19.7615685241899	14.2606564376517	18.6228947221075	27.5870169307104	999	18.1030983629925	26.3808904663465	27.591036606804	17.239965474661	19.6826186082692	19.7498754619746	18.1491129015848	14.1989310404816	999	999	16.377652528414	13.2223621269765	11.3884814572405	16.4477312590552	999	15.6971926144532	11.7266454004782	9.9142510306224	16.3991177819257	12.2309978701059
64	SH1-6p-1S-C-7	14.1753565397484	15.4602494673054	999	999	13.2101554872479	12.1163902100922	12.321359984506	12.5152945227726	11.7712577352709	12.26238432747	15.8158572016409	999	13.1317114213618	999	12.3000196761406	12.5086239343348	22.7806249144915	999	19.6014278951908	12.0236421616535	11.4329169878865	19.3146438547196	12.6064491280843	15.7170491945462	11.4931687222916	15.9985334666485	18.3816261443976	12.11163811027	12.1546711069001	15.6986585395783	13.2907277898365	12.4618385760798	14.4087274195361	11.7271882146687	14.2457879084938	10.3970640483985	999	999	999	999	8.50440943895517	15.3862618121685	12.921206475407	12.4662552198977	7.54105453880027	6.23657217704797	10.0638929892753	9.68943790475203
65	SH1-5l-1S-P-5	23.7829101161171	999	999	999	999	999	999	21.352413492127	999	22.4284920312088	21.1037923261447	999	999	999	999	25.3462376467286	999	999	999	999	999	999	999	999	999	999	999	999	999	999	999	999	999	999	999	999	999	999	21.9075969557304	999	999	17.442366889591	999	21.8515507365	999	20.7946522666878	999	19.6742871561105
66	SH1-5l-1S-P-6	23.6470962796127	999	999	999	999	999	23.3594071406245	999	999	17.7247270043908	15.7313559883327	999	999	999	999	999	999	999	999	27.7097700339085	999	999	23.7705057529371	999	999	999	999	999	999	999	25.6426506101126	999	999	999	999	999	999	999	999	28.460022457304	27.4875064424614	22.703454469616	27.3119263276196	28.8653387640324	999	20.6766170924509	999	999
67	SH1-5l-1S-P-7	999	999	999	999	14.7511719403066	16.8311420635356	17.7013054396401	15.0270207752758	14.5813397002705	14.8986229565464	999	999	17.9768242957602	999	15.5293824579541	999	999	999	999	13.3428935072399	999	21.474694071417	999	999	13.7372187327479	18.0426658506496	999	999	999	18.7546233190287	999	999	999	999	999	999	999	999	18.7791841119841	999	999	16.8599420923675	19.1075023314868	999	999	10.4188980285153	999	19.2132015524005
68	SH1-5l-1S-P-8	22.536761772744	999	999	999	999	999	999	999	999	19.776531608255	999	999	23.0885774561868	999	999	999	999	999	999	999	999	999	999	999	999	999	999	999	999	999	999	999	999	999	999	999	999	999	999	999	999	18.6959636298523	999	999	999	21.9824427469411	999	999
69	SH1-5l-1S-C-4	999	999	999	999	999	999	999	999	999	19.1894269260783	999	999	20.9669522600461	999	999	999	999	999	999	999	999	999	999	999	999	999	999	999	999	999	999	999	999	999	999	999	999	999	999	999	999	18.4618404246488	999	20.539424500392	999	19.172706952644	999	999
70	SH1-5l-1S-C-5	23.2551973830529	999	999	20.3964993745914	20.1448497428237	21.0663663253107	17.5881483437323	19.1764111082785	21.467385376553	15.5998969767941	999	999	999	999	20.4346925827747	20.470945094959	23.6174460029953	999	999	21.8790373832131	21.328751494428	999	21.467396784083	22.8966041830324	20.7136298628829	22.409105859647	999	21.1857813609777	999	999	999	999	21.996785451148	21.7339985697594	22.1928571016035	22.1184087970429	999	999	999	999	22.9988165052178	18.8963094019905	999	999	20.5465819730426	16.1925445014813	20.5208756532953	24.2452665641084
71	SH1-5l-1S-C-6	999	999	999	999	999	999	999	999	999	19.8471423861327	999	999	22.3319492774327	999	999	999	999	999	23.4637993411385	28.749695995091	999	999	999	999	999	999	999	999	999	999	999	999	999	21.9697521548567	999	999	20.4414092378891	999	999	999	999	17.828198932998	999	22.112293493365	999	22.6310054705039	999	19.1881748432761
72	SH1-5l-1S-C-7	19.6295903940792	999	999	999	999	16.0747992016521	999	23.5502831484301	999	15.8885352812667	999	19.8244471872117	22.244901783518	25.5601740127452	999	20.6282524846082	999	999	20.871131772112	28.0057335598613	999	999	999	999	999	999	999	999	999	999	19.0024731296923	999	999	21.0727194572762	999	22.5956797915459	999	999	19.1513016384509	999	999	16.0270862198697	22.0490698749319	21.5125077215137	999	18.9205047886602	999	24.0256391805395
73	SH1-5p-1S-P-5	15.3035623881842	13.2362885849999	23.5851873686626	999	11.367539421054	10.4062991186209	10.5713987129396	11.3250549869796	12.4737978456747	11.6978152536467	12.5612848589663	14.5913644639004	10.7402067409937	17.5400099677887	10.719949659614	9.11434707498664	13.4181179444808	14.7784799454334	14.6294481489903	11.6269574292204	10.472035237219	17.907225021793	10.4336501303241	15.3001749044224	9.67748650604676	11.9853270154173	17.859351557568	11.5730684849128	11.6468587260794	15.1714785341593	14.6513016058771	13.9190780032323	12.1050983752227	16.2116054315484	12.3036447923316	10.7554541693568	21.2164901035219	16.3623649184938	21.6252424086929	12.4615819576381	9.305166463609	12.7718428125392	20.0968989154884	11.8896124800685	9.23200777049913	5.07735558070216	10.9559667306393	8.06665705481342
74	SH1-5p-1S-P-6	17.7380527594794	15.3227316789254	22.2593507959892	999	12.5744736614434	11.9173133047656	12.7609833758332	12.8420034158716	14.3477279089749	12.6148155126543	15.6982730987881	18.6724624878854	17.7114328655679	999	12.2800669530775	12.8346180785154	19.1581060967759	999	17.930981806927	13.3474273284868	12.8777938408272	20.5885585005254	11.9309132601268	999	11.3132165457513	13.5847462735225	17.4427978149068	12.594391365567	13.5731610911347	17.4693974259324	22.6563654349512	999	21.6934551489273	999	12.4272363542825	14.8299362042989	999	999	22.1991438266955	999	23.8161606827012	14.2054391057088	999	16.5463045541011	15.0183748366762	7.89435098521066	16.4701961142656	15.0656740949039
75	SH1-5p-1S-P-7	999	18.2846423086004	23.7586369428374	999	13.2401241506491	14.1554170396558	15.7955471800398	15.5405825828246	13.3377329199387	13.9187135381813	999	22.5021247715346	15.061486102777	25.9112921165407	16.5874266260887	18.5217049873035	999	999	22.1421937157846	15.894085087941	15.6773922646742	999	15.2218043162837	999	16.1390004627025	999	24.3207408153874	15.7136077628059	19.2879321656469	999	999	21.5060183362751	23.7073354685523	999	14.5582631062689	14.1529296148345	999	999	999	999	13.4034372449331	16.9694161898559	21.7679770312436	16.3237105414511	16.3128749542582	10.2871661707572	16.3664225194289	12.4481375311645
76	SH1-5p-1S-P-8	28.6936746821063	22.7718757992672	21.9264435082434	999	13.6588737981584	24.7073695106453	14.3711189837024	16.7064748441031	16.3148567623874	15.713575853868	999	22.5659454070933	999	20.6766962102992	999	16.1381646904409	999	999	21.001539559648	15.8824278561656	22.1056253594278	999	19.8993558575589	999	14.7945813110586	999	25.8015758453502	16.7875745443077	14.5422674688466	21.9874778937716	28.861505695912	999	13.5856662198615	999	19.551096700806	999	999	999	22.9915220300289	999	999	18.0760480736487	999	999	999	10.0561543157261	17.8733343504938	22.0290996691593
77	SH1-5p-1S-C-4	19.4289578268287	999	999	999	999	20.2048064975425	999	999	999	17.8054251419854	999	999	16.7054262324119	999	999	999	999	999	999	999	999	999	999	999	999	999	999	999	999	999	999	999	999	999	999	999	999	999	999	999	999	17.8832762367304	999	23.0755646685219	999	20.0360016274472	999	19.0611635418947
78	SH1-5p-1S-C-5	15.2148430528702	999	22.3521734808339	999	13.5959482960572	14.2690538875778	17.8216252317292	13.9459612905536	14.5541512692387	15.2392285362068	17.9734747073084	999	17.8010184559939	15.3226199969799	14.8037822855498	13.6420547353731	999	999	17.8811357450309	14.8036585137713	15.6630363706982	23.1356705629033	999	999	14.7033284052418	17.0070166869307	999	999	15.1546345509656	21.7502838573373	14.8133208400871	20.0281379606597	12.5072242946386	14.1782005013765	14.0439108615491	12.6141569252933	18.8352379874286	999	23.9325170771107	19.9285652682759	12.5034964629441	18.2390392345499	999	23.9833857139581	12.2231508986539	9.81246938626611	21.403168573926	13.6903116758172
79	SH1-5p-1S-C-6	999	17.8141304063829	999	999	13.7180283283988	14.5403941711517	17.6813943294263	13.8589434242504	15.0191473578398	13.9014960894853	999	999	15.3670761227945	999	13.9478625741541	15.3871933636743	999	999	21.218797285283	14.109258054466	15.4061883398183	999	13.9530021713276	999	12.3426795767525	14.7361058392306	19.9942458020592	999	15.4079840386386	16.6953260815783	17.4075024935616	14.6905748665438	999	15.8338042951099	16.6603150804877	14.8999779732554	999	999	999	999	11.8803447933473	17.371916996041	999	999	14.0044070855825	8.55627379152427	13.6878450533465	12.1986926447224
80	SH1-5p-1S-C-7	16.6901838752939	999	999	999	13.3466428607216	16.6331447771448	14.6212716987065	999	14.9802109755989	12.2404679158187	999	999	999	23.8216795572469	999	12.8530768889197	999	999	999	13.2654191098197	12.9731135128777	23.2306297665139	13.179858244608	15.4787607428241	12.4954701942463	999	19.4560702213197	16.3079271609998	13.3330107959108	21.9959223687752	16.6721998974762	999	999	15.2870729538478	999	16.1394335311052	999	999	999	14.3428085295748	11.6099035171037	19.2483428724305	999	19.6446283406561	11.7663285770006	7.74518340461067	16.1559481944899	11.264290045394
81	SH1-1l-10S-C	12.0850462541461	11.6998701524354	22.1312232577225	8.85637437001514	8.19728482921441	8.45054558359777	8.56356202596431	8.63273138088526	8.32200762593414	8.28524223237872	15.5470235503574	999	10.050217457356	12.5357803873653	8.10603003834286	8.00920803768189	10.91833937202	999	16.3589358371502	7.9396334575575	8.60869766914841	15.2923245393793	7.52690550313021	10.7073454039263	7.71337645201695	9.38584732289816	15.6055193259126	8.29889985052857	9.03097331702526	15.789622743543	12.1477708649682	10.4487495654326	8.32046925890278	12.1634849357211	9.25153262482499	9.32346609815642	14.4612689983608	999	17.69443225527	10.9033636755333	8.00112162632116	14.848794301644	13.5476717073976	10.9642031958469	7.01220810879579	4.53669996140546	7.47058874174033	10.157540189146
82	SH1-1p-10S-R	11.4844446972861	11.508742241983	21.6238525948022	9.60817241518142	9.10978705092998	9.10280401891029	8.67137484665169	9.07873703660233	9.09958151738515	9.55359174373132	11.4286747636067	18.9803010970426	9.04858185854267	22.5175064157744	9.16710112001259	6.83756643991825	13.2322409494061	999	13.3316517173427	9.28043906322432	8.45166952941897	14.264955539288	8.7814632378773	10.8772936679621	8.53295740866433	10.7151824553236	16.1613596103142	9.62922688052991	9.15449565966783	15.8431445877795	10.6730059305796	11.473772686676	9.55423724563832	11.1018128851221	10.3760432764464	10.2560586141349	13.6026992219569	22.3209854914567	19.634301023858	10.3603076327975	7.61207590700489	15.0779600284397	15.6163648763873	10.5764504701641	5.87749984364811	4.85551528883141	8.46088988295111	5.98435481136935
83	SH1-2p-10S-P	10.5086989266356	12.9725368846068	999	10.4192967024514	10.2723839828473	9.73153355099535	8.94324891104868	9.39435883299206	8.71521240136248	10.0305111795654	9.03155822640777	23.8142790375393	11.8399327864172	22.2262233260481	10.406495321084	8.7447829834469	13.3698181401233	999	14.6842122473234	9.58727505531446	9.9539497193101	20.7389613209646	9.32162850978096	12.3528389571071	9.92389732950115	14.0427927780747	23.3153361258584	999	999	999	20.2243948356029	999	999	999	999	11.2166279377071	999	15.3496422348003	999	17.0252310171178	18.7279528047118	19.2111962657313	11.9176157253306	13.7108672794212	9.64681334496194	5.73944444087434	9.34959300343914	11.9485381614335
84	SH1-5l-10S-C+P	13.6276705725212	15.9428902057022	21.7316877282632	12.1584852847972	11.5010755922958	11.6267562020344	11.082756645328	11.9232646616916	10.1331463410066	11.0403550293634	14.5780255825982	22.7569081366211	13.2133922809868	21.4018249531532	12.6390705758718	10.1513972128266	14.3716100880989	999	18.4462139436363	10.6429536735729	11.0685473570315	19.857460619824	10.9875262959086	13.1879284937254	10.5211405819938	13.7045053712312	21.6542711753051	14.709332086228	12.8715016748093	18.3132555461341	13.360062003516	13.9166058713921	11.7697646815604	14.9790305720645	15.4571692505182	10.9893767359773	999	999	20.3750631763236	12.2245341295819	10.7559148545259	13.2598812382654	13.5544064025413	13.7714620066755	10.3026292628659	6.02031694428384	10.242834872546	13.3937889963372
85	SH1-5p-10S-C	13.0093764285598	15.0422292256908	13.035950221645	12.0665483805187	8.89121017081515	11.6984037888099	11.3137903624737	11.9509611243521	11.8390366634852	12.1071558669934	11.9162241985645	11.9915627972196	13.5407381986854	12.3260836125031	11.7835990452842	12.3764700417755	13.5299589208508	13.9411326539958	9.16075041067288	10.9611554995723	12.6495830003967	10.5433128542009	12.0735103997059	10.1822694925848	12.4110755601618	14.4869489673729	3.35940790730411	14.7828022681208	14.9162409023118	11.1772798246911	3.94192622799102	15.0250701115927	11.924959091355	22.7475660531086	16.6157556102951	11.6034501780125	19.451897656107	16.2568063445306	999	13.796460300411	11.3074285656744	15.992262080048	999	14.6083541353656	9.07065277714878	5.62909338938934	11.4323072393647	9.58984437297877
86	SH1-6l-10S-P	13.4949759844789	13.4014365377146	999	11.7374391360419	10.3618520483362	11.4375260941349	11.2105895938753	11.2925098895136	10.2542488434811	10.4341020708001	13.3485774982042	15.7425089931683	12.5760608522582	16.6902782413754	11.9461407514165	9.33144970842334	12.3939899747093	999	14.6576358021101	10.3039160019158	11.6690168710888	17.7344735332098	10.0924852481877	13.9200180094342	9.94840754244497	11.556491763619	23.0639595086154	12.7613431425172	13.334925247508	16.8110693647578	16.1117557271632	14.9620101483574	10.0422404279803	20.7699170012885	13.8532253885249	11.1564992150027	23.701870481103	999	20.3599296674138	10.9142390256514	11.7885840186996	13.6315095409587	15.2434024339526	13.9772439110398	10.1189055143318	6.44107835992503	12.0887134873504	19.0371179761984
87	SH1-6l-10S-C	10.9572709458785	12.9456781860259	23.0571879819118	9.97364514523382	9.5360945856368	9.34136044260892	10.4382599390137	9.44833625684548	9.53056313516904	9.94570236769129	14.8700349669842	15.7868828054122	11.4426135232848	12.2918003862623	9.6927110545538	8.6616189621924	10.4664926646076	12.7174423299459	15.3734131008679	9.44705457337454	10.594244260207	15.5635614836018	9.21648051673786	12.0954010794502	8.63732047607155	11.8404215083777	20.4954530679407	11.7723925796678	10.5771753520016	14.9651077680753	15.3827272319388	12.5239670572102	8.76116917658257	14.4247695578188	11.4461007603943	9.51392393414435	16.0495253199513	999	999	10.3668531020875	9.42682666283946	12.5141813945974	13.9257474143866	12.4925419852921	7.95595703344037	5.35159943876149	9.35766799117477	13.3038527246727
88	SH1-6l-10S-R	16.0870984637938	22.0504436173056	999	13.9719563100274	14.7254348119987	999	13.6981045922653	13.4016020760909	12.8785230076334	12.9966368418009	14.3003769735013	999	22.9800355104577	22.4715387849832	12.9569232422373	12.3189643935049	14.3576150741376	18.355619710717	23.1452409526808	11.6564752937463	15.0139662945833	20.291106327886	13.2247377574451	13.7069283923779	12.9919016792686	17.7786198230036	999	21.2437882414189	19.7991238103807	999	999	20.2934255993653	18.9423992753077	999	21.4401185012647	13.1204961346098	999	18.3907189859014	17.5638196114977	13.2992642485561	15.7452883972635	22.4318832872066	14.7381535156484	15.4860332275537	12.5134868525823	8.60242332821806	999	999
89	RNA- 1ng	6.66678689677105	13.9646638021598	17.7395077322597	13.6419756375012	21.4202072134838	7.35311556596046	9.71728585470846	9.70309743366949	7.5505711403642	9.32945320712092	7.23151357881046	15.6611379868723	6.12490430545595	16.740703203485	7.86364849433819	6.35056240735801	9.22619369572807	14.6440906622014	11.8685402554976	999	6.70161050322428	15.733850893012	6.94786587619692	6.76722398616408	7.96513894802895	11.4220997404275	999	21.7248174059871	14.3230757846296	999	11.0946577542757	17.1929104887965	14.0018433418195	15.4896230475036	999	4.89266556104637	22.8607417870361	12.2916566885481	999	8.1740507707712	7.66269499387553	11.8289523590233	8.47359124753873	8.15051917443092	3.59042091580505	3.57359730313385	5.78242225454436	5.32686254139004
90	RNA- 500pg	9.58902500104502	999	999	16.6607338703763	14.811021302148	10.0388961753901	12.5475277420453	12.4245745896202	9.71852593961111	13.6668415182566	10.3592284670902	15.9620370170569	9.54383160020087	999	11.6025759314794	9.87778803911496	13.9589536209507	12.9608705148553	14.9516991079536	14.4387153041612	10.4777387286257	999	9.84009892003472	10.219626237492	10.3208660602534	999	999	999	22.1277776528971	999	19.6546483012531	999	21.4478729144243	999	999	8.38002877699928	999	16.9308720150158	21.6012577801368	13.7652751168494	15.5067453121702	17.6092945729718	11.4463287910494	12.1956678605751	7.38229890735816	5.65723561668852	9.69516712318705	8.76504996621191
91	RNA- 250pg	10.1868426046686	17.824911800613	999	15.693173823979	18.6336606340241	10.8111752483702	15.2282785725283	13.9393070770665	10.9091529215486	12.6743426410601	10.6005801780407	16.0389544794733	10.6701750595894	999	11.4730349253467	10.5136836890113	14.0575087821424	999	14.387169922122	999	11.6184451123384	19.9114321601852	11.0280234116815	10.5808615516451	11.4572146899646	17.2278489100696	999	999	999	999	999	999	999	999	999	10.8231393304645	999	14.9931612738098	20.2604798645767	17.2201386778903	20.6796772185795	22.1532917531568	11.9954035816632	15.4229187308812	8.99528724041856	5.03297203511693	10.2925999346523	10.9836125208139
92	RNA- 125pg	11.08331099862	999	999	18.7046308363794	999	12.3440649683614	17.1689750428121	13.8424499668695	11.9961174962351	14.013756574876	11.174448972998	19.56570288318	11.8194549575391	999	13.7322877905022	12.2732008318633	13.6713229512816	999	17.9411381078947	999	12.490935917927	18.3942608607565	11.9011936889295	11.5383520086592	13.6064677095514	17.8839641268977	999	999	999	20.5525902982658	999	999	999	999	999	12.505326672773	22.8587005349854	999	19.9791960436833	18.5909957833457	22.0401935579063	17.3841914855657	12.4875219768827	17.1450820977909	10.2387533365988	6.09831595044546	10.8332325200155	11.4621339616658
93	RNA- 62.5g	11.8564337684608	15.7101123119138	999	17.1948967194912	999	12.3905571177334	17.8569496098074	14.9903809558545	12.8178751514898	14.4761698398004	12.0129936378235	999	12.2139141305126	999	13.50384085146	12.486469264625	15.6508280204165	999	17.0056142018849	21.9024125914053	12.8205466950122	999	11.3390006146927	13.4456213642551	14.1524975012643	16.4568130233346	999	999	999	999	999	999	18.0504878642649	999	999	13.3628782347583	999	17.2197249270309	18.1977717558012	20.2899418168991	22.2031960840269	17.4144293338179	15.0704609187104	17.7672697387519	10.6153992899058	8.00474907393794	11.9207342976244	11.9760458805058
94	RNA- 31.25pg	12.8198026945745	999	22.3985457768745	999	16.1151050302008	13.1610791982246	15.7575242499553	16.2856597314909	12.9130587997465	15.6146713277731	12.3965094347339	999	12.7648189351949	21.5911018312028	14.5746903328099	12.3401502233954	14.8773926612498	23.4984409568819	999	999	13.5700914222745	999	13.5374310929316	14.0666917980942	14.7512653496343	999	999	999	999	999	19.3451880908635	999	22.8876521773877	21.9087414648817	19.1170779149846	12.1938873128137	999	999	21.6354507846585	16.6960186823395	18.4933887324171	21.3181630637749	14.5203573300362	16.6082770858385	10.6459756214854	8.05806306458139	13.7343414052498	12.173246169409
95	pre-H2O	999	999	24.7500889213429	999	23.4038624712935	23.4017934095337	999	22.2048083081123	999	15.6269349835563	999	999	25.6953661402906	999	999	18.5028530536529	999	999	999	999	999	999	999	23.3323005427624	999	999	999	999	999	999	999	999	999	999	999	18.331723439201	999	999	19.3528433303566	999	999	17.1116899430274	999	999	999	21.0527553138864	999	22.6513605712573
96	H2O	18.4303519174901	999	999	999	999	18.4263801516851	21.8908459213798	21.6265457661706	18.0264964912152	21.5650010809065	19.8396955822477	999	18.4405944614737	999	20.3930498078303	19.4528003501383	22.7236244363508	21.1300477425462	22.5074348843304	999	19.1940175509598	999	19.1648297186359	18.6426588496871	18.8553241775868	999	999	999	999	999	999	999	999	999	999	17.3420605291518	999	999	999	999	999	999	21.204818105078	20.110080021248	15.7046631374924	13.8550968561135	18.2210507099971	17.9186227873902
Quality Results
		01	02	03	04	05	06	07	08	09	10	11	12	13	14	15	16	17	18	19	20	21	22	23	24	25	26	27	28	29	30	31	32	33	34	35	36	37	38	39	40	41	42	43	44	45	46	47	48
		Vim	GFAP	Serpinh1	Tnf	Mmp3	TIMP2	Serpine1	Npy	LRAT	Spp1	Csrp2	Ccnd1	Cdkn1a	Ptn	Col4a1	COL4A2	Col14a1	Csf2	CCL3	MMP13	MMP14	MMP2	Cxcl12	Smad4	Fap	BMP6	Adamts13	Bambi	Clcn3	Csf1	Kras	Vcl	Col3a1	Mapk1	Lep	Ppara	Pecam1	Itgam	Itgad	Mrc1	Arg1	ANG1	Tbp	Erlin2	Actb	Gapdh	Vegfa	Fn1
01	SH1-2l-1S-P-4	Fail	Pass	Pass	Fail	Fail	Pass	Pass	Pass	Pass	Pass	Pass	Fail	Fail	Fail	Fail	Fail	Fail	Fail	Fail	Fail	Fail	Fail	Pass	Fail	Fail	Fail	Fail	Fail	Fail	Fail	Fail	Fail	Fail	Fail	Fail	Fail	Fail	Fail	Fail	Fail	Fail	Fail	Fail	Fail	Fail	Pass	Fail	Fail
02	SH1-2l-1S-P-5	Fail	Pass	Fail	Fail	Pass	Pass	Pass	Pass	Pass	Pass	Pass	Fail	Fail	Fail	Pass	Pass	Fail	Fail	Fail	Pass	Pass	Pass	Pass	Fail	Pass	Pass	Pass	Pass	Pass	Pass	Fail	Fail	Fail	Pass	Pass	Fail	Fail	Fail	Fail	Pass	Pass	Fail	Fail	Fail	Pass	Pass	Fail	Fail
03	SH1-2l-1S-P-6	Fail	Pass	Fail	Fail	Pass	Pass	Pass	Pass	Pass	Pass	Fail	Fail	Fail	Fail	Pass	Pass	Fail	Fail	Pass	Pass	Pass	Pass	Pass	Pass	Pass	Pass	Pass	Pass	Pass	Pass	Pass	Fail	Fail	Pass	Pass	Fail	Fail	Fail	Pass	Pass	Pass	Pass	Fail	Fail	Pass	Pass	Pass	Fail
04	SH1-2l-1S-C-4	Pass	Pass	Fail	Fail	Pass	Pass	Pass	Pass	Pass	Pass	Fail	Fail	Fail	Pass	Pass	Pass	Pass	Fail	Pass	Pass	Pass	Pass	Pass	Pass	Pass	Pass	Pass	Pass	Pass	Pass	Fail	Fail	Fail	Pass	Pass	Pass	Pass	Fail	Fail	Pass	Pass	Pass	Fail	Fail	Pass	Pass	Pass	Pass
05	SH1-2l-1S-C-5	Pass	Pass	Pass	Fail	Fail	Pass	Pass	Pass	Pass	Pass	Pass	Fail	Fail	Fail	Fail	Fail	Fail	Fail	Fail	Fail	Fail	Fail	Fail	Fail	Fail	Fail	Fail	Fail	Fail	Fail	Fail	Fail	Fail	Fail	Fail	Fail	Fail	Fail	Fail	Fail	Pass	Fail	Fail	Fail	Fail	Fail	Fail	Fail
06	SH1-2l-1S-C-6	Fail	Pass	Fail	Fail	Pass	Pass	Pass	Pass	Pass	Pass	Pass	Fail	Pass	Fail	Pass	Pass	Fail	Fail	Pass	Pass	Pass	Pass	Pass	Fail	Pass	Pass	Pass	Pass	Pass	Pass	Pass	Fail	Fail	Fail	Pass	Pass	Fail	Fail	Fail	Fail	Fail	Fail	Fail	Fail	Pass	Pass	Pass	Fail
07	SH1-2p-1S-P-3	Fail	Pass	Fail	Fail	Pass	Pass	Pass	Pass	Pass	Pass	Pass	Fail	Pass	Fail	Pass	Pass	Pass	Fail	Pass	Pass	Pass	Pass	Pass	Pass	Pass	Pass	Fail	Pass	Fail	Fail	Fail	Fail	Fail	Fail	Fail	Pass	Fail	Fail	Fail	Fail	Pass	Fail	Fail	Pass	Pass	Pass	Pass	Pass
08	SH1-2p-1S-P-4	Pass	Pass	Fail	Fail	Pass	Pass	Pass	Pass	Pass	Pass	Pass	Fail	Pass	Fail	Pass	Pass	Fail	Fail	Pass	Pass	Pass	Pass	Pass	Pass	Pass	Pass	Pass	Pass	Pass	Pass	Pass	Pass	Fail	Fail	Pass	Pass	Fail	Fail	Fail	Fail	Pass	Pass	Pass	Pass	Pass	Pass	Pass	Pass
09	SH1-2p-1S-P-5	Fail	Pass	Fail	Fail	Pass	Pass	Pass	Pass	Pass	Pass	Pass	Fail	Pass	Fail	Pass	Pass	Fail	Fail	Fail	Pass	Pass	Pass	Pass	Fail	Pass	Pass	Pass	Pass	Pass	Pass	Fail	Pass	Fail	Fail	Pass	Fail	Fail	Fail	Fail	Fail	Pass	Fail	Fail	Fail	Pass	Pass	Pass	Pass
10	SH1-2p-1S-C-4	Pass	Pass	Pass	Fail	Pass	Pass	Pass	Pass	Pass	Pass	Pass	Fail	Pass	Pass	Pass	Pass	Pass	Fail	Pass	Pass	Pass	Pass	Pass	Pass	Pass	Pass	Pass	Pass	Pass	Pass	Pass	Pass	Pass	Pass	Pass	Pass	Pass	Fail	Fail	Pass	Pass	Pass	Pass	Pass	Pass	Pass	Pass	Pass
11	SH1-2p-1S-C-5	Pass	Pass	Fail	Fail	Pass	Pass	Pass	Pass	Pass	Pass	Pass	Fail	Pass	Pass	Pass	Pass	Pass	Fail	Pass	Pass	Pass	Pass	Pass	Pass	Pass	Pass	Pass	Pass	Pass	Pass	Pass	Pass	Pass	Pass	Pass	Pass	Fail	Pass	Fail	Pass	Pass	Pass	Pass	Pass	Pass	Pass	Pass	Pass
12	SH1-2p-1S-C-6	Pass	Pass	Fail	Fail	Pass	Pass	Pass	Pass	Pass	Pass	Pass	Fail	Pass	Fail	Pass	Pass	Pass	Fail	Pass	Pass	Pass	Pass	Pass	Pass	Pass	Pass	Pass	Pass	Pass	Pass	Fail	Pass	Pass	Pass	Pass	Pass	Pass	Fail	Fail	Pass	Pass	Fail	Fail	Pass	Pass	Pass	Pass	Pass
13	SH1-1l-1S-P-3	Fail	Fail	Fail	Fail	Fail	Fail	Pass	Pass	Fail	Pass	Fail	Fail	Fail	Fail	Fail	Fail	Pass	Fail	Fail	Fail	Fail	Fail	Fail	Fail	Fail	Fail	Fail	Fail	Fail	Fail	Fail	Fail	Fail	Fail	Fail	Fail	Fail	Fail	Fail	Fail	Fail	Fail	Fail	Fail	Fail	Fail	Fail	Fail
14	SH1-1l-1S-P-4	Fail	Pass	Fail	Fail	Pass	Pass	Pass	Pass	Pass	Pass	Pass	Fail	Pass	Fail	Pass	Pass	Fail	Fail	Pass	Pass	Pass	Pass	Pass	Pass	Pass	Pass	Fail	Pass	Pass	Fail	Pass	Pass	Pass	Fail	Pass	Pass	Fail	Fail	Fail	Fail	Pass	Pass	Pass	Pass	Pass	Pass	Pass	Pass
15	SH1-1l-1S-P-5	Pass	Pass	Fail	Fail	Pass	Pass	Pass	Pass	Pass	Pass	Pass	Fail	Pass	Pass	Pass	Pass	Pass	Fail	Pass	Pass	Pass	Pass	Pass	Pass	Pass	Pass	Pass	Pass	Pass	Pass	Pass	Pass	Pass	Pass	Pass	Pass	Fail	Pass	Fail	Pass	Pass	Pass	Pass	Pass	Pass	Pass	Pass	Pass
16	SH1-1l-1S-C-3	Fail	Pass	Fail	Fail	Pass	Fail	Pass	Pass	Pass	Pass	Fail	Fail	Fail	Pass	Pass	Pass	Pass	Fail	Pass	Pass	Pass	Pass	Pass	Fail	Pass	Pass	Fail	Pass	Pass	Pass	Fail	Pass	Pass	Fail	Pass	Pass	Fail	Fail	Fail	Fail	Pass	Fail	Fail	Pass	Pass	Pass	Fail	Fail
17	SH1-1l-1S-C-4	Fail	Fail	Fail	Fail	Fail	Fail	Pass	Fail	Fail	Fail	Fail	Fail	Fail	Fail	Fail	Fail	Fail	Fail	Fail	Fail	Fail	Fail	Fail	Fail	Fail	Fail	Fail	Fail	Fail	Fail	Fail	Fail	Fail	Fail	Fail	Fail	Fail	Fail	Fail	Fail	Pass	Fail	Fail	Fail	Fail	Fail	Fail	Fail
18	SH1-1l-1S-C-5	Pass	Pass	Pass	Fail	Pass	Pass	Pass	Pass	Pass	Pass	Pass	Pass	Pass	Pass	Pass	Pass	Pass	Fail	Fail	Pass	Pass	Pass	Pass	Fail	Pass	Fail	Pass	Pass	Pass	Pass	Pass	Pass	Fail	Pass	Pass	Pass	Pass	Fail	Pass	Pass	Pass	Pass	Pass	Pass	Pass	Pass	Pass	Pass
19	SH1-1p-1S-P-4	Fail	Pass	Pass	Fail	Pass	Pass	Pass	Pass	Pass	Pass	Fail	Fail	Fail	Fail	Pass	Pass	Fail	Fail	Fail	Pass	Pass	Pass	Pass	Fail	Pass	Pass	Fail	Pass	Pass	Fail	Fail	Fail	Fail	Fail	Pass	Pass	Fail	Fail	Fail	Pass	Pass	Fail	Fail	Pass	Pass	Pass	Fail	Pass
20	SH1-1p-1S-P-5	Fail	Fail	Fail	Fail	Fail	Fail	Pass	Pass	Fail	Fail	Pass	Fail	Fail	Fail	Fail	Fail	Fail	Fail	Fail	Fail	Fail	Fail	Fail	Fail	Fail	Fail	Fail	Fail	Fail	Fail	Fail	Fail	Fail	Fail	Fail	Fail	Fail	Fail	Fail	Fail	Fail	Fail	Fail	Fail	Fail	Fail	Fail	Fail
21	SH1-1p-1S-P-6	Fail	Pass	Fail	Fail	Pass	Pass	Pass	Pass	Pass	Pass	Fail	Fail	Pass	Fail	Pass	Pass	Pass	Fail	Pass	Pass	Pass	Pass	Pass	Fail	Pass	Pass	Pass	Pass	Pass	Pass	Fail	Fail	Pass	Fail	Pass	Pass	Fail	Fail	Fail	Fail	Fail	Fail	Fail	Fail	Pass	Pass	Fail	Pass
22	SH1-1p-1S-C-3	Fail	Pass	Fail	Fail	Pass	Pass	Pass	Pass	Pass	Pass	Fail	Fail	Pass	Fail	Pass	Pass	Fail	Fail	Fail	Pass	Pass	Pass	Pass	Fail	Pass	Pass	Pass	Pass	Pass	Pass	Fail	Fail	Fail	Fail	Pass	Fail	Fail	Fail	Fail	Fail	Pass	Fail	Fail	Fail	Fail	Pass	Pass	Pass
23	SH1-1p-1S-C-4	Fail	Fail	Fail	Fail	Fail	Fail	Pass	Pass	Pass	Pass	Fail	Fail	Fail	Fail	Fail	Fail	Fail	Fail	Fail	Fail	Fail	Fail	Fail	Fail	Fail	Fail	Fail	Fail	Fail	Fail	Fail	Fail	Fail	Fail	Fail	Fail	Fail	Fail	Fail	Fail	Fail	Fail	Fail	Fail	Fail	Fail	Fail	Fail
24	SH1-1p-1S-C-5	Fail	Pass	Fail	Fail	Fail	Fail	Pass	Pass	Fail	Pass	Fail	Fail	Fail	Fail	Fail	Fail	Fail	Fail	Fail	Pass	Fail	Fail	Fail	Fail	Fail	Fail	Fail	Pass	Pass	Fail	Fail	Pass	Fail	Pass	Pass	Fail	Pass	Fail	Fail	Pass	Pass	Fail	Fail	Fail	Fail	Fail	Fail	Fail
25	SH1-4l-1S-P-6	Fail	Pass	Fail	Fail	Pass	Pass	Pass	Pass	Pass	Pass	Fail	Fail	Fail	Fail	Pass	Pass	Fail	Fail	Pass	Pass	Pass	Pass	Pass	Fail	Pass	Pass	Fail	Pass	Pass	Pass	Fail	Fail	Fail	Fail	Pass	Fail	Fail	Fail	Fail	Fail	Fail	Pass	Fail	Fail	Pass	Pass	Fail	Fail
26	SH1-4l-1S-P-7	Fail	Fail	Fail	Fail	Fail	Fail	Pass	Pass	Fail	Fail	Fail	Fail	Fail	Fail	Fail	Fail	Fail	Fail	Fail	Fail	Fail	Fail	Fail	Fail	Fail	Fail	Fail	Fail	Fail	Fail	Fail	Fail	Fail	Fail	Fail	Fail	Fail	Fail	Fail	Fail	Fail	Fail	Fail	Fail	Fail	Fail	Fail	Fail
27	SH1-4l-1S-P-8	Fail	Fail	Fail	Fail	Fail	Fail	Pass	Pass	Fail	Fail	Fail	Fail	Fail	Fail	Fail	Fail	Fail	Fail	Fail	Fail	Fail	Fail	Fail	Fail	Fail	Fail	Fail	Fail	Fail	Fail	Fail	Fail	Fail	Fail	Fail	Fail	Fail	Fail	Fail	Fail	Fail	Fail	Fail	Fail	Fail	Fail	Fail	Fail
28	SH1-4l-1S-C-6	Fail	Fail	Fail	Fail	Fail	Fail	Pass	Fail	Fail	Fail	Pass	Fail	Fail	Fail	Fail	Fail	Fail	Fail	Fail	Fail	Fail	Fail	Fail	Fail	Fail	Fail	Fail	Fail	Fail	Fail	Fail	Fail	Fail	Fail	Fail	Fail	Fail	Fail	Fail	Fail	Fail	Fail	Fail	Fail	Fail	Fail	Fail	Fail
29	SH1-4l-1S-C-7	Pass	Pass	Fail	Fail	Pass	Pass	Pass	Pass	Pass	Pass	Fail	Fail	Pass	Fail	Pass	Pass	Fail	Fail	Fail	Pass	Pass	Pass	Pass	Pass	Pass	Pass	Pass	Pass	Pass	Pass	Fail	Fail	Fail	Fail	Pass	Fail	Fail	Fail	Fail	Fail	Fail	Fail	Fail	Fail	Pass	Pass	Fail	Fail
30	SH1-4l-1S-C-8	Fail	Fail	Fail	Fail	Fail	Fail	Pass	Fail	Fail	Fail	Fail	Fail	Fail	Fail	Fail	Fail	Fail	Fail	Fail	Fail	Fail	Fail	Fail	Fail	Fail	Fail	Fail	Fail	Fail	Fail	Fail	Fail	Fail	Fail	Fail	Fail	Fail	Fail	Fail	Fail	Fail	Fail	Fail	Fail	Fail	Fail	Fail	Fail
31	SH1-4p-1S-P-1	Fail	Pass	Fail	Fail	Fail	Fail	Pass	Pass	Fail	Pass	Fail	Fail	Fail	Fail	Fail	Fail	Fail	Fail	Fail	Fail	Fail	Fail	Fail	Fail	Fail	Fail	Fail	Fail	Fail	Fail	Fail	Fail	Fail	Fail	Fail	Fail	Fail	Fail	Fail	Fail	Fail	Fail	Fail	Fail	Fail	Fail	Fail	Fail
32	SH1-4p-1S-P-2	Fail	Fail	Fail	Fail	Fail	Fail	Pass	Fail	Pass	Fail	Fail	Fail	Fail	Fail	Fail	Fail	Fail	Fail	Fail	Fail	Fail	Fail	Fail	Fail	Fail	Fail	Fail	Fail	Fail	Fail	Fail	Fail	Fail	Fail	Fail	Fail	Fail	Fail	Fail	Fail	Fail	Fail	Fail	Fail	Fail	Fail	Fail	Fail
33	SH1-4p-1S-P-3	Fail	Pass	Fail	Fail	Fail	Fail	Pass	Pass	Fail	Fail	Fail	Fail	Fail	Fail	Fail	Fail	Fail	Fail	Fail	Fail	Fail	Fail	Fail	Fail	Fail	Fail	Fail	Fail	Fail	Fail	Pass	Fail	Fail	Fail	Fail	Fail	Fail	Fail	Fail	Fail	Fail	Fail	Fail	Fail	Fail	Fail	Fail	Fail
34	SH1-4p-1S-C-1	Fail	Fail	Fail	Fail	Fail	Fail	Pass	Pass	Fail	Pass	Fail	Fail	Fail	Fail	Fail	Fail	Fail	Fail	Fail	Fail	Fail	Fail	Fail	Fail	Fail	Fail	Fail	Fail	Fail	Fail	Fail	Fail	Fail	Fail	Fail	Fail	Fail	Fail	Fail	Fail	Fail	Fail	Fail	Fail	Fail	Fail	Fail	Fail
35	SH1-4p-1S-C-2	Fail	Fail	Fail	Fail	Fail	Fail	Pass	Pass	Fail	Fail	Fail	Fail	Fail	Fail	Fail	Fail	Fail	Fail	Fail	Fail	Fail	Fail	Fail	Fail	Fail	Fail	Fail	Fail	Fail	Fail	Fail	Fail	Fail	Fail	Fail	Fail	Fail	Fail	Fail	Fail	Fail	Fail	Fail	Fail	Fail	Fail	Fail	Fail
36	SH1-4p-1S-C-3	Fail	Fail	Fail	Fail	Fail	Fail	Pass	Pass	Fail	Fail	Fail	Fail	Pass	Fail	Fail	Fail	Fail	Fail	Fail	Fail	Fail	Fail	Fail	Fail	Fail	Fail	Fail	Fail	Fail	Fail	Fail	Fail	Fail	Fail	Fail	Fail	Fail	Fail	Fail	Fail	Fail	Fail	Fail	Fail	Fail	Fail	Fail	Fail
37	SH1-3l-1S-P-8	Fail	Pass	Fail	Fail	Pass	Pass	Pass	Pass	Pass	Pass	Fail	Pass	Fail	Pass	Pass	Pass	Fail	Fail	Pass	Pass	Pass	Pass	Pass	Fail	Pass	Pass	Fail	Pass	Pass	Fail	Pass	Fail	Fail	Fail	Pass	Pass	Fail	Fail	Pass	Pass	Fail	Pass	Fail	Fail	Pass	Pass	Pass	Fail
38	SH1-3l-1S-P-9	Pass	Pass	Fail	Fail	Pass	Pass	Pass	Pass	Pass	Pass	Fail	Fail	Pass	Fail	Pass	Pass	Fail	Fail	Pass	Pass	Pass	Pass	Pass	Fail	Pass	Pass	Pass	Pass	Pass	Pass	Fail	Pass	Fail	Pass	Pass	Fail	Fail	Fail	Fail	Fail	Fail	Fail	Pass	Fail	Pass	Pass	Fail	Fail
39	SH1-3l-1S-P-10	Fail	Pass	Fail	Fail	Pass	Pass	Pass	Pass	Pass	Pass	Fail	Fail	Pass	Fail	Pass	Pass	Pass	Fail	Pass	Pass	Pass	Pass	Pass	Fail	Pass	Pass	Pass	Pass	Pass	Pass	Fail	Fail	Pass	Fail	Pass	Pass	Fail	Fail	Fail	Pass	Fail	Fail	Fail	Fail	Pass	Pass	Pass	Fail
40	SH1-3l-1S-C-9	Fail	Fail	Fail	Fail	Fail	Fail	Pass	Pass	Fail	Fail	Fail	Fail	Fail	Fail	Fail	Fail	Fail	Fail	Fail	Fail	Fail	Fail	Fail	Fail	Fail	Fail	Fail	Fail	Fail	Fail	Fail	Fail	Fail	Fail	Fail	Fail	Fail	Fail	Fail	Fail	Fail	Fail	Fail	Fail	Fail	Fail	Fail	Fail
41	SH1-3l-1S-C-10	Pass	Pass	Fail	Fail	Pass	Pass	Pass	Pass	Pass	Pass	Fail	Fail	Pass	Pass	Pass	Pass	Pass	Fail	Pass	Pass	Pass	Pass	Pass	Pass	Pass	Pass	Pass	Pass	Pass	Pass	Pass	Pass	Pass	Pass	Pass	Pass	Fail	Fail	Fail	Pass	Pass	Fail	Fail	Pass	Pass	Pass	Pass	Fail
42	SH1-3l-1S-C-11	Fail	Fail	Fail	Fail	Fail	Fail	Pass	Fail	Fail	Fail	Pass	Fail	Fail	Fail	Fail	Fail	Fail	Fail	Fail	Fail	Fail	Fail	Fail	Fail	Fail	Fail	Fail	Fail	Fail	Fail	Fail	Fail	Fail	Fail	Fail	Fail	Fail	Fail	Fail	Fail	Fail	Fail	Fail	Fail	Fail	Fail	Fail	Fail
43	SH1-3p-1S-P-3	Fail	Fail	Fail	Fail	Fail	Fail	Pass	Pass	Fail	Fail	Fail	Fail	Fail	Fail	Fail	Fail	Fail	Fail	Fail	Fail	Fail	Fail	Fail	Fail	Fail	Fail	Fail	Fail	Fail	Fail	Fail	Fail	Fail	Fail	Fail	Fail	Fail	Fail	Fail	Fail	Fail	Fail	Fail	Fail	Fail	Fail	Fail	Fail
44	SH1-3p-1S-P-4	Fail	Fail	Fail	Fail	Pass	Fail	Pass	Pass	Pass	Pass	Fail	Fail	Fail	Fail	Fail	Fail	Fail	Fail	Fail	Fail	Fail	Fail	Fail	Fail	Fail	Fail	Fail	Fail	Fail	Fail	Fail	Fail	Fail	Fail	Fail	Fail	Fail	Fail	Fail	Fail	Fail	Fail	Fail	Fail	Fail	Fail	Fail	Fail
45	SH1-3p-1S-P-5	Fail	Fail	Fail	Fail	Fail	Fail	Pass	Pass	Pass	Pass	Fail	Fail	Fail	Fail	Fail	Fail	Fail	Fail	Pass	Fail	Fail	Fail	Fail	Fail	Fail	Fail	Fail	Fail	Fail	Fail	Fail	Fail	Fail	Fail	Fail	Fail	Fail	Fail	Fail	Fail	Fail	Fail	Fail	Fail	Fail	Fail	Fail	Fail
46	SH1-3p-1S-C-4	Fail	Fail	Fail	Fail	Fail	Fail	Pass	Pass	Fail	Fail	Fail	Fail	Fail	Fail	Fail	Fail	Pass	Fail	Fail	Fail	Fail	Fail	Fail	Fail	Fail	Fail	Fail	Fail	Fail	Fail	Fail	Fail	Fail	Fail	Fail	Fail	Fail	Fail	Fail	Fail	Fail	Fail	Fail	Fail	Fail	Fail	Fail	Fail
47	SH1-3p-1S-C-5	Fail	Fail	Fail	Fail	Fail	Fail	Pass	Pass	Fail	Pass	Fail	Fail	Fail	Fail	Fail	Fail	Fail	Fail	Fail	Fail	Fail	Fail	Fail	Fail	Fail	Fail	Fail	Fail	Fail	Fail	Pass	Fail	Fail	Fail	Fail	Fail	Fail	Fail	Fail	Fail	Pass	Fail	Fail	Fail	Fail	Fail	Fail	Pass
48	SH1-3p-1S-C-6	Fail	Pass	Fail	Fail	Pass	Pass	Pass	Pass	Pass	Pass	Fail	Fail	Pass	Fail	Pass	Pass	Fail	Fail	Pass	Pass	Pass	Pass	Pass	Fail	Pass	Pass	Pass	Pass	Pass	Pass	Pass	Fail	Pass	Pass	Pass	Pass	Pass	Fail	Fail	Fail	Pass	Pass	Fail	Fail	Pass	Pass	Fail	Pass
49	SH1-6l-1S-P-5	Fail	Pass	Fail	Fail	Pass	Pass	Fail	Pass	Pass	Pass	Fail	Fail	Fail	Fail	Fail	Pass	Fail	Fail	Pass	Pass	Fail	Fail	Pass	Fail	Pass	Fail	Fail	Pass	Pass	Fail	Fail	Fail	Pass	Fail	Fail	Fail	Fail	Fail	Fail	Fail	Pass	Fail	Fail	Fail	Fail	Pass	Fail	Fail
50	SH1-6l-1S-P-6	Fail	Fail	Fail	Fail	Pass	Pass	Fail	Fail	Fail	Pass	Fail	Fail	Fail	Pass	Fail	Fail	Fail	Fail	Fail	Fail	Pass	Fail	Fail	Fail	Fail	Pass	Fail	Fail	Fail	Fail	Fail	Fail	Fail	Fail	Fail	Fail	Fail	Fail	Fail	Fail	Pass	Fail	Fail	Pass	Fail	Fail	Fail	Fail
51	SH1-6l-1S-P-7	Fail	Fail	Pass	Fail	Pass	Pass	Fail	Fail	Fail	Pass	Fail	Fail	Pass	Fail	Fail	Fail	Fail	Fail	Fail	Fail	Fail	Fail	Fail	Fail	Fail	Fail	Fail	Fail	Fail	Fail	Fail	Fail	Fail	Fail	Fail	Fail	Fail	Fail	Fail	Fail	Fail	Fail	Fail	Pass	Fail	Fail	Fail	Fail
52	SH1-6l-1S-P-8	Fail	Pass	Fail	Fail	Pass	Pass	Pass	Pass	Pass	Pass	Fail	Fail	Pass	Fail	Pass	Fail	Pass	Fail	Pass	Pass	Pass	Pass	Pass	Fail	Pass	Pass	Fail	Pass	Pass	Pass	Fail	Fail	Fail	Fail	Fail	Fail	Fail	Fail	Fail	Fail	Fail	Pass	Fail	Fail	Fail	Pass	Fail	Fail
53	SH1-6l-1S-C-3	Fail	Fail	Fail	Fail	Fail	Pass	Pass	Pass	Pass	Pass	Fail	Fail	Pass	Fail	Fail	Pass	Pass	Fail	Pass	Pass	Pass	Pass	Fail	Fail	Pass	Pass	Pass	Pass	Pass	Fail	Fail	Pass	Fail	Fail	Pass	Pass	Fail	Fail	Fail	Fail	Pass	Pass	Fail	Fail	Pass	Pass	Fail	Fail
54	SH1-6l-1S-C-4	Fail	Fail	Fail	Fail	Pass	Fail	Fail	Fail	Fail	Fail	Fail	Fail	Fail	Fail	Fail	Fail	Fail	Fail	Fail	Fail	Fail	Fail	Fail	Fail	Fail	Fail	Fail	Fail	Pass	Fail	Pass	Fail	Fail	Fail	Fail	Fail	Fail	Fail	Fail	Fail	Fail	Fail	Fail	Fail	Fail	Fail	Fail	Fail
55	SH1-6l-1S-C-5	Fail	Fail	Fail	Fail	Fail	Fail	Fail	Fail	Fail	Pass	Fail	Fail	Fail	Pass	Fail	Fail	Fail	Pass	Fail	Fail	Fail	Fail	Fail	Fail	Fail	Fail	Fail	Fail	Fail	Fail	Fail	Fail	Fail	Fail	Fail	Fail	Fail	Fail	Fail	Fail	Fail	Fail	Fail	Fail	Fail	Fail	Fail	Fail
56	SH1-6l-1S-C-6	Fail	Fail	Fail	Fail	Fail	Fail	Fail	Fail	Fail	Fail	Fail	Fail	Fail	Fail	Fail	Fail	Fail	Fail	Fail	Fail	Fail	Fail	Fail	Fail	Fail	Fail	Fail	Fail	Fail	Fail	Fail	Fail	Fail	Fail	Fail	Fail	Fail	Fail	Fail	Fail	Fail	Fail	Fail	Fail	Fail	Fail	Fail	Fail
57	SH1-6p-1S-P-4	Fail	Pass	Fail	Fail	Pass	Pass	Pass	Pass	Pass	Pass	Pass	Fail	Pass	Pass	Fail	Pass	Fail	Fail	Pass	Pass	Pass	Fail	Pass	Fail	Pass	Pass	Fail	Pass	Pass	Pass	Pass	Pass	Fail	Pass	Pass	Pass	Fail	Fail	Fail	Pass	Pass	Fail	Pass	Fail	Pass	Pass	Pass	Pass
58	SH1-6p-1S-P-5	Pass	Pass	Fail	Fail	Pass	Pass	Pass	Pass	Pass	Pass	Fail	Fail	Pass	Pass	Pass	Pass	Fail	Fail	Pass	Pass	Pass	Pass	Pass	Pass	Pass	Pass	Pass	Pass	Pass	Fail	Fail	Fail	Fail	Pass	Pass	Pass	Fail	Pass	Fail	Fail	Pass	Pass	Fail	Pass	Pass	Pass	Pass	Pass
59	SH1-6p-1S-P-6	Fail	Fail	Pass	Fail	Pass	Fail	Pass	Pass	Fail	Pass	Fail	Fail	Fail	Fail	Pass	Fail	Pass	Fail	Fail	Pass	Pass	Pass	Pass	Fail	Fail	Pass	Fail	Fail	Fail	Fail	Pass	Fail	Fail	Fail	Pass	Fail	Fail	Fail	Fail	Pass	Pass	Fail	Fail	Fail	Pass	Pass	Fail	Fail
60	SH1-6p-1S-P-7	Fail	Fail	Fail	Fail	Pass	Fail	Pass	Pass	Pass	Pass	Pass	Fail	Pass	Fail	Fail	Pass	Pass	Fail	Fail	Pass	Pass	Pass	Fail	Fail	Fail	Fail	Fail	Fail	Pass	Fail	Pass	Pass	Pass	Pass	Fail	Fail	Fail	Fail	Fail	Fail	Pass	Fail	Fail	Fail	Pass	Pass	Pass	Pass
61	SH1-6p-1S-C-4	Fail	Pass	Fail	Fail	Pass	Pass	Pass	Pass	Fail	Pass	Fail	Fail	Pass	Fail	Pass	Pass	Pass	Fail	Fail	Pass	Pass	Pass	Pass	Pass	Pass	Pass	Fail	Pass	Pass	Pass	Fail	Fail	Pass	Pass	Pass	Pass	Pass	Fail	Fail	Fail	Pass	Pass	Fail	Pass	Pass	Pass	Pass	Pass
62	SH1-6p-1S-C-5	Fail	Fail	Fail	Fail	Pass	Fail	Pass	Fail	Fail	Pass	Fail	Fail	Fail	Fail	Fail	Fail	Fail	Fail	Fail	Pass	Fail	Fail	Fail	Fail	Fail	Fail	Fail	Pass	Fail	Fail	Pass	Pass	Fail	Fail	Fail	Fail	Fail	Fail	Fail	Pass	Pass	Fail	Fail	Fail	Fail	Fail	Fail	Fail
63	SH1-6p-1S-C-6	Fail	Fail	Fail	Fail	Pass	Fail	Pass	Pass	Pass	Pass	Fail	Pass	Pass	Pass	Fail	Pass	Fail	Fail	Pass	Pass	Pass	Pass	Pass	Fail	Pass	Pass	Fail	Fail	Pass	Pass	Fail	Pass	Fail	Pass	Pass	Pass	Fail	Fail	Pass	Pass	Pass	Pass	Fail	Pass	Pass	Pass	Pass	Pass
64	SH1-6p-1S-C-7	Pass	Pass	Fail	Fail	Pass	Pass	Pass	Pass	Pass	Pass	Pass	Fail	Pass	Fail	Pass	Pass	Fail	Fail	Pass	Pass	Pass	Pass	Pass	Pass	Pass	Pass	Pass	Pass	Pass	Pass	Pass	Pass	Pass	Pass	Pass	Pass	Fail	Fail	Fail	Fail	Pass	Pass	Pass	Pass	Pass	Pass	Pass	Pass
65	SH1-5l-1S-P-5	Fail	Fail	Fail	Fail	Fail	Fail	Fail	Pass	Fail	Fail	Fail	Fail	Fail	Fail	Fail	Fail	Fail	Fail	Fail	Fail	Fail	Fail	Fail	Fail	Fail	Fail	Fail	Fail	Fail	Fail	Fail	Fail	Fail	Fail	Fail	Fail	Fail	Fail	Fail	Fail	Fail	Fail	Fail	Fail	Fail	Fail	Fail	Fail
66	SH1-5l-1S-P-6	Fail	Fail	Fail	Fail	Fail	Fail	Fail	Fail	Fail	Pass	Pass	Fail	Fail	Fail	Fail	Fail	Fail	Fail	Fail	Fail	Fail	Fail	Fail	Fail	Fail	Fail	Fail	Fail	Fail	Fail	Fail	Fail	Fail	Fail	Fail	Fail	Fail	Fail	Fail	Fail	Fail	Fail	Fail	Fail	Fail	Fail	Fail	Fail
67	SH1-5l-1S-P-7	Fail	Fail	Fail	Fail	Pass	Pass	Pass	Pass	Pass	Pass	Fail	Fail	Pass	Fail	Pass	Fail	Fail	Fail	Fail	Pass	Fail	Pass	Fail	Fail	Pass	Pass	Fail	Fail	Fail	Fail	Fail	Fail	Fail	Fail	Fail	Fail	Fail	Fail	Pass	Fail	Fail	Fail	Pass	Fail	Fail	Pass	Fail	Fail
68	SH1-5l-1S-P-8	Fail	Fail	Fail	Fail	Fail	Fail	Fail	Fail	Fail	Pass	Fail	Fail	Fail	Fail	Fail	Fail	Fail	Fail	Fail	Fail	Fail	Fail	Fail	Fail	Fail	Fail	Fail	Fail	Fail	Fail	Fail	Fail	Fail	Fail	Fail	Fail	Fail	Fail	Fail	Fail	Fail	Fail	Fail	Fail	Fail	Fail	Fail	Fail
69	SH1-5l-1S-C-4	Fail	Fail	Fail	Fail	Fail	Fail	Fail	Fail	Fail	Pass	Fail	Fail	Fail	Fail	Fail	Fail	Fail	Fail	Fail	Fail	Fail	Fail	Fail	Fail	Fail	Fail	Fail	Fail	Fail	Fail	Fail	Fail	Fail	Fail	Fail	Fail	Fail	Fail	Fail	Fail	Fail	Fail	Fail	Fail	Fail	Fail	Fail	Fail
70	SH1-5l-1S-C-5	Fail	Fail	Fail	Pass	Pass	Fail	Pass	Pass	Fail	Pass	Fail	Fail	Fail	Fail	Pass	Fail	Fail	Fail	Fail	Pass	Fail	Fail	Fail	Fail	Fail	Pass	Fail	Pass	Fail	Fail	Fail	Fail	Pass	Pass	Pass	Fail	Fail	Fail	Fail	Fail	Pass	Fail	Fail	Fail	Fail	Fail	Fail	Fail
71	SH1-5l-1S-C-6	Fail	Fail	Fail	Fail	Fail	Fail	Fail	Fail	Fail	Pass	Fail	Fail	Fail	Fail	Fail	Fail	Fail	Fail	Fail	Fail	Fail	Fail	Fail	Fail	Fail	Fail	Fail	Fail	Fail	Fail	Fail	Fail	Fail	Fail	Fail	Fail	Pass	Fail	Fail	Fail	Fail	Fail	Fail	Fail	Fail	Fail	Fail	Fail
72	SH1-5l-1S-C-7	Fail	Fail	Fail	Fail	Fail	Pass	Fail	Fail	Fail	Pass	Fail	Pass	Fail	Pass	Fail	Fail	Fail	Fail	Pass	Fail	Fail	Fail	Fail	Fail	Fail	Fail	Fail	Fail	Fail	Fail	Pass	Fail	Fail	Pass	Fail	Fail	Fail	Fail	Pass	Fail	Fail	Fail	Fail	Fail	Fail	Fail	Fail	Fail
73	SH1-5p-1S-P-5	Pass	Pass	Pass	Fail	Pass	Pass	Pass	Pass	Pass	Pass	Pass	Pass	Pass	Pass	Pass	Pass	Pass	Pass	Pass	Pass	Pass	Pass	Pass	Pass	Pass	Pass	Pass	Pass	Pass	Pass	Pass	Pass	Pass	Pass	Pass	Pass	Pass	Pass	Fail	Pass	Pass	Pass	Pass	Pass	Pass	Pass	Pass	Pass
74	SH1-5p-1S-P-6	Pass	Pass	Pass	Fail	Pass	Pass	Pass	Pass	Pass	Pass	Pass	Pass	Pass	Fail	Pass	Pass	Pass	Fail	Pass	Pass	Pass	Pass	Pass	Fail	Pass	Pass	Pass	Pass	Pass	Pass	Pass	Fail	Fail	Fail	Pass	Pass	Fail	Fail	Fail	Fail	Pass	Fail	Fail	Pass	Pass	Pass	Pass	Pass
75	SH1-5p-1S-P-7	Fail	Pass	Pass	Fail	Pass	Pass	Pass	Pass	Pass	Pass	Fail	Pass	Pass	Fail	Pass	Pass	Fail	Fail	Fail	Pass	Pass	Fail	Pass	Fail	Pass	Fail	Pass	Pass	Pass	Fail	Fail	Pass	Fail	Fail	Pass	Pass	Fail	Fail	Fail	Fail	Pass	Fail	Fail	Pass	Fail	Pass	Pass	Pass
76	SH1-5p-1S-P-8	Fail	Pass	Pass	Fail	Pass	Fail	Pass	Pass	Pass	Pass	Fail	Pass	Fail	Pass	Fail	Pass	Fail	Fail	Pass	Pass	Fail	Fail	Fail	Fail	Pass	Fail	Fail	Pass	Pass	Pass	Fail	Fail	Pass	Fail	Pass	Fail	Fail	Fail	Fail	Fail	Fail	Fail	Fail	Fail	Fail	Pass	Pass	Fail
77	SH1-5p-1S-C-4	Fail	Fail	Fail	Fail	Fail	Fail	Fail	Fail	Fail	Pass	Fail	Fail	Pass	Fail	Fail	Fail	Fail	Fail	Fail	Fail	Fail	Fail	Fail	Fail	Fail	Fail	Fail	Fail	Fail	Fail	Fail	Fail	Fail	Fail	Fail	Fail	Fail	Fail	Fail	Fail	Fail	Fail	Fail	Fail	Fail	Fail	Fail	Fail
78	SH1-5p-1S-C-5	Pass	Fail	Pass	Fail	Pass	Pass	Pass	Pass	Pass	Pass	Pass	Fail	Pass	Pass	Pass	Pass	Fail	Fail	Pass	Pass	Pass	Pass	Fail	Fail	Pass	Pass	Fail	Fail	Pass	Pass	Pass	Pass	Pass	Pass	Pass	Pass	Pass	Fail	Fail	Pass	Pass	Fail	Fail	Fail	Pass	Pass	Fail	Pass
79	SH1-5p-1S-C-6	Fail	Pass	Fail	Fail	Pass	Pass	Pass	Pass	Pass	Pass	Fail	Fail	Pass	Fail	Pass	Pass	Fail	Fail	Pass	Pass	Pass	Fail	Pass	Fail	Pass	Pass	Pass	Fail	Pass	Pass	Pass	Pass	Fail	Pass	Pass	Pass	Fail	Fail	Fail	Fail	Pass	Fail	Fail	Fail	Pass	Pass	Pass	Pass
80	SH1-5p-1S-C-7	Pass	Fail	Fail	Fail	Pass	Pass	Pass	Fail	Pass	Pass	Fail	Fail	Fail	Pass	Fail	Pass	Fail	Fail	Fail	Pass	Pass	Pass	Pass	Pass	Pass	Fail	Pass	Pass	Pass	Pass	Pass	Fail	Fail	Pass	Fail	Pass	Fail	Fail	Fail	Pass	Pass	Fail	Fail	Pass	Pass	Pass	Pass	Pass
81	SH1-1l-10S-C	Pass	Pass	Pass	Pass	Pass	Pass	Pass	Pass	Pass	Pass	Pass	Fail	Pass	Pass	Pass	Pass	Pass	Fail	Pass	Pass	Pass	Pass	Pass	Pass	Pass	Pass	Pass	Pass	Pass	Pass	Pass	Pass	Pass	Pass	Pass	Pass	Pass	Fail	Pass	Pass	Pass	Pass	Pass	Pass	Pass	Pass	Pass	Pass
82	SH1-1p-10S-R	Pass	Pass	Pass	Pass	Pass	Pass	Pass	Pass	Pass	Pass	Pass	Pass	Pass	Pass	Pass	Pass	Pass	Fail	Pass	Pass	Pass	Pass	Pass	Pass	Pass	Pass	Pass	Pass	Pass	Pass	Pass	Pass	Pass	Pass	Pass	Pass	Pass	Fail	Fail	Pass	Pass	Pass	Pass	Pass	Pass	Pass	Pass	Pass
83	SH1-2p-10S-P	Pass	Pass	Fail	Pass	Pass	Pass	Pass	Pass	Pass	Pass	Pass	Pass	Pass	Pass	Pass	Pass	Pass	Fail	Pass	Pass	Pass	Pass	Pass	Pass	Pass	Pass	Pass	Fail	Fail	Fail	Pass	Fail	Fail	Fail	Fail	Pass	Fail	Pass	Fail	Pass	Pass	Fail	Pass	Pass	Pass	Pass	Pass	Pass
84	SH1-5l-10S-C+P	Pass	Pass	Pass	Pass	Pass	Pass	Pass	Pass	Pass	Pass	Pass	Pass	Pass	Pass	Pass	Pass	Pass	Fail	Pass	Pass	Pass	Pass	Pass	Pass	Pass	Pass	Pass	Pass	Pass	Pass	Pass	Pass	Pass	Pass	Pass	Pass	Fail	Fail	Fail	Pass	Pass	Pass	Pass	Pass	Pass	Pass	Pass	Pass
85	SH1-5p-10S-C	Pass	Pass	Pass	Pass	Pass	Pass	Fail	Pass	Pass	Pass	Pass	Pass	Fail	Fail	Pass	Fail	Fail	Fail	Pass	Fail	Pass	Pass	Fail	Pass	Pass	Pass	Fail	Fail	Fail	Fail	Fail	Pass	Pass	Pass	Pass	Pass	Pass	Pass	Fail	Pass	Pass	Pass	Fail	Pass	Pass	Pass	Pass	Pass
86	SH1-6l-10S-P	Pass	Pass	Fail	Pass	Pass	Pass	Pass	Pass	Pass	Pass	Pass	Pass	Pass	Pass	Pass	Pass	Pass	Fail	Pass	Pass	Pass	Pass	Pass	Pass	Pass	Pass	Pass	Pass	Pass	Pass	Pass	Pass	Pass	Fail	Pass	Pass	Pass	Fail	Fail	Pass	Pass	Pass	Pass	Pass	Pass	Pass	Pass	Fail
87	SH1-6l-10S-C	Pass	Pass	Pass	Pass	Pass	Pass	Pass	Pass	Pass	Pass	Pass	Pass	Pass	Pass	Pass	Pass	Pass	Pass	Pass	Pass	Pass	Pass	Pass	Pass	Pass	Pass	Fail	Pass	Pass	Pass	Pass	Pass	Pass	Pass	Pass	Pass	Pass	Fail	Fail	Pass	Pass	Pass	Pass	Pass	Pass	Pass	Pass	Pass
88	SH1-6l-10S-R	Pass	Pass	Fail	Pass	Pass	Fail	Pass	Pass	Pass	Pass	Pass	Fail	Fail	Pass	Pass	Pass	Pass	Pass	Pass	Pass	Pass	Pass	Pass	Pass	Pass	Pass	Fail	Pass	Pass	Fail	Fail	Pass	Pass	Fail	Pass	Pass	Fail	Fail	Pass	Pass	Pass	Fail	Pass	Pass	Pass	Pass	Fail	Fail
89	RNA- 1ng	Pass	Pass	Pass	Pass	Fail	Pass	Pass	Pass	Pass	Pass	Pass	Pass	Pass	Pass	Pass	Pass	Pass	Pass	Pass	Fail	Pass	Pass	Pass	Fail	Fail	Pass	Fail	Pass	Pass	Fail	Pass	Pass	Pass	Pass	Fail	Fail	Fail	Pass	Fail	Fail	Fail	Pass	Pass	Fail	Fail	Fail	Fail	Fail
90	RNA- 500pg	Pass	Fail	Fail	Pass	Pass	Pass	Pass	Pass	Pass	Pass	Pass	Pass	Pass	Fail	Pass	Pass	Pass	Fail	Pass	Pass	Pass	Fail	Pass	Pass	Pass	Fail	Fail	Fail	Pass	Fail	Pass	Fail	Fail	Fail	Fail	Pass	Fail	Pass	Fail	Pass	Fail	Pass	Pass	Pass	Pass	Pass	Pass	Pass
91	RNA- 250pg	Pass	Pass	Fail	Pass	Pass	Pass	Pass	Pass	Pass	Pass	Pass	Pass	Pass	Fail	Pass	Pass	Pass	Fail	Fail	Fail	Pass	Pass	Pass	Pass	Pass	Pass	Fail	Fail	Fail	Fail	Fail	Fail	Fail	Fail	Fail	Pass	Fail	Pass	Fail	Pass	Pass	Pass	Pass	Pass	Pass	Pass	Pass	Pass
92	RNA- 125pg	Pass	Fail	Fail	Pass	Fail	Pass	Fail	Pass	Pass	Pass	Pass	Pass	Pass	Fail	Pass	Pass	Pass	Fail	Fail	Fail	Pass	Pass	Pass	Pass	Pass	Pass	Fail	Fail	Fail	Fail	Fail	Fail	Fail	Fail	Fail	Pass	Fail	Fail	Fail	Pass	Pass	Fail	Pass	Pass	Pass	Pass	Pass	Pass
93	RNA- 62.5g	Pass	Pass	Fail	Pass	Fail	Pass	Fail	Pass	Pass	Pass	Pass	Fail	Pass	Fail	Pass	Pass	Pass	Fail	Pass	Pass	Pass	Fail	Pass	Pass	Pass	Pass	Fail	Fail	Fail	Fail	Fail	Fail	Fail	Fail	Fail	Pass	Fail	Pass	Fail	Pass	Pass	Fail	Pass	Pass	Pass	Pass	Pass	Pass
94	RNA- 31.25pg	Pass	Fail	Pass	Fail	Fail	Pass	Pass	Pass	Pass	Pass	Pass	Fail	Pass	Pass	Pass	Pass	Fail	Fail	Fail	Fail	Pass	Fail	Pass	Pass	Pass	Fail	Fail	Fail	Fail	Fail	Pass	Fail	Fail	Pass	Pass	Pass	Fail	Fail	Fail	Pass	Fail	Fail	Pass	Pass	Fail	Fail	Pass	Fail
95	pre-H2O	Fail	Fail	Pass	Fail	Pass	Pass	Fail	Pass	Fail	Pass	Fail	Fail	Fail	Fail	Fail	Pass	Fail	Fail	Fail	Fail	Fail	Fail	Fail	Pass	Fail	Fail	Fail	Fail	Fail	Fail	Fail	Fail	Fail	Fail	Fail	Pass	Fail	Fail	Pass	Fail	Fail	Pass	Fail	Fail	Fail	Pass	Fail	Pass
96	H2O	Pass	Fail	Fail	Fail	Fail	Pass	Pass	Pass	Pass	Pass	Pass	Fail	Pass	Fail	Pass	Pass	Pass	Pass	Pass	Fail	Pass	Fail	Pass	Pass	Pass	Fail	Fail	Fail	Fail	Fail	Fail	Fail	Fail	Fail	Fail	Pass	Fail	Fail	Fail	Fail	Fail	Fail	Pass	Pass	Pass	Pass	Pass	Pass
Calibrated rConcentration
		01	02	03	04	05	06	07	08	09	10	11	12	13	14	15	16	17	18	19	20	21	22	23	24	25	26	27	28	29	30	31	32	33	34	35	36	37	38	39	40	41	42	43	44	45	46	47	48
		Vim	GFAP	Serpinh1	Tnf	Mmp3	TIMP2	Serpine1	Npy	LRAT	Spp1	Csrp2	Ccnd1	Cdkn1a	Ptn	Col4a1	COL4A2	Col14a1	Csf2	CCL3	MMP13	MMP14	MMP2	Cxcl12	Smad4	Fap	BMP6	Adamts13	Bambi	Clcn3	Csf1	Kras	Vcl	Col3a1	Mapk1	Lep	Ppara	Pecam1	Itgam	Itgad	Mrc1	Arg1	ANG1	Tbp	Erlin2	Actb	Gapdh	Vegfa	Fn1
01	SH1-2l-1S-P-4	1.5476	6912.5208	109.1356	-1.0000	-1.0000	38.1993	49031.0287	18146.7255	637.9608	2133.1495	514.6483	-1.0000	-1.0000	-1.0000	-1.0000	0.0375	-1.0000	-1.0000	-1.0000	-1.0000	-1.0000	-1.0000	12.6748	-1.0000	-1.0000	-1.0000	-1.0000	-1.0000	-1.0000	-1.0000	-1.0000	-1.0000	-1.0000	-1.0000	-1.0000	-1.0000	-1.0000	-1.0000	-1.0000	-1.0000	-1.0000	476.5018	-1.0000	1.2411	-1.0000	1.8487	-1.0000	-1.0000
02	SH1-2l-1S-P-5	-1.0000	52.7368	-1.0000	-1.0000	472.5994	40.0877	1131.7437	398.2628	67.7244	146.2132	3.4690	-1.0000	-1.0000	-1.0000	82.5938	41.8323	-1.0000	-1.0000	4.9126	718.3224	29.1075	170.4369	16.3941	-1.0000	85.0011	379.9519	-1.0000	-1.0000	986.3622	-1.0000	-1.0000	-1.0000	-1.0000	1063.5815	-1.0000	0.6263	-1.0000	-1.0000	-1.0000	10199.9433	11.9532	218.0596	-1.0000	-1.0000	15.9130	39.5184	-1.0000	-1.0000
03	SH1-2l-1S-P-6	-1.0000	439.4429	1.8047	-1.0000	891.0804	134.6838	1184.0458	594.3156	104.3632	513.3889	-1.0000	-1.0000	-1.0000	-1.0000	194.3435	115.3359	-1.0000	-1.0000	8.0760	1046.0682	72.6004	99.2730	109.5429	35.0408	273.6343	922.2965	-1.0000	-1.0000	1182.4373	-1.0000	5.5132	-1.0000	-1.0000	101.5489	-1.0000	-1.0000	-1.0000	-1.0000	-1.0000	1907.8839	95996.8370	520.0577	-1.0000	-1.0000	9.8344	106.7634	111.6102	0.0264
04	SH1-2l-1S-C-4	7.8762	1518.6678	-1.0000	-1.0000	905.0208	146.4791	1592.4585	352.0595	122.5335	355.4261	-1.0000	-1.0000	0.8794	1576.6471	176.2843	72.2430	148.0132	-1.0000	20.2302	1088.1213	105.0109	85.1616	81.2645	20.0467	248.4729	685.6700	-1.0000	-1.0000	1226.1902	-1.0000	-1.0000	-1.0000	-1.0000	3207.4415	-1.0000	59.3242	-1.0000	1.5591	-1.0000	2110.5063	434442.4769	646.8817	-1.0000	1.1799	25.2682	87.7933	44.6826	4.5403
05	SH1-2l-1S-C-5	5.7206	2376.3942	15.8763	-1.0000	-1.0000	9.1275	25013.0118	3657.4145	95.0529	379.4366	16.7452	-1.0000	-1.0000	-1.0000	-1.0000	-1.0000	0.9558	-1.0000	-1.0000	-1.0000	-1.0000	-1.0000	-1.0000	-1.0000	-1.0000	-1.0000	-1.0000	-1.0000	-1.0000	-1.0000	-1.0000	-1.0000	-1.0000	-1.0000	-1.0000	-1.0000	-1.0000	-1.0000	-1.0000	-1.0000	31832.1828	312.1627	-1.0000	-1.0000	-1.0000	0.0051	-1.0000	-1.0000
06	SH1-2l-1S-C-6	0.4718	26.4369	-1.0000	-1.0000	628.1263	10.0316	91187.2286	23032.2902	143.2469	670.8646	67.9803	-1.0000	13.0919	-1.0000	57.1364	17.5393	0.6599	-1.0000	9.7807	690.3720	21.5674	76.8721	7.2995	-1.0000	90.6740	265.9370	-1.0000	-1.0000	1069.3605	-1.0000	18.1431	-1.0000	-1.0000	-1.0000	-1.0000	17.6887	-1.0000	-1.0000	-1.0000	-1.0000	-1.0000	382.7169	0.4123	-1.0000	4.4132	12.8970	6.3998	1.4753
07	SH1-2p-1S-P-3	-1.0000	138.6029	-1.0000	-1.0000	869.5561	38.9320	1958.4749	427.8563	75.7776	154.8167	8.4271	-1.0000	67.6011	-1.0000	90.5494	27.4062	4.8446	-1.0000	44.1242	1036.5297	46.7599	18.9180	46.5627	7.0869	83.8521	310.5057	-1.0000	-1.0000	-1.0000	-1.0000	-1.0000	-1.0000	-1.0000	-1.0000	-1.0000	15.0431	-1.0000	-1.0000	-1.0000	-1.0000	913920.0220	466.0299	-1.0000	316.5267	72.1963	38.3589	8.0759	43.8923
08	SH1-2p-1S-P-4	2.9242	1664.1252	-1.0000	-1.0000	1093.0989	200.6218	2018.4941	701.1307	177.9534	1095.9602	15.8961	-1.0000	80.3655	-1.0000	298.8812	148.0468	-1.0000	-1.0000	34.0278	1518.5063	205.4940	325.0552	188.1343	6.2708	426.9191	1015.1861	-1.0000	-1.0000	1203.5728	-1.0000	322.6992	-1.0000	-1.0000	-1.0000	-1.0000	33.6258	-1.0000	1.2386	-1.0000	-1.0000	5240924.8488	584.9247	8.8920	437.6293	150.3537	170.1401	107.3729	133.8953
09	SH1-2p-1S-P-5	-1.0000	39.3233	-1.0000	-1.0000	713.4046	21.9663	1203.0874	313.3523	34.2830	127.4998	2.6862	-1.0000	15.8459	-1.0000	113.5065	32.5495	-1.0000	-1.0000	-1.0000	712.0094	49.0782	41.4160	39.4973	-1.0000	137.8458	421.8929	-1.0000	-1.0000	809.6613	-1.0000	1.0321	-1.0000	-1.0000	-1.0000	-1.0000	-1.0000	-1.0000	-1.0000	-1.0000	-1.0000	270528.2698	369.7528	-1.0000	-1.0000	27.5220	23.9357	3.9948	15.0990
10	SH1-2p-1S-C-4	64.1073	18488.1897	16.8230	-1.0000	1328.7627	492.2669	1942.3607	1237.0820	368.3337	1281.3454	29.6527	-1.0000	132.0124	9103.4336	1490.1333	389.0528	160.9295	-1.0000	264.9436	1877.3081	352.8584	732.2239	235.3337	30.5644	823.3817	2282.2256	-1.0000	-1.0000	1423.3941	-1.0000	7739.9433	-1.0000	-1.0000	7134.5027	-1.0000	192.2461	-1.0000	-1.0000	-1.0000	9256.0875	9778357.4339	609.7211	30.8432	957.8109	527.7606	1227.1878	203.2369	284.5761
11	SH1-2p-1S-C-5	26.5831	23858.4709	-1.0000	-1.0000	1059.9924	160.7359	2087.3927	1074.8830	142.8428	1015.1921	32.4072	-1.0000	96.1625	1510.6876	378.1659	159.7866	34.2292	-1.0000	92.1146	1487.5469	241.1931	388.4577	160.1204	22.9455	577.3097	1263.3097	-1.0000	-1.0000	1346.0721	-1.0000	560.8067	-1.0000	-1.0000	961.3797	-1.0000	36.7921	-1.0000	459.8767	-1.0000	511.1238	1636611.3280	627.9127	25.2769	273.4471	266.8221	471.8027	177.4039	129.7084
12	SH1-2p-1S-C-6	28.0188	3039.3478	-1.0000	-1.0000	972.4610	142.5621	6402.4632	1733.7495	113.1750	470.3793	8.4263	-1.0000	104.2920	-1.0000	269.2802	287.6860	268.7785	-1.0000	525.1868	1059.0921	210.8261	213.7833	82.5372	15.6038	353.7711	1089.1022	-1.0000	-1.0000	1380.3296	-1.0000	-1.0000	-1.0000	-1.0000	3412.0838	-1.0000	92.7232	-1.0000	-1.0000	-1.0000	6585.4613	3891231.5205	467.5465	-1.0000	179.0885	328.9920	328.3789	8.0803	73.0067
13	SH1-1l-1S-P-3	0.2661	-1.0000	-1.0000	-1.0000	-1.0000	-1.0000	418.2455	113.0742	-1.0000	1.1872	-1.0000	-1.0000	-1.0000	-1.0000	-1.0000	-1.0000	3.7219	-1.0000	-1.0000	-1.0000	-1.0000	-1.0000	-1.0000	-1.0000	-1.0000	-1.0000	-1.0000	-1.0000	-1.0000	-1.0000	-1.0000	-1.0000	-1.0000	-1.0000	-1.0000	-1.0000	-1.0000	-1.0000	-1.0000	-1.0000	-1.0000	408.7258	-1.0000	1.9860	-1.0000	0.0169	-1.0000	0.0088
14	SH1-1l-1S-P-4	0.3385	1206.1292	-1.0000	-1.0000	998.5005	129.4267	1502.6116	602.0373	192.3035	757.7346	2.0087	-1.0000	16.4751	-1.0000	382.0529	120.3775	-1.0000	-1.0000	82.0623	1203.9887	143.0717	564.4918	130.4921	38.5715	504.9049	868.9642	-1.0000	-1.0000	310.9667	-1.0000	4.6570	-1.0000	-1.0000	-1.0000	-1.0000	6.1251	-1.0000	-1.0000	-1.0000	-1.0000	446241.3882	551.3407	16.4691	350.7324	74.1338	163.5005	201.4408	11.3450
15	SH1-1l-1S-P-5	85.3942	128424.9389	-1.0000	-1.0000	1469.9608	719.1759	3995.6408	2658.2077	722.2912	3021.0285	49.2832	-1.0000	187.8967	19291.9073	1202.8949	656.5406	614.9745	-1.0000	89.6827	2445.9086	580.9632	1212.0850	1070.3196	321.0814	1860.3555	3972.4756	-1.0000	-1.0000	1357.0565	-1.0000	1266.7288	-1.0000	-1.0000	52.2355	-1.0000	915.8745	-1.0000	447.2344	-1.0000	26832.4125	47273799.9568	807.7078	122.3066	3616.3748	916.7819	583.1948	1759.9563	209.9336
16	SH1-1l-1S-C-3	1.3124	10.7883	-1.0000	-1.0000	520.2644	-1.0000	567.5385	163.4882	24.6172	147.0967	-1.0000	-1.0000	2.3651	2656.0663	95.7761	62.0014	23.8472	-1.0000	143.9074	482.1266	28.6323	62.4052	10.9921	-1.0000	101.3314	200.7794	-1.0000	-1.0000	804.9419	-1.0000	-1.0000	-1.0000	-1.0000	-1.0000	-1.0000	27.3238	-1.0000	-1.0000	-1.0000	-1.0000	122978.7854	542.5002	-1.0000	117.4762	33.9249	14.6156	-1.0000	-1.0000
17	SH1-1l-1S-C-4	0.4696	-1.0000	-1.0000	-1.0000	-1.0000	-1.0000	59.8000	0.4760	-1.0000	-1.0000	-1.0000	-1.0000	-1.0000	-1.0000	-1.0000	-1.0000	-1.0000	-1.0000	-1.0000	-1.0000	-1.0000	-1.0000	-1.0000	-1.0000	-1.0000	-1.0000	-1.0000	-1.0000	-1.0000	-1.0000	-1.0000	-1.0000	-1.0000	-1.0000	-1.0000	-1.0000	-1.0000	-1.0000	-1.0000	-1.0000	37.1263	390.9895	-1.0000	-1.0000	-1.0000	0.1195	-1.0000	-1.0000
18	SH1-1l-1S-C-5	1.4650	415.6228	131.7345	-1.0000	455.3834	60.1609	246.7175	161.3596	56.2516	142.8592	2.8821	33.6865	38.6507	10.5425	45.0910	15.2532	34.8086	-1.0000	1.7029	766.6244	100.6418	211.8619	104.0586	-1.0000	101.5218	-1.0000	-1.0000	-1.0000	1179.2770	-1.0000	61.4361	-1.0000	-1.0000	733.3226	-1.0000	60.0681	-1.0000	-1.0000	-1.0000	1179.2510	3045293.2386	1024.9460	29.0109	136.2292	83.4420	64.0617	130.6723	31.3169
19	SH1-1p-1S-P-4	0.9494	141.9516	115.3644	-1.0000	699.7722	24.0575	738.3057	224.9739	17.8767	142.7912	-1.0000	-1.0000	1.5626	-1.0000	91.9500	62.7438	-1.0000	-1.0000	3.3708	844.0433	33.1226	71.3239	42.1512	-1.0000	136.8028	196.2203	-1.0000	-1.0000	494.5355	-1.0000	-1.0000	-1.0000	-1.0000	-1.0000	-1.0000	6.8014	-1.0000	-1.0000	-1.0000	694.2982	208437.1575	456.8057	-1.0000	115.3036	19.9649	37.2754	-1.0000	31.5565
20	SH1-1p-1S-P-5	-1.0000	-1.0000	-1.0000	-1.0000	-1.0000	-1.0000	551.1811	107.1490	-1.0000	0.6911	6.1987	-1.0000	-1.0000	-1.0000	-1.0000	-1.0000	-1.0000	-1.0000	-1.0000	-1.0000	-1.0000	-1.0000	-1.0000	-1.0000	-1.0000	-1.0000	-1.0000	-1.0000	-1.0000	-1.0000	-1.0000	-1.0000	-1.0000	-1.0000	-1.0000	-1.0000	-1.0000	-1.0000	-1.0000	-1.0000	-1.0000	-1.0000	-1.0000	-1.0000	-1.0000	0.0020	-1.0000	-1.0000
21	SH1-1p-1S-P-6	-1.0000	683.2456	-1.0000	-1.0000	874.5733	64.2513	1240.0518	418.5435	111.3905	150.3204	-1.0000	-1.0000	5.2937	-1.0000	131.3100	88.4006	13.5063	-1.0000	16.3315	792.3172	41.3812	126.4047	36.7286	-1.0000	275.6962	299.2495	-1.0000	-1.0000	1190.9413	-1.0000	-1.0000	-1.0000	-1.0000	8.9392	-1.0000	7.1343	-1.0000	-1.0000	-1.0000	-1.0000	-1.0000	329.1508	-1.0000	-1.0000	14.5724	57.3505	-1.0000	10.4097
22	SH1-1p-1S-C-3	-1.0000	0.7299	-1.0000	-1.0000	725.5241	92.3883	402.0741	236.0028	81.6517	57.7164	-1.0000	-1.0000	12.5115	-1.0000	87.6577	43.7741	-1.0000	-1.0000	-1.0000	740.3144	61.7780	46.5483	37.2647	-1.0000	135.9347	177.9645	-1.0000	-1.0000	1216.1845	-1.0000	-1.0000	-1.0000	-1.0000	-1.0000	-1.0000	-1.0000	-1.0000	-1.0000	-1.0000	-1.0000	64147.5667	376.7568	-1.0000	-1.0000	3.3904	36.0110	4.2858	57.0992
23	SH1-1p-1S-C-4	-1.0000	-1.0000	-1.0000	-1.0000	-1.0000	-1.0000	348.1160	44.8531	20.6038	2.2908	-1.0000	-1.0000	0.3974	-1.0000	-1.0000	0.1074	-1.0000	-1.0000	2.5158	-1.0000	-1.0000	-1.0000	-1.0000	-1.0000	1.1975	-1.0000	-1.0000	-1.0000	-1.0000	-1.0000	-1.0000	-1.0000	-1.0000	-1.0000	-1.0000	-1.0000	-1.0000	-1.0000	-1.0000	-1.0000	-1.0000	367.8984	-1.0000	-1.0000	-1.0000	0.0006	-1.0000	0.0759
24	SH1-1p-1S-C-5	0.0509	0.0016	-1.0000	-1.0000	106.4036	0.2809	263.8548	45.1722	0.3769	35.0065	-1.0000	-1.0000	0.6559	-1.0000	0.5294	0.1053	-1.0000	-1.0000	-1.0000	89.7345	0.8284	-1.0000	0.4371	-1.0000	1.5776	-1.0000	-1.0000	-1.0000	558.3760	-1.0000	-1.0000	-1.0000	-1.0000	34.6680	-1.0000	0.6988	-1.0000	-1.0000	-1.0000	2.3830	4389.2246	355.8382	-1.0000	-1.0000	0.6222	0.0539	0.4371	0.2721
25	SH1-4l-1S-P-6	-1.0000	13.8334	-1.0000	-1.0000	670.4364	37.3642	399.0581	183.0454	16.2216	214.1832	-1.0000	-1.0000	-1.0000	-1.0000	44.5415	13.7164	-1.0000	-1.0000	64.4623	415.4360	21.6742	275.1141	21.2444	-1.0000	99.5385	181.1781	-1.0000	-1.0000	761.4001	-1.0000	-1.0000	-1.0000	-1.0000	-1.0000	-1.0000	0.1488	-1.0000	-1.0000	-1.0000	-1.0000	-1.0000	635.5191	-1.0000	2.9551	4.1057	32.6126	-1.0000	-1.0000
26	SH1-4l-1S-P-7	-1.0000	-1.0000	-1.0000	-1.0000	-1.0000	0.1900	102.0552	42.6300	-1.0000	-1.0000	-1.0000	-1.0000	-1.0000	-1.0000	-1.0000	-1.0000	-1.0000	-1.0000	-1.0000	-1.0000	-1.0000	-1.0000	-1.0000	-1.0000	-1.0000	-1.0000	-1.0000	-1.0000	-1.0000	-1.0000	-1.0000	-1.0000	-1.0000	-1.0000	-1.0000	-1.0000	-1.0000	-1.0000	-1.0000	-1.0000	-1.0000	310.9929	-1.0000	-1.0000	-1.0000	0.0000	-1.0000	-1.0000
27	SH1-4l-1S-P-8	-1.0000	-1.0000	-1.0000	-1.0000	-1.0000	-1.0000	681.4135	61.9175	-1.0000	-1.0000	-1.0000	-1.0000	-1.0000	-1.0000	-1.0000	-1.0000	-1.0000	-1.0000	-1.0000	-1.0000	-1.0000	-1.0000	0.0581	-1.0000	-1.0000	-1.0000	-1.0000	-1.0000	-1.0000	-1.0000	-1.0000	-1.0000	-1.0000	-1.0000	-1.0000	-1.0000	-1.0000	-1.0000	-1.0000	-1.0000	-1.0000	510.9665	-1.0000	-1.0000	-1.0000	-1.0000	-1.0000	-1.0000
28	SH1-4l-1S-C-6	0.0079	-1.0000	-1.0000	-1.0000	-1.0000	-1.0000	736.6485	-1.0000	-1.0000	-1.0000	2.4247	-1.0000	0.1274	-1.0000	-1.0000	-1.0000	-1.0000	-1.0000	-1.0000	-1.0000	-1.0000	-1.0000	-1.0000	-1.0000	-1.0000	-1.0000	-1.0000	-1.0000	-1.0000	-1.0000	-1.0000	-1.0000	-1.0000	-1.0000	-1.0000	-1.0000	-1.0000	-1.0000	-1.0000	-1.0000	-1.0000	553.6945	-1.0000	-1.0000	-1.0000	0.0001	-1.0000	-1.0000
29	SH1-4l-1S-C-7	3.3630	29.7290	-1.0000	-1.0000	856.0601	128.7902	1103.5234	291.9369	103.6446	372.6194	-1.0000	-1.0000	8.1780	-1.0000	176.3681	86.2305	-1.0000	-1.0000	-1.0000	905.1250	111.8804	12.7804	59.7620	10.0386	253.6757	773.2805	-1.0000	-1.0000	1022.3826	-1.0000	-1.0000	-1.0000	-1.0000	-1.0000	-1.0000	0.8333	-1.0000	-1.0000	-1.0000	-1.0000	-1.0000	241.5142	-1.0000	-1.0000	14.1143	95.3369	-1.0000	-1.0000
30	SH1-4l-1S-C-8	-1.0000	-1.0000	-1.0000	-1.0000	-1.0000	-1.0000	578.4816	-1.0000	-1.0000	-1.0000	-1.0000	-1.0000	0.1965	-1.0000	-1.0000	-1.0000	-1.0000	-1.0000	-1.0000	-1.0000	-1.0000	-1.0000	-1.0000	-1.0000	-1.0000	-1.0000	-1.0000	-1.0000	-1.0000	-1.0000	-1.0000	-1.0000	-1.0000	-1.0000	-1.0000	-1.0000	-1.0000	-1.0000	-1.0000	-1.0000	-1.0000	319.2201	-1.0000	-1.0000	-1.0000	0.0001	-1.0000	-1.0000
31	SH1-4p-1S-P-1	-1.0000	110.0972	-1.0000	-1.0000	-1.0000	-1.0000	490.6194	40.5715	0.0508	24.1009	-1.0000	-1.0000	-1.0000	-1.0000	-1.0000	-1.0000	-1.0000	-1.0000	-1.0000	-1.0000	-1.0000	-1.0000	-1.0000	-1.0000	-1.0000	-1.0000	-1.0000	-1.0000	-1.0000	-1.0000	-1.0000	-1.0000	-1.0000	-1.0000	-1.0000	-1.0000	-1.0000	-1.0000	-1.0000	-1.0000	-1.0000	431.6687	-1.0000	-1.0000	-1.0000	-1.0000	-1.0000	-1.0000
32	SH1-4p-1S-P-2	-1.0000	-1.0000	-1.0000	-1.0000	-1.0000	-1.0000	459.2661	-1.0000	7.5427	-1.0000	-1.0000	-1.0000	-1.0000	-1.0000	-1.0000	-1.0000	-1.0000	-1.0000	-1.0000	-1.0000	-1.0000	-1.0000	-1.0000	-1.0000	-1.0000	-1.0000	-1.0000	-1.0000	-1.0000	-1.0000	-1.0000	-1.0000	-1.0000	-1.0000	-1.0000	-1.0000	-1.0000	-1.0000	-1.0000	-1.0000	-1.0000	336.3920	-1.0000	-1.0000	-1.0000	0.0000	-1.0000	-1.0000
33	SH1-4p-1S-P-3	-1.0000	159.3318	-1.0000	-1.0000	-1.0000	-1.0000	670.8781	41.5112	-1.0000	-1.0000	-1.0000	-1.0000	-1.0000	-1.0000	-1.0000	-1.0000	-1.0000	-1.0000	-1.0000	-1.0000	-1.0000	-1.0000	-1.0000	-1.0000	-1.0000	-1.0000	-1.0000	-1.0000	-1.0000	-1.0000	5.7587	-1.0000	-1.0000	-1.0000	-1.0000	-1.0000	-1.0000	-1.0000	-1.0000	-1.0000	-1.0000	304.5205	-1.0000	-1.0000	-1.0000	0.0001	-1.0000	0.2054
34	SH1-4p-1S-C-1	-1.0000	-1.0000	-1.0000	-1.0000	-1.0000	-1.0000	573.0361	133.3738	-1.0000	2.1383	-1.0000	-1.0000	1.3482	-1.0000	-1.0000	-1.0000	-1.0000	-1.0000	-1.0000	-1.0000	-1.0000	-1.0000	-1.0000	-1.0000	-1.0000	-1.0000	-1.0000	-1.0000	-1.0000	-1.0000	-1.0000	-1.0000	-1.0000	-1.0000	-1.0000	-1.0000	-1.0000	-1.0000	-1.0000	-1.0000	-1.0000	471.0412	-1.0000	-1.0000	-1.0000	0.0002	-1.0000	-1.0000
35	SH1-4p-1S-C-2	-1.0000	-1.0000	-1.0000	-1.0000	-1.0000	-1.0000	1735.7130	45.9373	-1.0000	-1.0000	-1.0000	-1.0000	1.8644	-1.0000	-1.0000	-1.0000	-1.0000	-1.0000	-1.0000	-1.0000	-1.0000	-1.0000	-1.0000	-1.0000	-1.0000	-1.0000	-1.0000	-1.0000	-1.0000	-1.0000	-1.0000	-1.0000	-1.0000	-1.0000	-1.0000	-1.0000	-1.0000	-1.0000	-1.0000	-1.0000	-1.0000	397.2746	-1.0000	-1.0000	-1.0000	0.0327	-1.0000	-1.0000
36	SH1-4p-1S-C-3	-1.0000	-1.0000	-1.0000	-1.0000	-1.0000	-1.0000	2465.9061	342.6610	-1.0000	-1.0000	-1.0000	-1.0000	3.0732	-1.0000	-1.0000	-1.0000	-1.0000	-1.0000	-1.0000	-1.0000	1.4599	-1.0000	-1.0000	-1.0000	-1.0000	-1.0000	-1.0000	-1.0000	-1.0000	-1.0000	-1.0000	-1.0000	-1.0000	-1.0000	-1.0000	-1.0000	-1.0000	-1.0000	-1.0000	-1.0000	-1.0000	573.8617	-1.0000	-1.0000	-1.0000	0.0349	-1.0000	-1.0000
37	SH1-3l-1S-P-8	0.0016	4625.4587	9.7700	-1.0000	682.1749	70.9692	408.6426	335.7612	49.8217	156.1389	-1.0000	35.4152	0.9258	6.1725	103.0494	23.8672	0.3167	-1.0000	32.6795	403.7574	35.3110	412.8709	55.6307	-1.0000	197.7613	162.8803	-1.0000	-1.0000	557.2028	-1.0000	34.6143	-1.0000	-1.0000	-1.0000	-1.0000	9.2031	-1.0000	-1.0000	-1.0000	512.9415	0.2175	626.5712	0.1725	0.0444	9.4819	43.0678	11.1804	0.5327
38	SH1-3l-1S-P-9	1.8691	67.5321	-1.0000	-1.0000	645.8135	40.6299	840.3994	1215.9777	44.0421	116.0900	-1.0000	-1.0000	3.9405	-1.0000	59.6678	18.5639	0.5277	-1.0000	4.7354	611.3504	23.3725	97.3863	22.2980	-1.0000	70.8791	184.5544	-1.0000	-1.0000	770.6535	-1.0000	59.2114	-1.0000	-1.0000	7.5247	-1.0000	-1.0000	-1.0000	-1.0000	-1.0000	-1.0000	-1.0000	403.1642	10.8545	-1.0000	393.5747	59.0382	-1.0000	-1.0000
39	SH1-3l-1S-P-10	0.0391	933.2840	-1.0000	-1.0000	833.8075	118.3284	1085.1154	571.7081	115.3825	366.8178	-1.0000	-1.0000	4.6615	-1.0000	278.3929	60.2913	139.3842	-1.0000	16.1146	1111.1919	85.8644	186.7844	73.4375	-1.0000	220.5050	737.0739	-1.0000	-1.0000	1241.9978	-1.0000	-1.0000	-1.0000	-1.0000	-1.0000	-1.0000	27.2818	-1.0000	-1.0000	-1.0000	922.2542	-1.0000	478.0260	-1.0000	-1.0000	10.5492	206.4626	15.1957	-1.0000
40	SH1-3l-1S-C-9	-1.0000	-1.0000	-1.0000	-1.0000	-1.0000	0.6416	2282.6591	372.3721	-1.0000	0.7625	-1.0000	-1.0000	0.7736	-1.0000	-1.0000	-1.0000	-1.0000	-1.0000	-1.0000	-1.0000	-1.0000	-1.0000	0.2193	0.1859	-1.0000	-1.0000	-1.0000	-1.0000	-1.0000	-1.0000	-1.0000	-1.0000	-1.0000	-1.0000	-1.0000	-1.0000	-1.0000	-1.0000	-1.0000	-1.0000	-1.0000	228.4400	-1.0000	-1.0000	-1.0000	0.0248	-1.0000	0.0415
41	SH1-3l-1S-C-10	10.1128	6849.3489	-1.0000	-1.0000	1013.4207	191.4329	3065.8928	988.3253	179.5444	640.6130	-1.0000	-1.0000	26.4133	2801.9606	276.0395	161.8144	132.7972	-1.0000	43.5864	1228.7934	154.7096	475.0469	115.7869	20.2529	477.0191	1299.2127	-1.0000	-1.0000	1412.3904	-1.0000	2041.6674	-1.0000	-1.0000	3239.6984	-1.0000	109.2297	-1.0000	-1.0000	-1.0000	6280.2786	613297.6690	435.0714	-1.0000	289.0355	40.4239	335.5230	210.5217	0.0251
42	SH1-3l-1S-C-11	-1.0000	-1.0000	-1.0000	-1.0000	-1.0000	-1.0000	142.3802	-1.0000	-1.0000	-1.0000	3.2526	-1.0000	-1.0000	-1.0000	-1.0000	-1.0000	-1.0000	-1.0000	1.3461	-1.0000	-1.0000	-1.0000	-1.0000	-1.0000	-1.0000	-1.0000	-1.0000	-1.0000	-1.0000	-1.0000	-1.0000	-1.0000	-1.0000	-1.0000	-1.0000	-1.0000	-1.0000	-1.0000	-1.0000	-1.0000	-1.0000	419.8172	-1.0000	-1.0000	-1.0000	0.0001	-1.0000	-1.0000
43	SH1-3p-1S-P-3	-1.0000	-1.0000	-1.0000	-1.0000	-1.0000	-1.0000	709.7709	82.2522	-1.0000	-1.0000	-1.0000	-1.0000	0.1295	-1.0000	-1.0000	-1.0000	-1.0000	-1.0000	-1.0000	-1.0000	-1.0000	-1.0000	-1.0000	-1.0000	-1.0000	2.9209	-1.0000	-1.0000	-1.0000	-1.0000	-1.0000	-1.0000	-1.0000	-1.0000	-1.0000	-1.0000	-1.0000	-1.0000	-1.0000	-1.0000	-1.0000	321.0065	-1.0000	-1.0000	-1.0000	0.0685	0.0044	-1.0000
44	SH1-3p-1S-P-4	-1.0000	-1.0000	-1.0000	-1.0000	140.3050	-1.0000	707.6416	160.4426	8.7005	4.2487	-1.0000	-1.0000	0.3241	-1.0000	-1.0000	-1.0000	-1.0000	-1.0000	-1.0000	-1.0000	-1.0000	-1.0000	-1.0000	-1.0000	-1.0000	-1.0000	-1.0000	-1.0000	-1.0000	-1.0000	-1.0000	-1.0000	-1.0000	-1.0000	-1.0000	-1.0000	-1.0000	-1.0000	-1.0000	-1.0000	-1.0000	479.0087	-1.0000	-1.0000	-1.0000	0.0003	-1.0000	-1.0000
45	SH1-3p-1S-P-5	0.0221	-1.0000	-1.0000	-1.0000	-1.0000	-1.0000	798.4210	179.6995	8.0722	88.5567	0.0072	-1.0000	-1.0000	-1.0000	-1.0000	-1.0000	-1.0000	-1.0000	4.2572	-1.0000	-1.0000	-1.0000	-1.0000	-1.0000	-1.0000	-1.0000	-1.0000	-1.0000	-1.0000	-1.0000	-1.0000	-1.0000	-1.0000	-1.0000	-1.0000	-1.0000	-1.0000	-1.0000	-1.0000	-1.0000	-1.0000	312.9765	-1.0000	-1.0000	-1.0000	0.0004	-1.0000	-1.0000
46	SH1-3p-1S-C-4	-1.0000	-1.0000	-1.0000	-1.0000	-1.0000	-1.0000	1346.4256	141.0576	-1.0000	0.6096	-1.0000	-1.0000	-1.0000	-1.0000	-1.0000	-1.0000	2.1601	-1.0000	-1.0000	-1.0000	-1.0000	-1.0000	-1.0000	-1.0000	-1.0000	-1.0000	-1.0000	-1.0000	-1.0000	-1.0000	-1.0000	-1.0000	-1.0000	-1.0000	-1.0000	-1.0000	-1.0000	-1.0000	-1.0000	-1.0000	-1.0000	427.3485	-1.0000	-1.0000	-1.0000	0.0444	-1.0000	0.4506
47	SH1-3p-1S-C-5	-1.0000	-1.0000	-1.0000	-1.0000	-1.0000	-1.0000	1072.3708	194.5346	-1.0000	70.6950	-1.0000	-1.0000	0.4977	-1.0000	-1.0000	0.1023	0.7599	-1.0000	-1.0000	-1.0000	-1.0000	-1.0000	-1.0000	-1.0000	-1.0000	-1.0000	-1.0000	-1.0000	-1.0000	-1.0000	4.1032	-1.0000	-1.0000	-1.0000	-1.0000	-1.0000	-1.0000	-1.0000	-1.0000	-1.0000	5.8681	120.4763	-1.0000	-1.0000	-1.0000	0.0879	-1.0000	2.1834
48	SH1-3p-1S-C-6	-1.0000	1864.7786	-1.0000	-1.0000	879.1697	93.6281	1492.1062	607.0135	49.7438	317.5798	-1.0000	-1.0000	3.7501	-1.0000	173.8116	69.0516	-1.0000	-1.0000	66.0575	989.4860	86.6095	153.6750	49.8374	-1.0000	123.7600	885.8725	-1.0000	-1.0000	1305.8613	-1.0000	36.9515	-1.0000	-1.0000	2069.1352	-1.0000	38.7415	-1.0000	-1.0000	-1.0000	-1.0000	125960.1563	599.2297	-1.0000	-1.0000	22.0840	119.4236	-1.0000	49.4011
49	SH1-6l-1S-P-5	-1.0000	0.4284	-1.0000	-1.0000	473.4521	4.1494	-1.0000	45.6227	8.0484	37.7652	-1.0000	-1.0000	-1.0000	-1.0000	-1.0000	5.3486	-1.0000	-1.0000	4.2970	439.2570	0.5808	-1.0000	2.6476	-1.0000	51.3803	-1.0000	-1.0000	-1.0000	475.6884	-1.0000	-1.0000	-1.0000	-1.0000	-1.0000	-1.0000	-1.0000	-1.0000	-1.0000	-1.0000	-1.0000	13268.8916	310.9824	0.2549	-1.0000	1.3829	1.8033	0.0223	-1.0000
50	SH1-6l-1S-P-6	0.0899	-1.0000	-1.0000	-1.0000	207.0541	2.7111	-1.0000	-1.0000	-1.0000	7.8963	-1.0000	-1.0000	2.4132	6.4325	-1.0000	0.1911	-1.0000	-1.0000	-1.0000	-1.0000	4.8451	-1.0000	-1.0000	0.7644	-1.0000	152.8465	-1.0000	-1.0000	-1.0000	-1.0000	0.4219	-1.0000	-1.0000	110.4160	-1.0000	-1.0000	-1.0000	-1.0000	-1.0000	-1.0000	47.3107	476.4553	-1.0000	23.7148	-1.0000	0.0003	-1.0000	0.0129
51	SH1-6l-1S-P-7	-1.0000	-1.0000	9.7793	-1.0000	255.6199	3.4256	-1.0000	-1.0000	-1.0000	3.5426	-1.0000	-1.0000	3.1516	-1.0000	-1.0000	-1.0000	-1.0000	-1.0000	-1.0000	-1.0000	0.6577	-1.0000	-1.0000	-1.0000	-1.0000	-1.0000	-1.0000	-1.0000	-1.0000	-1.0000	-1.0000	-1.0000	-1.0000	-1.0000	-1.0000	-1.0000	-1.0000	-1.0000	-1.0000	-1.0000	-1.0000	521.8646	0.2331	21.8933	-1.0000	0.0001	-1.0000	-1.0000
52	SH1-6l-1S-P-8	0.0389	3.2277	-1.0000	-1.0000	470.6591	31.1330	92.9479	49.8878	21.2415	154.1924	-1.0000	-1.0000	4.4972	-1.0000	16.5530	-1.0000	9.7656	-1.0000	123.0857	329.0775	10.4155	23.2870	23.6423	-1.0000	12.5540	381.1512	-1.0000	-1.0000	668.5314	-1.0000	-1.0000	-1.0000	-1.0000	13.0740	-1.0000	0.0054	-1.0000	-1.0000	-1.0000	-1.0000	-1.0000	569.9234	-1.0000	0.9754	1.6469	5.3087	-1.0000	0.6644
53	SH1-6l-1S-C-3	-1.0000	-1.0000	-1.0000	-1.0000	-1.0000	3.3124	81.8810	74.7213	10.4122	130.5734	-1.0000	-1.0000	3.2510	-1.0000	-1.0000	19.0322	12.4435	-1.0000	3.6111	385.9903	5.1346	51.2785	-1.0000	-1.0000	92.9381	15.3876	-1.0000	-1.0000	940.5278	-1.0000	-1.0000	-1.0000	-1.0000	-1.0000	-1.0000	13.3529	-1.0000	-1.0000	-1.0000	-1.0000	16755.5911	521.7479	-1.0000	2.8114	5.9358	5.0050	-1.0000	0.1250
54	SH1-6l-1S-C-4	-1.0000	-1.0000	-1.0000	-1.0000	112.2140	-1.0000	-1.0000	-1.0000	-1.0000	0.2373	-1.0000	-1.0000	0.0986	-1.0000	-1.0000	0.0627	-1.0000	-1.0000	-1.0000	-1.0000	-1.0000	-1.0000	-1.0000	-1.0000	-1.0000	-1.0000	-1.0000	-1.0000	531.0319	-1.0000	23.3832	-1.0000	-1.0000	-1.0000	-1.0000	0.0014	-1.0000	-1.0000	-1.0000	-1.0000	-1.0000	394.1611	0.2900	-1.0000	0.0156	0.0293	-1.0000	0.3153
55	SH1-6l-1S-C-5	-1.0000	-1.0000	-1.0000	-1.0000	99.6892	-1.0000	-1.0000	-1.0000	-1.0000	3.5345	-1.0000	-1.0000	-1.0000	373.6714	-1.0000	-1.0000	-1.0000	-1.0000	-1.0000	-1.0000	0.6579	-1.0000	-1.0000	-1.0000	-1.0000	-1.0000	-1.0000	-1.0000	-1.0000	-1.0000	-1.0000	-1.0000	-1.0000	11.0022	-1.0000	-1.0000	-1.0000	1.8182	-1.0000	-1.0000	-1.0000	521.1576	-1.0000	-1.0000	-1.0000	0.0001	-1.0000	0.0641
56	SH1-6l-1S-C-6	-1.0000	-1.0000	-1.0000	-1.0000	-1.0000	-1.0000	-1.0000	-1.0000	-1.0000	0.1630	-1.0000	-1.0000	-1.0000	-1.0000	-1.0000	-1.0000	-1.0000	-1.0000	-1.0000	-1.0000	-1.0000	-1.0000	-1.0000	-1.0000	-1.0000	-1.0000	-1.0000	-1.0000	-1.0000	-1.0000	-1.0000	-1.0000	-1.0000	-1.0000	-1.0000	-1.0000	-1.0000	-1.0000	-1.0000	-1.0000	-1.0000	508.5577	0.2753	-1.0000	3.2128	0.0002	-1.0000	0.1731
57	SH1-6p-1S-P-4	-1.0000	7.9294	-1.0000	-1.0000	636.4750	51.4315	309.8762	38.5110	17.3850	149.4658	2.5777	-1.0000	21.4156	12.6210	0.2177	63.4598	-1.0000	-1.0000	6.2540	646.1013	55.2863	0.7629	23.6610	-1.0000	139.6723	488.7742	-1.0000	-1.0000	761.0008	-1.0000	301.6129	-1.0000	-1.0000	1007.7296	-1.0000	8.5571	-1.0000	-1.0000	-1.0000	508.0772	674575.6357	476.9380	11.1663	-1.0000	45.8678	23.9638	8.3995	40.3879
58	SH1-6p-1S-P-5	5.5286	4.6211	12.9246	-1.0000	690.9883	53.6940	76.7633	150.6947	32.7859	578.6418	-1.0000	-1.0000	20.4530	2.7273	82.2074	19.6956	-1.0000	-1.0000	41.6346	548.9466	74.6050	88.0819	49.1553	13.1391	106.2064	279.6216	-1.0000	-1.0000	1135.2526	-1.0000	-1.0000	-1.0000	-1.0000	4069.5711	-1.0000	16.8523	-1.0000	26.7012	-1.0000	-1.0000	6916891.7740	651.9200	0.4313	171.6567	65.3946	35.1683	52.3421	210.9548
59	SH1-6p-1S-P-6	-1.0000	-1.0000	7.3949	-1.0000	558.7882	1.8205	30.0307	118.0842	1.0003	13.0988	-1.0000	-1.0000	-1.0000	-1.0000	41.0993	0.1931	2.5886	-1.0000	-1.0000	468.4519	13.6971	76.6906	12.3088	-1.0000	-1.0000	190.1505	-1.0000	-1.0000	-1.0000	-1.0000	9.4122	-1.0000	-1.0000	-1.0000	-1.0000	-1.0000	-1.0000	3.4851	-1.0000	1346.5112	97787.9265	-1.0000	-1.0000	0.6663	6.7312	4.4916	-1.0000	0.0189
60	SH1-6p-1S-P-7	-1.0000	-1.0000	-1.0000	-1.0000	422.5115	-1.0000	82.3671	16.0823	24.2433	42.7372	3.5131	-1.0000	13.0865	-1.0000	-1.0000	74.6753	43.2783	-1.0000	-1.0000	427.3722	6.9922	36.7557	-1.0000	-1.0000	-1.0000	-1.0000	-1.0000	-1.0000	935.1995	-1.0000	1324.3835	-1.0000	-1.0000	1368.9156	-1.0000	-1.0000	-1.0000	-1.0000	-1.0000	-1.0000	496961.5675	418.0055	0.2914	-1.0000	25.7707	5.8855	15.1000	17.7599
61	SH1-6p-1S-C-4	-1.0000	34.5435	-1.0000	-1.0000	572.7632	40.2551	195.1040	156.4693	-1.0000	120.7171	-1.0000	-1.0000	11.4519	-1.0000	85.5166	84.9939	35.1095	-1.0000	3.5344	366.2428	80.8900	113.8482	18.5037	11.3158	79.6546	63.6552	-1.0000	-1.0000	990.8064	-1.0000	-1.0000	-1.0000	-1.0000	594.1249	-1.0000	66.3113	-1.0000	-1.0000	-1.0000	-1.0000	13836810.1327	673.0332	-1.0000	443.1128	275.8263	27.8835	95.8825	131.9021
62	SH1-6p-1S-C-5	0.0300	-1.0000	-1.0000	-1.0000	286.3362	0.1591	2.4096	1.2463	-1.0000	14.1833	0.0075	-1.0000	-1.0000	-1.0000	0.2120	0.3466	-1.0000	-1.0000	2.5476	41.8742	0.1238	-1.0000	0.0938	0.0710	2.3429	-1.0000	-1.0000	-1.0000	-1.0000	-1.0000	7.2415	-1.0000	-1.0000	-1.0000	-1.0000	-1.0000	-1.0000	-1.0000	-1.0000	2.1289	48.0100	271.5908	0.3379	-1.0000	0.2408	0.0134	-1.0000	0.0244
63	SH1-6p-1S-C-6	-1.0000	-1.0000	-1.0000	-1.0000	685.4894	-1.0000	1.9294	71.4130	14.0739	11.1066	-1.0000	150.2200	5.3918	108.9331	-1.0000	31.7256	-1.0000	-1.0000	148.8915	491.1872	7.6306	20.6458	2.7633	0.7510	53.8812	50.3740	-1.0000	-1.0000	714.8308	-1.0000	0.3653	-1.0000	-1.0000	100.2442	-1.0000	19.2279	-1.0000	-1.0000	-1.0000	2988.7263	1407605.2404	552.9346	-1.0000	135.5569	38.1988	7.3752	3.2660	66.1337
64	SH1-6p-1S-C-7	16.0046	452.1108	-1.0000	-1.0000	668.4008	86.9845	468.9908	324.7506	105.8031	360.4338	3.1979	-1.0000	39.6751	-1.0000	159.5930	56.1696	1.3461	-1.0000	15.3693	979.9146	161.9046	134.3266	55.1132	10.6833	283.3698	185.5873	-1.0000	-1.0000	1212.3726	-1.0000	1926.8258	-1.0000	-1.0000	7624.5259	-1.0000	256.7785	-1.0000	-1.0000	-1.0000	-1.0000	19417822.0136	637.6362	125.3894	1006.6728	541.3583	171.0890	301.1505	377.6343
65	SH1-5l-1S-P-5	0.0374	-1.0000	-1.0000	-1.0000	-1.0000	-1.0000	-1.0000	1.6343	-1.0000	0.3261	0.0535	-1.0000	-1.0000	-1.0000	-1.0000	0.0213	-1.0000	-1.0000	-1.0000	-1.0000	-1.0000	-1.0000	-1.0000	-1.0000	-1.0000	-1.0000	-1.0000	-1.0000	-1.0000	-1.0000	-1.0000	-1.0000	-1.0000	-1.0000	-1.0000	-1.0000	-1.0000	-1.0000	-1.0000	-1.0000	-1.0000	483.8068	-1.0000	2.9749	-1.0000	0.0007	-1.0000	0.4022
66	SH1-5l-1S-P-6	0.0407	-1.0000	-1.0000	-1.0000	-1.0000	-1.0000	0.4254	-1.0000	-1.0000	8.3471	3.4140	-1.0000	-1.0000	-1.0000	-1.0000	-1.0000	-1.0000	-1.0000	-1.0000	12.3938	-1.0000	-1.0000	0.0469	-1.0000	-1.0000	-1.0000	-1.0000	-1.0000	-1.0000	-1.0000	1.1744	-1.0000	-1.0000	-1.0000	-1.0000	-1.0000	-1.0000	-1.0000	-1.0000	0.0219	0.6117	238.7117	0.0284	0.0383	-1.0000	0.0007	-1.0000	-1.0000
67	SH1-5l-1S-P-7	-1.0000	-1.0000	-1.0000	-1.0000	505.4557	4.1617	15.4285	72.1675	16.9259	58.5601	-1.0000	-1.0000	2.4739	-1.0000	24.1825	-1.0000	-1.0000	-1.0000	-1.0000	678.5188	-1.0000	32.6489	-1.0000	-1.0000	73.7548	67.2080	-1.0000	-1.0000	-1.0000	-1.0000	-1.0000	-1.0000	-1.0000	-1.0000	-1.0000	-1.0000	-1.0000	-1.0000	-1.0000	-1.0000	-1.0000	523.1616	3.3993	-1.0000	-1.0000	4.7908	-1.0000	0.5518
68	SH1-5l-1S-P-8	0.0820	-1.0000	-1.0000	-1.0000	-1.0000	-1.0000	-1.0000	-1.0000	-1.0000	2.0290	-1.0000	-1.0000	0.1324	-1.0000	-1.0000	-1.0000	-1.0000	-1.0000	-1.0000	-1.0000	-1.0000	-1.0000	-1.0000	-1.0000	-1.0000	-1.0000	-1.0000	-1.0000	-1.0000	-1.0000	-1.0000	-1.0000	-1.0000	-1.0000	-1.0000	-1.0000	-1.0000	-1.0000	-1.0000	-1.0000	-1.0000	408.8547	-1.0000	-1.0000	-1.0000	0.0002	-1.0000	-1.0000
69	SH1-5l-1S-C-4	-1.0000	-1.0000	-1.0000	-1.0000	-1.0000	-1.0000	-1.0000	-1.0000	-1.0000	3.0412	-1.0000	-1.0000	0.4463	-1.0000	-1.0000	-1.0000	-1.0000	-1.0000	-1.0000	-1.0000	-1.0000	-1.0000	-1.0000	-1.0000	-1.0000	-1.0000	-1.0000	-1.0000	-1.0000	-1.0000	-1.0000	-1.0000	-1.0000	-1.0000	-1.0000	-1.0000	-1.0000	-1.0000	-1.0000	-1.0000	-1.0000	421.9119	-1.0000	6.7158	-1.0000	0.0027	-1.0000	-1.0000
70	SH1-5l-1S-C-5	0.0521	-1.0000	-1.0000	11.9177	190.0794	0.2713	16.5772	6.0150	0.1897	36.1125	-1.0000	-1.0000	-1.0000	-1.0000	1.3762	0.4241	0.8483	-1.0000	-1.0000	62.9084	0.5509	-1.0000	0.2017	0.0959	1.1232	7.6760	-1.0000	-1.0000	-1.0000	-1.0000	-1.0000	-1.0000	-1.0000	34.3418	-1.0000	0.0869	-1.0000	-1.0000	-1.0000	-1.0000	36.3363	398.0026	-1.0000	-1.0000	0.1431	0.0344	0.1721	0.0175
71	SH1-5l-1S-C-6	-1.0000	-1.0000	-1.0000	-1.0000	-1.0000	-1.0000	-1.0000	-1.0000	-1.0000	1.9326	-1.0000	-1.0000	0.2042	-1.0000	-1.0000	-1.0000	-1.0000	-1.0000	1.4859	9.2763	-1.0000	-1.0000	-1.0000	-1.0000	-1.0000	-1.0000	-1.0000	-1.0000	-1.0000	-1.0000	-1.0000	-1.0000	-1.0000	30.2374	-1.0000	-1.0000	-1.0000	-1.0000	-1.0000	-1.0000	-1.0000	459.3803	-1.0000	2.5304	-1.0000	0.0001	-1.0000	0.5613
72	SH1-5l-1S-C-7	0.5131	-1.0000	-1.0000	-1.0000	-1.0000	6.7773	-1.0000	0.4383	-1.0000	29.5969	-1.0000	59.9860	0.2147	1.8331	-1.0000	0.3851	-1.0000	-1.0000	7.1301	11.4128	-1.0000	-1.0000	-1.0000	-1.0000	-1.0000	-1.0000	-1.0000	-1.0000	-1.0000	-1.0000	62.8296	-1.0000	-1.0000	49.0772	-1.0000	0.0628	-1.0000	-1.0000	-1.0000	-1.0000	-1.0000	585.0642	0.6114	3.6715	-1.0000	0.0033	-1.0000	0.0204
73	SH1-5p-1S-P-5	7.8561	15469.3756	12.9269	-1.0000	933.5587	261.9877	1423.9526	662.3504	66.9124	531.9164	39.6559	1300.5453	156.0851	564.8893	401.7785	450.9291	235.9066	-1.0000	311.0364	1094.4254	281.1357	337.6106	218.1225	14.0461	842.0337	1363.3422	-1.0000	-1.0000	1268.3018	-1.0000	852.5236	-1.0000	-1.0000	677.1894	-1.0000	201.1172	-1.0000	142.6007	-1.0000	5393.9614	9370430.8323	905.7991	1.9090	1439.7887	185.4864	460.9105	159.2656	1148.6559
74	SH1-5p-1S-P-6	1.6918	562.4881	34.6592	-1.0000	750.0608	98.8974	354.8082	267.0453	19.7116	282.6939	3.5025	118.0774	2.8800	-1.0000	161.4645	45.9855	9.9356	-1.0000	42.2169	677.6623	70.6135	58.3277	84.5288	-1.0000	315.6677	615.8111	-1.0000	-1.0000	1068.8690	-1.0000	7.0326	-1.0000	-1.0000	-1.0000	-1.0000	12.5057	-1.0000	-1.0000	-1.0000	-1.0000	17.2721	747.1920	-1.0000	80.0347	4.7480	41.4688	3.1044	9.4735
75	SH1-5p-1S-P-7	-1.0000	5.0910	11.3621	-1.0000	664.7785	23.3614	51.7125	53.0619	38.0890	115.0700	-1.0000	12.4281	13.1378	1.4264	13.0317	1.4027	-1.0000	-1.0000	3.3051	333.3294	14.1459	-1.0000	10.5226	-1.0000	17.4638	-1.0000	-1.0000	-1.0000	643.4337	-1.0000	-1.0000	-1.0000	-1.0000	-1.0000	-1.0000	19.8405	-1.0000	-1.0000	-1.0000	-1.0000	225017.4473	515.5276	0.7204	91.8902	2.0912	5.3619	3.3432	56.9873
76	SH1-5p-1S-P-8	0.0017	0.0041	44.3984	-1.0000	616.1703	0.0259	127.7032	26.3984	5.4644	33.3907	-1.0000	11.9704	-1.0000	60.0625	-1.0000	6.0561	-1.0000	-1.0000	6.5893	334.4138	0.3526	-1.0000	0.5444	-1.0000	39.1158	-1.0000	-1.0000	-1.0000	980.7215	-1.0000	0.1706	-1.0000	-1.0000	-1.0000	-1.0000	-1.0000	-1.0000	-1.0000	-1.0000	-1.0000	-1.0000	444.3438	-1.0000	-1.0000	-1.0000	6.5326	1.1398	0.0801
77	SH1-5p-1S-C-4	0.5823	-1.0000	-1.0000	-1.0000	-1.0000	0.4727	-1.0000	-1.0000	-1.0000	7.8955	-1.0000	-1.0000	5.1242	-1.0000	-1.0000	-1.0000	-1.0000	-1.0000	-1.0000	-1.0000	-1.0000	-1.0000	-1.0000	-1.0000	-1.0000	-1.0000	-1.0000	-1.0000	-1.0000	-1.0000	-1.0000	-1.0000	-1.0000	-1.0000	-1.0000	-1.0000	-1.0000	-1.0000	-1.0000	-1.0000	-1.0000	455.9955	-1.0000	1.3918	-1.0000	0.0013	-1.0000	0.6124
78	SH1-5p-1S-C-5	8.3082	-1.0000	32.3468	-1.0000	623.2411	21.7110	14.2942	137.8751	17.2287	46.3055	0.6025	-1.0000	2.7360	2754.5589	36.9519	28.0176	-1.0000	-1.0000	43.5092	451.6611	14.2630	11.0028	-1.0000	-1.0000	41.3165	112.4387	-1.0000	-1.0000	928.8092	-1.0000	773.6336	-1.0000	-1.0000	2030.0249	-1.0000	56.6421	-1.0000	-1.0000	-1.0000	16.4117	510331.4279	434.7247	-1.0000	0.7924	27.8910	8.0456	0.0916	24.3204
79	SH1-5p-1S-C-6	-1.0000	10.7495	-1.0000	-1.0000	609.5964	18.2264	15.6247	145.2499	12.7217	116.4438	-1.0000	-1.0000	11.0284	-1.0000	60.9315	9.6014	-1.0000	-1.0000	5.7778	548.0669	16.5300	-1.0000	23.4963	-1.0000	170.2395	347.5219	-1.0000	-1.0000	908.1440	-1.0000	163.4220	-1.0000	-1.0000	830.4178	-1.0000	11.9226	-1.0000	-1.0000	-1.0000	-1.0000	899720.6241	488.4052	-1.0000	-1.0000	9.0250	23.5484	22.6400	67.6146
80	SH1-5p-1S-C-7	3.2763	-1.0000	-1.0000	-1.0000	652.0617	4.7284	108.9566	-1.0000	13.0489	365.9205	-1.0000	-1.0000	-1.0000	6.3485	-1.0000	45.4676	-1.0000	-1.0000	-1.0000	693.3238	66.8519	10.3395	38.3343	12.4923	155.3314	-1.0000	-1.0000	-1.0000	1091.9108	-1.0000	253.9208	-1.0000	-1.0000	1115.5622	-1.0000	5.1216	-1.0000	-1.0000	-1.0000	1252.6756	1150747.1684	379.6271	-1.0000	11.7018	37.2506	47.1090	3.8854	128.2986
81	SH1-1l-10S-C	59.8170	177578.6275	38.1251	74634.6151	1658.8107	924.5007	5092.1748	3320.9545	1003.4290	5590.9074	3.9372	-1.0000	231.7307	20176.6633	1850.6259	888.4607	937.1147	-1.0000	109.2619	3057.3402	819.7046	1870.9597	1373.9003	286.3873	2735.0804	4961.0882	-1.0000	-1.0000	1599.9934	-1.0000	3822.4010	-1.0000	-1.0000	6024.3517	-1.0000	533.8521	-1.0000	-1.0000	-1.0000	18076.1861	30696468.0567	685.3544	87.0140	2556.8482	756.7768	731.7312	1918.9010	273.9760
82	SH1-1p-10S-R	87.3660	240570.6984	55.6061	42227.5418	1405.8466	607.1133	4755.4051	2542.5713	604.2846	2332.2237	95.2423	98.5307	411.2654	16.1203	995.5237	1823.4410	261.3870	-1.0000	681.9412	2104.3085	897.0616	3666.3728	620.8619	256.1546	1672.9134	2562.7380	-1.0000	-1.0000	1582.5371	-1.0000	9251.1229	-1.0000	-1.0000	10686.8662	-1.0000	282.6873	-1.0000	1.8177	-1.0000	27551.4439	43735130.2964	664.5865	26.0393	3252.4289	1552.8171	557.1622	946.0794	4787.5427
83	SH1-2p-10S-P	161.6664	23519.3475	-1.0000	22841.9269	1138.6344	404.7814	4001.7737	2104.7059	776.4486	1678.7749	608.3983	5.7464	83.1428	19.8501	482.5382	565.7187	242.2784	-1.0000	300.9015	1931.8926	378.5589	52.8570	441.0300	97.2366	726.3413	490.4563	-1.0000	-1.0000	-1.0000	-1.0000	30.2077	-1.0000	-1.0000	-1.0000	-1.0000	146.8617	-1.0000	299.3136	-1.0000	156.2160	1770.4709	381.5253	225.1390	465.0013	142.6268	261.6953	501.5468	80.2628
84	SH1-5l-10S-C+P	22.6082	210.0337	51.3198	6116.9213	911.2253	119.2733	1029.3263	462.9300	307.9554	836.8941	8.3319	10.6993	37.8619	35.7755	130.9101	238.6298	139.3937	-1.0000	30.9124	1439.6215	199.5896	94.1436	153.6044	56.2016	507.6471	580.2342	-1.0000	-1.0000	1137.5951	-1.0000	1848.3995	-1.0000	-1.0000	1317.4172	-1.0000	171.4713	-1.0000	-1.0000	-1.0000	6483.4331	2502976.6823	848.3442	86.6729	447.8404	94.1433	205.8322	265.0256	29.8022
85	SH1-5p-10S-C	33.3911	878.2568	33077.4825	6558.1371	1462.6847	113.8889	888.9445	455.3155	101.2279	401.1410	65.3173	5996.3837	31.3892	23438.0426	215.8069	60.9147	221.7881	-1.0000	8500.7560	1317.4879	80.5020	41940.1495	77.2316	404.2509	163.3968	393.3242	-1.0000	-1.0000	948.6837	-1.0000	522623.6334	-1.0000	-1.0000	19.8684	-1.0000	112.8188	-1.0000	154.0583	-1.0000	1914.1934	1515343.6506	587.8064	-1.0000	266.4240	205.4471	287.5856	113.3426	404.3165
86	SH1-6l-10S-P	24.5819	11899.9012	-1.0000	8415.0892	1120.3114	134.7501	949.1159	675.3853	284.5679	1271.0641	21.5676	661.0328	54.5414	1036.6869	196.2534	394.6829	415.1112	-1.0000	305.7779	1582.2354	141.3750	378.0460	270.7130	34.7563	715.7411	1687.1288	-1.0000	-1.0000	1091.7251	-1.0000	355.2819	-1.0000	-1.0000	57.7937	-1.0000	153.0069	-1.0000	-1.0000	-1.0000	17924.2609	978068.8920	807.0505	32.3664	394.1515	105.7623	143.6458	70.9284	0.6225
87	SH1-6l-10S-C	121.8278	24544.4942	19.1456	32015.0248	1301.2674	520.5615	1549.5006	2037.7639	456.2128	1779.8447	6.6472	644.0117	104.3880	24019.2768	732.2646	595.3393	1202.4703	-1.0000	198.3211	2008.8584	262.0809	1566.4902	471.3898	115.1395	1571.4024	1465.1286	-1.0000	-1.0000	1394.6995	-1.0000	549.9558	-1.0000	-1.0000	1776.9943	-1.0000	468.8476	-1.0000	-1.0000	-1.0000	27411.8412	8388459.5884	937.6857	69.7959	990.3845	416.2433	364.5820	498.6630	31.6974
88	SH1-6l-10S-R	4.7927	0.0129	-1.0000	1548.4380	507.8201	-1.0000	195.7495	191.0089	51.3889	217.2745	10.3282	-1.0000	0.1409	16.6586	108.7206	63.1026	140.4743	-1.0000	1.8017	1085.4619	20.7061	70.8708	37.2604	39.9746	115.3297	76.6307	-1.0000	-1.0000	614.8752	-1.0000	-1.0000	-1.0000	-1.0000	-1.0000	-1.0000	40.1076	-1.0000	32.2989	-1.0000	2815.5693	26715.9057	247.5770	43.4574	154.5364	23.2057	22.6374	-1.0000	-1.0000
89	RNA- 1ng	1823.9028	4864.0029	1000.0000	1988.1940	150.8348	1875.8422	2448.5526	1749.4429	1659.5615	2721.8969	2448.7699	693.4228	2194.4887	1000.0000	2132.1982	2458.5717	2383.9792	-1.0000	1652.3860	-1.0000	2450.8145	1401.1973	1982.3083	3804.2370	2351.7289	1803.6417	-1.0000	-1.0000	1000.0000	-1.0000	7185.3030	-1.0000	-1.0000	1000.0000	-1.0000	10946.0485	-1.0000	2808.2861	-1.0000	150322.6203	41766387.4861	1028.0546	1677.8571	14656.0934	6611.2587	1666.9896	6406.3193	7513.7174
90	RNA- 500pg	288.7608	-1.0000	-1.0000	201.9647	500.0000	332.0141	406.2816	342.8806	403.5781	136.8883	217.8369	580.9979	309.6976	-1.0000	239.8852	282.2566	175.0382	-1.0000	255.9497	500.0000	280.2163	-1.0000	317.6191	394.4579	572.4432	-1.0000	-1.0000	-1.0000	500.0000	-1.0000	42.5024	-1.0000	-1.0000	-1.0000	-1.0000	1015.6555	-1.0000	94.0502	-1.0000	1961.0868	33192.2507	473.0834	296.3593	1190.7322	598.6289	280.7492	391.8660	711.6578
91	RNA- 250pg	198.0538	10.5670	-1.0000	420.3456	250.0000	201.7959	74.1222	138.4256	185.6464	271.3286	180.7360	555.3113	162.4728	-1.0000	258.7479	191.0609	165.7734	-1.0000	360.1293	-1.0000	145.5412	90.8745	149.7160	311.1816	289.5472	100.7534	-1.0000	-1.0000	-1.0000	-1.0000	-1.0000	-1.0000	-1.0000	-1.0000	-1.0000	192.0479	-1.0000	388.5732	-1.0000	134.2863	299.7863	257.0136	215.1536	160.7092	215.4928	478.7352	255.7726	155.5186
92	RNA- 125pg	112.5178	-1.0000	-1.0000	42.9364	-1.0000	75.1089	21.6295	146.6916	91.3708	107.7726	115.9424	69.8411	84.1237	-1.0000	69.1112	64.8999	205.1452	-1.0000	41.9583	-1.0000	88.1810	245.4192	86.1344	165.9728	79.7719	72.7226	-1.0000	-1.0000	-1.0000	-1.0000	-1.0000	-1.0000	-1.0000	-1.0000	-1.0000	61.0044	-1.0000	-1.0000	-1.0000	46.3429	86.9294	487.6009	161.4747	55.1953	98.0306	192.5546	173.8545	112.0267
93	RNA- 62.5g	69.0950	304.0002	-1.0000	134.7516	-1.0000	72.8908	13.9773	73.7684	53.4623	78.3562	60.6062	-1.0000	67.1126	-1.0000	78.9807	56.9385	68.8158	-1.0000	73.8897	62.5000	72.9736	-1.0000	122.9590	47.4550	57.4926	147.7919	-1.0000	-1.0000	-1.0000	-1.0000	-1.0000	-1.0000	-1.0000	-1.0000	-1.0000	33.9988	-1.0000	76.1231	-1.0000	12.3980	74.9466	485.6251	35.8011	37.5160	77.2233	37.7340	79.9679	78.7635
94	RNA- 31.25pg	37.6322	-1.0000	31.2500	-1.0000	394.7066	44.3528	52.9755	33.9637	50.2443	35.7466	45.0471	-1.0000	48.9527	31.2500	42.2447	62.2876	105.4475	-1.0000	-1.0000	-1.0000	47.4481	-1.0000	30.5680	31.5658	40.1454	-1.0000	-1.0000	-1.0000	-1.0000	-1.0000	51.1636	-1.0000	-1.0000	31.2500	-1.0000	75.4344	-1.0000	-1.0000	-1.0000	201.6912	2191.7104	287.5123	49.3432	77.0151	75.7420	36.0527	21.9006	68.8044
95	pre-H2O	-1.0000	-1.0000	5.4345	-1.0000	105.2665	0.0602	-1.0000	0.9810	-1.0000	35.4457	-1.0000	-1.0000	0.0298	-1.0000	-1.0000	1.4190	-1.0000	-1.0000	-1.0000	-1.0000	-1.0000	-1.0000	-1.0000	0.0720	-1.0000	-1.0000	-1.0000	-1.0000	-1.0000	-1.0000	-1.0000	-1.0000	-1.0000	-1.0000	-1.0000	1.1490	-1.0000	-1.0000	-1.0000	-1.0000	-1.0000	505.7726	-1.0000	-1.0000	-1.0000	0.0005	-1.0000	0.0523
96	H2O	1.0932	-1.0000	-1.0000	-1.0000	-1.0000	1.4880	1.0804	1.3869	1.7895	0.5914	0.1422	-1.0000	1.8968	-1.0000	1.4101	0.7922	1.3891	-1.0000	2.6499	-1.0000	1.8773	-1.0000	0.8668	1.5654	3.4241	-1.0000	-1.0000	-1.0000	-1.0000	-1.0000	-1.0000	-1.0000	-1.0000	-1.0000	-1.0000	2.2560	-1.0000	-1.0000	-1.0000	-1.0000	-1.0000	-1.0000	1.0004	8.7661	3.0741	0.2539	0.8892	1.3402
[truncated: 48 more columns]
