# Supplementary material for: Cellular network modeling and single cell gene expression analysis reveals novel hepatic stellate cell phenotypes controlling liver regeneration dynamics
Source: BMC Syst Biol. 2018 Oct 3;12:86. doi: 10.1186/s12918-018-0605-7 (PMC6171157; doi:10.1186/s12918-018-0605-7)
Supplement: Supplementary file 5 — Zip file containing the raw mRNA expression data generated from single cells used in this manuscript. Data were manually inspected for reactions with CT values above those for water (below the limit of detection). These reactions were manually failed resulting in their removal from the data sets. Processed and unprocessed data are included. (ZIP 2160 kb) [file 12918_2018_605_MOESM5_ESM.zip › sc-rna-expression-data/Unprocessed data/SH1-HSC-3-4-DataPostQC.csv]

Chip Run Info	C:\Users\djc006\Desktop\SH1-HSC-3-4-4-3-15-1361995193\ChipRun.bml	1361995193	96.96 (136x)	GE 96x96 PCR+Melt v2	ROX	EvaGreen	4/3/2015 3:02:19 PM	00:50:28	BIOMARK111
Application Version	3.1.3
Application Build	20111121.1125
Export Type	Heatmap Results : Inlet-based View
Quality Threshold	0.65
Baseline Correction Method	Linear (Derivative)
Ct Threshold Method	User Data (Global)
EvaGreen Ct
		01	02	03	04	05	06	07	08	09	10	11	12	13	14	15	16	17	18	19	20	21	22	23	24	25	26	27	28	29	30	31	32	33	34	35	36	37	38	39	40	41	42	43	44	45	46	47	48
		Vim	GFAP	Serpinh1	Tnf	Mmp3	TIMP2	Serpine1	Npy	LRAT	Spp1	Csrp2	Ccnd1	Cdkn1a	Ptn	Col4a1	COL4A2	Col14a1	Csf2	CCL3	MMP13	MMP14	MMP2	Cxcl12	Smad4	Fap	BMP6	Adamts13	Bambi	Clcn3	Csf1	Kras	Vcl	Col3a1	Mapk1	Lep	Ppara	Pecam1	Itgam	Itgad	Mrc1	Arg1	ANG1	Tbp	Erlin2	Actb	Gapdh	Vegfa	Fn1
01	SH1-2l-1S-P7	18.3929777829487	18.9619686703699	999	18.4260815024562	18.6593455559931	999	11.6127008192176	14.6441636505538	999	17.0248878249095	999	999	999	999	999	17.2905616227871	999	999	999	20.1547523362052	18.5782477868534	999	24.4345037896428	999	999	999	999	999	999	999	20.560615812461	999	27.8815687028949	999	999	13.9801290478588	999	999	999	999	999	17.1204133030122	18.643416313888	999	999	13.1810123386757	999	18.9106291775769
02	SH1-2l-1S-P8	16.1832884282779	15.2643963181782	999	13.7443716387558	13.7741983007681	999	10.5210197797689	12.6651211821914	13.7015281758992	13.103659485994	15.1099058093397	999	23.1715113133834	999	15.2193451053044	15.0332542238763	17.5281213405336	999	18.4303095518678	14.3637665205136	15.8158028240862	16.7599638417314	15.474910849881	999	16.1253098353952	21.7118394399368	23.1664586215535	999	999	999	999	999	22.5670958518439	999	999	13.5872025350176	999	999	19.9950661179806	17.4088952528912	999	16.2654840412641	999	28.0124788701252	19.2923211331876	9.2389670080885	15.3627910504612	16.2481663782829
03	SH1-4l-1S-P9	999	999	999	17.9201586262402	999	999	12.1058968636522	16.9103386291348	999	20.3604815528082	999	999	999	999	18.0171380935387	999	999	999	22.7831904672773	999	999	999	999	999	999	999	999	999	999	999	20.3249352863204	999	999	999	999	15.8248111623366	999	23.1879920620142	21.4548155267046	999	999	21.7680071360933	999	999	999	16.9378484147062	999	999
04	SH4l-1S-P10	999	20.5021386299392	999	18.0224080170694	20.180043199558	999	9.28249771195326	12.2254762462468	14.5550807761004	17.6657435828513	999	999	999	999	15.5330646485135	18.5080312091046	24.1302003569535	999	999	18.0376182333667	18.0826553663357	22.4298765524116	17.4675788270002	999	999	999	999	999	999	999	17.7444614054234	999	999	999	999	15.888310174258	999	999	19.0523904314877	999	999	19.7249963808706	999	999	999	12.7692594953802	15.7473322557102	999
05	SH1-2l-1S-C7	19.5766898103883	18.7496551904388	21.3613989789705	999	999	999	10.6272964650872	13.8308904327203	15.0099475667299	22.1358933890951	999	999	16.4265892118709	999	16.9567872519337	999	999	999	999	999	21.423360630178	999	999	999	999	999	999	999	999	999	19.7569314507766	999	999	999	999	15.8314903264517	999	999	23.2891203719291	999	999	999	999	999	999	14.0888947127425	999	999
06	SH1-2l-1S-C8	999	23.7698056495169	999	999	999	999	9.25918419909682	15.2924005827414	999	999	999	999	18.137637291206	999	999	22.7468419633352	999	999	999	19.9232681522	19.6021904443879	999	999	999	999	999	999	999	999	999	999	999	26.7165091759238	999	999	17.1396739153974	999	999	17.750329676137	999	999	19.5863717595174	999	999	999	19.7125916196175	999	16.0922317814867
07	SH1-4l-1S-C9	19.5926831354233	999	999	999	999	999	9.54748206022629	13.9019397536122	15.0645658910338	15.3882270443919	15.9404429849957	999	19.5489847198162	999	999	17.2692533440012	999	999	999	999	999	999	999	999	999	999	999	999	999	999	16.7753869540045	999	27.5169182978863	999	999	15.7272863035238	999	23.2384042063937	999	999	999	999	999	999	999	15.3190249920252	999	20.2737890140284
08	SH1-4l-1S-C10	16.9606130348504	999	999	15.1344518274222	15.6392225941338	999	9.56749809574207	12.4063416281059	14.0675583891726	13.8479665750703	17.3222825353608	999	999	999	16.7888739283113	17.0714225746055	999	999	19.5985484144571	17.2999587934272	19.2454603204226	999	16.1413863286955	999	20.9363733899948	999	999	999	999	999	999	999	999	999	999	15.0189892680143	999	999	18.0161362150185	999	999	18.5960983682387	22.4871094010238	999	999	11.9232765849329	21.035225329877	999
09	SH1-2p-1S-P6	15.7543561040822	15.7216440774934	999	15.2497584284621	17.1510790554807	999	11.5272147435658	13.6914338077935	13.6856369175277	13.8371600403799	16.7269941521431	999	16.5574066167462	999	15.2780591596285	15.1721567740954	999	999	21.0609360351339	16.2756042778103	15.9620059708636	19.644324216739	15.3673162887818	19.7596218855927	17.8238111719895	21.8611802156465	999	999	999	999	22.608868132102	999	999	999	999	15.0596065443342	999	999	999	999	999	19.7224426975668	999	999	18.3914427524437	10.1818305489123	15.7242729573483	15.185754287795
10	SH1-2p-1S-P7	18.255918065924	16.1042922688705	999	16.8619263040872	15.5203062119051	999	9.91540736926694	14.2017111664296	13.7498646618862	15.4753975886807	13.9203265963895	999	18.6520439590167	999	14.6206188783764	18.7063999360729	999	19.6068143032894	22.0632861817574	15.7789811946541	17.7171475622196	22.2740393751107	16.1880305775242	20.27778892427	999	999	999	999	999	999	16.5077863838864	999	20.8317996593722	999	999	15.2849405786785	999	999	999	999	26.9260256182445	999	999	999	999	12.3221140506107	15.5053801558671	18.6539415009414
11	SH1-2p-1S-P8	17.48668127512	999	999	16.0463663495937	999	999	10.4251500160813	13.3803429440134	15.329104805265	18.8035916716998	999	999	999	999	16.5710441409353	18.0136298515755	999	999	19.0321863538293	999	18.9651505900293	999	18.0259519134669	17.0093636082075	21.5965882979074	999	999	999	999	999	16.2648180011894	999	999	999	999	17.2640985989066	999	999	999	999	999	26.4601047484964	999	22.9240763110114	999	13.3271476596098	19.1234393855609	16.4115357952432
12	SH1-2p-1S-P9	999	999	999	15.631238683331	999	999	9.77450339474715	12.7675300592815	14.4469871947941	15.6316909020007	15.3490998357868	999	19.4064003952446	999	999	999	999	999	22.2540970238157	999	18.0362773485547	999	17.3561651709924	999	999	999	999	999	999	999	24.4132333013659	999	999	999	999	16.2499763073555	999	999	999	999	999	16.9557881465823	999	999	999	13.8815462322173	15.7213017673287	18.4056085538021
13	SH1-2p-1S-C7	19.4802371204374	15.4668122394646	999	17.4288450513185	23.2201292787647	999	10.2400513756294	12.9269791822972	999	19.9828328409106	999	999	999	999	999	19.4518914670254	999	22.9550981311873	999	999	20.368507720814	999	17.6250873590383	999	999	999	999	999	999	999	19.1051477892238	999	24.8706485346916	999	999	15.0590614783738	999	999	21.5328461785147	999	999	999	999	999	999	17.1126168999169	999	23.3497079070987
14	SH1-2p-1S-C8	18.165334560663	15.85428763039	999	15.2259972781394	14.9314348729707	999	13.0605477694606	14.0244369041524	13.8864491050232	13.9224865055478	15.9108068505431	999	999	999	15.500307271071	16.5097574028141	999	999	999	13.4888864341713	17.318389099277	19.4803175735482	17.8196637059404	18.8075186373621	18.8674963118501	999	999	999	999	999	19.6604338627792	999	22.5928607915632	999	999	14.1948535306079	999	999	17.1549006089257	999	20.4196571674338	19.0137680866249	999	999	999	10.6977565908595	14.0824030237164	20.8209154454507
15	SH1-2p-1S-C9	14.6986042405803	14.3084969395935	999	13.4196082308537	14.6999729148459	999	11.0725728328153	13.5045503561461	12.7843757416338	12.9526855412064	14.2857371394981	999	999	999	12.7185682877171	14.0332481698045	16.5148626111444	18.6099080071148	16.2140037971394	14.1765669563304	15.2497089572341	16.1811553944903	13.6835822840708	15.8399050484127	16.6918219181246	999	999	999	999	999	16.9225718284013	999	26.5489862789437	999	999	14.4811583413099	999	999	23.2095046377098	999	999	999	16.0432858540491	999	21.5289378159329	8.98588687473985	11.6283631908556	20.6028103306207
16	SH1-2p-1S-C10	11.2947939705832	11.230668807093	22.5272427046485	9.37133795095261	9.88269921981953	999	9.13705417348318	9.24221233513353	8.7201788674853	9.3962493616539	11.5909638058503	999	15.6776316416958	999	9.84709772148439	10.202492608502	14.0040818210787	999	13.2959788943501	9.28996984369945	10.5690737884836	12.8649174946479	9.39719181898729	12.8058077064141	11.560900838086	18.077329037196	999	999	999	999	22.6337188120745	999	26.7095214103153	999	999	14.2847222197029	999	20.0686962222048	23.1306068006948	999	999	15.9932022143326	12.8809304248928	999	15.3214427729993	4.89506730588179	7.89028549014691	13.1363604159591
17	SH1-1l-1S-P6	16.5240323629094	17.1450148663367	999	16.7631034000363	20.5183653890318	999	10.5696432875189	12.0309122775941	15.5353651325984	18.3908535688401	999	999	999	23.2082901749046	14.6931146635355	15.2595230969873	999	999	999	17.6716425311877	17.4056724547213	20.422144194279	15.6887287007609	20.2045792438595	999	999	999	999	999	999	16.3834938414271	999	999	999	999	14.2831981428624	999	22.9754206949922	999	999	999	999	15.9177470415321	999	999	11.7484051943751	18.9380052058555	999
18	SH1-1l-1S-P7	20.277673139372	999	999	17.3953313308669	999	999	12.471308300782	14.6589907530183	999	22.2542715604201	999	999	999	999	999	999	22.6974994004815	999	999	999	999	999	999	999	999	999	999	999	999	999	20.0215331322972	999	25.9779815818008	999	999	15.8812635282364	999	999	999	999	999	22.6001550328246	15.8696147250705	999	999	999	999	20.8216861900172
19	SH1-1l-1S-P8	23.5525818732287	999	999	999	999	999	12.4494502640705	999	15.3024302665704	999	16.1690048970597	999	999	999	999	20.9350726026711	999	999	999	999	999	999	18.3653992445747	20.398855960272	999	999	999	999	999	999	19.2857152590751	999	25.672182072325	999	999	15.7914688850799	999	999	22.2302785255271	999	999	18.2410028787731	999	999	999	999	999	21.608189509945
20	SH1-1l-1S-P9	999	14.9862149147118	999	16.9364342078337	15.1743766843201	999	11.1578355764051	13.9789088648988	15.0699347765099	15.9353159523661	999	999	999	999	17.6131423560319	17.6962437923508	999	999	999	18.3539545606729	19.292455671839	20.4508339437217	17.3542157341032	999	999	999	999	999	999	999	22.0238498322858	999	24.6723276003477	999	999	13.0755884170503	999	999	999	999	999	21.0369206591722	19.6307219566018	999	999	12.2366580886141	15.1935990746105	20.7310214612342
21	SH1-1l-1S-C6	999	999	999	999	999	999	12.9230921552113	999	14.3498879455429	999	20.8239008012974	999	21.5490897130943	999	999	999	999	999	999	999	999	999	19.7047710798349	999	999	999	999	999	999	999	22.5057523781867	999	999	999	999	15.5652469677576	999	999	20.6899049228917	999	999	999	999	999	999	999	999	21.1783857960868
22	SH1-1l-1S-C7	21.5501116817199	999	999	999	999	999	12.1545132206052	999	999	19.2942598772596	999	999	999	999	999	999	999	999	999	999	999	999	999	999	999	999	999	999	999	999	999	999	999	999	999	14.3559652395724	999	999	999	999	999	17.1420220531775	999	999	999	18.2539264085666	999	18.9391727934413
23	SH1-1l-1S-C8	20.6992171643099	999	999	999	999	999	10.8987210592505	13.774726167586	999	22.1367888414311	999	999	999	999	999	19.3704099027884	999	999	999	999	999	999	999	999	999	999	999	999	999	999	20.3683871495714	999	999	999	999	14.9275408139874	999	999	999	999	999	999	999	999	999	22.3661681382506	999	999
24	SH1-1l-1S-C9	16.8137156658259	17.3876972057563	999	14.5521410953608	999	999	10.9057335753063	15.411741791146	999	15.6923269650973	999	999	999	999	999	14.5907755986405	19.0430952643381	999	20.3940101644746	999	18.0289048011656	22.1720034931578	16.4095990172408	999	999	21.9314374311671	999	999	999	999	20.6767094889926	999	23.5254681403979	999	999	14.2491072190971	999	999	23.1707108040159	999	999	999	999	999	999	10.8970656171543	999	19.2281744768533
25	SH1-1p-1S-P7	999	999	999	22.6719004128338	999	999	13.5143412205151	14.8988332757437	999	18.9088127462509	17.2302857553553	999	17.1201323597732	999	999	18.5267990611166	999	999	21.9288190037844	999	21.7026976016591	999	999	18.960920241014	999	999	999	999	999	21.8217560726013	18.2685843640512	999	23.2398809562527	999	999	13.9466426895443	999	999	18.774812137908	999	999	21.2119308698178	999	999	999	21.0364707985829	999	19.3367300215235
26	SH1-1p-1S-P8	16.3287439248785	999	999	15.3064738169518	15.0533040946984	999	12.3028234628956	16.8699409318043	14.76693012333	15.609215958982	999	999	999	999	15.9969008388756	19.6753749422674	20.8041961652075	999	19.7716206350309	14.7651664833869	15.9276507182075	999	999	999	999	23.7568177378793	999	999	999	999	20.7543828219466	999	23.4394861653911	999	22.7531843504307	14.0167161505091	999	15.7575758528063	999	999	23.7413372051528	20.2154615777222	999	22.2148556714654	999	10.8169538589995	14.2626807430253	15.8039005776489
27	SH1-1p-1S-P9	999	999	999	999	999	999	11.2214677487428	13.1828433577624	999	22.0579574601293	999	999	999	999	999	20.143709029708	999	999	999	999	999	999	999	999	999	999	999	999	999	999	18.802402548085	999	25.805573978016	999	999	14.5904011729564	999	23.4393510786151	23.1764474715118	999	999	999	999	999	999	20.1807927944738	999	21.9117337067823
28	SH1-1p-1S-P10	999	999	999	20.9727949006535	999	999	13.829371566912	16.1125932300282	999	18.3051476540757	999	999	19.5254687348028	999	999	22.892267759684	999	999	999	999	999	999	999	999	21.4946981434196	999	999	999	999	999	19.1632012588509	999	23.9140398371445	999	999	14.7972234685611	999	999	22.723457500769	999	999	21.3484212978337	999	21.4754375658648	999	26.4957611817166	999	18.2218658019902
29	SH1-1p-1S-C6	999	999	999	999	999	999	12.9086612660227	15.9093108125839	999	22.6089632361536	999	999	999	999	999	999	999	999	999	999	21.4292441962167	999	999	999	999	999	999	999	999	999	17.4762276683121	999	22.2647964947211	999	19.5178846505089	18.2106279938517	999	999	999	999	999	999	999	999	999	18.8062648707576	999	22.111234346913
30	SH1-1p-1S-C7	999	999	999	999	999	999	12.0895561215418	15.4854121153974	15.3620994325342	22.2906359571312	999	999	19.5948802921797	999	999	21.203528422729	999	999	999	999	21.375334197264	999	23.1842237670162	999	999	999	999	999	999	999	19.0021865944093	999	999	999	999	15.2050281570959	999	999	999	999	999	999	999	999	999	999	999	18.4143629551175
31	SH1-1p-1S-C8	999	14.5395317044145	999	999	19.2064195235956	999	13.4296246446445	999	999	999	999	999	16.8862077147015	999	999	18.0213474589032	999	999	999	999	21.9649311165447	999	999	999	999	999	999	999	999	999	21.5685876283947	999	23.8439351579277	999	999	15.4956651988041	999	24.1462237106597	22.0473204583889	999	999	999	999	999	999	999	999	22.3828812608895
32	SH1-1p-1S-C9	999	999	999	18.5558817193198	999	999	12.2343644044419	14.9859934572411	999	19.5277388745803	999	999	999	999	999	999	999	999	999	999	24.8885581578843	999	999	999	999	999	999	999	999	999	18.6912533021672	999	999	999	999	15.4363027836759	999	999	999	999	999	19.1683824497832	999	999	999	999	999	15.2854590537261
33	SH1-4l-1S-P9	999	999	999	999	999	999	12.1549503125605	999	15.0149353955307	21.013426104048	999	999	999	999	999	999	999	18.5353583870219	999	999	22.6632546571635	999	999	22.8020988843561	999	999	999	999	999	999	999	999	22.3280596573847	999	999	15.2142266580179	999	999	999	999	999	999	999	999	999	999	999	19.4532412464239
34	SH1-4l-1S-P10	20.3379087955796	999	999	17.6940345245022	999	999	11.4434592170782	15.9538496856474	999	20.4112700239148	999	999	19.746065634329	999	999	19.962738784013	999	999	15.5822788775923	999	23.5042059026783	999	999	999	18.1914518351684	999	999	999	999	999	18.6683237813577	999	21.1935114303281	999	999	14.162476121727	999	18.4781187854155	19.6035030445335	999	999	18.827068305508	999	999	999	999	999	15.6863401747214
35	SH1-4l-1S-C9	23.1764567915952	999	999	999	999	999	13.419752270955	999	999	21.4324063627819	22.7718898744629	999	21.9783539015983	21.1709378802113	999	18.8593564609672	999	999	23.2943805404391	999	999	999	999	999	999	999	999	999	999	999	19.5713694631265	999	22.3417740176038	999	999	14.7213816293441	999	999	20.3496531724109	999	999	18.7307877039683	999	999	999	999	999	999
36	SH1-4l-1S-C10	17.9954589529029	999	999	21.0013478974531	999	999	12.9075203000458	15.8239761907335	999	17.2668808400935	999	999	20.6226077936089	999	17.0417290760989	999	999	999	999	999	999	999	17.5155619595624	999	999	999	999	999	999	999	999	999	999	999	999	16.5188859018003	999	999	999	999	999	999	999	999	999	13.6461212622893	999	17.87092098692
37	SH1-4p-1S-P4	999	17.6399677607473	999	999	999	999	12.0119101731117	999	999	999	999	999	16.9205225618906	999	999	22.3181666023698	999	999	999	16.0319640649535	999	21.0865438087158	999	999	17.2731732039844	999	999	999	999	999	999	999	999	999	999	16.4439979323258	999	999	999	999	999	999	999	999	999	12.8604176647077	999	23.6217054216416
38	SH1-4p-1S-P5	21.2780823988443	999	999	21.8170891789451	22.8851477810198	999	12.1932164079556	15.7580543730015	999	16.797815733277	999	999	999	999	999	21.0130203027958	19.2262030167882	999	22.3341605784384	999	19.9669300935846	999	999	20.3426634478164	19.3311822919335	999	999	999	999	999	17.8427182816346	999	999	999	999	13.5423417791529	999	999	16.541617784091	999	999	999	999	999	999	16.4841976791873	999	15.3169482401872
39	SH1-4p-1S-P6	999	999	999	999	999	999	11.5478993309716	15.4355339591425	999	18.8184136769623	999	999	18.6363470975281	999	999	20.845786725238	999	999	999	999	23.5552562865524	999	19.9925549889395	999	999	999	999	999	999	999	19.3288068471373	999	24.4615226236692	999	999	15.5832152494791	999	999	17.3719121877926	999	999	21.8973958740839	999	999	999	22.7655920976951	999	17.0525496139868
40	SH1-4p-1S-C4	20.850604976149	999	999	999	19.9740400197269	999	12.3801169177604	999	999	15.6043827658876	16.3556691535789	999	999	999	999	22.0466766327157	999	999	999	999	21.9944285903345	999	999	22.8274567510653	22.7512173860048	999	999	999	999	999	999	999	26.8290192578225	999	999	14.6497739825918	999	999	999	999	999	19.1270655354622	999	999	999	999	999	20.8436209822034
41	SH1-4p-1S-C5	999	999	999	16.8109348544665	999	999	12.0428558486076	14.4565959055391	16.0117664390581	16.8472026766816	999	999	999	999	18.2591575700011	14.5872922729705	999	999	999	17.5523778816941	17.4133623839655	21.3152052077437	16.9026372709181	999	999	999	999	999	999	999	17.5968818665295	999	999	999	999	15.9527711110606	999	999	999	999	999	999	999	999	999	13.6948132452926	999	20.2085866821961
42	SH1-4p-1S-C6	999	999	999	20.4490325999488	17.0544016924591	999	10.4450393853025	14.4716297942591	14.2964439045089	18.2692856213989	17.9181613192578	999	999	999	999	999	999	999	999	999	27.0009092074302	999	999	999	999	999	999	999	999	999	999	999	21.2298921495088	999	999	15.2359112014509	999	23.2627026578326	999	999	999	999	999	999	999	15.4728066973694	999	21.1588009263671
43	SH1-3l-1S-P11	23.4374959692479	999	999	999	999	999	12.7236412361011	14.4961035408575	999	20.152654973944	999	999	23.2153061370557	999	999	999	999	999	18.9860054401662	999	21.4400759246215	999	999	999	999	999	999	999	999	999	20.6624534069894	21.0257656392551	25.7145083694963	999	999	16.1039559832447	999	999	22.1971258341664	999	999	23.1749352778063	999	999	999	999	999	20.9362044472859
44	SH1-3l-1S-P12	999	20.8693975481814	999	999	15.9162765280359	999	14.136959168185	15.6727776802183	14.7957549725312	14.0435972148603	999	999	999	999	18.9372894494421	21.9927716374293	23.1494890273658	999	17.8643764972624	18.8593067298457	15.8384552810446	18.406716201634	999	999	19.9711195263558	999	999	999	999	999	19.3243563473957	999	21.4274608859932	999	999	15.4330506352455	999	999	21.3826715526471	999	999	21.6425980715517	999	999	999	13.1696899456128	999	15.8144299513309
45	SH1-3l-1S-P13	999	999	999	19.6447833333262	999	999	11.0063856597649	13.884238527554	999	21.193097134105	15.6119727665797	999	999	999	999	23.0650114242867	999	999	999	999	999	999	999	999	999	999	999	999	999	999	19.3242716164265	999	18.4162409507103	999	999	13.7744505263974	999	999	999	999	999	999	999	999	999	999	999	18.506168543219
46	SH1-3l-1S-C12	22.9463935489346	999	999	16.5345092093756	15.6885006270889	999	10.1774777700473	13.839205495118	15.0343344203252	15.1603973517116	24.2915919994986	999	999	999	15.9566391981129	16.8616594036478	999	18.4399526463475	19.6522475446507	15.4087918075946	18.0580818882376	18.8454047607338	16.8370550205448	18.0522309152944	17.9400190083037	999	999	999	999	999	15.0960266161859	999	999	999	999	16.3414251875818	999	999	22.2134653579296	999	999	18.4672769884565	999	23.1677116376284	999	11.027418617024	999	15.7282989073273
47	SH1-3l-1S-C13	999	999	999	999	999	999	11.2962695027112	14.306844808756	999	999	999	999	17.4642747202889	999	999	20.5158538668811	999	999	21.0124907294986	999	999	999	999	999	999	999	999	999	999	999	20.2581652074286	999	20.0678878253256	999	999	14.3108897732924	999	999	18.0138515279585	999	999	21.8331742322941	999	999	999	999	999	15.4004334658341
48	SH1-3l-1S-C14	15.2147484553314	13.9566566340608	999	12.8041731458063	13.0969570937313	999	10.328427368319	12.1991684085828	12.1766711024859	13.6427695651966	15.9281036124312	999	19.2465420887018	999	13.2500400648372	13.9581150212104	15.8383720020492	999	16.2708422132476	13.4367337035219	15.2836137123578	16.4544007831797	12.5831624396601	15.0463451503517	16.3238307002076	21.9183636516538	999	19.2616832198037	999	999	15.95017519978	999	21.2176119262256	999	999	14.200392419469	999	999	15.856011892455	999	999	19.9289800511022	999	999	19.6362608378227	8.23537715622541	11.5756793273545	16.5155131118047
49	SH1-3p-1S-P6	999	999	999	999	999	999	13.3052674745196	15.8711215359207	999	999	999	999	23.0301823296168	999	999	15.2787071998964	999	999	999	999	20.0805623741767	999	999	999	999	999	999	999	999	999	17.7044787950187	999	26.0764745986775	999	999	16.2060917230564	999	999	17.2728680947669	999	999	999	999	999	999	26.3689229319451	999	18.6638903830002
50	SH1-3p-1S-P7	17.4832778613289	999	999	999	18.9134714478566	999	10.8899516180555	15.833914191124	999	16.8419743479469	999	999	18.44841773825	999	999	16.9950875519646	999	999	999	999	22.1422043040905	999	21.137622565704	19.0112735444874	999	999	999	999	999	999	18.4770180688352	999	999	999	999	15.1970724952815	999	999	15.8128069516369	999	999	999	999	21.5334032352359	999	15.9991767775302	999	19.4362568366293
51	SH1-3p-1S-P8	999	999	999	15.5041329523614	999	999	11.7360478071028	14.1994888018962	999	14.8995378954489	14.635529724606	999	18.8599850684015	999	999	21.4709566114449	999	999	999	999	999	999	15.3446729322872	999	16.7146294211154	999	999	999	999	999	22.9324555353739	999	999	999	999	12.9924548710288	999	999	999	999	999	19.8237614223794	999	999	999	10.9723368276203	17.7350736490692	16.6972247647971
52	SH1-3p-1S-P9	21.7266300621397	999	999	22.7235599561201	999	999	13.2905401098249	15.6234501153521	999	17.1852374262583	999	999	20.5471599875914	999	999	18.6369687500913	999	23.1417926663455	999	999	22.3035740510012	999	999	999	999	999	999	999	999	999	19.123315804462	999	999	999	999	15.7473624052863	999	999	23.0745902322223	999	999	999	18.9183850333411	20.0254753075354	999	16.6519177782918	999	17.3737089310456
53	SH1-3p-1S-C7	22.6359256591059	999	999	999	999	999	11.1188688938561	14.9406392466031	14.5053806168938	999	15.6481461752429	999	999	999	999	20.0477273046687	999	999	999	999	999	999	999	999	999	999	999	999	999	999	999	999	999	999	999	15.3679329091526	999	999	999	999	999	999	999	23.2825076291525	999	999	999	999
54	SH1-3p-1S-C8	999	999	999	999	26.3236502270096	999	10.8732810904845	20.2449758467645	999	16.3838626080782	999	999	999	999	999	18.535006719559	999	999	999	999	21.7617178031707	999	21.2158013255529	999	999	999	999	999	999	999	20.489703388716	999	999	999	999	13.9631697495455	999	999	18.7502781349281	999	999	21.2987342263352	999	999	999	18.1553638158808	999	21.9069541448675
55	SH1-3p-1S-C9	23.2874962226149	999	999	999	999	999	10.9995340093024	16.2465212826752	15.0701230064177	15.652355888289	999	999	999	999	999	20.780440535582	999	999	999	999	999	999	21.631329658439	999	999	999	999	999	999	999	22.3626350448117	999	18.6132013736763	999	999	15.7069767476348	999	999	999	999	999	21.3702322783507	999	999	999	20.4523101418653	999	18.6665500291652
56	SH1-3p-1S-C10	999	999	999	999	999	999	10.9253553465508	14.7956836318424	999	15.5871154563661	999	999	999	999	999	999	999	19.7868295631305	999	20.5354461732431	999	999	999	999	999	999	999	999	999	999	20.7150346952363	999	999	999	999	17.5267337195857	999	999	999	999	999	999	999	999	999	18.8592011266208	999	19.6274644435511
57	SH1-6l-1S-P9	23.1533982375885	999	999	999	999	999	10.781393588618	14.4960410270263	17.6126359227554	999	999	999	999	999	999	999	999	999	999	999	999	999	999	999	999	999	999	999	999	999	20.2378698994798	999	23.0509678915528	999	999	15.3972881169077	999	999	999	999	999	22.8855306554132	999	23.160856277826	999	21.3495026847442	999	17.7533151862927
58	SH1-6l-1S-P10	999	19.7537769440527	999	15.8955331747067	13.4762670678599	999	14.6809625957101	14.0247866744365	13.8567620711028	15.6574776335146	15.8771502368195	999	18.9114084602473	999	16.1820406834484	13.3484091331528	14.668000672559	999	20.664448121125	13.3761496421349	18.9725886045478	999	13.4164409787175	999	999	999	999	999	999	999	15.8466585619586	999	999	20.5081155524128	999	14.2220511587099	999	999	23.2871097651338	999	999	16.4981167359316	15.9341036305577	21.8646439897486	16.0078892574526	9.61644573474067	12.953806996726	16.5171081747473
59	SH1-6l-1S-P11	999	999	999	16.634299992808	999	999	999	16.3024051545462	14.7027937482285	17.0075587299099	999	999	21.8269682819652	999	999	18.1395629025812	999	999	999	16.218213623342	18.2008955512263	18.4288012614995	15.2103604445423	16.9230985789866	999	999	999	999	999	999	16.7273195590996	999	25.3577508476432	999	999	15.0676650649434	999	999	21.427037857311	999	999	999	999	20.980936404473	18.308536693796	11.4147820833184	999	17.9342395459904
60	SH1-6l-1S-P12	999	999	999	999	16.6465149996583	999	13.629072266227	20.0378575005087	999	19.3779247699736	999	999	17.3042560941464	999	999	17.3759801438341	999	999	999	15.0073821908312	20.4187306077774	18.9420754432919	23.0362753982603	15.68468707015	17.8422988059841	999	999	999	999	19.1769722881046	14.9376114966468	999	25.2365748028635	999	999	15.2894887835883	999	21.753464934022	17.3011906514843	17.6754498597564	999	999	999	22.0242265415153	999	12.8556664120563	999	21.8551573574783
61	SH1-6l-1S-C7	16.1470677631803	999	999	20.5510414322036	18.4653288412926	999	999	23.4367276853666	999	15.5481602248887	19.8635640417318	999	19.8207678111451	999	999	15.406229024386	999	999	21.2884711415893	999	17.9392036144367	999	20.0549988061502	22.885061788656	18.8970751118321	999	999	999	999	999	11.7181880511076	999	999	999	999	15.5055017993677	999	23.3170803776744	16.8465960968448	999	999	21.426826569191	999	999	999	17.4196271715598	999	16.1834278980487
62	SH1-6l-1S-C8	19.2236904768199	999	999	999	999	999	14.6314132404651	999	999	21.7522099520311	999	999	999	999	999	22.089937028428	999	999	999	999	999	999	999	999	999	999	999	999	999	999	19.5596333998814	999	999	999	999	14.2124423673223	999	999	999	999	999	18.6488365488993	999	999	999	17.1866967595791	999	999
63	SH1-6l-1S-C9	18.6387055701421	999	999	18.4948309347098	21.8586022626707	999	22.5885831366245	21.6862591756395	999	14.9585327561414	999	999	20.5875483073659	999	999	15.935524493249	999	21.7394119281928	21.73055753352	22.5987176782022	16.3400456674153	999	18.8332722400601	19.9040313590718	22.93997180489	999	999	999	999	22.7980843036143	12.270745491096	999	20.0928486895792	19.0107140845498	999	14.493703289112	999	23.1574965283337	16.6021266451451	999	22.5475668633101	999	999	23.9389254391356	999	16.6632834478666	999	19.1628487098296
64	SH1-6l-1S-C10	999	20.9782084268506	999	16.2073558522785	17.0357945931667	999	23.6565320004223	17.4958531207348	16.0842481151315	14.9664258803256	999	999	999	999	16.8956534164362	16.9921938264481	22.4697419837668	999	999	16.6307967793374	19.3470267519831	999	17.8498624140428	999	21.1501699318237	999	999	999	999	999	25.8487541725162	999	999	999	999	15.8212934155289	999	999	999	999	999	23.6870840782496	999	999	999	13.5460810353641	18.3062444494334	18.8389648865974
65	SH1-6p-1S-P8	16.6714047538573	999	999	999	999	999	999	999	999	17.7793610860424	999	999	16.6888925287206	999	999	19.9227951212683	999	999	999	999	999	999	23.0722380383284	21.3207740674768	999	999	999	999	999	999	22.5166463372924	999	999	999	999	17.2548843950134	999	999	18.9387210340777	999	999	22.7079361980194	999	999	999	999	20.8614699849016	19.748471155196
66	SH1-6p-1S-P9	999	999	999	21.2908103786395	999	999	999	999	999	15.8725949393467	999	999	999	999	999	16.8676241751476	999	999	999	22.1878191327598	22.5930360114747	999	21.8904775701193	22.4301536982445	999	999	999	999	999	999	13.9867890524227	999	26.1989964463124	999	999	15.1177502321699	999	999	15.8155518347838	999	999	999	999	22.9651747219592	999	19.9034902817142	999	17.5912406198507
67	SH1-6p-1S-P10	22.8712026897223	999	999	21.100724404688	22.3626645257076	999	999	20.358062848077	15.218391430786	17.8532892759532	999	999	999	999	999	17.5980089855994	999	999	999	999	19.0091050780277	999	999	999	999	999	999	999	999	999	20.1204169419048	999	23.3197954349459	999	999	14.9167803569803	999	999	17.8860898089943	999	999	20.480543457321	999	999	999	16.123440947586	21.1590037109824	23.2545525262269
68	SH1-6p-1S-C8	14.7125464939811	999	999	14.7577411858187	15.1621138895614	999	15.3784401303413	13.2972165694604	999	16.3895112706953	14.1831361677142	999	16.3025128179978	999	19.5865104705915	14.3044491260646	17.7278283212624	21.6976505261212	999	22.4598603364505	14.0877687632336	999	14.9291017565515	21.2882632634281	15.5469450006486	999	999	999	999	999	17.0869355371621	999	24.3444311239093	999	999	15.7949186643501	999	999	15.7832754373081	999	999	999	14.7704609425202	999	16.2871767893595	9.65740848301194	13.2839318711519	12.4374160531128
69	SH1-6p-1S-C9	21.7281501101317	999	999	24.5990344034678	22.1036979716816	999	999	18.3992084608478	999	16.4885993089084	20.0964674360506	22.3203369049022	999	999	999	14.8051800763088	999	999	23.0639367299344	999	21.474799227024	999	17.617146325134	999	999	999	999	999	999	999	15.2235567025687	999	23.756842324556	999	999	15.9902225782015	999	999	16.9364420948854	999	999	999	999	999	999	18.4868501390508	22.5849285527402	17.5801578163612
70	SH1-6p-1S-C10	17.7082456994466	999	999	21.4271840188427	22.606061254363	999	999	18.3004982610681	999	15.533727622887	999	999	999	999	999	18.6662500437132	999	999	18.0451268121021	999	19.5497992736026	999	999	999	999	999	999	999	999	999	14.4033412973883	999	22.2957116031313	999	999	15.3623537148537	999	23.1792278757006	23.2039892026768	999	999	999	999	999	999	18.6376782635762	999	17.5649982177922
71	SH1-5l-1S-P9	19.2357073154515	999	999	21.6539614101601	20.5041217642328	999	20.1978793835831	21.2869227058511	999	15.0216115796977	999	999	999	20.9143912856793	999	20.8571834294416	21.7370364992272	999	999	22.0277692931001	18.5307325664093	999	999	18.830741520366	999	21.847297807999	999	25.2495875272893	999	999	14.4867014781969	999	26.1820797870031	999	999	17.1475015666416	999	23.0043184559971	24.6740350926878	999	999	22.8658330951298	999	21.9392729561528	999	18.0393151801439	999	16.2081072936455
72	SH1-5l-1S-P10	22.6024765678213	17.9592445209258	999	19.0898650173914	17.1249527392908	999	16.5981335063544	16.1451977009196	15.9965717624463	14.4739675719798	999	19.1784841057351	999	999	15.5397262165183	14.493272066157	999	999	15.7921659342336	16.3481292059468	16.4105856547328	17.8568555792618	18.3464353827215	999	14.9935942323735	19.0747754910656	999	999	999	999	14.2907919184775	999	999	999	999	14.458781561412	999	999	19.3428525836947	999	999	16.8645127244801	999	21.7890899653615	17.0420733669873	10.8227189688412	999	19.0813636556745
73	SH1-5l-1S-P11	999	999	999	999	19.8304581825353	999	999	23.0447308555621	999	17.5848292028114	999	999	999	999	999	999	999	19.034142496949	999	22.7113022723537	17.9187585736373	999	21.3642136590544	22.5115758542717	21.4070379296064	20.0710446744086	999	999	999	999	13.6022005992993	999	24.5438359296991	999	999	14.982366099556	999	999	17.1859239553447	999	999	22.3408820091034	999	999	999	16.7139018768255	999	18.6221122090627
74	SH1-5l-1S-C8	18.3491140606087	16.1781618455313	999	15.3567822304077	14.4141437109845	999	999	16.1179762733697	18.9223502131224	14.0048922470507	23.7334539302566	22.3521253235225	17.4260382880282	999	15.4703049953211	15.1863695353458	999	999	999	14.8489720814551	15.3097482789091	18.6256355077567	13.8365979676694	14.8427088935694	15.7518237954832	18.5615195148466	999	999	999	999	14.8435616781467	999	21.4617133916496	999	20.5484205541043	14.5134771360446	999	999	21.4205003027553	999	18.9196972806637	999	999	999	16.8390322644607	9.71245309067982	12.577848005798	16.3104041912149
75	SH1-5l-1S-C9	15.4638540490926	16.414577311242	999	16.0350552680278	15.4022630531388	999	15.2575371786538	999	13.8227469381944	13.9300652578966	999	999	999	999	17.3567015214546	14.8936811189485	21.5688819443889	21.4937235437151	999	14.5123551215673	15.7732546871953	19.8134563553575	14.7886728762276	999	17.944499246555	999	999	999	999	20.5216943232939	15.2869311283052	999	999	999	999	14.0312090745059	999	999	999	999	21.0434184938073	17.1678385586814	16.1014226381826	18.9572708738817	15.5425082034885	9.68770671459622	14.3197006287711	13.9288042122895
76	SH1-5l-1S-C10	18.6160561623858	999	999	20.4837291880117	999	999	999	21.0186937318391	999	15.9134860823221	19.7798316803825	999	19.9916210046827	999	999	18.0719640523234	999	999	999	999	19.0724138719647	999	18.5958730533582	999	999	999	999	999	999	19.9804841591781	13.1674656893796	999	24.1931459559478	20.5798427222158	999	14.5292643831007	999	999	20.3192751457696	999	999	999	999	999	999	19.1537870855503	999	23.1926897611661
77	SH1-5p-1S-P9	15.6384966491948	999	999	999	23.5875441893659	999	17.4870638333638	14.3276366501705	19.7025247262043	15.480380189306	999	999	16.2979264774864	999	999	13.875382130232	15.633606084482	999	999	999	18.3801019804744	24.0160172242093	999	999	13.8508565117346	999	999	999	999	999	12.712974722332	999	999	999	20.5838576723204	16.2412480658885	999	999	19.4143751581168	999	20.8656422378869	21.9774191262992	999	18.8271837538438	999	10.5290831943654	999	21.9224492137786
78	SH1-5p-1S-P10	17.1080667178223	17.1957322699402	999	999	21.6926239208496	999	17.1436411911815	14.8023758538355	14.9985421299265	14.8501270481501	14.2537150926225	21.9394521739322	15.842681541586	20.2277779154516	15.0098117673549	16.305886664043	999	999	999	999	13.2217529090164	18.7601671751573	14.3241961310483	14.1399194224433	14.3983863733296	999	999	999	999	19.0309015126062	13.3375122514306	999	22.0192633582812	999	999	14.2936771598904	999	20.9857258162947	21.521577378916	20.9630835816767	19.410088658494	15.8552573927537	13.6640940869727	19.5943276358113	12.8298515883909	9.05138750060519	14.6775680865957	11.1542092806783
79	SH1-5p-1S-P11	20.1525483516451	999	999	14.4847387722819	14.7334309885673	999	14.2004117161683	14.7323644420578	14.4617665231773	13.9495469395732	15.7004245274243	999	16.6397384698222	22.9886461690545	15.8031602285689	14.3311058943386	21.004502128818	999	16.9584619930385	14.9542789758329	14.2335667076705	20.5116015044647	15.0922809055786	17.6143914736755	18.514707709722	20.1990779511032	999	999	999	999	11.7329572265018	999	19.0938627240511	999	999	14.4121778394265	999	999	17.3469194776256	999	19.3588346628767	18.8728526133214	15.7959740487945	20.8209452305993	15.0973234917957	9.63076195500976	15.5548342448524	13.73826656384
80	SH1-5p-1S-C8	17.783174155736	999	999	20.1018452324633	15.5870602897844	999	999	15.5759048327748	999	16.0422081822074	21.6710521823458	999	21.4140592610949	999	17.0462911231601	16.862172317979	999	22.4704521005782	999	14.1393664754291	17.5922034767679	999	14.6088130706004	19.9991984914852	999	999	999	999	999	999	14.3349151768172	999	24.6188395775616	999	999	14.4430054685051	999	20.6005426253787	16.5184774643193	999	999	22.001301125247	999	22.6483695339398	17.0276150020743	13.0241318834175	16.3331036165933	17.8879861557457
81	SH1-5p-1S-C9	999	999	999	999	999	999	999	999	999	16.4849750602155	999	999	999	999	999	19.2065562333911	19.2995723647138	999	19.451411826944	999	17.3972288709735	999	999	999	999	999	999	999	999	999	14.0830645708006	999	26.3093787179405	999	999	14.3598981268159	999	999	18.5023390261652	999	20.0979941040079	23.030231383151	999	999	999	21.2329059870804	999	15.9620175104389
82	SH1-5p-1S-C10	14.4678043612453	17.3722293397806	999	14.0768454211174	999	999	16.9793602710436	15.3965561015904	999	16.9723537907793	15.3608316927041	999	18.2575009877224	22.8898952117387	15.445153569554	12.9192775260765	15.5326020757374	999	20.2344380797534	999	15.9971766799754	999	14.262703833426	999	19.5624588208766	22.5709484080828	999	999	999	21.2837001303932	13.9391058822102	999	19.7244112473728	999	999	14.2135619142233	999	999	18.5152435630463	999	15.7922162477244	999	999	999	13.9003765674106	11.2714996177149	15.3158050772791	14.0634333808907
83	10S-?	18.9209409637434	999	999	999	999	999	14.7463426103787	18.4507769775474	15.0613624733824	14.071550898012	16.2038761410647	999	16.8168352564585	999	19.2848211447495	16.3975416235264	19.7542199502631	22.5511927343652	18.2919028017993	14.8088356049135	14.2362044571995	999	15.2782735761879	14.9530268352351	15.0714966767434	20.9859360728243	999	999	21.395834607705	19.9784415976342	13.4197636167897	999	27.2058182980325	22.8942380464572	999	14.1435925180959	999	999	999	18.6002326315011	18.6316731894464	18.150071491926	999	999	15.6704603077505	10.4611013409629	13.2690029062948	12.9958367646147
84	10S-??	16.5622480494441	22.5999534231739	999	14.9920390756949	15.3298716397446	999	14.1620054027512	16.4377262112878	13.1032171145774	13.3243080196018	999	21.5756831560505	20.7912640384021	23.0946340289257	25.3733715276888	14.3263680220037	17.9240071072358	18.03105052709	18.6542968229497	16.2378480241806	16.408604267808	18.9692888019184	14.2314966309577	18.1240586832976	999	999	999	999	999	999	12.049051601598	999	26.1952826125683	999	999	15.6385114278987	999	20.9915151461024	17.2454925766643	999	999	999	25.8162702040251	999	999	11.212988490722	16.03211495348	15.3906718423321
85	SH1-2p-10S-P	10.0395926241663	12.8533267188211	999	10.1243029909586	10.0209870170237	999	8.62737672304124	9.06301871911248	8.52716586833703	9.62445238426782	8.36973810710388	999	11.6141536136201	999	10.183583982186	8.46236462010428	13.0844154954819	999	14.4049843080381	9.5516700373477	9.35793349868683	19.3457796696726	9.14472062815551	12.0990608612898	9.42609238849367	13.8402996434876	999	999	999	999	19.9177915593088	999	999	999	999	10.830622173985	999	15.0855398568141	999	15.9716774484007	18.0199979757292	19.5507606833899	11.6551693046659	13.669933515838	9.58338169819847	4.90504700796628	9.09294878733578	11.9959949948497
86	SH1-1l-10S-C	10.6166397334401	10.7007405423496	19.870286775337	7.41835770430216	7.12284257005961	999	7.37059590324773	7.19760255208186	7.04975756339071	7.42257037887541	14.3501487619987	999	8.78841064481145	11.1264406339253	6.91706364596228	6.19773772947094	9.98593665282257	999	14.9144144568427	6.99820975242911	7.3177249008308	13.9317876779511	6.84920855694141	9.31090797988258	6.81553178560615	8.00563061457154	10.5648655850274	7.04214209187934	7.22171099572698	12.767930351147	10.2319909747012	9.08970901190351	6.72214956018589	9.56412569518285	7.50484799659577	8.00609755987533	12.0045208868959	999	16.3895653806918	9.69283410261424	7.06904591403355	13.483383140562	12.420029792711	9.7685809871329	5.9813922469716	2.5	5.9393554389902	9.39944683972545
87	SH1-6l-10S-P	12.7768595576307	12.8328486991763	22.9620109578934	11.0821880789056	9.74587362100449	999	10.4827754102847	10.6952948272171	9.89925007957771	10.1745335120535	12.7637884524771	15.2716422367786	11.9101633752565	15.707146875877	11.4929559539686	9.04694868961644	12.1029685683577	999	14.244833106721	9.97066840472834	10.9016323014872	17.2163369386383	9.92757604198451	13.3214627601664	9.4595663652819	11.0229805725801	14.6847026753427	12.3210215815589	11.7950804056584	13.9720075653927	14.1775502398285	13.6569026195628	8.9903841275789	11.9637865020686	12.2744636239134	10.5681078561525	19.4121481297594	999	18.8665355803227	10.383082127523	11.3606151417961	13.2110719827322	14.3147965376677	13.4070506698083	9.3614150981787	5.48313374434995	11.3975403413544	18.2130164068193
88	SH1-5p-10S-C	12.4235388039574	13.7593986773242	18.1813526727654	11.6602089527331	9.92014990600952	999	10.1070016761933	9.91747677886074	9.00426124796716	9.3668604538153	12.2276009739904	15.6577425804343	11.030407615066	15.7075661267814	9.40098371981476	8.82959213931292	12.7835005010992	999	15.2792025614202	9.47985329920913	10.2883591820466	15.2989825667399	9.77336379834712	14.2413575523018	8.55461122116118	12.6798208969905	17.8621301675103	12.8950671164606	10.9144041791341	15.4117237101234	13.0283642027625	13.4131339884857	9.95414771384906	15.3172934087279	12.8069651247016	10.8228316523211	15.8472774236411	15.5092295922036	999	12.8961939912809	9.93403189578941	14.7438035894082	999	13.6900780777093	7.93216923329181	4.75424461524358	10.1300473622679	8.67915935642921
89	1000	6.22563634779405	13.7419355420221	17.1224540911234	13.2837203706482	20.5650051411372	999	9.40615126534045	9.41623696782627	7.24677538918997	9.43242821447194	7.00920124450847	15.1451896132925	5.40736668648343	16.4021092816025	7.47679145776203	6.4508786249312	9.37276753374949	14.2460679623998	11.9089601304707	999	6.11379636646163	15.1707435123341	6.65453687560607	6.46808376281003	7.59493237123853	11.1570949373683	999	999	14.1274714129599	999	10.5647557424035	16.4498052603136	13.6904004508099	14.6499152815745	999	4.47101571275352	999	12.2609200101109	999	7.69791616064926	7.59424289299208	11.7168568415117	8.03588019464846	7.18231486890475	3.26006751853265	2.5	5.92018940614787	5.85960901725068
90	500	9.49164321598689	999	999	16.7301222151888	14.8823068372852	999	12.4786636675834	12.6783223485164	9.51005051809352	13.7785708035687	9.89266418637381	15.5322084723401	9.25930217854047	21.0391831497587	11.5318115587264	9.59444179539932	13.7690116511968	12.7496096235256	14.8469436074422	14.5622580902944	9.99365563118608	999	10.0831161466616	9.92860930513921	10.0004208237552	21.8568736304185	999	999	999	999	20.2516622053948	999	23.7240051029667	999	999	8.30163429985083	999	16.2382270681833	21.3361899716969	13.6179969940122	15.5422813448139	17.3974995069836	11.141502168122	12.2243583157752	7.35709261489286	4.82833293963982	9.30693342318283	8.65954783903459
91	250	9.85835804429415	17.5947046886771	999	15.2937174707803	18.8703424835624	999	14.9041617245772	13.8220784711092	10.7488918112484	12.7189101505289	10.3534665819627	15.4262810596179	10.4253829510008	999	11.4472405799449	10.342043348004	13.9453832375304	999	14.0228623583281	999	11.0582855165626	20.2696942055532	11.0545867525616	10.2882263401351	11.100875498772	17.1898661318721	999	999	999	999	22.8071187439791	999	999	999	999	10.5430269377088	999	14.9027778863932	19.407056785225	17.2144263433793	999	19.5298787559075	11.7616314987677	15.0225835766567	8.68053066591655	5.45557203020331	9.75228945329766	10.7070511473703
92	125	11.0230227678217	999	999	17.6481340291309	999	999	17.0981442807757	13.8682855247129	12.1792000079225	14.1750275425278	11.1338325103645	19.1453569252927	11.8668967932621	999	13.6446692052842	12.455665258392	13.6860867191742	20.6818883649805	18.0166626551704	999	12.229262878403	18.1760344355369	11.9374851425737	11.7299298322469	12.9645991834621	18.6157021237351	999	999	999	20.6723261702624	999	999	999	999	999	12.4065346272219	22.2497542188753	999	19.4690346379246	18.4909122835516	999	16.7892138208965	12.3423073167049	16.6475677610556	10.0535429581763	6.53504236453748	10.5768731967605	11.3734915256398
93	62.5	11.5822601717476	15.5119998187731	999	16.8075875922627	999	999	17.1989778935488	14.52083456614	12.5287960272621	14.5885904742195	11.8910913621813	999	11.9774814624977	999	13.0960725188425	12.4892850174186	15.1770291312794	999	16.8794940862137	22.2819893078045	12.6189191493659	999	11.7103735448791	13.3738371294594	13.9423506695632	16.6492203027794	999	999	999	999	999	999	21.3222423217478	999	22.6743816937312	13.3023648662066	999	17.2328558489088	18.0399739081959	18.6340390853428	26.7832646014582	16.8006874238856	14.6983650661982	17.4351851642164	10.4854004145686	7.21800209570204	11.6605818405996	12.3527283466824
94	31.25	13.4206608718737	999	23.0998421122871	999	16.6699275719168	999	16.2318404004263	16.6880856623682	13.2270175786585	16.0154882207033	12.8693610305167	999	13.2670322573183	21.9552799842756	14.8705947796166	12.8580650499015	15.0297596987388	999	999	999	14.0329688030874	999	14.1491999433185	14.1629238826412	14.698791632205	999	999	999	999	999	19.2621810124345	999	999	999	20.2342741085426	12.4384988320844	999	999	23.1274771361425	17.286517457209	20.1555311527592	21.7944420512421	14.8387390345026	16.506741638935	10.7580618778807	7.89039876401392	14.1178823674298	12.876612082565
95	PreAmped H2O	17.0612169790406	999	999	20.3760459145987	999	999	19.3805034240258	18.9468082632023	999	15.0811491186079	20.8573056104193	999	999	999	999	17.761769093532	999	999	999	999	18.4312172081904	999	19.7896616932189	20.674324694913	28.3586846656533	999	999	999	999	999	13.7937318044501	999	18.3759601027238	999	999	14.0964327305231	999	999	20.8326372261068	999	999	999	999	17.6192488372237	999	16.8519527163624	999	16.7246119147008
96	H2O	999	999	999	999	999	999	999	999	999	999	999	999	999	999	999	999	999	999	999	999	999	999	999	999	999	999	999	999	999	999	999	999	999	999	999	999	999	999	999	999	999	999	999	999	999	999	999	999
Quality Results
		01	02	03	04	05	06	07	08	09	10	11	12	13	14	15	16	17	18	19	20	21	22	23	24	25	26	27	28	29	30	31	32	33	34	35	36	37	38	39	40	41	42	43	44	45	46	47	48
		Vim	GFAP	Serpinh1	Tnf	Mmp3	TIMP2	Serpine1	Npy	LRAT	Spp1	Csrp2	Ccnd1	Cdkn1a	Ptn	Col4a1	COL4A2	Col14a1	Csf2	CCL3	MMP13	MMP14	MMP2	Cxcl12	Smad4	Fap	BMP6	Adamts13	Bambi	Clcn3	Csf1	Kras	Vcl	Col3a1	Mapk1	Lep	Ppara	Pecam1	Itgam	Itgad	Mrc1	Arg1	ANG1	Tbp	Erlin2	Actb	Gapdh	Vegfa	Fn1
01	SH1-2l-1S-P7	Fail	Pass	Fail	Fail	Pass	Fail	Pass	Pass	Fail	Pass	Fail	Fail	Fail	Fail	Fail	Pass	Fail	Fail	Fail	Pass	Pass	Fail	Fail	Fail	Fail	Fail	Fail	Fail	Fail	Fail	Fail	Fail	Fail	Fail	Fail	Fail	Fail	Fail	Fail	Fail	Fail	Pass	Pass	Fail	Fail	Pass	Fail	Fail
02	SH1-2l-1S-P8	Pass	Pass	Fail	Pass	Pass	Fail	Pass	Pass	Pass	Pass	Pass	Fail	Pass	Fail	Pass	Pass	Pass	Fail	Pass	Pass	Pass	Pass	Pass	Fail	Pass	Pass	Pass	Fail	Fail	Fail	Fail	Fail	Fail	Fail	Fail	Fail	Fail	Fail	Pass	Fail	Fail	Pass	Fail	Fail	Pass	Pass	Pass	Fail
03	SH1-4l-1S-P9	Fail	Fail	Fail	Pass	Fail	Fail	Pass	Pass	Fail	Fail	Fail	Fail	Fail	Fail	Pass	Fail	Fail	Fail	Pass	Fail	Fail	Fail	Fail	Fail	Fail	Fail	Fail	Fail	Fail	Fail	Fail	Fail	Fail	Fail	Fail	Fail	Fail	Fail	Pass	Fail	Fail	Pass	Fail	Fail	Fail	Fail	Fail	Fail
04	SH4l-1S-P10	Fail	Pass	Fail	Pass	Pass	Fail	Pass	Pass	Pass	Pass	Fail	Fail	Fail	Fail	Pass	Pass	Pass	Fail	Fail	Pass	Pass	Pass	Pass	Fail	Fail	Fail	Fail	Fail	Fail	Fail	Fail	Fail	Fail	Fail	Fail	Fail	Fail	Fail	Pass	Fail	Fail	Pass	Fail	Fail	Fail	Pass	Pass	Fail
05	SH1-2l-1S-C7	Pass	Pass	Pass	Fail	Fail	Fail	Pass	Pass	Pass	Fail	Fail	Fail	Pass	Fail	Pass	Fail	Fail	Fail	Fail	Fail	Fail	Fail	Fail	Fail	Fail	Fail	Fail	Fail	Fail	Fail	Fail	Fail	Fail	Fail	Fail	Fail	Fail	Fail	Pass	Fail	Fail	Fail	Fail	Fail	Fail	Pass	Fail	Fail
06	SH1-2l-1S-C8	Fail	Fail	Fail	Fail	Fail	Fail	Pass	Pass	Fail	Fail	Fail	Fail	Pass	Fail	Fail	Fail	Fail	Fail	Fail	Fail	Fail	Fail	Fail	Fail	Fail	Fail	Fail	Fail	Fail	Fail	Fail	Fail	Fail	Fail	Fail	Fail	Fail	Fail	Pass	Fail	Fail	Pass	Fail	Fail	Fail	Pass	Fail	Fail
07	SH1-4l-1S-C9	Fail	Fail	Fail	Fail	Fail	Fail	Pass	Pass	Pass	Pass	Pass	Fail	Pass	Fail	Fail	Pass	Fail	Fail	Fail	Fail	Fail	Fail	Fail	Fail	Fail	Fail	Fail	Fail	Fail	Fail	Fail	Fail	Fail	Fail	Fail	Fail	Fail	Fail	Fail	Fail	Fail	Fail	Fail	Fail	Fail	Pass	Fail	Fail
08	SH1-4l-1S-C10	Pass	Fail	Fail	Pass	Pass	Fail	Pass	Pass	Pass	Pass	Pass	Fail	Fail	Fail	Pass	Pass	Fail	Fail	Pass	Pass	Pass	Fail	Pass	Fail	Pass	Fail	Fail	Fail	Fail	Fail	Fail	Fail	Fail	Fail	Fail	Fail	Fail	Fail	Pass	Fail	Fail	Pass	Pass	Fail	Fail	Pass	Pass	Fail
09	SH1-2p-1S-P6	Pass	Pass	Fail	Pass	Pass	Fail	Pass	Pass	Pass	Pass	Pass	Fail	Pass	Fail	Pass	Pass	Fail	Fail	Pass	Pass	Pass	Pass	Pass	Pass	Pass	Pass	Fail	Fail	Fail	Fail	Fail	Fail	Fail	Fail	Fail	Fail	Fail	Fail	Fail	Fail	Fail	Pass	Fail	Fail	Pass	Pass	Pass	Pass
10	SH1-2p-1S-P7	Pass	Pass	Fail	Pass	Pass	Fail	Pass	Pass	Pass	Pass	Pass	Fail	Pass	Fail	Pass	Pass	Fail	Pass	Pass	Pass	Pass	Pass	Pass	Pass	Fail	Fail	Fail	Fail	Fail	Fail	Fail	Fail	Fail	Fail	Fail	Fail	Fail	Fail	Fail	Fail	Fail	Fail	Fail	Fail	Fail	Pass	Pass	Pass
11	SH1-2p-1S-P8	Pass	Fail	Fail	Pass	Fail	Fail	Pass	Pass	Pass	Fail	Fail	Fail	Fail	Fail	Pass	Fail	Fail	Fail	Pass	Fail	Fail	Fail	Pass	Pass	Pass	Fail	Fail	Fail	Fail	Fail	Fail	Fail	Fail	Fail	Fail	Fail	Fail	Fail	Fail	Fail	Fail	Fail	Fail	Fail	Fail	Pass	Pass	Pass
12	SH1-2p-1S-P9	Fail	Fail	Fail	Pass	Fail	Fail	Pass	Pass	Pass	Pass	Pass	Fail	Pass	Fail	Fail	Fail	Fail	Fail	Pass	Fail	Pass	Fail	Pass	Fail	Fail	Fail	Fail	Fail	Fail	Fail	Fail	Fail	Fail	Fail	Fail	Fail	Fail	Fail	Fail	Fail	Fail	Pass	Fail	Fail	Fail	Pass	Pass	Fail
13	SH1-2p-1S-C7	Fail	Pass	Fail	Pass	Pass	Fail	Pass	Pass	Fail	Fail	Fail	Fail	Fail	Fail	Fail	Fail	Fail	Pass	Fail	Fail	Fail	Fail	Pass	Fail	Fail	Fail	Fail	Fail	Fail	Fail	Fail	Fail	Fail	Fail	Fail	Fail	Fail	Fail	Pass	Fail	Fail	Fail	Fail	Fail	Fail	Pass	Fail	Fail
14	SH1-2p-1S-C8	Pass	Pass	Fail	Pass	Pass	Fail	Pass	Pass	Pass	Pass	Pass	Fail	Fail	Fail	Pass	Pass	Fail	Fail	Fail	Pass	Pass	Pass	Pass	Fail	Pass	Fail	Fail	Fail	Fail	Fail	Fail	Fail	Fail	Fail	Fail	Fail	Fail	Fail	Pass	Fail	Pass	Pass	Fail	Fail	Fail	Pass	Pass	Fail
15	SH1-2p-1S-C9	Pass	Pass	Fail	Pass	Pass	Fail	Pass	Pass	Pass	Pass	Pass	Fail	Fail	Fail	Pass	Pass	Pass	Pass	Pass	Pass	Pass	Pass	Pass	Pass	Pass	Fail	Fail	Fail	Fail	Fail	Fail	Fail	Fail	Fail	Fail	Fail	Fail	Fail	Pass	Fail	Fail	Fail	Pass	Fail	Pass	Pass	Pass	Fail
16	SH1-2p-1S-C10	Pass	Pass	Pass	Pass	Pass	Fail	Pass	Pass	Pass	Pass	Pass	Fail	Pass	Fail	Pass	Pass	Pass	Fail	Pass	Pass	Pass	Pass	Pass	Pass	Pass	Pass	Fail	Fail	Fail	Fail	Fail	Fail	Fail	Fail	Fail	Fail	Fail	Fail	Pass	Fail	Fail	Pass	Pass	Fail	Pass	Pass	Pass	Pass
17	SH1-1l-1S-P6	Pass	Pass	Fail	Pass	Pass	Fail	Pass	Pass	Pass	Pass	Fail	Fail	Fail	Pass	Pass	Pass	Fail	Fail	Fail	Pass	Pass	Pass	Pass	Fail	Fail	Fail	Fail	Fail	Fail	Fail	Fail	Fail	Fail	Fail	Fail	Fail	Fail	Fail	Fail	Fail	Fail	Fail	Pass	Fail	Fail	Pass	Pass	Fail
18	SH1-1l-1S-P7	Fail	Fail	Fail	Pass	Fail	Fail	Pass	Pass	Fail	Fail	Fail	Fail	Fail	Fail	Fail	Fail	Pass	Fail	Fail	Fail	Fail	Fail	Fail	Fail	Fail	Fail	Fail	Fail	Fail	Fail	Fail	Fail	Fail	Fail	Fail	Fail	Fail	Fail	Fail	Fail	Fail	Pass	Pass	Fail	Fail	Fail	Fail	Fail
19	SH1-1l-1S-P8	Fail	Fail	Fail	Fail	Fail	Fail	Pass	Fail	Pass	Fail	Pass	Fail	Fail	Fail	Fail	Fail	Fail	Fail	Fail	Fail	Fail	Fail	Fail	Fail	Fail	Fail	Fail	Fail	Fail	Fail	Fail	Fail	Fail	Fail	Fail	Fail	Fail	Fail	Pass	Fail	Fail	Pass	Fail	Fail	Fail	Fail	Fail	Fail
20	SH1-1l-1S-P9	Fail	Pass	Fail	Pass	Pass	Fail	Pass	Pass	Pass	Pass	Fail	Fail	Fail	Fail	Pass	Pass	Fail	Fail	Fail	Pass	Pass	Pass	Pass	Fail	Fail	Fail	Fail	Fail	Fail	Fail	Fail	Fail	Fail	Fail	Fail	Fail	Fail	Fail	Fail	Fail	Fail	Pass	Pass	Fail	Fail	Pass	Pass	Fail
21	SH1-1l-1S-C6	Fail	Fail	Fail	Fail	Fail	Fail	Pass	Fail	Pass	Fail	Fail	Fail	Pass	Fail	Fail	Fail	Fail	Fail	Fail	Fail	Fail	Fail	Fail	Fail	Fail	Fail	Fail	Fail	Fail	Fail	Fail	Fail	Fail	Fail	Fail	Fail	Fail	Fail	Pass	Fail	Fail	Fail	Fail	Fail	Fail	Fail	Fail	Pass
22	SH1-1l-1S-C7	Fail	Fail	Fail	Fail	Fail	Fail	Pass	Fail	Fail	Fail	Fail	Fail	Fail	Fail	Fail	Fail	Fail	Fail	Fail	Fail	Fail	Fail	Fail	Fail	Fail	Fail	Fail	Fail	Fail	Fail	Fail	Fail	Fail	Fail	Fail	Fail	Fail	Fail	Fail	Fail	Fail	Pass	Fail	Fail	Fail	Fail	Fail	Pass
23	SH1-1l-1S-C8	Fail	Fail	Fail	Fail	Fail	Fail	Pass	Pass	Fail	Fail	Fail	Fail	Fail	Fail	Fail	Fail	Fail	Fail	Fail	Fail	Fail	Fail	Fail	Fail	Fail	Fail	Fail	Fail	Fail	Fail	Fail	Fail	Fail	Fail	Fail	Fail	Fail	Fail	Fail	Fail	Fail	Fail	Fail	Fail	Fail	Fail	Fail	Fail
24	SH1-1l-1S-C9	Pass	Pass	Fail	Pass	Fail	Fail	Pass	Pass	Fail	Pass	Fail	Fail	Fail	Fail	Fail	Pass	Pass	Fail	Pass	Fail	Pass	Pass	Pass	Fail	Fail	Pass	Fail	Fail	Fail	Fail	Fail	Fail	Fail	Fail	Fail	Fail	Fail	Fail	Pass	Fail	Fail	Fail	Fail	Fail	Fail	Pass	Fail	Fail
25	SH1-1p-1S-P7	Fail	Fail	Fail	Pass	Fail	Fail	Pass	Pass	Fail	Fail	Fail	Fail	Pass	Fail	Fail	Fail	Fail	Fail	Pass	Fail	Fail	Fail	Fail	Fail	Fail	Fail	Fail	Fail	Fail	Pass	Fail	Fail	Fail	Fail	Fail	Fail	Fail	Fail	Pass	Fail	Fail	Pass	Fail	Fail	Fail	Fail	Fail	Fail
26	SH1-1p-1S-P8	Pass	Fail	Fail	Pass	Pass	Fail	Pass	Pass	Pass	Pass	Fail	Fail	Fail	Fail	Pass	Pass	Pass	Fail	Pass	Pass	Pass	Fail	Fail	Fail	Fail	Pass	Fail	Fail	Fail	Fail	Fail	Fail	Fail	Fail	Pass	Fail	Fail	Fail	Fail	Fail	Pass	Pass	Fail	Fail	Fail	Pass	Pass	Pass
27	SH1-1p-1S-P9	Fail	Fail	Fail	Fail	Fail	Fail	Pass	Pass	Fail	Fail	Fail	Fail	Fail	Fail	Fail	Fail	Fail	Fail	Fail	Fail	Fail	Fail	Fail	Fail	Fail	Fail	Fail	Fail	Fail	Fail	Fail	Fail	Fail	Fail	Fail	Fail	Fail	Fail	Pass	Fail	Fail	Fail	Fail	Fail	Fail	Fail	Fail	Fail
28	SH1-1p-1S-P10	Fail	Fail	Fail	Pass	Fail	Fail	Pass	Pass	Fail	Fail	Fail	Fail	Pass	Fail	Fail	Fail	Fail	Fail	Fail	Fail	Fail	Fail	Fail	Fail	Pass	Fail	Fail	Fail	Fail	Fail	Fail	Fail	Fail	Fail	Fail	Fail	Fail	Fail	Pass	Fail	Fail	Pass	Fail	Fail	Fail	Fail	Fail	Fail
29	SH1-1p-1S-C6	Fail	Fail	Fail	Fail	Fail	Fail	Pass	Pass	Fail	Fail	Fail	Fail	Fail	Fail	Fail	Fail	Fail	Fail	Fail	Fail	Fail	Fail	Fail	Fail	Fail	Fail	Fail	Fail	Fail	Fail	Fail	Fail	Fail	Fail	Pass	Fail	Fail	Fail	Fail	Fail	Fail	Fail	Fail	Fail	Fail	Fail	Fail	Fail
30	SH1-1p-1S-C7	Fail	Fail	Fail	Fail	Fail	Fail	Pass	Pass	Pass	Fail	Fail	Fail	Pass	Fail	Fail	Fail	Fail	Fail	Fail	Fail	Fail	Fail	Fail	Fail	Fail	Fail	Fail	Fail	Fail	Fail	Fail	Fail	Fail	Fail	Fail	Fail	Fail	Fail	Fail	Fail	Fail	Fail	Fail	Fail	Fail	Fail	Fail	Fail
31	SH1-1p-1S-C8	Fail	Pass	Fail	Fail	Pass	Fail	Pass	Fail	Fail	Fail	Fail	Fail	Pass	Fail	Fail	Fail	Fail	Fail	Fail	Fail	Fail	Fail	Fail	Fail	Fail	Fail	Fail	Fail	Fail	Fail	Fail	Fail	Fail	Fail	Fail	Fail	Fail	Fail	Pass	Fail	Fail	Fail	Fail	Fail	Fail	Fail	Fail	Fail
32	SH1-1p-1S-C9	Fail	Fail	Fail	Pass	Fail	Fail	Pass	Pass	Fail	Fail	Fail	Fail	Fail	Fail	Fail	Fail	Fail	Fail	Fail	Fail	Fail	Fail	Fail	Fail	Fail	Fail	Fail	Fail	Fail	Fail	Fail	Fail	Fail	Fail	Fail	Fail	Fail	Fail	Fail	Fail	Fail	Pass	Fail	Fail	Fail	Fail	Fail	Fail
33	SH1-4l-1S-P9	Fail	Fail	Fail	Fail	Fail	Fail	Pass	Fail	Pass	Fail	Fail	Fail	Fail	Fail	Fail	Fail	Fail	Pass	Fail	Fail	Fail	Fail	Fail	Fail	Fail	Fail	Fail	Fail	Fail	Fail	Fail	Fail	Fail	Fail	Fail	Fail	Fail	Fail	Fail	Fail	Fail	Fail	Fail	Fail	Fail	Fail	Fail	Fail
34	SH1-4l-1S-P10	Fail	Fail	Fail	Pass	Fail	Fail	Pass	Pass	Fail	Fail	Fail	Fail	Pass	Fail	Fail	Fail	Fail	Fail	Pass	Fail	Fail	Fail	Fail	Fail	Pass	Fail	Fail	Fail	Fail	Fail	Fail	Fail	Fail	Fail	Fail	Fail	Fail	Fail	Pass	Fail	Fail	Pass	Fail	Fail	Fail	Fail	Fail	Fail
35	SH1-4l-1S-C9	Fail	Fail	Fail	Fail	Fail	Fail	Pass	Fail	Fail	Fail	Fail	Fail	Pass	Pass	Fail	Fail	Fail	Fail	Pass	Fail	Fail	Fail	Fail	Fail	Fail	Fail	Fail	Fail	Fail	Fail	Fail	Fail	Fail	Fail	Fail	Fail	Fail	Fail	Pass	Fail	Fail	Pass	Fail	Fail	Fail	Fail	Fail	Fail
36	SH1-4l-1S-C10	Fail	Fail	Fail	Pass	Fail	Fail	Pass	Pass	Fail	Fail	Fail	Fail	Pass	Fail	Pass	Fail	Fail	Fail	Fail	Fail	Fail	Fail	Pass	Fail	Fail	Fail	Fail	Fail	Fail	Fail	Fail	Fail	Fail	Fail	Fail	Fail	Fail	Fail	Fail	Fail	Fail	Fail	Fail	Fail	Fail	Pass	Fail	Fail
37	SH1-4p-1S-P4	Fail	Pass	Fail	Fail	Fail	Fail	Pass	Fail	Fail	Fail	Fail	Fail	Pass	Fail	Fail	Pass	Fail	Fail	Fail	Pass	Fail	Pass	Fail	Fail	Pass	Fail	Fail	Fail	Fail	Fail	Fail	Fail	Fail	Fail	Fail	Fail	Fail	Fail	Fail	Fail	Fail	Fail	Fail	Fail	Fail	Pass	Fail	Fail
38	SH1-4p-1S-P5	Fail	Fail	Fail	Fail	Pass	Fail	Pass	Pass	Fail	Fail	Fail	Fail	Fail	Fail	Fail	Fail	Pass	Fail	Pass	Fail	Fail	Fail	Fail	Fail	Pass	Fail	Fail	Fail	Fail	Fail	Fail	Fail	Fail	Fail	Fail	Fail	Fail	Fail	Pass	Fail	Fail	Fail	Fail	Fail	Fail	Pass	Fail	Fail
39	SH1-4p-1S-P6	Fail	Fail	Fail	Fail	Fail	Fail	Pass	Pass	Fail	Fail	Fail	Fail	Pass	Fail	Fail	Fail	Fail	Fail	Fail	Fail	Fail	Fail	Fail	Fail	Fail	Fail	Fail	Fail	Fail	Fail	Fail	Fail	Fail	Fail	Fail	Fail	Fail	Fail	Pass	Fail	Fail	Pass	Fail	Fail	Fail	Fail	Fail	Fail
40	SH1-4p-1S-C4	Fail	Fail	Fail	Fail	Pass	Fail	Pass	Fail	Fail	Pass	Pass	Fail	Fail	Fail	Fail	Fail	Fail	Fail	Fail	Fail	Fail	Fail	Fail	Fail	Pass	Fail	Fail	Fail	Fail	Fail	Fail	Fail	Fail	Fail	Fail	Fail	Fail	Fail	Fail	Fail	Fail	Pass	Fail	Fail	Fail	Fail	Fail	Fail
41	SH1-4p-1S-C5	Fail	Fail	Fail	Pass	Fail	Fail	Pass	Pass	Pass	Pass	Fail	Fail	Fail	Fail	Pass	Pass	Fail	Fail	Fail	Pass	Pass	Pass	Pass	Fail	Fail	Fail	Fail	Fail	Fail	Fail	Fail	Fail	Fail	Fail	Fail	Fail	Fail	Fail	Fail	Fail	Fail	Fail	Fail	Fail	Fail	Pass	Fail	Pass
42	SH1-4p-1S-C6	Fail	Fail	Fail	Pass	Pass	Fail	Pass	Pass	Pass	Pass	Pass	Fail	Fail	Fail	Fail	Fail	Fail	Fail	Fail	Fail	Fail	Fail	Fail	Fail	Fail	Fail	Fail	Fail	Fail	Fail	Fail	Fail	Fail	Fail	Fail	Fail	Fail	Fail	Fail	Fail	Fail	Fail	Fail	Fail	Fail	Pass	Fail	Fail
43	SH1-3l-1S-P11	Fail	Fail	Fail	Fail	Fail	Fail	Pass	Pass	Fail	Fail	Fail	Fail	Pass	Fail	Fail	Fail	Fail	Fail	Pass	Fail	Fail	Fail	Fail	Fail	Fail	Fail	Fail	Fail	Fail	Fail	Fail	Pass	Fail	Fail	Fail	Fail	Fail	Fail	Pass	Fail	Fail	Pass	Fail	Fail	Fail	Fail	Fail	Fail
44	SH1-3l-1S-P12	Fail	Pass	Fail	Fail	Pass	Fail	Pass	Pass	Pass	Pass	Fail	Fail	Fail	Fail	Pass	Fail	Pass	Fail	Pass	Pass	Pass	Pass	Fail	Fail	Pass	Fail	Fail	Fail	Fail	Fail	Fail	Fail	Fail	Fail	Fail	Fail	Fail	Fail	Fail	Fail	Fail	Pass	Fail	Fail	Fail	Pass	Fail	Fail
45	SH1-3l-1S-P13	Fail	Fail	Fail	Fail	Fail	Fail	Pass	Pass	Fail	Fail	Fail	Fail	Fail	Fail	Fail	Fail	Fail	Fail	Fail	Fail	Fail	Fail	Fail	Fail	Fail	Fail	Fail	Fail	Fail	Fail	Fail	Fail	Fail	Fail	Fail	Fail	Fail	Fail	Fail	Fail	Fail	Fail	Fail	Fail	Fail	Fail	Fail	Fail
46	SH1-3l-1S-C12	Fail	Fail	Fail	Pass	Pass	Fail	Pass	Pass	Pass	Pass	Fail	Fail	Fail	Fail	Pass	Pass	Fail	Pass	Pass	Pass	Pass	Pass	Pass	Pass	Pass	Fail	Fail	Fail	Fail	Fail	Fail	Fail	Fail	Fail	Fail	Fail	Fail	Fail	Pass	Fail	Fail	Pass	Fail	Fail	Fail	Pass	Fail	Fail
47	SH1-3l-1S-C13	Fail	Fail	Fail	Fail	Fail	Fail	Pass	Pass	Fail	Fail	Fail	Fail	Pass	Fail	Fail	Fail	Fail	Fail	Pass	Fail	Fail	Fail	Fail	Fail	Fail	Fail	Fail	Fail	Fail	Fail	Fail	Fail	Fail	Fail	Fail	Fail	Fail	Fail	Pass	Fail	Fail	Pass	Fail	Fail	Fail	Fail	Fail	Fail
48	SH1-3l-1S-C14	Pass	Pass	Fail	Pass	Pass	Fail	Pass	Pass	Pass	Pass	Pass	Fail	Pass	Fail	Pass	Pass	Pass	Fail	Pass	Pass	Pass	Pass	Pass	Pass	Pass	Pass	Fail	Pass	Fail	Fail	Fail	Fail	Fail	Fail	Fail	Fail	Fail	Fail	Pass	Fail	Fail	Pass	Fail	Fail	Pass	Pass	Pass	Pass
49	SH1-3p-1S-P6	Fail	Fail	Fail	Fail	Fail	Fail	Pass	Pass	Fail	Fail	Fail	Fail	Pass	Fail	Fail	Fail	Fail	Fail	Fail	Fail	Fail	Fail	Fail	Fail	Fail	Fail	Fail	Fail	Fail	Fail	Fail	Fail	Fail	Fail	Fail	Fail	Fail	Fail	Pass	Fail	Fail	Fail	Fail	Fail	Fail	Fail	Fail	Fail
50	SH1-3p-1S-P7	Pass	Fail	Fail	Fail	Pass	Fail	Pass	Pass	Fail	Fail	Fail	Fail	Pass	Fail	Fail	Fail	Fail	Fail	Fail	Fail	Fail	Fail	Fail	Fail	Fail	Fail	Fail	Fail	Fail	Fail	Fail	Fail	Fail	Fail	Fail	Fail	Fail	Fail	Pass	Fail	Fail	Fail	Fail	Fail	Fail	Fail	Fail	Fail
51	SH1-3p-1S-P8	Fail	Fail	Fail	Pass	Fail	Fail	Pass	Pass	Fail	Pass	Pass	Fail	Pass	Fail	Fail	Fail	Fail	Fail	Fail	Fail	Fail	Fail	Pass	Fail	Pass	Fail	Fail	Fail	Fail	Fail	Fail	Fail	Fail	Fail	Fail	Fail	Fail	Fail	Fail	Fail	Fail	Pass	Fail	Fail	Fail	Pass	Pass	Pass
52	SH1-3p-1S-P9	Fail	Fail	Fail	Fail	Fail	Fail	Pass	Pass	Fail	Fail	Fail	Fail	Pass	Fail	Fail	Fail	Fail	Pass	Fail	Fail	Fail	Fail	Fail	Fail	Fail	Fail	Fail	Fail	Fail	Fail	Fail	Fail	Fail	Fail	Fail	Fail	Fail	Fail	Pass	Fail	Fail	Fail	Pass	Fail	Fail	Fail	Fail	Fail
53	SH1-3p-1S-C7	Fail	Fail	Fail	Fail	Fail	Fail	Pass	Pass	Pass	Fail	Pass	Fail	Fail	Fail	Fail	Fail	Fail	Fail	Fail	Fail	Fail	Fail	Fail	Fail	Fail	Fail	Fail	Fail	Fail	Fail	Fail	Fail	Fail	Fail	Fail	Fail	Fail	Fail	Fail	Fail	Fail	Fail	Fail	Fail	Fail	Fail	Fail	Fail
54	SH1-3p-1S-C8	Fail	Fail	Fail	Fail	Fail	Fail	Pass	Fail	Fail	Fail	Fail	Fail	Fail	Fail	Fail	Fail	Fail	Fail	Fail	Fail	Fail	Fail	Fail	Fail	Fail	Fail	Fail	Fail	Fail	Fail	Fail	Fail	Fail	Fail	Fail	Fail	Fail	Fail	Pass	Fail	Fail	Pass	Fail	Fail	Fail	Pass	Fail	Fail
55	SH1-3p-1S-C9	Fail	Fail	Fail	Fail	Fail	Fail	Pass	Pass	Pass	Pass	Fail	Fail	Fail	Fail	Fail	Fail	Fail	Fail	Fail	Fail	Fail	Fail	Fail	Fail	Fail	Fail	Fail	Fail	Fail	Fail	Fail	Fail	Fail	Fail	Fail	Fail	Fail	Fail	Fail	Fail	Fail	Pass	Fail	Fail	Fail	Fail	Fail	Fail
56	SH1-3p-1S-C10	Fail	Fail	Fail	Fail	Fail	Fail	Pass	Pass	Fail	Pass	Fail	Fail	Fail	Fail	Fail	Fail	Fail	Pass	Fail	Fail	Fail	Fail	Fail	Fail	Fail	Fail	Fail	Fail	Fail	Fail	Fail	Fail	Fail	Fail	Fail	Fail	Fail	Fail	Fail	Fail	Fail	Fail	Fail	Fail	Fail	Pass	Fail	Fail
57	SH1-6l-1S-P9	Fail	Fail	Fail	Fail	Fail	Fail	Pass	Pass	Pass	Fail	Fail	Fail	Fail	Fail	Fail	Fail	Fail	Fail	Fail	Fail	Fail	Fail	Fail	Fail	Fail	Fail	Fail	Fail	Fail	Fail	Fail	Fail	Fail	Fail	Fail	Fail	Fail	Fail	Fail	Fail	Fail	Pass	Fail	Fail	Fail	Fail	Fail	Fail
58	SH1-6l-1S-P10	Fail	Pass	Fail	Pass	Pass	Fail	Pass	Pass	Pass	Pass	Pass	Fail	Pass	Fail	Pass	Pass	Pass	Fail	Pass	Pass	Pass	Fail	Pass	Fail	Fail	Fail	Fail	Fail	Fail	Fail	Fail	Fail	Fail	Pass	Fail	Fail	Fail	Fail	Pass	Fail	Fail	Pass	Pass	Pass	Pass	Pass	Pass	Pass
59	SH1-6l-1S-P11	Fail	Fail	Fail	Pass	Fail	Fail	Fail	Pass	Pass	Fail	Fail	Fail	Pass	Fail	Fail	Pass	Fail	Fail	Fail	Pass	Pass	Pass	Pass	Pass	Fail	Fail	Fail	Fail	Fail	Fail	Fail	Fail	Fail	Fail	Fail	Fail	Fail	Fail	Pass	Fail	Fail	Fail	Fail	Pass	Pass	Pass	Fail	Fail
60	SH1-6l-1S-P12	Fail	Fail	Fail	Fail	Pass	Fail	Pass	Fail	Fail	Fail	Fail	Fail	Pass	Fail	Fail	Fail	Fail	Fail	Fail	Pass	Fail	Pass	Fail	Pass	Pass	Fail	Fail	Fail	Fail	Pass	Fail	Fail	Fail	Fail	Fail	Fail	Fail	Fail	Pass	Fail	Fail	Fail	Fail	Fail	Fail	Pass	Fail	Pass
61	SH1-6l-1S-C7	Fail	Fail	Fail	Fail	Pass	Fail	Fail	Fail	Fail	Fail	Pass	Fail	Pass	Fail	Fail	Fail	Fail	Fail	Pass	Fail	Fail	Fail	Fail	Fail	Pass	Fail	Fail	Fail	Fail	Fail	Pass	Fail	Fail	Fail	Fail	Fail	Fail	Fail	Pass	Fail	Fail	Pass	Fail	Fail	Fail	Fail	Fail	Fail
62	SH1-6l-1S-C8	Fail	Fail	Fail	Fail	Fail	Fail	Pass	Fail	Fail	Fail	Fail	Fail	Fail	Fail	Fail	Fail	Fail	Fail	Fail	Fail	Fail	Fail	Fail	Fail	Fail	Fail	Fail	Fail	Fail	Fail	Fail	Fail	Fail	Fail	Fail	Fail	Fail	Fail	Fail	Fail	Fail	Pass	Fail	Fail	Fail	Pass	Fail	Fail
63	SH1-6l-1S-C9	Fail	Fail	Fail	Pass	Pass	Fail	Pass	Fail	Fail	Fail	Fail	Fail	Pass	Fail	Fail	Fail	Fail	Pass	Pass	Pass	Fail	Fail	Fail	Fail	Pass	Fail	Fail	Fail	Fail	Pass	Pass	Fail	Fail	Pass	Fail	Fail	Fail	Fail	Pass	Fail	Pass	Fail	Fail	Fail	Fail	Pass	Fail	Fail
64	SH1-6l-1S-C10	Fail	Pass	Fail	Pass	Pass	Fail	Pass	Pass	Pass	Pass	Fail	Fail	Fail	Fail	Pass	Pass	Pass	Fail	Fail	Pass	Pass	Fail	Pass	Fail	Pass	Fail	Fail	Fail	Fail	Fail	Fail	Fail	Fail	Fail	Fail	Fail	Fail	Fail	Fail	Fail	Fail	Pass	Fail	Fail	Fail	Pass	Pass	Fail
65	SH1-6p-1S-P8	Fail	Fail	Fail	Fail	Fail	Fail	Fail	Fail	Fail	Fail	Fail	Fail	Pass	Fail	Fail	Fail	Fail	Fail	Fail	Fail	Fail	Fail	Fail	Fail	Fail	Fail	Fail	Fail	Fail	Fail	Fail	Fail	Fail	Fail	Fail	Fail	Fail	Fail	Pass	Fail	Fail	Pass	Fail	Fail	Fail	Fail	Pass	Fail
66	SH1-6p-1S-P9	Fail	Fail	Fail	Fail	Fail	Fail	Fail	Fail	Fail	Fail	Fail	Fail	Fail	Fail	Fail	Fail	Fail	Fail	Fail	Pass	Fail	Fail	Fail	Fail	Fail	Fail	Fail	Fail	Fail	Fail	Fail	Fail	Fail	Fail	Fail	Fail	Fail	Fail	Pass	Fail	Fail	Fail	Fail	Fail	Fail	Fail	Fail	Fail
67	SH1-6p-1S-P10	Fail	Fail	Fail	Fail	Pass	Fail	Fail	Fail	Pass	Fail	Fail	Fail	Fail	Fail	Fail	Pass	Fail	Fail	Fail	Fail	Fail	Fail	Fail	Fail	Fail	Fail	Fail	Fail	Fail	Fail	Fail	Fail	Fail	Fail	Fail	Fail	Fail	Fail	Pass	Fail	Fail	Pass	Fail	Fail	Fail	Pass	Pass	Fail
68	SH1-6p-1S-C8	Pass	Fail	Fail	Pass	Pass	Fail	Pass	Pass	Fail	Fail	Pass	Fail	Pass	Fail	Pass	Pass	Pass	Pass	Fail	Pass	Pass	Fail	Pass	Fail	Pass	Fail	Fail	Fail	Fail	Fail	Fail	Fail	Fail	Fail	Fail	Fail	Fail	Fail	Pass	Fail	Fail	Fail	Pass	Fail	Pass	Pass	Pass	Pass
69	SH1-6p-1S-C9	Fail	Fail	Fail	Fail	Pass	Fail	Fail	Fail	Fail	Fail	Fail	Fail	Fail	Fail	Fail	Fail	Fail	Fail	Pass	Fail	Fail	Fail	Fail	Fail	Fail	Fail	Fail	Fail	Fail	Fail	Fail	Fail	Fail	Fail	Fail	Fail	Fail	Fail	Pass	Fail	Fail	Fail	Fail	Fail	Fail	Fail	Pass	Fail
70	SH1-6p-1S-C10	Fail	Fail	Fail	Fail	Pass	Fail	Fail	Fail	Fail	Fail	Fail	Fail	Fail	Fail	Fail	Fail	Fail	Fail	Pass	Fail	Pass	Fail	Fail	Fail	Fail	Fail	Fail	Fail	Fail	Fail	Fail	Fail	Fail	Fail	Fail	Fail	Fail	Fail	Pass	Fail	Fail	Fail	Fail	Fail	Fail	Fail	Fail	Fail
71	SH1-5l-1S-P9	Fail	Fail	Fail	Fail	Pass	Fail	Fail	Fail	Fail	Fail	Fail	Fail	Fail	Pass	Fail	Fail	Pass	Fail	Fail	Pass	Fail	Fail	Fail	Fail	Fail	Pass	Fail	Pass	Fail	Fail	Fail	Fail	Fail	Fail	Fail	Fail	Fail	Fail	Pass	Fail	Fail	Pass	Fail	Fail	Fail	Fail	Fail	Fail
72	SH1-5l-1S-P10	Fail	Pass	Fail	Pass	Pass	Fail	Pass	Pass	Pass	Pass	Fail	Fail	Fail	Fail	Pass	Pass	Fail	Fail	Pass	Pass	Pass	Pass	Fail	Fail	Pass	Pass	Fail	Fail	Fail	Fail	Fail	Fail	Fail	Fail	Fail	Fail	Fail	Fail	Pass	Fail	Fail	Pass	Fail	Pass	Pass	Pass	Fail	Fail
73	SH1-5l-1S-P11	Fail	Fail	Fail	Fail	Pass	Fail	Fail	Fail	Fail	Fail	Fail	Fail	Fail	Fail	Fail	Fail	Fail	Pass	Fail	Pass	Fail	Fail	Fail	Fail	Pass	Pass	Fail	Fail	Fail	Fail	Fail	Fail	Fail	Fail	Fail	Fail	Fail	Fail	Pass	Fail	Fail	Pass	Fail	Fail	Fail	Fail	Fail	Fail
74	SH1-5l-1S-C8	Pass	Pass	Fail	Pass	Pass	Fail	Fail	Pass	Pass	Pass	Fail	Pass	Pass	Fail	Pass	Pass	Fail	Fail	Fail	Pass	Pass	Pass	Pass	Pass	Pass	Pass	Fail	Fail	Fail	Fail	Fail	Fail	Fail	Fail	Pass	Fail	Fail	Fail	Pass	Fail	Pass	Fail	Fail	Fail	Pass	Pass	Pass	Pass
75	SH1-5l-1S-C9	Pass	Pass	Fail	Pass	Pass	Fail	Pass	Fail	Pass	Pass	Fail	Fail	Fail	Fail	Pass	Pass	Pass	Pass	Fail	Pass	Pass	Pass	Pass	Fail	Pass	Fail	Fail	Fail	Fail	Pass	Fail	Fail	Fail	Fail	Fail	Fail	Fail	Fail	Fail	Fail	Pass	Pass	Pass	Pass	Pass	Pass	Pass	Pass
76	SH1-5l-1S-C10	Fail	Fail	Fail	Fail	Fail	Fail	Fail	Fail	Fail	Fail	Fail	Fail	Pass	Fail	Fail	Fail	Fail	Fail	Fail	Fail	Fail	Fail	Fail	Fail	Fail	Fail	Fail	Fail	Fail	Pass	Pass	Fail	Fail	Pass	Fail	Fail	Fail	Fail	Pass	Fail	Fail	Fail	Fail	Fail	Fail	Fail	Fail	Fail
77	SH1-5p-1S-P9	Pass	Fail	Fail	Fail	Pass	Fail	Pass	Pass	Pass	Fail	Fail	Fail	Pass	Fail	Fail	Pass	Pass	Fail	Fail	Fail	Pass	Pass	Fail	Fail	Pass	Fail	Fail	Fail	Fail	Fail	Pass	Fail	Fail	Fail	Pass	Fail	Fail	Fail	Pass	Fail	Pass	Pass	Fail	Fail	Fail	Pass	Fail	Fail
78	SH1-5p-1S-P10	Pass	Pass	Fail	Fail	Pass	Fail	Pass	Pass	Pass	Pass	Pass	Pass	Pass	Pass	Pass	Pass	Fail	Fail	Fail	Fail	Pass	Pass	Pass	Pass	Pass	Fail	Fail	Fail	Fail	Pass	Pass	Fail	Fail	Fail	Fail	Fail	Fail	Fail	Pass	Fail	Pass	Pass	Pass	Pass	Pass	Pass	Pass	Pass
79	SH1-5p-1S-P11	Fail	Fail	Fail	Pass	Pass	Fail	Pass	Pass	Pass	Pass	Pass	Fail	Pass	Pass	Pass	Pass	Pass	Fail	Pass	Pass	Pass	Pass	Pass	Fail	Pass	Pass	Fail	Fail	Fail	Fail	Pass	Fail	Fail	Fail	Fail	Fail	Fail	Fail	Pass	Fail	Pass	Pass	Pass	Pass	Pass	Pass	Pass	Pass
80	SH1-5p-1S-C8	Pass	Fail	Fail	Pass	Pass	Fail	Fail	Pass	Fail	Fail	Pass	Fail	Pass	Fail	Pass	Pass	Fail	Pass	Fail	Pass	Pass	Fail	Pass	Fail	Fail	Fail	Fail	Fail	Fail	Fail	Fail	Fail	Fail	Fail	Fail	Fail	Fail	Fail	Pass	Fail	Fail	Pass	Fail	Fail	Pass	Pass	Pass	Pass
81	SH1-5p-1S-C9	Fail	Fail	Fail	Fail	Fail	Fail	Fail	Fail	Fail	Fail	Fail	Fail	Fail	Fail	Fail	Fail	Pass	Fail	Pass	Fail	Fail	Fail	Fail	Fail	Fail	Fail	Fail	Fail	Fail	Fail	Fail	Fail	Fail	Fail	Fail	Fail	Fail	Fail	Pass	Fail	Pass	Pass	Fail	Fail	Fail	Fail	Fail	Fail
82	SH1-5p-1S-C10	Pass	Pass	Fail	Pass	Fail	Fail	Pass	Pass	Fail	Fail	Pass	Fail	Pass	Pass	Pass	Pass	Pass	Fail	Pass	Fail	Pass	Fail	Pass	Fail	Pass	Pass	Fail	Fail	Fail	Pass	Fail	Fail	Fail	Fail	Fail	Fail	Fail	Fail	Pass	Fail	Pass	Fail	Fail	Fail	Pass	Pass	Pass	Pass
83	10S-?	Fail	Fail	Fail	Fail	Fail	Fail	Pass	Fail	Pass	Pass	Pass	Fail	Pass	Fail	Pass	Pass	Pass	Pass	Pass	Pass	Pass	Fail	Pass	Pass	Pass	Pass	Fail	Fail	Pass	Pass	Pass	Fail	Fail	Pass	Fail	Fail	Fail	Fail	Fail	Pass	Pass	Pass	Fail	Fail	Pass	Pass	Pass	Pass
84	10S-??	Pass	Pass	Fail	Pass	Pass	Fail	Pass	Pass	Pass	Pass	Fail	Fail	Pass	Pass	Pass	Pass	Pass	Pass	Pass	Pass	Pass	Pass	Pass	Pass	Fail	Fail	Fail	Fail	Fail	Fail	Pass	Fail	Fail	Fail	Fail	Fail	Fail	Pass	Pass	Fail	Fail	Fail	Pass	Fail	Fail	Pass	Pass	Fail
85	SH1-2p-10S-P	Pass	Pass	Fail	Pass	Pass	Fail	Pass	Pass	Pass	Pass	Pass	Fail	Pass	Fail	Pass	Pass	Pass	Fail	Pass	Pass	Pass	Pass	Pass	Pass	Pass	Pass	Fail	Fail	Fail	Fail	Fail	Fail	Fail	Fail	Fail	Pass	Fail	Pass	Fail	Pass	Pass	Pass	Pass	Pass	Pass	Pass	Pass	Pass
86	SH1-1l-10S-C	Pass	Pass	Pass	Pass	Pass	Fail	Pass	Pass	Pass	Pass	Pass	Fail	Pass	Pass	Pass	Pass	Pass	Fail	Pass	Pass	Pass	Pass	Pass	Pass	Pass	Pass	Pass	Pass	Pass	Pass	Pass	Pass	Pass	Pass	Pass	Pass	Pass	Fail	Pass	Pass	Pass	Pass	Pass	Pass	Pass	Pass	Pass	Pass
87	SH1-6l-10S-P	Pass	Pass	Pass	Pass	Pass	Fail	Pass	Pass	Pass	Pass	Pass	Pass	Pass	Pass	Pass	Pass	Pass	Fail	Pass	Pass	Pass	Pass	Pass	Pass	Pass	Pass	Pass	Pass	Pass	Pass	Fail	Pass	Pass	Pass	Pass	Pass	Pass	Fail	Pass	Pass	Pass	Pass	Pass	Pass	Pass	Pass	Pass	Pass
88	SH1-5p-10S-C	Pass	Pass	Pass	Pass	Pass	Fail	Pass	Pass	Pass	Pass	Pass	Pass	Pass	Pass	Pass	Pass	Pass	Fail	Pass	Pass	Pass	Pass	Pass	Pass	Pass	Pass	Pass	Pass	Pass	Pass	Pass	Pass	Pass	Pass	Pass	Pass	Pass	Pass	Fail	Pass	Pass	Pass	Fail	Pass	Pass	Pass	Pass	Pass
89	1000	Pass	Pass	Pass	Pass	Fail	Fail	Fail	Pass	Pass	Pass	Pass	Pass	Fail	Pass	Pass	Pass	Pass	Fail	Pass	Fail	Fail	Pass	Fail	Fail	Fail	Pass	Fail	Fail	Pass	Fail	Pass	Pass	Pass	Pass	Fail	Fail	Fail	Pass	Fail	Fail	Pass	Pass	Fail	Fail	Fail	Pass	Fail	Fail
90	500	Pass	Fail	Fail	Pass	Pass	Fail	Pass	Pass	Pass	Pass	Pass	Pass	Pass	Pass	Pass	Pass	Pass	Fail	Pass	Fail	Pass	Fail	Pass	Pass	Pass	Fail	Fail	Fail	Fail	Fail	Fail	Fail	Fail	Fail	Fail	Pass	Fail	Pass	Fail	Pass	Pass	Pass	Pass	Pass	Pass	Pass	Pass	Pass
91	250	Pass	Pass	Fail	Fail	Fail	Fail	Pass	Pass	Pass	Pass	Pass	Pass	Pass	Fail	Pass	Pass	Pass	Fail	Pass	Fail	Pass	Pass	Pass	Pass	Pass	Pass	Fail	Fail	Fail	Fail	Fail	Fail	Fail	Fail	Fail	Pass	Fail	Pass	Pass	Pass	Fail	Pass	Pass	Pass	Pass	Pass	Pass	Pass
92	125	Pass	Fail	Fail	Pass	Fail	Fail	Pass	Pass	Pass	Pass	Pass	Pass	Pass	Fail	Pass	Pass	Pass	Fail	Pass	Fail	Pass	Pass	Pass	Pass	Pass	Pass	Fail	Fail	Fail	Pass	Fail	Fail	Fail	Fail	Fail	Pass	Pass	Fail	Pass	Pass	Fail	Pass	Pass	Pass	Pass	Pass	Pass	Pass
93	62.5	Pass	Pass	Fail	Fail	Fail	Fail	Pass	Pass	Pass	Pass	Pass	Fail	Pass	Fail	Pass	Pass	Pass	Fail	Pass	Fail	Pass	Fail	Fail	Pass	Pass	Pass	Fail	Fail	Fail	Fail	Fail	Fail	Fail	Fail	Fail	Pass	Fail	Pass	Fail	Pass	Fail	Pass	Pass	Pass	Pass	Pass	Pass	Pass
94	31.25	Pass	Fail	Pass	Fail	Pass	Fail	Pass	Pass	Pass	Pass	Pass	Fail	Pass	Pass	Pass	Pass	Pass	Fail	Fail	Fail	Pass	Fail	Pass	Pass	Pass	Fail	Fail	Fail	Fail	Fail	Fail	Fail	Fail	Fail	Fail	Pass	Fail	Fail	Pass	Pass	Pass	Pass	Pass	Pass	Pass	Pass	Pass	Pass
95	PreAmped H2O	Fail	Fail	Fail	Pass	Fail	Fail	Fail	Fail	Fail	Pass	Fail	Fail	Fail	Fail	Fail	Fail	Fail	Fail	Fail	Fail	Fail	Fail	Fail	Fail	Fail	Fail	Fail	Fail	Fail	Fail	Pass	Fail	Pass	Fail	Fail	Pass	Fail	Fail	Fail	Fail	Fail	Fail	Fail	Fail	Fail	Fail	Fail	Fail
96	H2O	Fail	Fail	Fail	Fail	Fail	Fail	Fail	Fail	Fail	Fail	Fail	Fail	Fail	Fail	Fail	Fail	Fail	Fail	Fail	Fail	Fail	Fail	Fail	Fail	Fail	Fail	Fail	Fail	Fail	Fail	Fail	Fail	Fail	Fail	Fail	Fail	Fail	Fail	Fail	Fail	Fail	Fail	Fail	Fail	Fail	Fail	Fail	Fail
Calibrated rConcentration
		01	02	03	04	05	06	07	08	09	10	11	12	13	14	15	16	17	18	19	20	21	22	23	24	25	26	27	28	29	30	31	32	33	34	35	36	37	38	39	40	41	42	43	44	45	46	47	48
		Vim	GFAP	Serpinh1	Tnf	Mmp3	TIMP2	Serpine1	Npy	LRAT	Spp1	Csrp2	Ccnd1	Cdkn1a	Ptn	Col4a1	COL4A2	Col14a1	Csf2	CCL3	MMP13	MMP14	MMP2	Cxcl12	Smad4	Fap	BMP6	Adamts13	Bambi	Clcn3	Csf1	Kras	Vcl	Col3a1	Mapk1	Lep	Ppara	Pecam1	Itgam	Itgad	Mrc1	Arg1	ANG1	Tbp	Erlin2	Actb	Gapdh	Vegfa	Fn1
01	SH1-2l-1S-P7	1.8846	1.3241	-1.0000	103.8409	1.4282	-1.0000	2070.7979	91.1351	-1.0000	16.7643	-1.0000	-1.0000	-1.0000	-1.0000	-1.0000	4.2260	-1.0000	-1.0000	-1.0000	-1.0000	1.0924	-1.0000	0.0268	-1.0000	-1.0000	-1.0000	-1.0000	-1.0000	-1.0000	-1.0000	-1.0000	-1.0000	-1.0000	-1.0000	-1.0000	24.6891	-1.0000	-1.0000	-1.0000	-1.0000	-1.0000	198.3535	2.7534	-1.0000	-1.0000	1.0461	-1.0000	0.6199
02	SH1-2l-1S-P8	6.4792	433.7807	-1.0000	1230.5764	2788.5516	-1.0000	4481.6006	286.3770	32.9879	222.3364	8.0983	-1.0000	0.0240	-1.0000	29.9744	15.1763	8.5181	-1.0000	43.7842	-1.0000	7.9629	591.6563	12.1440	-1.0000	16.4194	16.0547	-1.0000	-1.0000	-1.0000	-1.0000	-1.0000	-1.0000	-1.0000	-1.0000	-1.0000	31.6019	-1.0000	-1.0000	141.0915	93.9965	-1.0000	311.7942	-1.0000	0.0483	0.0458	15.8306	9.5394	3.8678
03	SH1-4l-1S-P9	-1.0000	-1.0000	-1.0000	135.6440	-1.0000	-1.0000	1461.0298	24.5634	-1.0000	1.8596	-1.0000	-1.0000	-1.0000	-1.0000	6.3775	-1.0000	-1.0000	-1.0000	4.3840	-1.0000	-1.0000	-1.0000	-1.0000	-1.0000	-1.0000	-1.0000	-1.0000	-1.0000	-1.0000	-1.0000	-1.0000	-1.0000	-1.0000	-1.0000	-1.0000	7.7481	-1.0000	1.2227	65.7174	-1.0000	-1.0000	16.9672	-1.0000	-1.0000	-1.0000	0.0785	-1.0000	-1.0000
04	SH4l-1S-P10	-1.0000	0.1186	-1.0000	128.5139	0.1350	-1.0000	10760.4112	369.3202	19.7554	10.9878	-1.0000	-1.0000	-1.0000	-1.0000	25.1992	2.1206	0.0594	-1.0000	-1.0000	-1.0000	1.5601	23.7859	3.1156	-1.0000	-1.0000	-1.0000	-1.0000	-1.0000	-1.0000	-1.0000	-1.0000	-1.0000	-1.0000	-1.0000	-1.0000	7.4451	-1.0000	-1.0000	231.0914	-1.0000	-1.0000	50.0048	-1.0000	-1.0000	-1.0000	1.3894	7.5705	-1.0000
05	SH1-2l-1S-C7	0.9726	1.8465	85.6254	-1.0000	-1.0000	-1.0000	4157.1115	145.8908	15.0323	0.5769	-1.0000	-1.0000	3.1808	-1.0000	11.4650	-1.0000	-1.0000	-1.0000	-1.0000	-1.0000	0.1412	-1.0000	-1.0000	-1.0000	-1.0000	-1.0000	-1.0000	-1.0000	-1.0000	-1.0000	-1.0000	-1.0000	-1.0000	-1.0000	-1.0000	7.7157	-1.0000	-1.0000	25.1604	-1.0000	-1.0000	-1.0000	-1.0000	-1.0000	-1.0000	0.5596	-1.0000	-1.0000
06	SH1-2l-1S-C8	-1.0000	0.0007	-1.0000	-1.0000	-1.0000	-1.0000	10939.2943	62.6340	-1.0000	-1.0000	-1.0000	-1.0000	0.9208	-1.0000	-1.0000	0.1922	-1.0000	-1.0000	-1.0000	-1.0000	0.5231	-1.0000	-1.0000	-1.0000	-1.0000	-1.0000	-1.0000	-1.0000	-1.0000	-1.0000	-1.0000	-1.0000	-1.0000	-1.0000	-1.0000	3.3919	-1.0000	-1.0000	456.8354	-1.0000	-1.0000	53.8099	-1.0000	-1.0000	-1.0000	0.0116	-1.0000	4.3056
07	SH1-4l-1S-C9	0.9640	-1.0000	-1.0000	-1.0000	-1.0000	-1.0000	8921.5933	140.0155	14.5471	49.3119	4.6327	-1.0000	0.3312	-1.0000	-1.0000	4.2773	-1.0000	-1.0000	-1.0000	-1.0000	-1.0000	-1.0000	-1.0000	-1.0000	-1.0000	-1.0000	-1.0000	-1.0000	-1.0000	-1.0000	-1.0000	-1.0000	-1.0000	-1.0000	-1.0000	8.2377	-1.0000	1.1812	-1.0000	-1.0000	-1.0000	-1.0000	-1.0000	-1.0000	-1.0000	0.2397	-1.0000	0.2428
08	SH1-4l-1S-C10	4.1962	-1.0000	-1.0000	590.6044	154.5684	-1.0000	8796.1932	332.6281	26.4769	136.1193	1.8293	-1.0000	-1.0000	-1.0000	12.5809	4.7844	-1.0000	-1.0000	23.6094	-1.0000	0.6761	-1.0000	7.7047	-1.0000	1.0764	-1.0000	-1.0000	-1.0000	-1.0000	-1.0000	-1.0000	-1.0000	-1.0000	-1.0000	-1.0000	12.8546	-1.0000	-1.0000	397.5011	-1.0000	-1.0000	90.8630	0.2089	-1.0000	-1.0000	2.4891	0.3152	-1.0000
09	SH1-2p-1S-P6	8.2342	211.9428	-1.0000	555.7140	14.8167	-1.0000	2199.8529	158.1495	33.3043	137.0924	2.7298	-1.0000	2.8932	-1.0000	29.0165	14.0281	-1.0000	-1.0000	10.8972	-1.0000	7.1683	115.3541	13.0697	1.1177	6.2744	15.0274	-1.0000	-1.0000	-1.0000	-1.0000	-1.0000	-1.0000	-1.0000	-1.0000	-1.0000	12.5308	-1.0000	-1.0000	-1.0000	-1.0000	-1.0000	50.0724	-1.0000	-1.0000	0.0945	8.2658	7.6762	8.0307
10	SH1-2p-1S-P7	2.0346	116.3898	-1.0000	237.1942	185.8751	-1.0000	6877.6333	117.7215	32.0439	46.5581	18.0222	-1.0000	0.6343	-1.0000	41.7425	1.8953	-1.0000	-1.0000	6.4146	-1.0000	2.0290	25.9826	7.4632	0.8191	-1.0000	-1.0000	-1.0000	-1.0000	-1.0000	-1.0000	-1.0000	-1.0000	-1.0000	-1.0000	-1.0000	10.8767	-1.0000	-1.0000	-1.0000	-1.0000	4.2363	-1.0000	-1.0000	-1.0000	-1.0000	1.8909	8.7557	0.7396
11	SH1-2p-1S-P8	3.1274	-1.0000	-1.0000	364.8808	-1.0000	-1.0000	4795.9902	189.3355	12.4098	5.1898	-1.0000	-1.0000	-1.0000	-1.0000	14.1919	2.8059	-1.0000	-1.0000	31.8510	-1.0000	0.8271	-1.0000	2.1280	5.8194	0.7406	-1.0000	-1.0000	-1.0000	-1.0000	-1.0000	-1.0000	-1.0000	-1.0000	-1.0000	-1.0000	3.1369	-1.0000	-1.0000	-1.0000	-1.0000	-1.0000	1.4176	-1.0000	1.2008	-1.0000	0.9459	0.9947	3.4568
12	SH1-2p-1S-P9	-1.0000	-1.0000	-1.0000	454.3177	-1.0000	-1.0000	7598.2891	269.9026	21.0807	42.0000	6.8951	-1.0000	0.3673	-1.0000	-1.0000	-1.0000	-1.0000	-1.0000	5.7991	-1.0000	1.6130	-1.0000	3.3618	-1.0000	-1.0000	-1.0000	-1.0000	-1.0000	-1.0000	-1.0000	-1.0000	-1.0000	-1.0000	-1.0000	-1.0000	5.9319	-1.0000	-1.0000	-1.0000	-1.0000	-1.0000	216.4034	-1.0000	-1.0000	-1.0000	0.6455	7.6899	0.8773
13	SH1-2p-1S-C7	1.0265	315.9170	-1.0000	175.8257	0.0012	-1.0000	5466.7460	246.1183	-1.0000	2.3853	-1.0000	-1.0000	-1.0000	-1.0000	-1.0000	1.2425	-1.0000	-1.0000	-1.0000	-1.0000	0.3015	-1.0000	2.7979	-1.0000	-1.0000	-1.0000	-1.0000	-1.0000	-1.0000	-1.0000	-1.0000	-1.0000	-1.0000	-1.0000	-1.0000	12.5350	-1.0000	-1.0000	63.0874	-1.0000	-1.0000	-1.0000	-1.0000	-1.0000	-1.0000	0.0696	-1.0000	0.0293
14	SH1-2p-1S-C8	2.1403	172.1811	-1.0000	562.7311	463.3167	-1.0000	743.7905	130.4360	29.5198	129.5940	4.7260	-1.0000	-1.0000	-1.0000	25.6600	6.5763	-1.0000	-1.0000	-1.0000	-1.0000	2.7028	126.5920	2.4499	1.9788	3.4741	-1.0000	-1.0000	-1.0000	-1.0000	-1.0000	-1.0000	-1.0000	-1.0000	-1.0000	-1.0000	21.5734	-1.0000	-1.0000	623.8911	-1.0000	35.4104	72.8489	-1.0000	-1.0000	-1.0000	5.7924	20.5970	0.1667
15	SH1-2p-1S-C9	14.8543	1938.8269	-1.0000	1460.8054	663.4191	-1.0000	3034.1071	176.2073	57.2288	245.6029	14.0958	-1.0000	-1.0000	-1.0000	119.5356	26.7387	18.2548	-1.0000	141.3162	-1.0000	11.9636	821.3977	41.2565	11.7372	11.9127	-1.0000	-1.0000	-1.0000	-1.0000	-1.0000	-1.0000	-1.0000	-1.0000	-1.0000	-1.0000	18.0220	-1.0000	-1.0000	26.2311	-1.0000	-1.0000	-1.0000	15.7575	-1.0000	0.0076	18.8473	90.0541	0.1936
16	SH1-2p-1S-C10	99.5317	240597.0645	43.5547	12389.5217	1165858.9208	-1.0000	11926.1408	2074.7971	657.4324	2561.0647	86.3165	-1.0000	5.4724	-1.0000	585.1862	234.1015	120.6851	-1.0000	660.9743	-1.0000	346.4202	5381.5117	769.8541	72.4529	217.8164	80.2676	-1.0000	-1.0000	-1.0000	-1.0000	-1.0000	-1.0000	-1.0000	-1.0000	-1.0000	20.3892	-1.0000	10.3325	27.3370	-1.0000	-1.0000	360.1036	131.5019	-1.0000	1.1201	316.0060	852.0015	32.8698
17	SH1-1l-1S-P6	5.3557	22.8005	-1.0000	249.9015	0.0799	-1.0000	4330.1115	413.3225	10.9637	6.8127	-1.0000	-1.0000	-1.0000	15.9506	40.1017	13.3508	-1.0000	-1.0000	-1.0000	-1.0000	2.5384	74.2265	10.4946	0.8559	-1.0000	-1.0000	-1.0000	-1.0000	-1.0000	-1.0000	-1.0000	-1.0000	-1.0000	-1.0000	-1.0000	20.4087	-1.0000	1.4141	-1.0000	-1.0000	-1.0000	-1.0000	17.1422	-1.0000	-1.0000	2.8079	1.1120	-1.0000
18	SH1-1l-1S-P7	0.6574	-1.0000	-1.0000	178.9653	-1.0000	-1.0000	1128.3082	90.3566	-1.0000	0.5336	-1.0000	-1.0000	-1.0000	-1.0000	-1.0000	-1.0000	0.1744	-1.0000	-1.0000	-1.0000	-1.0000	-1.0000	-1.0000	-1.0000	-1.0000	-1.0000	-1.0000	-1.0000	-1.0000	-1.0000	-1.0000	-1.0000	-1.0000	-1.0000	-1.0000	7.4781	-1.0000	-1.0000	-1.0000	-1.0000	-1.0000	10.9249	17.7048	-1.0000	-1.0000	-1.0000	-1.0000	0.1666
19	SH1-1l-1S-P8	0.1054	-1.0000	-1.0000	-1.0000	-1.0000	-1.0000	1145.8854	-1.0000	12.6102	-1.0000	3.9727	-1.0000	-1.0000	-1.0000	-1.0000	0.5364	-1.0000	-1.0000	-1.0000	-1.0000	-1.0000	-1.0000	1.6878	0.7617	-1.0000	-1.0000	-1.0000	-1.0000	-1.0000	-1.0000	-1.0000	-1.0000	-1.0000	-1.0000	-1.0000	7.9121	-1.0000	-1.0000	43.7932	-1.0000	-1.0000	109.6411	-1.0000	-1.0000	-1.0000	-1.0000	-1.0000	0.0970
20	SH1-1l-1S-P9	-1.0000	670.6694	-1.0000	228.0425	317.8595	-1.0000	2856.5615	133.9174	14.5002	34.3814	-1.0000	-1.0000	-1.0000	-1.0000	7.9745	3.3585	-1.0000	-1.0000	-1.0000	-1.0000	0.6536	73.0292	3.3663	-1.0000	-1.0000	-1.0000	-1.0000	-1.0000	-1.0000	-1.0000	-1.0000	-1.0000	-1.0000	-1.0000	-1.0000	43.5816	-1.0000	-1.0000	-1.0000	-1.0000	-1.0000	24.9795	1.4197	-1.0000	-1.0000	2.0056	10.5607	0.1773
21	SH1-1l-1S-C6	-1.0000	-1.0000	-1.0000	-1.0000	-1.0000	-1.0000	819.7252	-1.0000	22.3468	-1.0000	0.1736	-1.0000	0.0778	-1.0000	-1.0000	-1.0000	-1.0000	-1.0000	-1.0000	-1.0000	-1.0000	-1.0000	0.6764	-1.0000	-1.0000	-1.0000	-1.0000	-1.0000	-1.0000	-1.0000	-1.0000	-1.0000	-1.0000	-1.0000	-1.0000	9.1205	-1.0000	-1.0000	98.0742	-1.0000	-1.0000	-1.0000	-1.0000	-1.0000	-1.0000	-1.0000	-1.0000	0.1303
22	SH1-1l-1S-C7	0.3228	-1.0000	-1.0000	-1.0000	-1.0000	-1.0000	1411.6505	-1.0000	-1.0000	3.7556	-1.0000	-1.0000	-1.0000	-1.0000	-1.0000	-1.0000	-1.0000	-1.0000	-1.0000	-1.0000	-1.0000	-1.0000	-1.0000	-1.0000	-1.0000	-1.0000	-1.0000	-1.0000	-1.0000	-1.0000	-1.0000	-1.0000	-1.0000	-1.0000	-1.0000	19.4967	-1.0000	-1.0000	-1.0000	-1.0000	-1.0000	196.0988	-1.0000	-1.0000	-1.0000	0.0317	-1.0000	0.6079
23	SH1-1l-1S-C8	0.5194	-1.0000	-1.0000	-1.0000	-1.0000	-1.0000	3431.0511	150.7092	-1.0000	0.5766	-1.0000	-1.0000	-1.0000	-1.0000	-1.0000	1.3012	-1.0000	-1.0000	-1.0000	-1.0000	-1.0000	-1.0000	-1.0000	-1.0000	-1.0000	-1.0000	-1.0000	-1.0000	-1.0000	-1.0000	-1.0000	-1.0000	-1.0000	-1.0000	-1.0000	13.6148	-1.0000	-1.0000	-1.0000	-1.0000	-1.0000	-1.0000	-1.0000	-1.0000	-1.0000	0.0019	-1.0000	-1.0000
24	SH1-1l-1S-C9	4.5553	15.5903	-1.0000	803.2456	-1.0000	-1.0000	3414.0776	58.4554	-1.0000	40.3543	-1.0000	-1.0000	-1.0000	-1.0000	-1.0000	19.4986	2.7252	-1.0000	15.5039	-1.0000	1.6215	27.5296	6.4155	-1.0000	-1.0000	14.5671	-1.0000	-1.0000	-1.0000	-1.0000	-1.0000	-1.0000	-1.0000	-1.0000	-1.0000	20.8505	-1.0000	-1.0000	26.7691	-1.0000	-1.0000	-1.0000	-1.0000	-1.0000	-1.0000	5.0490	-1.0000	0.4983
25	SH1-1p-1S-P7	-1.0000	-1.0000	-1.0000	11.0306	-1.0000	-1.0000	539.6025	78.6498	-1.0000	4.8420	1.9460	-1.0000	1.9245	-1.0000	-1.0000	2.0982	-1.0000	-1.0000	6.8872	-1.0000	0.1155	-1.0000	-1.0000	1.8048	-1.0000	-1.0000	-1.0000	-1.0000	-1.0000	-1.0000	-1.0000	-1.0000	-1.0000	-1.0000	-1.0000	25.2140	-1.0000	-1.0000	267.2275	-1.0000	-1.0000	22.7706	-1.0000	-1.0000	-1.0000	0.0047	-1.0000	0.4625
26	SH1-1p-1S-P8	5.9733	-1.0000	-1.0000	539.3166	383.5202	-1.0000	1271.0881	25.1442	17.3949	42.6269	-1.0000	-1.0000	-1.0000	-1.0000	19.4968	1.0948	0.7245	-1.0000	21.5450	-1.0000	7.3475	-1.0000	-1.0000	-1.0000	-1.0000	6.4914	-1.0000	-1.0000	-1.0000	-1.0000	-1.0000	-1.0000	-1.0000	-1.0000	-1.0000	24.1281	-1.0000	197.3522	-1.0000	-1.0000	11.9771	38.5765	-1.0000	1.8792	-1.0000	5.3356	18.4815	5.2498
27	SH1-1p-1S-P9	-1.0000	-1.0000	-1.0000	-1.0000	-1.0000	-1.0000	2730.8623	212.2539	-1.0000	0.6074	-1.0000	-1.0000	-1.0000	-1.0000	-1.0000	0.8397	-1.0000	-1.0000	-1.0000	-1.0000	-1.0000	-1.0000	-1.0000	-1.0000	-1.0000	-1.0000	-1.0000	-1.0000	-1.0000	-1.0000	-1.0000	-1.0000	-1.0000	-1.0000	-1.0000	16.8266	-1.0000	1.0295	26.6889	-1.0000	-1.0000	-1.0000	-1.0000	-1.0000	-1.0000	0.0084	-1.0000	0.0787
28	SH1-1p-1S-P10	-1.0000	-1.0000	-1.0000	27.0573	-1.0000	-1.0000	431.8337	38.9699	-1.0000	7.2087	-1.0000	-1.0000	0.3369	-1.0000	-1.0000	0.1770	-1.0000	-1.0000	-1.0000	-1.0000	-1.0000	-1.0000	-1.0000	-1.0000	0.7846	-1.0000	-1.0000	-1.0000	-1.0000	-1.0000	-1.0000	-1.0000	-1.0000	-1.0000	-1.0000	14.7763	-1.0000	-1.0000	33.8299	-1.0000	-1.0000	21.1843	-1.0000	2.9973	-1.0000	0.0001	-1.0000	0.9955
29	SH1-1p-1S-C6	-1.0000	-1.0000	-1.0000	-1.0000	-1.0000	-1.0000	828.1339	43.8334	-1.0000	0.4224	-1.0000	-1.0000	-1.0000	-1.0000	-1.0000	-1.0000	-1.0000	-1.0000	-1.0000	-1.0000	0.1406	-1.0000	-1.0000	-1.0000	-1.0000	-1.0000	-1.0000	-1.0000	-1.0000	-1.0000	-1.0000	-1.0000	-1.0000	-1.0000	-1.0000	1.7308	-1.0000	-1.0000	-1.0000	-1.0000	-1.0000	-1.0000	-1.0000	-1.0000	-1.0000	0.0217	-1.0000	0.0686
30	SH1-1p-1S-C7	-1.0000	-1.0000	-1.0000	-1.0000	-1.0000	-1.0000	1478.0118	56.0163	12.1663	0.5210	-1.0000	-1.0000	0.3204	-1.0000	-1.0000	0.4607	-1.0000	-1.0000	-1.0000	-1.0000	0.1462	-1.0000	0.0629	-1.0000	-1.0000	-1.0000	-1.0000	-1.0000	-1.0000	-1.0000	-1.0000	-1.0000	-1.0000	-1.0000	-1.0000	11.4367	-1.0000	-1.0000	-1.0000	-1.0000	-1.0000	-1.0000	-1.0000	-1.0000	-1.0000	-1.0000	-1.0000	0.8720
31	SH1-1p-1S-C8	-1.0000	1350.1227	-1.0000	-1.0000	0.6114	-1.0000	572.9194	-1.0000	-1.0000	-1.0000	-1.0000	-1.0000	2.2799	-1.0000	-1.0000	2.7937	-1.0000	-1.0000	-1.0000	-1.0000	0.0957	-1.0000	-1.0000	-1.0000	-1.0000	-1.0000	-1.0000	-1.0000	-1.0000	-1.0000	-1.0000	-1.0000	-1.0000	-1.0000	-1.0000	9.5280	-1.0000	0.6347	48.1943	-1.0000	-1.0000	-1.0000	-1.0000	-1.0000	-1.0000	-1.0000	-1.0000	0.0569
32	SH1-1p-1S-C9	-1.0000	-1.0000	-1.0000	96.9614	-1.0000	-1.0000	1334.1417	74.7821	-1.0000	3.2198	-1.0000	-1.0000	-1.0000	-1.0000	-1.0000	-1.0000	-1.0000	-1.0000	-1.0000	-1.0000	0.0117	-1.0000	-1.0000	-1.0000	-1.0000	-1.0000	-1.0000	-1.0000	-1.0000	-1.0000	-1.0000	-1.0000	-1.0000	-1.0000	-1.0000	9.8900	-1.0000	-1.0000	-1.0000	-1.0000	-1.0000	67.1273	-1.0000	-1.0000	-1.0000	-1.0000	-1.0000	7.4985
33	SH1-4l-1S-P9	-1.0000	-1.0000	-1.0000	-1.0000	-1.0000	-1.0000	1411.2142	-1.0000	14.9873	1.2092	-1.0000	-1.0000	-1.0000	-1.0000	-1.0000	-1.0000	-1.0000	-1.0000	-1.0000	-1.0000	0.0579	-1.0000	-1.0000	0.1802	-1.0000	-1.0000	-1.0000	-1.0000	-1.0000	-1.0000	-1.0000	-1.0000	-1.0000	-1.0000	-1.0000	11.3708	-1.0000	-1.0000	-1.0000	-1.0000	-1.0000	-1.0000	-1.0000	-1.0000	-1.0000	-1.0000	-1.0000	0.4269
34	SH1-4l-1S-P10	0.6356	-1.0000	-1.0000	152.8487	-1.0000	-1.0000	2334.0924	42.7184	-1.0000	1.7984	-1.0000	-1.0000	0.2871	-1.0000	-1.0000	0.9303	-1.0000	-1.0000	197.3509	-1.0000	0.0316	-1.0000	-1.0000	-1.0000	5.0949	-1.0000	-1.0000	-1.0000	-1.0000	-1.0000	-1.0000	-1.0000	-1.0000	-1.0000	-1.0000	22.0168	-1.0000	30.6790	173.1843	-1.0000	-1.0000	80.4117	-1.0000	-1.0000	-1.0000	-1.0000	-1.0000	5.6919
35	SH1-4l-1S-C9	0.1301	-1.0000	-1.0000	-1.0000	-1.0000	-1.0000	576.9334	-1.0000	-1.0000	0.9174	0.0469	-1.0000	0.0570	82.5967	-1.0000	1.7380	-1.0000	-1.0000	3.3458	-1.0000	-1.0000	-1.0000	-1.0000	-1.0000	-1.0000	-1.0000	-1.0000	-1.0000	-1.0000	-1.0000	-1.0000	-1.0000	-1.0000	-1.0000	-1.0000	15.4974	-1.0000	-1.0000	117.1921	-1.0000	-1.0000	84.6137	-1.0000	-1.0000	-1.0000	-1.0000	-1.0000	-1.0000
36	SH1-4l-1S-C10	2.3534	-1.0000	-1.0000	26.6524	-1.0000	-1.0000	828.8024	46.0518	-1.0000	14.2924	-1.0000	-1.0000	0.1522	-1.0000	10.9388	-1.0000	-1.0000	-1.0000	-1.0000	-1.0000	-1.0000	-1.0000	3.0152	-1.0000	-1.0000	-1.0000	-1.0000	-1.0000	-1.0000	-1.0000	-1.0000	-1.0000	-1.0000	-1.0000	-1.0000	5.0098	-1.0000	-1.0000	-1.0000	-1.0000	-1.0000	-1.0000	-1.0000	-1.0000	-1.0000	0.7592	-1.0000	1.2672
37	SH1-4p-1S-P4	-1.0000	10.5013	-1.0000	-1.0000	-1.0000	-1.0000	1561.4419	-1.0000	-1.0000	-1.0000	-1.0000	-1.0000	2.2239	-1.0000	-1.0000	0.2451	-1.0000	-1.0000	-1.0000	-1.0000	-1.0000	50.9337	-1.0000	-1.0000	8.5706	-1.0000	-1.0000	-1.0000	-1.0000	-1.0000	-1.0000	-1.0000	-1.0000	-1.0000	-1.0000	5.2512	-1.0000	-1.0000	-1.0000	-1.0000	-1.0000	-1.0000	-1.0000	-1.0000	-1.0000	1.3048	-1.0000	0.0243
38	SH1-4p-1S-P5	0.3758	-1.0000	-1.0000	17.3240	0.0020	-1.0000	1373.5359	47.8421	-1.0000	19.4713	-1.0000	-1.0000	-1.0000	-1.0000	-1.0000	0.5132	2.3745	-1.0000	5.5587	-1.0000	0.4024	-1.0000	-1.0000	0.7878	2.6717	-1.0000	-1.0000	-1.0000	-1.0000	-1.0000	-1.0000	-1.0000	-1.0000	-1.0000	-1.0000	32.5052	-1.0000	-1.0000	860.0353	-1.0000	-1.0000	-1.0000	-1.0000	-1.0000	-1.0000	0.1074	-1.0000	7.3379
39	SH1-4p-1S-P6	-1.0000	-1.0000	-1.0000	-1.0000	-1.0000	-1.0000	2167.9070	57.6563	-1.0000	5.1394	-1.0000	-1.0000	0.6416	-1.0000	-1.0000	0.5642	-1.0000	-1.0000	-1.0000	-1.0000	0.0305	-1.0000	0.5558	-1.0000	-1.0000	-1.0000	-1.0000	-1.0000	-1.0000	-1.0000	-1.0000	-1.0000	-1.0000	-1.0000	-1.0000	9.0181	-1.0000	-1.0000	556.9025	-1.0000	-1.0000	15.8446	-1.0000	-1.0000	-1.0000	0.0014	-1.0000	2.2245
40	SH1-4p-1S-C4	0.4773	-1.0000	-1.0000	-1.0000	0.1859	-1.0000	1203.4720	-1.0000	-1.0000	42.7630	3.5041	-1.0000	-1.0000	-1.0000	-1.0000	0.2858	-1.0000	-1.0000	-1.0000	-1.0000	0.0937	-1.0000	-1.0000	0.1774	0.3851	-1.0000	-1.0000	-1.0000	-1.0000	-1.0000	-1.0000	-1.0000	-1.0000	-1.0000	-1.0000	16.2105	-1.0000	-1.0000	-1.0000	-1.0000	-1.0000	68.6107	-1.0000	-1.0000	-1.0000	-1.0000	-1.0000	0.1641
41	SH1-4p-1S-C5	-1.0000	-1.0000	-1.0000	243.6682	-1.0000	-1.0000	1527.6409	101.5813	8.2353	18.8476	-1.0000	-1.0000	-1.0000	-1.0000	5.5784	19.5371	-1.0000	-1.0000	-1.0000	-1.0000	2.5244	44.7421	4.5819	-1.0000	-1.0000	-1.0000	-1.0000	-1.0000	-1.0000	-1.0000	-1.0000	-1.0000	-1.0000	-1.0000	-1.0000	7.1496	-1.0000	-1.0000	-1.0000	-1.0000	-1.0000	-1.0000	-1.0000	-1.0000	-1.0000	0.7342	-1.0000	0.2539
42	SH1-4p-1S-C6	-1.0000	-1.0000	-1.0000	35.6787	17.2136	-1.0000	4729.0023	100.7016	23.0758	7.3811	1.2253	-1.0000	-1.0000	-1.0000	-1.0000	-1.0000	-1.0000	-1.0000	-1.0000	-1.0000	0.0026	-1.0000	-1.0000	-1.0000	-1.0000	-1.0000	-1.0000	-1.0000	-1.0000	-1.0000	-1.0000	-1.0000	-1.0000	-1.0000	-1.0000	11.2169	-1.0000	1.1618	-1.0000	-1.0000	-1.0000	-1.0000	-1.0000	-1.0000	-1.0000	0.2156	-1.0000	0.1321
43	SH1-3l-1S-P11	0.1124	-1.0000	-1.0000	-1.0000	-1.0000	-1.0000	943.9023	99.2858	-1.0000	2.1327	-1.0000	-1.0000	0.0233	-1.0000	-1.0000	-1.0000	-1.0000	-1.0000	32.6383	-1.0000	0.1395	-1.0000	-1.0000	-1.0000	-1.0000	-1.0000	-1.0000	-1.0000	-1.0000	-1.0000	-1.0000	-1.0000	-1.0000	-1.0000	-1.0000	6.5018	-1.0000	-1.0000	44.5598	-1.0000	-1.0000	8.0604	-1.0000	-1.0000	-1.0000	-1.0000	-1.0000	0.1540
44	SH1-3l-1S-P12	-1.0000	0.0667	-1.0000	-1.0000	100.5774	-1.0000	347.4122	50.2617	17.0963	119.6497	-1.0000	-1.0000	-1.0000	-1.0000	3.8336	0.2947	0.1241	-1.0000	59.0552	-1.0000	7.8343	232.6442	-1.0000	-1.0000	1.8594	-1.0000	-1.0000	-1.0000	-1.0000	-1.0000	-1.0000	-1.0000	-1.0000	-1.0000	-1.0000	9.9103	-1.0000	-1.0000	68.2464	-1.0000	-1.0000	18.1311	-1.0000	-1.0000	-1.0000	1.0543	-1.0000	5.2119
45	SH1-3l-1S-P13	-1.0000	-1.0000	-1.0000	54.5584	-1.0000	-1.0000	3179.5044	141.4568	-1.0000	1.0741	5.7779	-1.0000	-1.0000	-1.0000	-1.0000	0.1605	-1.0000	-1.0000	-1.0000	-1.0000	-1.0000	-1.0000	-1.0000	-1.0000	-1.0000	-1.0000	-1.0000	-1.0000	-1.0000	-1.0000	-1.0000	-1.0000	-1.0000	-1.0000	-1.0000	28.0946	-1.0000	-1.0000	-1.0000	-1.0000	-1.0000	-1.0000	-1.0000	-1.0000	-1.0000	-1.0000	-1.0000	0.8187
46	SH1-3l-1S-C12	0.1479	-1.0000	-1.0000	281.9658	143.1949	-1.0000	5714.0962	145.1907	14.8137	57.3031	0.0169	-1.0000	-1.0000	-1.0000	19.9358	5.3880	-1.0000	-1.0000	22.9485	-1.0000	1.5879	181.4267	4.7917	3.1129	5.8747	-1.0000	-1.0000	-1.0000	-1.0000	-1.0000	-1.0000	-1.0000	-1.0000	-1.0000	-1.0000	5.6007	-1.0000	-1.0000	44.1803	-1.0000	-1.0000	97.2713	-1.0000	1.0296	-1.0000	4.6152	-1.0000	5.5300
47	SH1-3l-1S-C13	-1.0000	-1.0000	-1.0000	-1.0000	-1.0000	-1.0000	2590.1531	110.7746	-1.0000	-1.0000	-1.0000	-1.0000	1.4998	-1.0000	-1.0000	0.6801	-1.0000	-1.0000	11.1799	-1.0000	-1.0000	-1.0000	-1.0000	-1.0000	-1.0000	-1.0000	-1.0000	-1.0000	-1.0000	-1.0000	-1.0000	-1.0000	-1.0000	-1.0000	-1.0000	20.0567	-1.0000	-1.0000	397.9767	-1.0000	-1.0000	16.3922	-1.0000	-1.0000	-1.0000	-1.0000	-1.0000	6.9285
48	SH1-3l-1S-C14	11.1323	3364.2256	-1.0000	2021.8136	7971.8712	-1.0000	5135.5312	374.9843	82.4419	155.8355	4.6713	-1.0000	0.4124	-1.0000	89.0891	27.9011	30.3660	-1.0000	137.1329	-1.0000	11.6754	703.5408	87.4515	18.8936	14.6733	14.6516	-1.0000	-1.0000	-1.0000	-1.0000	-1.0000	-1.0000	-1.0000	-1.0000	-1.0000	21.4985	-1.0000	-1.0000	1231.2995	-1.0000	-1.0000	44.8895	-1.0000	-1.0000	0.0347	31.6147	92.9519	3.2183
49	SH1-3p-1S-P6	-1.0000	-1.0000	-1.0000	-1.0000	-1.0000	-1.0000	625.5877	44.8127	-1.0000	-1.0000	-1.0000	-1.0000	0.0266	-1.0000	-1.0000	13.2066	-1.0000	-1.0000	-1.0000	-1.0000	0.3709	-1.0000	-1.0000	-1.0000	-1.0000	-1.0000	-1.0000	-1.0000	-1.0000	-1.0000	-1.0000	-1.0000	-1.0000	-1.0000	-1.0000	6.0977	-1.0000	-1.0000	586.5340	-1.0000	-1.0000	-1.0000	-1.0000	-1.0000	-1.0000	0.0001	-1.0000	0.7345
50	SH1-3p-1S-P7	3.1334	-1.0000	-1.0000	-1.0000	0.9630	-1.0000	3452.3960	45.7878	-1.0000	18.9127	-1.0000	-1.0000	0.7352	-1.0000	-1.0000	4.9958	-1.0000	-1.0000	-1.0000	-1.0000	0.0842	-1.0000	0.2543	1.7511	-1.0000	-1.0000	-1.0000	-1.0000	-1.0000	-1.0000	-1.0000	-1.0000	-1.0000	-1.0000	-1.0000	11.4940	-1.0000	-1.0000	1259.4612	-1.0000	-1.0000	-1.0000	-1.0000	2.8896	-1.0000	0.1500	-1.0000	0.4319
51	SH1-3p-1S-P8	-1.0000	-1.0000	-1.0000	485.8599	-1.0000	-1.0000	1897.8126	117.8730	-1.0000	68.0551	11.1413	-1.0000	0.5456	-1.0000	-1.0000	0.3960	-1.0000	-1.0000	-1.0000	-1.0000	-1.0000	-1.0000	13.2733	-1.0000	11.7598	-1.0000	-1.0000	-1.0000	-1.0000	-1.0000	-1.0000	-1.0000	-1.0000	-1.0000	-1.0000	45.9183	-1.0000	-1.0000	-1.0000	-1.0000	-1.0000	47.4591	-1.0000	-1.0000	-1.0000	4.7937	2.2917	2.8402
52	SH1-3p-1S-P9	0.2925	-1.0000	-1.0000	10.7337	-1.0000	-1.0000	632.1374	51.7167	-1.0000	15.0827	-1.0000	-1.0000	0.1607	-1.0000	-1.0000	1.9713	-1.0000	-1.0000	-1.0000	-1.0000	0.0750	-1.0000	-1.0000	-1.0000	-1.0000	-1.0000	-1.0000	-1.0000	-1.0000	-1.0000	-1.0000	-1.0000	-1.0000	-1.0000	-1.0000	8.1344	-1.0000	-1.0000	28.1503	-1.0000	-1.0000	-1.0000	2.2895	7.4877	-1.0000	0.0957	-1.0000	1.7837
53	SH1-3p-1S-C7	0.1760	-1.0000	-1.0000	-1.0000	-1.0000	-1.0000	2936.3761	76.7703	20.3541	-1.0000	5.6390	-1.0000	-1.0000	-1.0000	-1.0000	0.8866	-1.0000	-1.0000	-1.0000	-1.0000	-1.0000	-1.0000	-1.0000	-1.0000	-1.0000	-1.0000	-1.0000	-1.0000	-1.0000	-1.0000	-1.0000	-1.0000	-1.0000	-1.0000	-1.0000	10.3241	-1.0000	-1.0000	-1.0000	-1.0000	-1.0000	-1.0000	-1.0000	0.9576	-1.0000	-1.0000	-1.0000	-1.0000
54	SH1-3p-1S-C8	-1.0000	-1.0000	-1.0000	-1.0000	0.0000	-1.0000	3493.3391	3.5680	-1.0000	25.5804	-1.0000	-1.0000	-1.0000	-1.0000	-1.0000	2.0885	-1.0000	-1.0000	-1.0000	-1.0000	0.1107	-1.0000	0.2411	-1.0000	-1.0000	-1.0000	-1.0000	-1.0000	-1.0000	-1.0000	-1.0000	-1.0000	-1.0000	-1.0000	-1.0000	24.9536	-1.0000	-1.0000	270.6811	-1.0000	-1.0000	21.7485	-1.0000	-1.0000	-1.0000	0.0339	-1.0000	0.0790
55	SH1-3p-1S-C9	0.1223	-1.0000	-1.0000	-1.0000	-1.0000	-1.0000	3194.9482	36.0644	14.4986	41.4318	-1.0000	-1.0000	-1.0000	-1.0000	-1.0000	0.5855	-1.0000	-1.0000	-1.0000	-1.0000	-1.0000	-1.0000	0.1815	-1.0000	-1.0000	-1.0000	-1.0000	-1.0000	-1.0000	-1.0000	-1.0000	-1.0000	-1.0000	-1.0000	-1.0000	8.3435	-1.0000	-1.0000	-1.0000	-1.0000	-1.0000	20.9413	-1.0000	-1.0000	-1.0000	0.0070	-1.0000	0.7332
56	SH1-3p-1S-C10	-1.0000	-1.0000	-1.0000	-1.0000	-1.0000	-1.0000	3367.0287	83.4862	-1.0000	43.2525	-1.0000	-1.0000	-1.0000	-1.0000	-1.0000	-1.0000	-1.0000	-1.0000	-1.0000	-1.0000	-1.0000	-1.0000	-1.0000	-1.0000	-1.0000	-1.0000	-1.0000	-1.0000	-1.0000	-1.0000	-1.0000	-1.0000	-1.0000	-1.0000	-1.0000	2.6597	-1.0000	-1.0000	-1.0000	-1.0000	-1.0000	-1.0000	-1.0000	-1.0000	-1.0000	0.0209	-1.0000	0.3787
57	SH1-6l-1S-P9	0.1318	-1.0000	-1.0000	-1.0000	-1.0000	-1.0000	3727.8873	99.2894	3.1481	-1.0000	-1.0000	-1.0000	-1.0000	-1.0000	-1.0000	-1.0000	-1.0000	-1.0000	-1.0000	-1.0000	-1.0000	-1.0000	-1.0000	-1.0000	-1.0000	-1.0000	-1.0000	-1.0000	-1.0000	-1.0000	-1.0000	-1.0000	-1.0000	-1.0000	-1.0000	10.1354	-1.0000	-1.0000	-1.0000	-1.0000	-1.0000	9.3939	-1.0000	1.0341	-1.0000	0.0038	-1.0000	1.3739
58	SH1-6l-1S-P10	-1.0000	0.3831	-1.0000	395.1339	4426.5116	-1.0000	236.4621	130.4096	30.0510	41.2921	4.8342	-1.0000	0.5257	-1.0000	17.5990	39.4087	73.2402	-1.0000	13.4384	-1.0000	0.8227	-1.0000	49.5108	-1.0000	-1.0000	-1.0000	-1.0000	-1.0000	-1.0000	-1.0000	-1.0000	-1.0000	-1.0000	-1.0000	-1.0000	21.2079	-1.0000	-1.0000	25.1869	-1.0000	-1.0000	275.6884	16.9551	2.3442	0.6444	12.2043	40.5936	3.2148
59	SH1-6l-1S-P11	-1.0000	-1.0000	-1.0000	267.4913	-1.0000	-1.0000	-1.0000	34.9170	18.0781	16.9569	-1.0000	-1.0000	0.0636	-1.0000	-1.0000	2.6127	-1.0000	-1.0000	-1.0000	-1.0000	1.4329	229.7500	14.5480	6.1285	-1.0000	-1.0000	-1.0000	-1.0000	-1.0000	-1.0000	-1.0000	-1.0000	-1.0000	-1.0000	-1.0000	12.4675	-1.0000	-1.0000	66.6798	-1.0000	-1.0000	-1.0000	-1.0000	4.0958	0.1010	3.5338	-1.0000	1.2132
60	SH1-6l-1S-P12	-1.0000	-1.0000	-1.0000	-1.0000	32.4056	-1.0000	497.5490	4.0223	-1.0000	3.5541	-1.0000	-1.0000	1.6842	-1.0000	-1.0000	4.0264	-1.0000	-1.0000	-1.0000	-1.0000	0.2908	171.7529	0.0696	12.8826	6.2090	-1.0000	-1.0000	-1.0000	-1.0000	-1.0000	-1.0000	-1.0000	-1.0000	-1.0000	-1.0000	10.8456	-1.0000	3.2627	577.9032	76.1162	-1.0000	-1.0000	-1.0000	2.1195	-1.0000	1.3091	-1.0000	0.0818
61	SH1-6l-1S-C7	6.6116	-1.0000	-1.0000	33.8075	1.9297	-1.0000	-1.0000	0.5630	-1.0000	44.3776	0.3312	-1.0000	0.2720	-1.0000	-1.0000	12.2864	-1.0000	-1.0000	9.6621	-1.0000	1.7296	-1.0000	0.5326	0.1714	3.4164	-1.0000	-1.0000	-1.0000	-1.0000	-1.0000	-1.0000	-1.0000	-1.0000	-1.0000	-1.0000	9.4693	-1.0000	1.1193	733.1462	-1.0000	-1.0000	20.3236	-1.0000	-1.0000	-1.0000	0.0564	-1.0000	4.0439
62	SH1-6l-1S-C8	1.1847	-1.0000	-1.0000	-1.0000	-1.0000	-1.0000	244.8951	-1.0000	-1.0000	0.7430	-1.0000	-1.0000	-1.0000	-1.0000	-1.0000	0.2789	-1.0000	-1.0000	-1.0000	-1.0000	-1.0000	-1.0000	-1.0000	-1.0000	-1.0000	-1.0000	-1.0000	-1.0000	-1.0000	-1.0000	-1.0000	-1.0000	-1.0000	-1.0000	-1.0000	21.3364	-1.0000	-1.0000	-1.0000	-1.0000	-1.0000	88.3629	-1.0000	-1.0000	-1.0000	0.0662	-1.0000	-1.0000
63	SH1-6l-1S-C9	1.6428	-1.0000	-1.0000	100.1385	0.0100	-1.0000	0.8811	1.5499	-1.0000	65.4592	-1.0000	-1.0000	0.1561	-1.0000	-1.0000	9.1040	-1.0000	-1.0000	7.6483	-1.0000	5.4620	-1.0000	1.2263	1.0250	0.3460	-1.0000	-1.0000	-1.0000	-1.0000	-1.0000	-1.0000	-1.0000	-1.0000	-1.0000	-1.0000	17.8805	-1.0000	1.2485	833.2240	-1.0000	17.6826	-1.0000	-1.0000	0.6327	-1.0000	0.0949	-1.0000	0.5212
64	SH1-6l-1S-C10	-1.0000	0.0563	-1.0000	335.1416	17.7177	-1.0000	0.4140	17.5054	7.8844	65.1195	-1.0000	-1.0000	-1.0000	-1.0000	11.8593	5.0040	0.2070	-1.0000	-1.0000	-1.0000	0.6285	-1.0000	2.3999	-1.0000	0.9536	-1.0000	-1.0000	-1.0000	-1.0000	-1.0000	-1.0000	-1.0000	-1.0000	-1.0000	-1.0000	7.7653	-1.0000	-1.0000	-1.0000	-1.0000	-1.0000	6.1473	-1.0000	-1.0000	-1.0000	0.8134	1.6257	0.6512
65	SH1-6p-1S-P8	4.9323	-1.0000	-1.0000	-1.0000	-1.0000	-1.0000	-1.0000	-1.0000	-1.0000	10.1949	-1.0000	-1.0000	2.6303	-1.0000	-1.0000	0.9516	-1.0000	-1.0000	-1.0000	-1.0000	-1.0000	-1.0000	0.0679	0.4381	-1.0000	-1.0000	-1.0000	-1.0000	-1.0000	-1.0000	-1.0000	-1.0000	-1.0000	-1.0000	-1.0000	3.1551	-1.0000	-1.0000	245.2576	-1.0000	-1.0000	10.3193	-1.0000	-1.0000	-1.0000	-1.0000	0.3499	0.3484
66	SH1-6p-1S-P9	-1.0000	-1.0000	-1.0000	22.8744	-1.0000	-1.0000	-1.0000	-1.0000	-1.0000	35.8328	-1.0000	-1.0000	-1.0000	-1.0000	-1.0000	5.3698	-1.0000	-1.0000	-1.0000	-1.0000	0.0609	-1.0000	0.1521	0.2252	-1.0000	-1.0000	-1.0000	-1.0000	-1.0000	-1.0000	-1.0000	-1.0000	-1.0000	-1.0000	-1.0000	12.0813	-1.0000	-1.0000	1257.6530	-1.0000	-1.0000	-1.0000	-1.0000	1.1700	-1.0000	0.0102	-1.0000	1.5359
67	SH1-6p-1S-P10	0.1543	-1.0000	-1.0000	25.2898	0.0046	-1.0000	-1.0000	3.3421	13.2632	9.7100	-1.0000	-1.0000	-1.0000	-1.0000	-1.0000	3.5506	-1.0000	-1.0000	-1.0000	-1.0000	0.8013	-1.0000	-1.0000	-1.0000	-1.0000	-1.0000	-1.0000	-1.0000	-1.0000	-1.0000	-1.0000	-1.0000	-1.0000	-1.0000	-1.0000	13.7071	-1.0000	-1.0000	425.5001	-1.0000	-1.0000	33.5287	-1.0000	-1.0000	-1.0000	0.1377	0.2926	0.0313
68	SH1-6p-1S-C8	14.7390	-1.0000	-1.0000	720.6003	323.9629	-1.0000	144.3911	198.6636	-1.0000	25.4853	15.1027	-1.0000	3.4799	-1.0000	2.6770	22.9315	7.3299	-1.0000	-1.0000	-1.0000	27.5886	-1.0000	17.6277	0.4468	22.7836	-1.0000	-1.0000	-1.0000	-1.0000	-1.0000	-1.0000	-1.0000	-1.0000	-1.0000	-1.0000	7.8950	-1.0000	-1.0000	1279.0800	-1.0000	-1.0000	-1.0000	37.0137	-1.0000	0.5146	11.8646	33.2865	53.1538
69	SH1-6p-1S-C9	0.2923	-1.0000	-1.0000	3.9867	0.0068	-1.0000	-1.0000	10.3800	-1.0000	23.8738	0.2832	10.6640	-1.0000	-1.0000	-1.0000	17.2689	-1.0000	-1.0000	3.7793	-1.0000	0.1361	-1.0000	2.8131	-1.0000	-1.0000	-1.0000	-1.0000	-1.0000	-1.0000	-1.0000	-1.0000	-1.0000	-1.0000	-1.0000	-1.0000	6.9834	-1.0000	-1.0000	699.4672	-1.0000	-1.0000	-1.0000	-1.0000	-1.0000	-1.0000	0.0270	0.1242	1.5476
70	SH1-6p-1S-C10	2.7632	-1.0000	-1.0000	21.2849	0.0031	-1.0000	-1.0000	10.9900	-1.0000	44.8019	-1.0000	-1.0000	-1.0000	-1.0000	-1.0000	1.9388	-1.0000	-1.0000	53.6732	-1.0000	0.5432	-1.0000	-1.0000	-1.0000	-1.0000	-1.0000	-1.0000	-1.0000	-1.0000	-1.0000	-1.0000	-1.0000	-1.0000	-1.0000	-1.0000	10.3604	-1.0000	1.2300	26.3069	-1.0000	-1.0000	-1.0000	-1.0000	-1.0000	-1.0000	0.0243	-1.0000	1.5639
71	SH1-5l-1S-P9	1.1768	-1.0000	-1.0000	18.8826	0.0817	-1.0000	4.7787	1.9527	-1.0000	62.7931	-1.0000	-1.0000	-1.0000	101.6000	-1.0000	0.5606	0.3592	-1.0000	-1.0000	-1.0000	1.1303	-1.0000	-1.0000	1.9514	-1.0000	15.1200	-1.0000	-1.0000	-1.0000	-1.0000	-1.0000	-1.0000	-1.0000	-1.0000	-1.0000	3.3753	-1.0000	1.3864	12.1873	-1.0000	-1.0000	9.4924	-1.0000	2.2363	-1.0000	0.0368	-1.0000	3.9758
72	SH1-5l-1S-P10	0.1793	6.3687	-1.0000	73.1360	15.4295	-1.0000	60.9436	38.2417	8.3108	90.0947	-1.0000	66.5374	-1.0000	-1.0000	25.1065	20.6056	-1.0000	-1.0000	176.6233	-1.0000	5.1919	317.7241	1.7098	-1.0000	31.1697	51.6090	-1.0000	-1.0000	-1.0000	-1.0000	-1.0000	-1.0000	-1.0000	-1.0000	-1.0000	18.2771	-1.0000	-1.0000	198.4988	-1.0000	-1.0000	227.1096	-1.0000	2.4588	0.2802	5.3144	-1.0000	0.5512
73	SH1-5l-1S-P11	-1.0000	-1.0000	-1.0000	-1.0000	0.2322	-1.0000	-1.0000	0.7063	-1.0000	11.5898	-1.0000	-1.0000	-1.0000	-1.0000	-1.0000	-1.0000	-1.0000	-1.0000	-1.0000	-1.0000	1.7552	-1.0000	0.2179	0.2145	0.8245	33.1999	-1.0000	-1.0000	-1.0000	-1.0000	-1.0000	-1.0000	-1.0000	-1.0000	-1.0000	13.1538	-1.0000	-1.0000	613.8423	-1.0000	-1.0000	12.5310	-1.0000	-1.0000	-1.0000	0.0917	-1.0000	0.7560
74	SH1-5l-1S-C8	1.9314	103.6726	-1.0000	525.1769	1033.5205	-1.0000	-1.0000	38.8487	1.4335	122.7419	0.0245	10.4683	1.5419	-1.0000	26.0894	13.9156	-1.0000	-1.0000	-1.0000	-1.0000	11.4580	205.4950	37.1641	21.3486	20.2874	64.7780	-1.0000	-1.0000	-1.0000	-1.0000	-1.0000	-1.0000	-1.0000	-1.0000	-1.0000	17.6598	-1.0000	-1.0000	66.9084	-1.0000	57.7721	-1.0000	-1.0000	-1.0000	0.3300	11.4229	50.8877	3.7058
75	SH1-5l-1S-C9	9.6856	71.5876	-1.0000	367.0669	223.2203	-1.0000	157.2803	-1.0000	30.6713	128.9482	-1.0000	-1.0000	-1.0000	-1.0000	9.1898	16.4247	0.4076	-1.0000	-1.0000	-1.0000	8.2103	104.8089	19.4014	-1.0000	5.8598	-1.0000	-1.0000	-1.0000	-1.0000	-1.0000	-1.0000	-1.0000	-1.0000	-1.0000	-1.0000	23.9094	-1.0000	-1.0000	-1.0000	-1.0000	28.8886	193.4387	15.1547	14.6988	0.9374	11.6194	17.8587	19.0606
76	SH1-5l-1S-C10	1.6637	-1.0000	-1.0000	35.0309	-1.0000	-1.0000	-1.0000	2.2805	-1.0000	34.8798	0.3504	-1.0000	0.2404	-1.0000	-1.0000	2.7147	-1.0000	-1.0000	-1.0000	-1.0000	0.7657	-1.0000	1.4421	-1.0000	-1.0000	-1.0000	-1.0000	-1.0000	-1.0000	-1.0000	-1.0000	-1.0000	-1.0000	-1.0000	-1.0000	17.4855	-1.0000	-1.0000	119.0704	-1.0000	-1.0000	-1.0000	-1.0000	-1.0000	-1.0000	0.0171	-1.0000	0.0326
77	SH1-5p-1S-P9	8.7850	-1.0000	-1.0000	-1.0000	0.0007	-1.0000	32.5016	109.4500	0.8971	46.4055	-1.0000	-1.0000	3.4915	-1.0000	-1.0000	29.2396	35.4229	-1.0000	-1.0000	-1.0000	1.2597	9.6797	-1.0000	-1.0000	59.5412	-1.0000	-1.0000	-1.0000	-1.0000	-1.0000	-1.0000	-1.0000	-1.0000	-1.0000	-1.0000	5.9645	-1.0000	-1.0000	191.2052	-1.0000	30.6141	15.1878	-1.0000	15.9572	-1.0000	6.5065	-1.0000	0.0781
78	SH1-5p-1S-P10	3.8643	21.0592	-1.0000	-1.0000	0.0129	-1.0000	41.4364	83.1636	15.1356	70.3084	14.4027	13.3142	4.8557	176.8413	33.6577	7.3813	-1.0000	-1.0000	-1.0000	-1.0000	51.4260	190.4075	26.6410	32.5440	43.6656	-1.0000	-1.0000	-1.0000	-1.0000	-1.0000	-1.0000	-1.0000	-1.0000	-1.0000	-1.0000	20.2748	-1.0000	5.5171	63.4606	5.6400	49.2284	387.3661	77.7561	9.8307	8.3311	18.0154	14.4018	128.4575
79	SH1-5p-1S-P11	0.7050	-1.0000	-1.0000	832.3519	629.8701	-1.0000	332.1670	86.6013	20.8944	127.3028	5.4442	-1.0000	2.7256	19.0446	21.7022	22.5878	0.6232	-1.0000	95.3368	-1.0000	24.8426	70.5565	15.7693	4.0480	4.2425	31.3700	-1.0000	-1.0000	-1.0000	-1.0000	-1.0000	-1.0000	-1.0000	-1.0000	-1.0000	18.8202	-1.0000	-1.0000	564.2354	-1.0000	50.0587	78.4874	18.6015	4.5312	1.3416	12.0845	8.4993	21.7290
80	SH1-5p-1S-C8	2.6499	-1.0000	-1.0000	42.8584	167.5932	-1.0000	-1.0000	53.1590	-1.0000	32.0421	0.0982	-1.0000	0.0858	-1.0000	10.9112	5.3864	-1.0000	-1.0000	-1.0000	-1.0000	2.2198	-1.0000	21.9362	0.9681	-1.0000	-1.0000	-1.0000	-1.0000	-1.0000	-1.0000	-1.0000	-1.0000	-1.0000	-1.0000	-1.0000	18.4592	-1.0000	7.1807	870.5152	-1.0000	-1.0000	14.9971	-1.0000	1.4292	0.2835	1.1656	5.3234	1.2524
81	SH1-5p-1S-C9	-1.0000	-1.0000	-1.0000	-1.0000	-1.0000	-1.0000	-1.0000	-1.0000	-1.0000	23.9309	-1.0000	-1.0000	-1.0000	-1.0000	-1.0000	1.4277	2.2470	-1.0000	25.5192	-1.0000	2.5539	-1.0000	-1.0000	-1.0000	-1.0000	-1.0000	-1.0000	-1.0000	-1.0000	-1.0000	-1.0000	-1.0000	-1.0000	-1.0000	-1.0000	19.4486	-1.0000	-1.0000	308.1895	-1.0000	39.3296	8.7017	-1.0000	-1.0000	-1.0000	0.0041	-1.0000	4.7089
82	SH1-5p-1S-C10	16.8993	15.9726	-1.0000	1032.4200	-1.0000	-1.0000	46.5414	58.9712	-1.0000	17.3550	6.8409	-1.0000	0.8442	20.6247	26.4549	50.2513	38.2193	-1.0000	16.8687	-1.0000	6.9892	-1.0000	27.7832	-1.0000	2.3437	10.9746	-1.0000	-1.0000	-1.0000	-1.0000	-1.0000	-1.0000	-1.0000	-1.0000	-1.0000	21.3214	-1.0000	-1.0000	306.1149	-1.0000	160.3142	-1.0000	-1.0000	-1.0000	3.5178	3.9006	9.8127	17.3752
83	10S-?	1.4031	-1.0000	-1.0000	-1.0000	-1.0000	-1.0000	225.7777	10.0749	14.5751	117.4651	3.8806	-1.0000	2.3974	-1.0000	3.1632	7.0079	1.5961	-1.0000	47.1082	-1.0000	24.7956	-1.0000	13.8889	19.9815	29.8243	22.1410	-1.0000	-1.0000	-1.0000	-1.0000	-1.0000	-1.0000	-1.0000	-1.0000	-1.0000	22.2795	-1.0000	-1.0000	-1.0000	36.6068	63.4658	115.0445	-1.0000	-1.0000	0.8456	6.8186	33.5866	36.2046
84	10S-??	5.2426	0.0044	-1.0000	636.7350	249.7444	-1.0000	341.3127	32.2876	47.2539	192.2384	-1.0000	16.4580	0.1347	17.4831	0.1090	22.6485	6.3242	-1.0000	38.8946	-1.0000	5.1993	169.1239	28.3815	2.9817	-1.0000	-1.0000	-1.0000	-1.0000	-1.0000	-1.0000	-1.0000	-1.0000	-1.0000	-1.0000	-1.0000	8.7102	-1.0000	5.4953	594.9987	-1.0000	-1.0000	-1.0000	0.0224	-1.0000	-1.0000	4.0611	6.3793	6.9752
85	SH1-2p-10S-P	200.7244	18942.8942	-1.0000	8324.6046	940799.3119	-1.0000	17101.7533	2301.4401	738.2490	2203.3695	753.0885	-1.0000	103.9198	-1.0000	485.8049	627.2340	241.0518	-1.0000	367.7491	-1.0000	827.6318	136.6234	914.6737	110.7106	729.7949	524.0185	-1.0000	-1.0000	-1.0000	-1.0000	-1.0000	-1.0000	-1.0000	-1.0000	-1.0000	178.5779	-1.0000	312.5614	-1.0000	293.2163	77.4875	54.8332	299.2909	414.2068	113.8095	313.8400	413.4750	72.0050
86	SH1-1l-10S-C	145.3952	551803.0963	203.2711	34750.9272	84266020.9030	-1.0000	41595.3025	6771.7778	1793.1551	9407.4826	13.4983	-1.0000	804.9693	274171.7497	2959.0974	2261.8711	2479.6473	-1.0000	280.9208	-1.0000	3589.1005	2939.5122	4384.1564	589.6636	3201.3595	6940.4687	-1.0000	-1.0000	-1.0000	-1.0000	-1.0000	-1.0000	-1.0000	-1.0000	-1.0000	1053.1270	-1.0000	-1.0000	931.2790	42236.1284	2762.4571	1358.5722	179.1550	4864.9312	2070.1565	1646.5555	2752.8898	429.3518
87	SH1-6l-10S-P	43.4773	19560.3624	33.8499	5019.6647	1441484.8749	-1.0000	4604.4674	895.1076	323.7904	1533.2123	39.2259	648.3599	83.8616	6796.3162	235.4610	450.4405	504.3722	-1.0000	400.2424	-1.0000	272.7386	456.7990	535.9810	53.1752	716.0891	1824.4592	-1.0000	-1.0000	-1.0000	-1.0000	-1.0000	-1.0000	-1.0000	-1.0000	-1.0000	210.5974	-1.0000	-1.0000	254.7013	24456.5705	680.8588	1569.0936	50.2497	488.9979	136.0859	210.7065	103.4587	1.0015
88	SH1-5p-10S-C	52.9680	4582.1954	541.2048	3699.1918	1100068.3381	-1.0000	6006.1110	1403.8128	554.2961	2611.1656	56.2555	517.7274	158.6229	6794.0167	748.9649	509.4498	302.2873	-1.0000	231.6471	-1.0000	423.9056	1354.3034	595.4885	30.6227	1195.5390	876.0194	-1.0000	-1.0000	-1.0000	-1.0000	-1.0000	-1.0000	-1.0000	-1.0000	-1.0000	179.4541	-1.0000	233.9038	-1.0000	3345.4603	1084.5381	697.4112	-1.0000	408.9715	430.2326	348.2137	221.6582	704.5709
89	1000	1691.4192	4709.2661	1000.0000	1569.4879	0.0743	-1.0000	9859.3960	1876.0756	1593.0204	2500.7067	1880.1303	697.9415	9323.4798	3878.4407	2171.1962	1959.7555	3932.9058	-1.0000	1376.1025	-1.0000	8530.3607	1456.4122	5007.3303	3245.3644	2058.8329	1719.2663	-1.0000	-1.0000	-1.0000	-1.0000	-1.0000	-1.0000	-1.0000	-1.0000	-1.0000	9705.2030	-1.0000	2159.0508	-1.0000	204872.0751	2327.3412	3459.0693	3393.7465	24905.9362	18527.1344	1646.5555	2784.7916	4897.4938
90	500	272.6390	-1.0000	-1.0000	254.2922	500.0000	-1.0000	1122.4543	284.1982	409.0679	142.4909	270.4448	557.0210	572.2948	91.8647	230.4544	330.3457	144.0295	-1.0000	291.1224	-1.0000	523.9669	-1.0000	481.9830	407.0714	527.1451	15.0560	-1.0000	-1.0000	-1.0000	-1.0000	-1.0000	-1.0000	-1.0000	-1.0000	-1.0000	874.6725	-1.0000	142.0423	69.9271	1889.3812	173.9382	171.3076	422.4404	1031.8919	683.6613	330.8796	363.5651	714.1371
91	250	222.1191	11.2728	-1.0000	542.9620	1.0296	-1.0000	201.9338	146.6365	194.3640	286.5246	198.3820	592.4884	245.8831	-1.0000	241.4910	216.3109	126.1335	-1.0000	450.0789	-1.0000	243.6825	80.9258	248.3079	328.0782	282.6477	118.9063	-1.0000	-1.0000	-1.0000	-1.0000	-1.0000	-1.0000	-1.0000	-1.0000	-1.0000	213.9421	-1.0000	354.1951	191.9391	109.6389	-1.0000	55.4424	278.6587	176.3124	235.4821	214.7472	278.1690	174.7035
92	125	115.8565	-1.0000	-1.0000	156.5990	-1.0000	-1.0000	42.7914	142.7684	82.3167	109.7195	117.3811	67.8343	86.5319	-1.0000	71.6185	65.3407	153.3004	-1.0000	54.4870	-1.0000	104.9864	265.1421	135.8973	138.1532	98.3593	63.2423	-1.0000	-1.0000	-1.0000	-1.0000	-1.0000	-1.0000	-1.0000	-1.0000	-1.0000	66.3514	-1.0000	-1.0000	185.8125	39.9157	-1.0000	236.3394	188.7451	63.1927	77.9356	102.0529	169.4441	110.4769
93	62.5	84.7604	294.3291	-1.0000	244.0993	-1.0000	-1.0000	39.8462	97.8753	66.7249	83.5379	70.5411	-1.0000	79.8697	-1.0000	97.0089	64.1082	49.9401	-1.0000	99.4013	-1.0000	79.3314	-1.0000	158.6900	51.5304	56.5344	151.0686	-1.0000	-1.0000	-1.0000	-1.0000	-1.0000	-1.0000	-1.0000	-1.0000	-1.0000	37.7945	-1.0000	71.9228	392.5724	35.6402	4.4384	234.9091	38.8480	38.4309	55.0415	63.7389	88.3267	56.3412
94	31.25	30.3397	-1.0000	31.2500	-1.0000	31.2500	-1.0000	78.9641	27.9339	43.8673	32.6115	36.5377	-1.0000	31.3793	43.8545	36.3520	52.0240	55.7908	-1.0000	-1.0000	-1.0000	28.6975	-1.0000	30.0218	32.0980	36.8338	-1.0000	-1.0000	-1.0000	-1.0000	-1.0000	-1.0000	-1.0000	-1.0000	-1.0000	-1.0000	65.0323	-1.0000	-1.0000	27.3818	103.5576	38.5980	16.7316	35.3563	69.0694	44.1901	40.1001	20.1623	39.2979
95	PreAmped H2O	3.9668	-1.0000	-1.0000	37.0807	-1.0000	-1.0000	8.5184	7.5615	-1.0000	60.3763	0.1698	-1.0000	-1.0000	-1.0000	-1.0000	3.2361	-1.0000	-1.0000	-1.0000	-1.0000	1.2142	-1.0000	0.6383	0.6457	0.0161	-1.0000	-1.0000	-1.0000	-1.0000	-1.0000	-1.0000	-1.0000	-1.0000	-1.0000	-1.0000	22.9495	-1.0000	-1.0000	91.0143	-1.0000	-1.0000	-1.0000	-1.0000	34.2141	-1.0000	0.0833	-1.0000	2.7873
96	H2O	-1.0000	-1.0000	-1.0000	-1.0000	-1.0000	-1.0000	-1.0000	-1.0000	-1.0000	-1.0000	-1.0000	-1.0000	-1.0000	-1.0000	-1.0000	-1.0000	-1.0000	-1.0000	-1.0000	-1.0000	-1.0000	-1.0000	-1.0000	-1.0000	-1.0000	-1.0000	-1.0000	-1.0000	-1.0000	-1.0000	-1.0000	-1.0000	-1.0000	-1.0000	-1.0000	-1.0000	-1.0000	-1.0000	-1.0000	-1.0000	-1.0000	-1.0000	-1.0000	-1.0000	-1.0000	-1.0000	-1.0000	-1.0000
[truncated: 48 more columns]
