# Supplementary material for: Cellular network modeling and single cell gene expression analysis reveals novel hepatic stellate cell phenotypes controlling liver regeneration dynamics
Source: BMC Syst Biol. 2018 Oct 3;12:86. doi: 10.1186/s12918-018-0605-7 (PMC6171157; doi:10.1186/s12918-018-0605-7)
Supplement: Supplementary file 5 — Zip file containing the raw mRNA expression data generated from single cells used in this manuscript. Data were manually inspected for reactions with CT values above those for water (below the limit of detection). These reactions were manually failed resulting in their removal from the data sets. Processed and unprocessed data are included. (ZIP 2160 kb) [file 12918_2018_605_MOESM5_ESM.zip › sc-rna-expression-data/Unprocessed data/SH1-HSC-3-4-design.xlsx]

## Sheet: Sheet1
	Single Cell Summary						C-LL-P	10
		Cent	Por		Cent	Por	C-LL-C	10
	2l	4	4	1l	4	4	C-PHx-P	11
	2p	4	4	1p	4	4	C-PHx-C	11
	4l	2	2	3l	3	3
	4p	3	3	3p	4	4	E-LL-P	10
	6l	4	4	5l	3	3	E-LL-C	10
	6p	3	3	5p	3	3	E-PHx-P	10
							E-PHx-C	10
	Pools
	4p-1R	2p-1P					Total	82
	4l-1R	6l-1P
	1l-C
	5p-C
Sample Information
Animal ID	Animal ID-Code	Treatment	Phx/LLM	Phx/LLM- code	Slice date				Animal ID	Animal ID-Code	Treatment	Phx/LLM	Phx/LLM- code	Slice date				Animal ID	Animal ID-Code	Treatment	Phx/LLM	Phx/LLM- code	Slice date				Animal ID	Animal ID-Code	Treatment	Phx/LLM	Phx/LLM- code	Slice date
10589	2	EtOH	LLM	l	10_17_2013				10589	2	EtOH	24h Phx	l	11_1_2013				10590	1	Control	LLM	l	10_17_2013				10590	1	Control	24h Phx	l	11_1_2013
Sample No	Treatment	Animal ID-Code	Phx/LLM- code	Number of Cells	Region	Sample ID	Experiment		Sample No	Treatment	Animal ID-Code	Phx/LLM- code	Number of Cells	Region	Sample ID	Experiment		Sample No	Treatment	Animal ID-Code	Phx/LLM- code	Number of Cells	Region	Sample ID	Experiment		Sample No	Treatment	Animal ID-Code	Phx/LLM- code	Number of Cells	Region	Sample ID	Experiment
1	EtOH	2	l	1S	P	SH1-2l-1S-P-1	SH1-BMTestChip1		1	EtOH	2	p	1S	P	SH1-2p-1S-P-1	SH1-BMTestChip1		1	Control	1	l	1S	P	SH1-1l-1S-P-1	SH1-BMTestChip1		1	Control	1	p	1S	P	SH1-1p-1S-P-1	SH1-BMTestChip1
2	EtOH	2	l	1S	P	SH1-2l-1S-P-2	SH1-BMTestChip1		2	EtOH	2	p	1S	P	SH1-2p-1S-P-2	SH1-BMTestChip1		2	Control	1	l	1S	P	SH1-1l-1S-P-2	SH1-BMTestChip1		2	Control	1	p	1S	P	SH1-1p-1S-P-2	SH1-BMTestChip1
3	EtOH	2	l	1S	P	SH1-2l-1S-P-3	SH1-BMTestChip1		3	EtOH	2	p	1S	P	SH1-2p-1S-P-3	SH1-HSC-3-3		3	Control	1	l	1S	P	SH1-1l-1S-P-3	SH1-HSC-3-3		3	Control	1	p	1S	P	SH1-1p-1S-P-3	SH1-BMTestChip1
4	EtOH	2	l	1S	P	SH1-2l-1S-P-4	SH1-HSC-3-3		4	EtOH	2	p	1S	P	SH1-2p-1S-P-4	SH1-HSC-3-3		4	Control	1	l	1S	P	SH1-1l-1S-P-4	SH1-HSC-3-3		4	Control	1	p	1S	P	SH1-1p-1S-P-4	SH1-HSC-3-3
5	EtOH	2	l	1S	P	SH1-2l-1S-P-5	SH1-HSC-3-3		5	EtOH	2	p	1S	P	SH1-2p-1S-P-5	SH1-HSC-3-3		5	Control	1	l	1S	P	SH1-1l-1S-P-5	SH1-HSC-3-3		5	Control	1	p	1S	P	SH1-1p-1S-P-5	SH1-HSC-3-3
6	EtOH	2	l	1S	P	SH1-2l-1S-P-6	SH1-HSC-3-3		6	EtOH	2	p	1S	P	SH1-2p-1S-P-6	SH1-HSC-3-4		6	Control	1	l	1S	P	SH1-1l-1S-P-6	SH1-HSC-3-4		6	Control	1	p	1S	P	SH1-1p-1S-P-6	SH1-HSC-3-3
7	EtOH	2	l	1S	P	SH1-2l-1S-P-7	SH1-HSC-3-4		7	EtOH	2	p	1S	P	SH1-2p-1S-P-7	SH1-HSC-3-4		7	Control	1	l	1S	P	SH1-1l-1S-P-7	SH1-HSC-3-4		7	Control	1	p	1S	P	SH1-1p-1S-P-7	SH1-HSC-3-4
8	EtOH	2	l	1S	P	SH1-2l-1S-P-8	SH1-HSC-3-4		8	EtOH	2	p	1S	P	SH1-2p-1S-P-8	SH1-HSC-3-4		8	Control	1	l	1S	P	SH1-1l-1S-P-8	SH1-HSC-3-4		8	Control	1	p	1S	P	SH1-1p-1S-P-8	SH1-HSC-3-4
9	EtOH	2	l	1S	P	SH1-2l-1S-P-9			9	EtOH	2	p	1S	P	SH1-2p-1S-P-9	SH1-HSC-3-4		9	Control	1	l	1S	P	SH1-1l-1S-P-9	SH1-HSC-3-4		9	Control	1	p	1S	P	SH1-1p-1S-P-9	SH1-HSC-3-4
10	EtOH	2	l	1S	P	SH1-2l-1S-P-10			10	EtOH	2	p	1S	P	SH1-2p-1S-P-10			10	Control	1	l	1S	P	SH1-1l-1S-P-10			10	Control	1	p	1S	P	SH1-1p-1S-P-10	SH1-HSC-3-4
11	EtOH	2	l	1S	P	SH1-2l-1S-P-11			11	EtOH	2	p	1S	P	SH1-2p-1S-P-11			11	Control	1	l	1S	P	SH1-1l-1S-P-11			11	Control	1	p	1S	P	SH1-1p-1S-P-11
12	EtOH	2	l	1S	P	SH1-2l-1S-P-12			12	EtOH	2	p	1S	P	SH1-2p-1S-P-12			12	Control	1	l	1S	P	SH1-1l-1S-P-12			12	Control	1	p	1S	P	SH1-1p-1S-P-12
13	EtOH	2	l	1S	P	SH1-2l-1S-P-13			13	EtOH	2	p	1S	P	SH1-2p-1S-P-13			13	Control	1	l	1S	P	SH1-1l-1S-P-13			13	Control	1	p	1S	P	SH1-1p-1S-P-13
14	EtOH	2	l	1S	P	SH1-2l-1S-P-14			14	EtOH	2	p	1S	P	SH1-2p-1S-P-14			14	Control	1	l	1S	P	SH1-1l-1S-P-14			14	Control	1	p	1S	P	SH1-1p-1S-P-14
15	EtOH	2	l	1S	P	SH1-2l-1S-P-15			15	EtOH	2	p	1S	P	SH1-2p-1S-P-15			15	Control	1	l	1S	P	SH1-1l-1S-P-15			15	Control	1	p	1S	P	SH1-1p-1S-P-15
26	EtOH	2	l	1S	C	SH1-2l-1S-C-1	SH1-BMTestChip1		26	EtOH	2	p	1S	C	SH1-2p-1S-C-1	SH1-BMTestChip1		26	Control	1	l	1S	C	SH1-1l-1S-C-1	SH1-BMTestChip1		26	Control	1	p	1S	C	SH1-1p-1S-C-1	SH1-BMTestChip1
27	EtOH	2	l	1S	C	SH1-2l-1S-C-2	SH1-BMTestChip1		27	EtOH	2	p	1S	C	SH1-2p-1S-C-2	SH1-BMTestChip1		27	Control	1	l	1S	C	SH1-1l-1S-C-2	SH1-BMTestChip1		27	Control	1	p	1S	C	SH1-1p-1S-C-2	SH1-BMTestChip1
28	EtOH	2	l	1S	C	SH1-2l-1S-C-3	SH1-BMTestChip1		28	EtOH	2	p	1S	C	SH1-2p-1S-C-3	SH1-BMTestChip1		28	Control	1	l	1S	C	SH1-1l-1S-C-3	SH1-HSC-3-3		28	Control	1	p	1S	C	SH1-1p-1S-C-3	SH1-HSC-3-3
29	EtOH	2	l	1S	C	SH1-2l-1S-C-4	SH1-HSC-3-3		29	EtOH	2	p	1S	C	SH1-2p-1S-C-4	SH1-HSC-3-3		29	Control	1	l	1S	C	SH1-1l-1S-C-4	SH1-HSC-3-3		29	Control	1	p	1S	C	SH1-1p-1S-C-4	SH1-HSC-3-3
30	EtOH	2	l	1S	C	SH1-2l-1S-C-5	SH1-HSC-3-3		30	EtOH	2	p	1S	C	SH1-2p-1S-C-5	SH1-HSC-3-3		30	Control	1	l	1S	C	SH1-1l-1S-C-5	SH1-HSC-3-3		30	Control	1	p	1S	C	SH1-1p-1S-C-5	SH1-HSC-3-3
31	EtOH	2	l	1S	C	SH1-2l-1S-C-6	SH1-HSC-3-3		31	EtOH	2	p	1S	C	SH1-2p-1S-C-6	SH1-HSC-3-3		31	Control	1	l	1S	C	SH1-1l-1S-C-6	SH1-HSC-3-4		31	Control	1	p	1S	C	SH1-1p-1S-C-6	SH1-HSC-3-4
32	EtOH	2	l	1S	C	SH1-2l-1S-C-7	SH1-HSC-3-4		32	EtOH	2	p	1S	C	SH1-2p-1S-C-7	SH1-HSC-3-4		32	Control	1	l	1S	C	SH1-1l-1S-C-7	SH1-HSC-3-4		32	Control	1	p	1S	C	SH1-1p-1S-C-7	SH1-HSC-3-4
33	EtOH	2	l	1S	C	SH1-2l-1S-C-8	SH1-HSC-3-4		33	EtOH	2	p	1S	C	SH1-2p-1S-C-8	SH1-HSC-3-4		33	Control	1	l	1S	C	SH1-1l-1S-C-8	SH1-HSC-3-4		33	Control	1	p	1S	C	SH1-1p-1S-C-8	SH1-HSC-3-4
34	EtOH	2	l	1S	C	SH1-2l-1S-C-9			34	EtOH	2	p	1S	C	SH1-2p-1S-C-9	SH1-HSC-3-4		34	Control	1	l	1S	C	SH1-1l-1S-C-9	SH1-HSC-3-4		34	Control	1	p	1S	C	SH1-1p-1S-C-9	SH1-HSC-3-4
35	EtOH	2	l	1S	C	SH1-2l-1S-C-10			35	EtOH	2	p	1S	C	SH1-2p-1S-C-10	SH1-HSC-3-4		35	Control	1	l	1S	C	SH1-1l-1S-C-10			35	Control	1	p	1S	C	SH1-1p-1S-C-10
36	EtOH	2	l	1S	C	SH1-2l-1S-C-11			36	EtOH	2	p	1S	C	SH1-2p-1S-C-11			36	Control	1	l	1S	C	SH1-1l-1S-C-11			36	Control	1	p	1S	C	SH1-1p-1S-C-11
37	EtOH	2	l	1S	C	SH1-2l-1S-C-12			37	EtOH	2	p	1S	C	SH1-2p-1S-C-12			37	Control	1	l	1S	C	SH1-1l-1S-C-12			37	Control	1	p	1S	C	SH1-1p-1S-C-12
38	EtOH	2	l	1S	C	SH1-2l-1S-C-13			38	EtOH	2	p	1S	C	SH1-2p-1S-C-13			38	Control	1	l	1S	C	SH1-1l-1S-C-13			38	Control	1	p	1S	C	SH1-1p-1S-C-13
39	EtOH	2	l	1S	C	SH1-2l-1S-C-14			39	EtOH	2	p	1S	C	SH1-2p-1S-C-14			39	Control	1	l	1S	C	SH1-1l-1S-C-14			39	Control	1	p	1S	C	SH1-1p-1S-C-14
40	EtOH	2	l	1S	C	SH1-2l-1S-C-15			40	EtOH	2	p	1S	C	SH1-2p-1S-C-15			40	Control	1	l	1S	C	SH1-1l-1S-C-15			40	Control	1	p	1S	C	SH1-1p-1S-C-15
51	EtOH	2	l	10S	C	SH1-2l-10S-C	SH1-HSC-3-2		51	EtOH	2	p	10S	C	SH1-2p-10S-C	SH1-HSC-3-2		51	Control	1	l	10S	C	SH1-1l-10S-C	SH1-HSC-3-2 2nd run SH1-HSC-3-3 3rd run SH1-HSC-3-4		51	Control	1	p	10S	C	SH1-1p-10S-C	SH1-HSC-3-2
52	EtOH	2	l	10S	P	SH1-2l-10S-P	SH1-HSC-3-2		52	EtOH	2	p	10S	P	SH1-2p-10S-P	SH1-HSC-3-2 2nd run SH1-HSC-3-3 3rd run SH1-HSC-3-4		52	Control	1	l	10S	P	SH1-1l-10S-P	SH1-BMTestChip1		52	Control	1	p	10S	P	SH1-1p-10S-P	SH1-HSC-3-2
53	EtOH	2	l	10S	C+P	SH1-2l-10S-C+P	SH1-HSC-3-2		53	EtOH	2	p	10S	C+P	SH1-2p-10S-C+P	SH1-HSC-3-2		53	Control	1	l	10S	C+P	SH1-1l-10S-C+P	SH1-HSC-3-2		53	Control	1	p	10S	C+P	SH1-1p-10S-C+P	SH1-HSC-3-2
54	EtOH	2	l	10S	R	SH1-2l-10S-R	SH1-BMTestChip1		54	EtOH	2	p	10S	R	SH1-2p-10S-R	SH1-BMTestChip1		54	Control	1	l	10S	R	SH1-1l-10S-R	SH1-BMTestChip1		54	Control	1	p	10S	R	SH1-1p-10S-R	SH1-BMTestChip1 2nd run SH1-HSC-3-3
55	EtOH	2	l	10S	R	SH1-2l-10S-R	SH1-HSC-3-2		55	EtOH	2	p	10S	R	SH1-2p-10S-R	SH1-HSC-3-2		55	Control	1	l	10S	R	SH1-1l-10S-R	SH1-HSC-3-2		55	Control	1	p	10S	R	SH1-1p-10S-R	SH1-HSC-3-2
Animal ID	Animal ID-Code	Treatment	Phx/LLM	Phx/LLM- code	Slice date				Animal ID	Animal ID-Code	Treatment	Phx/LLM	Phx/LLM- code	Slice date				Animal ID	Animal ID-Code	Treatment	Phx/LLM	Phx/LLM- code	Slice date				Animal ID	Animal ID-Code	Treatment	Phx/LLM	Phx/LLM- code	Slice date
10591	4	EtOH	LLM	l	12_22_2013				10591	4	EtOH	24h Phx	l	12_23_2013				10592	3	Control	LLM	l	12_13_2013				10592	3	Control	24h Phx	l	12_17_2013
Sample No	Treatment	Animal ID-Code	Phx/LLM- code	Number of Cells	Region	Sample ID	Experiment		Sample No	Treatment	Animal ID-Code	Phx/LLM- code	Number of Cells	Region	Sample ID	Experiment		Sample No	Treatment	Animal ID-Code	Phx/LLM- code	Number of Cells	Region	Sample ID	Experiment		Sample No	Treatment	Animal ID-Code	Phx/LLM- code	Number of Cells	Region	Sample ID	Experiment
1	EtOH	4	l	1S	P	SH1-4l-1S-P-1	SH1-HSC-3-2		1	EtOH	4	p	1S	P	SH1-4p-1S-P-1	SH1-HSC-3-3		1	Control	3	l	1S	P	SH1-3l-1S-P-1	SH1-BMTestChip1		1	Control	3	p	1S	P	SH1-3p-1S-P-1	SH1-BMTestChip1
2	EtOH	4	l	1S	P	SH1-4l-1S-P-2	SH1-HSC-3-2		2	EtOH	4	p	1S	P	SH1-4p-1S-P-2	SH1-HSC-3-3		2	Control	3	l	1S	P	SH1-3l-1S-P-2	SH1-BMTestChip1		2	Control	3	p	1S	P	SH1-3p-1S-P-2	SH1-BMTestChip1
3	EtOH	4	l	1S	P	SH1-4l-1S-P-3	SH1-HSC-3-2		3	EtOH	4	p	1S	P	SH1-4p-1S-P-3	SH1-HSC-3-3		3	Control	3	l	1S	P	SH1-3l-1S-P-3	SH1-HSC-3-2		3	Control	3	p	1S	P	SH1-3p-1S-P-3	SH1-HSC-3-3
4	EtOH	4	l	1S	P	SH1-4l-1S-P-4	SH1-HSC-3-2		4	EtOH	4	p	1S	P	SH1-4p-1S-P-4	SH1-HSC-3-4		4	Control	3	l	1S	P	SH1-3l-1S-P-4	SH1-HSC-3-2		4	Control	3	p	1S	P	SH1-3p-1S-P-4	SH1-HSC-3-3
5	EtOH	4	l	1S	P	SH1-4l-1S-P-5	SH1-HSC-3-2		5	EtOH	4	p	1S	P	SH1-4p-1S-P-5	SH1-HSC-3-4		5	Control	3	l	1S	P	SH1-3l-1S-P-5	SH1-HSC-3-2		5	Control	3	p	1S	P	SH1-3p-1S-P-5	SH1-HSC-3-3
6	EtOH	4	l	1S	P	SH1-4l-1S-P-6	SH1-HSC-3-3		6	EtOH	4	p	1S	P	SH1-4p-1S-P-6	SH1-HSC-3-4		6	Control	3	l	1S	P	SH1-3l-1S-P-6	SH1-HSC-3-2		6	Control	3	p	1S	P	SH1-3p-1S-P-6	SH1-HSC-3-4
7	EtOH	4	l	1S	P	SH1-4l-1S-P-7	SH1-HSC-3-3		7	EtOH	4	p	1S	P	SH1-4p-1S-P-7			7	Control	3	l	1S	P	SH1-3l-1S-P-7	SH1-HSC-3-2		7	Control	3	p	1S	P	SH1-3p-1S-P-7	SH1-HSC-3-4
8	EtOH	4	l	1S	P	SH1-4l-1S-P-8	SH1-HSC-3-3		8	EtOH	4	p	1S	P	SH1-4p-1S-P-8			8	Control	3	l	1S	P	SH1-3l-1S-P-8	SH1-HSC-3-3		8	Control	3	p	1S	P	SH1-3p-1S-P-8	SH1-HSC-3-4
9	EtOH	4	l	1S	P	SH1-4l-1S-P-9	SH1-HSC-3-4		9	EtOH	4	p	1S	P	SH1-4p-1S-P-9			9	Control	3	l	1S	P	SH1-3l-1S-P-9	SH1-HSC-3-3		9	Control	3	p	1S	P	SH1-3p-1S-P-9	SH1-HSC-3-4
10	EtOH	4	l	1S	P	SH1-4l-1S-P-10	SH1-HSC-3-4		10	EtOH	4	p	1S	P	SH1-4p-1S-P-10			10	Control	3	l	1S	P	SH1-3l-1S-P-10	SH1-HSC-3-3		10	Control	3	p	1S	P	SH1-3p-1S-P-10
11	EtOH	4	l	1S	P	SH1-4l-1S-P-10	SH1-HSC-3-4											11	Control	3	l	1S	P	SH1-3l-1S-P-11	SH1-HSC-3-4		11	Control	3	p	1S	P	SH1-3p-1S-P-11
12	EtOH	4	l	1S	P	SH1-4l-1S-P-10	SH1-HSC-3-4											12	Control	3	l	1S	P	SH1-3l-1S-P-12	SH1-HSC-3-4		12	Control	3	p	1S	P	SH1-3p-1S-P-12
13	EtOH	4	l	1S	P	SH1-4l-1S-P-10	SH1-HSC-3-4											13	Control	3	l	1S	P	SH1-3l-1S-P-13	SH1-HSC-3-4		13	Control	3	p	1S	P	SH1-3p-1S-P-13
																		14	Control	3	l	1S	P	SH1-3l-1S-P-14			14	Control	3	p	1S	P	SH1-3p-1S-P-14
																		15	Control	3	l	1S	P	SH1-3l-1S-P-15			15	Control	3	p	1S	P	SH1-3p-1S-P-15
26	EtOH	4	l	1S	C	SH1-4l-1S-C-1	SH1-HSC-3-2		26	EtOH	4	p	1S	C	SH1-4p-1S-C-1	SH1-HSC-3-3		26	Control	3	l	1S	C	SH1-3l-1S-C-1	SH1-BMTestChip1		26	Control	3	p	1S	C	SH1-3p-1S-C-1	SH1-BMTestChip1
27	EtOH	4	l	1S	C	SH1-4l-1S-C-2	SH1-HSC-3-2		27	EtOH	4	p	1S	C	SH1-4p-1S-C-2	SH1-HSC-3-3		27	Control	3	l	1S	C	SH1-3l-1S-C-2	SH1-BMTestChip1		27	Control	3	p	1S	C	SH1-3p-1S-C-2	SH1-BMTestChip1
28	EtOH	4	l	1S	C	SH1-4l-1S-C-3	SH1-HSC-3-2		28	EtOH	4	p	1S	C	SH1-4p-1S-C-3	SH1-HSC-3-3		28	Control	3	l	1S	C	SH1-3l-1S-C-3	SH1-BMTestChip1		28	Control	3	p	1S	C	SH1-3p-1S-C-3	SH1-BMTestChip1
29	EtOH	4	l	1S	C	SH1-4l-1S-C-4	SH1-HSC-3-2		29	EtOH	4	p	1S	C	SH1-4p-1S-C-4	SH1-HSC-3-4		29	Control	3	l	1S	C	SH1-3l-1S-C-4	SH1-HSC-3-2		29	Control	3	p	1S	C	SH1-3p-1S-C-4	SH1-HSC-3-3
30	EtOH	4	l	1S	C	SH1-4l-1S-C-5	SH1-HSC-3-2		30	EtOH	4	p	1S	C	SH1-4p-1S-C-5	SH1-HSC-3-4		30	Control	3	l	1S	C	SH1-3l-1S-C-5	SH1-HSC-3-2		30	Control	3	p	1S	C	SH1-3p-1S-C-5	SH1-HSC-3-3
31	EtOH	4	l	1S	C	SH1-4l-1S-C-6	SH1-HSC-3-3		31	EtOH	4	p	1S	C	SH1-4p-1S-C-6	SH1-HSC-3-4		31	Control	3	l	1S	C	SH1-3l-1S-C-6	SH1-HSC-3-2		31	Control	3	p	1S	C	SH1-3p-1S-C-6	SH1-HSC-3-3
32	EtOH	4	l	1S	C	SH1-4l-1S-C-7	SH1-HSC-3-3		32	EtOH	4	p	1S	C	SH1-4p-1S-C-7			32	Control	3	l	1S	C	SH1-3l-1S-C-7	SH1-HSC-3-2		32	Control	3	p	1S	C	SH1-3p-1S-C-7	SH1-HSC-3-4
33	EtOH	4	l	1S	C	SH1-4l-1S-C-8	SH1-HSC-3-3		33	EtOH	4	p	1S	C	SH1-4p-1S-C-8			33	Control	3	l	1S	C	SH1-3l-1S-C-8	SH1-HSC-3-2		33	Control	3	p	1S	C	SH1-3p-1S-C-8	SH1-HSC-3-4
34	EtOH	4	l	1S	C	SH1-4l-1S-C-9	SH1-HSC-3-4		34	EtOH	4	p	1S	C	SH1-4p-1S-C-9			34	Control	3	l	1S	C	SH1-3l-1S-C-9	SH1-HSC-3-3		34	Control	3	p	1S	C	SH1-3p-1S-C-9	SH1-HSC-3-4
35	EtOH	4	l	1S	C	SH1-4l-1S-C-10	SH1-HSC-3-4		35	EtOH	4	p	1S	C	SH1-4p-1S-C-10			35	Control	3	l	1S	C	SH1-3l-1S-C-10	SH1-HSC-3-3		35	Control	3	p	1S	C	SH1-3p-1S-C-10	SH1-HSC-3-4
36	EtOH	4	l	1S	C	SH1-4l-1S-C-9	SH1-HSC-3-4											36	Control	3	l	1S	C	SH1-3l-1S-C-11	SH1-HSC-3-3		36	Control	3	p	1S	C	SH1-3p-1S-C-11
37	EtOH	4	l	1S	C	SH1-4l-1S-C-10	SH1-HSC-3-4											37	Control	3	l	1S	C	SH1-3l-1S-C-12	SH1-HSC-3-4		37	Control	3	p	1S	C	SH1-3p-1S-C-12
																		38	Control	3	l	1S	C	SH1-3l-1S-C-13	SH1-HSC-3-4		38	Control	3	p	1S	C	SH1-3p-1S-C-13
																		39	Control	3	l	1S	C	SH1-3l-1S-C-14	SH1-HSC-3-4		39	Control	3	p	1S	C	SH1-3p-1S-C-14
																		40	Control	3	l	1S	C	SH1-3l-1S-C-15			40	Control	3	p	1S	C	SH1-3p-1S-C-15
51	EtOH	4	l	10S	C	SH1-4l-10S-C	SH1-HSC-3-2		51	EtOH	4	p	10S	C	SH1-4p-10S-C	SH1-HSC-3-2		51	Control	3	l	10S	C	SH1-3l-10S-C	SH1-HSC-3-2		51	Control	3	p	10S	C	SH1-3p-10S-C	SH1-HSC-3-2
52	EtOH	4	l	10S	P	SH1-4l-10S-P	SH1-HSC-3-2		52	EtOH	4	p	10S	P	SH1-4p-10S-P	SH1-HSC-3-2		52	Control	3	l	10S	P	SH1-3l-10S-P	SH1-HSC-3-2		52	Control	3	p	10S	P	SH1-3p-10S-P	SH1-HSC-3-2
53	EtOH	4	l	10S	C+P	SH1-4l-10S-C+P	SH1-HSC-3-2		53	EtOH	4	p	10S	C+P	SH1-4p-10S-C+P	SH1-HSC-3-2		53	Control	3	l	10S	C+P	SH1-3l-10S-C+P	SH1-HSC-3-2		53	Control	3	p	10S	C+P	SH1-3p-10S-C+P	SH1-HSC-3-2
54	EtOH	4	l	10S	R	SH1-4l-10S-R	SH1-HSC-3-2		54	EtOH	4	p	10S	R	SH1-4p-10S-R	SH1-HSC-3-2		54	Control	3	l	10S	R	SH1-3l-10S-R	SH1-BMTestChip1		54	Control	3	p	10S	R	SH1-3p-10S-R	SH1-BMTestChip1
55	EtOH	4	l	10S	R	SH1-4l-10S-R			55	EtOH	4	p	10S	R	SH1-4p-10S-R			55	Control	3	l	10S	R	SH1-3l-10S-R	SH1-HSC-3-2		55	Control	3	p	10S	R	SH1-3p-10S-R	SH1-HSC-3-2
Animal ID	Animal ID-Code	Treatment	Phx/LLM	Phx/LLM- code	Slice date				Animal ID	Animal ID-Code	Treatment	Phx/LLM	Phx/LLM- code	Slice date				Animal ID	Animal ID-Code	Treatment	Phx/LLM	Phx/LLM- code	Slice date				Animal ID	Animal ID-Code	Treatment	Phx/LLM	Phx/LLM- code	Slice date
10593	6	EtOH	LLM	l	2_3_2014				10593	6	EtOH	24h Phx	l	2_5_2014				10594	5	Control	LLM	l	1_24_2014				10594	5	Control	24h Phx	l	1_24_2014
Sample No	Treatment	Animal ID-Code	Phx/LLM- code	Number of Cells	Region	Sample ID	Experiment		Sample No	Treatment	Animal ID-Code	Phx/LLM- code	Number of Cells	Region	Sample ID	Experiment		Sample No	Treatment	Animal ID-Code	Phx/LLM- code	Number of Cells	Region	Sample ID	Experiment		Sample No	Treatment	Animal ID-Code	Phx/LLM- code	Number of Cells	Region	Sample ID	Experiment
1	EtOH	6	l	1S	P	SH1-6l-1S-P-1	SH1-BMTestChip1		1	EtOH	6	p	1S	P	SH1-6p-1S-P-1	SH1-BMTestChip1		1	Control	5	l	1S	P	SH1-5l-1S-P-1	SH1-BMTestChip1		1	Control	5	p	1S	P	SH1-5p-1S-P-1	SH1-BMTestChip1
2	EtOH	6	l	1S	P	SH1-6l-1S-P-2	SH1-BMTestChip1		2	EtOH	6	p	1S	P	SH1-6p-1S-P-2	SH1-BMTestChip1		2	Control	5	l	1S	P	SH1-5l-1S-P-2	SH1-BMTestChip1		2	Control	5	p	1S	P	SH1-5p-1S-P-2	SH1-BMTestChip1
3	EtOH	6	l	1S	P	SH1-6l-1S-P-3	SH1-BMTestChip1		3	EtOH	6	p	1S	P	SH1-6p-1S-P-3	SH1-BMTestChip1		3	Control	5	l	1S	P	SH1-5l-1S-P-3	SH1-BMTestChip1		3	Control	5	p	1S	P	SH1-5p-1S-P-3	SH1-BMTestChip1
4	EtOH	6	l	1S	P	SH1-6l-1S-P-4	SH1-BMTestChip1		4	EtOH	6	p	1S	P	SH1-6p-1S-P-4	SH1-HSC-3-3		4	Control	5	l	1S	P	SH1-5l-1S-P-4	SH1-BMTestChip1		4	Control	5	p	1S	P	SH1-5p-1S-P-4	SH1-BMTestChip1
5	EtOH	6	l	1S	P	SH1-6l-1S-P-5	SH1-HSC-3-3		5	EtOH	6	p	1S	P	SH1-6p-1S-P-5	SH1-HSC-3-3		5	Control	5	l	1S	P	SH1-5l-1S-P-5	SH1-HSC-3-3		5	Control	5	p	1S	P	SH1-5p-1S-P-5	SH1-HSC-3-3
6	EtOH	6	l	1S	P	SH1-6l-1S-P-6	SH1-HSC-3-3		6	EtOH	6	p	1S	P	SH1-6p-1S-P-6	SH1-HSC-3-3		6	Control	5	l	1S	P	SH1-5l-1S-P-6	SH1-HSC-3-3		6	Control	5	p	1S	P	SH1-5p-1S-P-6	SH1-HSC-3-3
7	EtOH	6	l	1S	P	SH1-6l-1S-P-7	SH1-HSC-3-3		7	EtOH	6	p	1S	P	SH1-6p-1S-P-7	SH1-HSC-3-3		7	Control	5	l	1S	P	SH1-5l-1S-P-7	SH1-HSC-3-3		7	Control	5	p	1S	P	SH1-5p-1S-P-7	SH1-HSC-3-3
8	EtOH	6	l	1S	P	SH1-6l-1S-P-8	SH1-HSC-3-3		8	EtOH	6	p	1S	P	SH1-6p-1S-P-8	SH1-HSC-3-4		8	Control	5	l	1S	P	SH1-5l-1S-P-8	SH1-HSC-3-3		8	Control	5	p	1S	P	SH1-5p-1S-P-8	SH1-HSC-3-3
9	EtOH	6	l	1S	P	SH1-6l-1S-P-9	SH1-HSC-3-4		9	EtOH	6	p	1S	P	SH1-6p-1S-P-9	SH1-HSC-3-4		9	Control	5	l	1S	P	SH1-5l-1S-P-9	SH1-HSC-3-4		9	Control	5	p	1S	P	SH1-5p-1S-P-9	SH1-HSC-3-4
10	EtOH	6	l	1S	P	SH1-6l-1S-P-10	SH1-HSC-3-4		10	EtOH	6	p	1S	P	SH1-6p-1S-P-10	SH1-HSC-3-4		10	Control	5	l	1S	P	SH1-5l-1S-P-10	SH1-HSC-3-4		10	Control	5	p	1S	P	SH1-5p-1S-P-10	SH1-HSC-3-4
11	EtOH	6	l	1S	P	SH1-6l-1S-P-11	SH1-HSC-3-4		11	EtOH	6	p	1S	P	SH1-6p-1S-P-11			11	Control	5	l	1S	P	SH1-5l-1S-P-11	SH1-HSC-3-4		11	Control	5	p	1S	P	SH1-5p-1S-P-11	SH1-HSC-3-4
12	EtOH	6	l	1S	P	SH1-6l-1S-P-12	SH1-HSC-3-4		12	EtOH	6	p	1S	P	SH1-6p-1S-P-12			12	Control	5	l	1S	P	SH1-5l-1S-P-12			12	Control	5	p	1S	P	SH1-5p-1S-P-12
13	EtOH	6	l	1S	P	SH1-6l-1S-P-13			13	EtOH	6	p	1S	P	SH1-6p-1S-P-13			13	Control	5	l	1S	P	SH1-5l-1S-P-13			13	Control	5	p	1S	P	SH1-5p-1S-P-13
14	EtOH	6	l	1S	P	SH1-6l-1S-P-14			14	EtOH	6	p	1S	P	SH1-6p-1S-P-14			14	Control	5	l	1S	P	SH1-5l-1S-P-14			14	Control	5	p	1S	P	SH1-5p-1S-P-14
15	EtOH	6	l	1S	P	SH1-6l-1S-P-15			15	EtOH	6	p	1S	P	SH1-6p-1S-P-15			15	Control	5	l	1S	P	SH1-5l-1S-P-15			15	Control	5	p	1S	P	SH1-5p-1S-P-15
26	EtOH	6	l	1S	C	SH1-6l-1S-C-1	SH1-BMTestChip1		26	EtOH	6	p	1S	C	SH1-6p-1S-C-1	SH1-BMTestChip1		26	Control	5	l	1S	C	SH1-5l-1S-C-1	SH1-BMTestChip1		26	Control	5	p	1S	C	SH1-5p-1S-C-1	SH1-BMTestChip1
27	EtOH	6	l	1S	C	SH1-6l-1S-C-2	SH1-BMTestChip1		27	EtOH	6	p	1S	C	SH1-6p-1S-C-2	SH1-BMTestChip1		27	Control	5	l	1S	C	SH1-5l-1S-C-2	SH1-BMTestChip1		27	Control	5	p	1S	C	SH1-5p-1S-C-2	SH1-BMTestChip1
28	EtOH	6	l	1S	C	SH1-6l-1S-C-3	SH1-HSC-3-3		28	EtOH	6	p	1S	C	SH1-6p-1S-C-3	SH1-BMTestChip1		28	Control	5	l	1S	C	SH1-5l-1S-C-3	SH1-BMTestChip1		28	Control	5	p	1S	C	SH1-5p-1S-C-3	SH1-BMTestChip1
29	EtOH	6	l	1S	C	SH1-6l-1S-C-4	SH1-HSC-3-3		29	EtOH	6	p	1S	C	SH1-6p-1S-C-4	SH1-HSC-3-3		29	Control	5	l	1S	C	SH1-5l-1S-C-4	SH1-HSC-3-3		29	Control	5	p	1S	C	SH1-5p-1S-C-4	SH1-HSC-3-3
30	EtOH	6	l	1S	C	SH1-6l-1S-C-5	SH1-HSC-3-3		30	EtOH	6	p	1S	C	SH1-6p-1S-C-5	SH1-HSC-3-3		30	Control	5	l	1S	C	SH1-5l-1S-C-5	SH1-HSC-3-3		30	Control	5	p	1S	C	SH1-5p-1S-C-5	SH1-HSC-3-3
31	EtOH	6	l	1S	C	SH1-6l-1S-C-6	SH1-HSC-3-3		31	EtOH	6	p	1S	C	SH1-6p-1S-C-6	SH1-HSC-3-3		31	Control	5	l	1S	C	SH1-5l-1S-C-6	SH1-HSC-3-3		31	Control	5	p	1S	C	SH1-5p-1S-C-6	SH1-HSC-3-3
32	EtOH	6	l	1S	C	SH1-6l-1S-C-7	SH1-HSC-3-4		32	EtOH	6	p	1S	C	SH1-6p-1S-C-7	SH1-HSC-3-3		32	Control	5	l	1S	C	SH1-5l-1S-C-7	SH1-HSC-3-3		32	Control	5	p	1S	C	SH1-5p-1S-C-7	SH1-HSC-3-3
33	EtOH	6	l	1S	C	SH1-6l-1S-C-8	SH1-HSC-3-4		33	EtOH	6	p	1S	C	SH1-6p-1S-C-8	SH1-HSC-3-4		33	Control	5	l	1S	C	SH1-5l-1S-C-8	SH1-HSC-3-4		33	Control	5	p	1S	C	SH1-5p-1S-C-8	SH1-HSC-3-4
34	EtOH	6	l	1S	C	SH1-6l-1S-C-9	SH1-HSC-3-4		34	EtOH	6	p	1S	C	SH1-6p-1S-C-9	SH1-HSC-3-4		34	Control	5	l	1S	C	SH1-5l-1S-C-9	SH1-HSC-3-4		34	Control	5	p	1S	C	SH1-5p-1S-C-9	SH1-HSC-3-4
35	EtOH	6	l	1S	C	SH1-6l-1S-C-10	SH1-HSC-3-4		35	EtOH	6	p	1S	C	SH1-6p-1S-C-10	SH1-HSC-3-4		35	Control	5	l	1S	C	SH1-5l-1S-C-10	SH1-HSC-3-4		35	Control	5	p	1S	C	SH1-5p-1S-C-10	SH1-HSC-3-4
36	EtOH	6	l	1S	C	SH1-6l-1S-C-11			36	EtOH	6	p	1S	C	SH1-6p-1S-C-11			36	Control	5	l	1S	C	SH1-5l-1S-C-11			36	Control	5	p	1S	C	SH1-5p-1S-C-11
37	EtOH	6	l	1S	C	SH1-6l-1S-C-12			37	EtOH	6	p	1S	C	SH1-6p-1S-C-12			37	Control	5	l	1S	C	SH1-5l-1S-C-12			37	Control	5	p	1S	C	SH1-5p-1S-C-12
38	EtOH	6	l	1S	C	SH1-6l-1S-C-13			38	EtOH	6	p	1S	C	SH1-6p-1S-C-13			38	Control	5	l	1S	C	SH1-5l-1S-C-13			38	Control	5	p	1S	C	SH1-5p-1S-C-13
39	EtOH	6	l	1S	C	SH1-6l-1S-C-14			39	EtOH	6	p	1S	C	SH1-6p-1S-C-14			39	Control	5	l	1S	C	SH1-5l-1S-C-14			39	Control	5	p	1S	C	SH1-5p-1S-C-14
	EtOH	6	l	10S	C	SH1-6l-10S-C	SH1-HSC-3-4
51	EtOH	6	l	10S	C	SH1-6l-10S-C	SH1-HSC-3-2 2nd run SH1-HSC-3-3		51	EtOH	6	p	10S	C	SH1-6p-10S-C	SH1-HSC-3-2		51	Control	5	l	10S	C	SH1-5l-10S-C	SH1-HSC-3-2		51	Control	5	p	10S	C	SH1-5p-10S-C	SH1-HSC-3-2 2nd run SH1-HSC-3-3 3rd run SH1-HSC-3-4
52	EtOH	6	l	10S	P	SH1-6l-10S-P	SH1-HSC-3-2 2nd run SH1-HSC-3-3 3rd run SH1-HSC-3-4		52	EtOH	6	p	10S	P	SH1-6p-10S-P	SH1-HSC-3-2		52	Control	5	l	10S	P	SH1-5l-10S-P	SH1-HSC-3-2		52	Control	5	p	10S	P	SH1-5p-10S-P	SH1-HSC-3-2
53	EtOH	6	l	10S	C+P	SH1-6l-10S-C+P	SH1-HSC-3-2		53	EtOH	6	p	10S	C+P	SH1-6p-10S-C+P	SH1-HSC-3-2		53	Control	5	l	10S	C+P	SH1-5l-10S-C+P	SH1-HSC-3-2 2nd run SH1-HSC-3-3		53	Control	5	p	10S	C+P	SH1-5p-10S-C+P	SH1-HSC-3-2
54	EtOH	6	l	10S	R	SH1-6l-10S-R	SH1-BMTestChip1		54	EtOH	6	p	10S	R	SH1-6p-10S-R	SH1-BMTestChip1		54	Control	5	l	10S	R	SH1-5l-10S-R	SH1-BMTestChip1		54	Control	5	p	10S	R	SH1-5p-10S-R	SH1-BMTestChip1
55	EtOH	6	l	10S	R	SH1-6l-10S-R	SH1-HSC-3-2 2nd run SH1-HSC-3-3		55	EtOH	6	p	10S	R	SH1-6p-10S-R	SH1-HSC-3-2		55	Control	5	l	10S	R	SH1-5l-10S-R	SH1-HSC-3-2		55	Control	5	p	10S	R	SH1-5p-10S-R	SH1-HSC-3-2
Well_Plate_Number	Sample No	Treatment	Animal ID-Code	Phx/LLM- code	Number of Cells	Region	Sample ID	Experiment
A1	7	EtOH	2	l	1S	P	SH1-2l-1S-P-7	SH1-HSC-3-4
A2	8	EtOH	2	l	1S	P	SH1-2l-1S-P-8	SH1-HSC-3-4
A3	32	EtOH	2	l	1S	C	SH1-2l-1S-C-7	SH1-HSC-3-4
A4	33	EtOH	2	l	1S	C	SH1-2l-1S-C-8	SH1-HSC-3-4
A5	6	EtOH	2	p	1S	P	SH1-2p-1S-P-6	SH1-HSC-3-4
A6	7	EtOH	2	p	1S	P	SH1-2p-1S-P-7	SH1-HSC-3-4
A7	8	EtOH	2	p	1S	P	SH1-2p-1S-P-8	SH1-HSC-3-4
A8	9	EtOH	2	p	1S	P	SH1-2p-1S-P-9	SH1-HSC-3-4
A9	32	EtOH	2	p	1S	C	SH1-2p-1S-C-7	SH1-HSC-3-4
A10	33	EtOH	2	p	1S	C	SH1-2p-1S-C-8	SH1-HSC-3-4
A11	34	EtOH	2	p	1S	C	SH1-2p-1S-C-9	SH1-HSC-3-4
A12	35	EtOH	2	p	1S	C	SH1-2p-1S-C-10	SH1-HSC-3-4
B1	6	Control	1	l	1S	P	SH1-1l-1S-P-6	SH1-HSC-3-4
B2	7	Control	1	l	1S	P	SH1-1l-1S-P-7	SH1-HSC-3-4
B3	8	Control	1	l	1S	P	SH1-1l-1S-P-8	SH1-HSC-3-4
B4	9	Control	1	l	1S	P	SH1-1l-1S-P-9	SH1-HSC-3-4
B5	31	Control	1	l	1S	C	SH1-1l-1S-C-6	SH1-HSC-3-4
B6	32	Control	1	l	1S	C	SH1-1l-1S-C-7	SH1-HSC-3-4
B7	33	Control	1	l	1S	C	SH1-1l-1S-C-8	SH1-HSC-3-4
B8	34	Control	1	l	1S	C	SH1-1l-1S-C-9	SH1-HSC-3-4
B9	7	Control	1	p	1S	P	SH1-1p-1S-P-7	SH1-HSC-3-4
B10	8	Control	1	p	1S	P	SH1-1p-1S-P-8	SH1-HSC-3-4
B11	9	Control	1	p	1S	P	SH1-1p-1S-P-9	SH1-HSC-3-4
B12	10	Control	1	p	1S	P	SH1-1p-1S-P-10	SH1-HSC-3-4
C1	31	Control	1	p	1S	C	SH1-1p-1S-C-6	SH1-HSC-3-4
C2	32	Control	1	p	1S	C	SH1-1p-1S-C-7	SH1-HSC-3-4
C3	33	Control	1	p	1S	C	SH1-1p-1S-C-8	SH1-HSC-3-4
C4	34	Control	1	p	1S	C	SH1-1p-1S-C-9	SH1-HSC-3-4
C5	9	EtOH	4	l	1S	P	SH1-4l-1S-P-9	SH1-HSC-3-4
C6	10	EtOH	4	l	1S	P	SH1-4l-1S-P-10	SH1-HSC-3-4
C7	11	EtOH	4	l	1S	P	SH1-4l-1S-P-10	SH1-HSC-3-4	SH1-HSC-3-4
C8	12	EtOH	4	l	1S	P	SH1-4l-1S-P-10	SH1-HSC-3-4	SH1-HSC-3-4
C9	13	EtOH	4	l	1S	P	SH1-4l-1S-P-10	SH1-HSC-3-4	SH1-HSC-3-4
C10	34	EtOH	4	l	1S	C	SH1-4l-1S-C-9	SH1-HSC-3-4
C11	35	EtOH	4	l	1S	C	SH1-4l-1S-C-10	SH1-HSC-3-4
C12	36	EtOH	4	l	1S	C	SH1-4l-1S-C-9	SH1-HSC-3-4
D1	37	EtOH	4	l	1S	C	SH1-4l-1S-C-10	SH1-HSC-3-4
D2	4	EtOH	4	p	1S	P	SH1-4p-1S-P-4	SH1-HSC-3-4
D3	5	EtOH	4	p	1S	P	SH1-4p-1S-P-5	SH1-HSC-3-4
D4	6	EtOH	4	p	1S	P	SH1-4p-1S-P-6	SH1-HSC-3-4
D5	29	EtOH	4	p	1S	C	SH1-4p-1S-C-4	SH1-HSC-3-4
D6	30	EtOH	4	p	1S	C	SH1-4p-1S-C-5	SH1-HSC-3-4
D7	31	EtOH	4	p	1S	C	SH1-4p-1S-C-6	SH1-HSC-3-4
D8	11	Control	3	l	1S	P	SH1-3l-1S-P-11	SH1-HSC-3-4
D9	12	Control	3	l	1S	P	SH1-3l-1S-P-12	SH1-HSC-3-4
D10	13	Control	3	l	1S	P	SH1-3l-1S-P-13	SH1-HSC-3-4
D11	37	Control	3	l	1S	C	SH1-3l-1S-C-12	SH1-HSC-3-4
D12	38	Control	3	l	1S	C	SH1-3l-1S-C-13	SH1-HSC-3-4
E1	39	Control	3	l	1S	C	SH1-3l-1S-C-14	SH1-HSC-3-4
E2	6	Control	3	p	1S	P	SH1-3p-1S-P-6	SH1-HSC-3-4
E3	7	Control	3	p	1S	P	SH1-3p-1S-P-7	SH1-HSC-3-4
E4	8	Control	3	p	1S	P	SH1-3p-1S-P-8	SH1-HSC-3-4
E5	9	Control	3	p	1S	P	SH1-3p-1S-P-9	SH1-HSC-3-4
E6	32	Control	3	p	1S	C	SH1-3p-1S-C-7	SH1-HSC-3-4
E7	33	Control	3	p	1S	C	SH1-3p-1S-C-8	SH1-HSC-3-4
E8	34	Control	3	p	1S	C	SH1-3p-1S-C-9	SH1-HSC-3-4
E9	35	Control	3	p	1S	C	SH1-3p-1S-C-10	SH1-HSC-3-4
E10	9	EtOH	6	l	1S	P	SH1-6l-1S-P-9	SH1-HSC-3-4
E11	10	EtOH	6	l	1S	P	SH1-6l-1S-P-10	SH1-HSC-3-4
E12	11	EtOH	6	l	1S	P	SH1-6l-1S-P-11	SH1-HSC-3-4
F1	12	EtOH	6	l	1S	P	SH1-6l-1S-P-12	SH1-HSC-3-4
F2	32	EtOH	6	l	1S	C	SH1-6l-1S-C-7	SH1-HSC-3-4
F3	33	EtOH	6	l	1S	C	SH1-6l-1S-C-8	SH1-HSC-3-4
F4	34	EtOH	6	l	1S	C	SH1-6l-1S-C-9	SH1-HSC-3-4
F5	35	EtOH	6	l	1S	C	SH1-6l-1S-C-10	SH1-HSC-3-4
F6	8	EtOH	6	p	1S	P	SH1-6p-1S-P-8	SH1-HSC-3-4
F7	9	EtOH	6	p	1S	P	SH1-6p-1S-P-9	SH1-HSC-3-4
F8	10	EtOH	6	p	1S	P	SH1-6p-1S-P-10	SH1-HSC-3-4
F9	33	EtOH	6	p	1S	C	SH1-6p-1S-C-8	SH1-HSC-3-4
F10	34	EtOH	6	p	1S	C	SH1-6p-1S-C-9	SH1-HSC-3-4
F11	35	EtOH	6	p	1S	C	SH1-6p-1S-C-10	SH1-HSC-3-4
F12	9	Control	5	l	1S	P	SH1-5l-1S-P-9	SH1-HSC-3-4
G1	10	Control	5	l	1S	P	SH1-5l-1S-P-10	SH1-HSC-3-4
G2	11	Control	5	l	1S	P	SH1-5l-1S-P-11	SH1-HSC-3-4
G3	33	Control	5	l	1S	C	SH1-5l-1S-C-8	SH1-HSC-3-4
G4	34	Control	5	l	1S	C	SH1-5l-1S-C-9	SH1-HSC-3-4
G5	35	Control	5	l	1S	C	SH1-5l-1S-C-10	SH1-HSC-3-4
G6	9	Control	5	p	1S	P	SH1-5p-1S-P-9	SH1-HSC-3-4
G7	10	Control	5	p	1S	P	SH1-5p-1S-P-10	SH1-HSC-3-4
G8	11	Control	5	p	1S	P	SH1-5p-1S-P-11	SH1-HSC-3-4
G9	33	Control	5	p	1S	C	SH1-5p-1S-C-8	SH1-HSC-3-4
G10	34	Control	5	p	1S	C	SH1-5p-1S-C-9	SH1-HSC-3-4
G11	35	Control	5	p	1S	C	SH1-5p-1S-C-10	SH1-HSC-3-2 2nd run SH1-HSC-3-3 3rd run SH1-HSC-3-4
G12		EtOH	6	l	10S	C	SH1-6l-10S-C	SH1-HSC-3-4
H1	52	EtOH	2	p	10S	P	SH1-2p-10S-P	SH1-HSC-3-2 2nd run SH1-HSC-3-3 3rd run SH1-HSC-3-4	A12
H2	51	Control	1	l	10S	C	SH1-1l-10S-C	SH1-HSC-3-2 2nd run SH1-HSC-3-3 3rd run SH1-HSC-3-4	A1
H3	52	EtOH	6	l	10S	P	SH1-6l-10S-P	SH1-HSC-3-2 2nd run SH1-HSC-3-3 3rd run SH1-HSC-3-4	D1
H4	51	Control	5	p	10S	C	SH1-5p-10S-C	SH1-HSC-3-2 2nd run SH1-HSC-3-3 3rd run SH1-HSC-3-4	C10
H5		Cont-RNA					RNA- 1ng		H5
H6		Cont-RNA					RNA- 500pg		H6
H7		Cont-RNA					RNA- 250pg		H7
H8		Cont-RNA					RNA- 125pg	SH1-HSC-3-4	H8
H9		Cont-RNA					RNA- 62.5g	SH1-HSC-3-4	H9
H10		Cont-RNA					RNA- 31.25pg		H10
H11							pre-H2O
H12							H2O

## Sheet: Pre-Amp primer
Pre-Amp Primer List										Chip-run Primer List
Number	Group		SH1-HSc-3-3 genes	SH1-HSc-3-3 group	Working Primer 1	Working Primer 1-location			Group	GenesToRun	Design	Working Primer 1	Working Primer 1-location
264	HSC-genes	1	Vim		Vim	02-12-2012_IDT_PATRA_HSC…-A1			HSC-genes	Vim	Vim	Vim	02-12-2012_IDT_PATRA_HSC…-A1
14	REF-Marker	2	GFAP	HSC Marker	GFAP Dan	02-12-2012_IDT_PATRA_HSC…-A3			HSC-genes	GFAP	GFAP Dan	GFAP Dan	02-12-2012_IDT_PATRA_HSC…-A3
184	HSC-genes	3	Acta2	only-HSc	Acta2	02-12-2012_IDT_PATRA_HSC…-A5
219	HSC-genes	4	IL1rap	only-HSc	IL-1rap	02-12-2012_IDT_PATRA_HSC…-A11
238	HSC-genes	5	NOS2	only-HSc	NOS2	02-12-2012_IDT_PATRA_HSC…-B1
251	HSC-genes	6	Serpinh1	only-HSc	Serpinh1	02-12-2012_IDT_PATRA_HSC…-C2			HSC-genes	Serpinh1	Serpinh1	Serpinh1	02-12-2012_IDT_PATRA_HSC…-C2
209	HSC-genes	7	Ctgf	only-HSc	Ctgf	02-12-2012_IDT_PATRA_HSC…-C8
261	HSC-genes	8	Tnf	only-HSc	Tnf	02-12-2012_IDT_PATRA_HSC…-D6			HSC-genes	Tnf	Tnf	Tnf	02-12-2012_IDT_PATRA_HSC…-D6
232	HSC-genes	9	Mmp3	only-HSc	Mmp3	02-12-2012_IDT_PATRA_HSC…-D7			HSC-genes	Mmp3	Mmp3	Mmp3	02-12-2012_IDT_PATRA_HSC…-D7
214	HSC-genes	10	FGF1	only-HSc	FGF1	02-12-2012_IDT_PATRA_HSC…-D10
259	HSC-genes	11	TIMP2	only-HSc	TIMP-2	02-12-2012_IDT_PATRA_HSC…-D12			HSC-genes	TIMP2	TIMP-2	TIMP-2	02-12-2012_IDT_PATRA_HSC…-D12
250	HSC-genes	12	Serpine1	only-HSc	Serpine1	02-12-2012_IDT_PATRA_HSC…-E1			HSC-genes	Serpine1	Serpine1	Serpine1	02-12-2012_IDT_PATRA_HSC…-E1
239	HSC-genes	13	Npy	only-HSc	Npy	02-12-2012_IDT_PATRA_HSC…-E3			HSC-genes	Npy	Npy	Npy	02-12-2012_IDT_PATRA_HSC…-E3
7	REF-Marker	14	Lrat	HSC Marker	Lrat-dan	02-12-2012_IDT_PATRA_HSC…-F11			REF-Marker	LRAT	Lrat-dan	Lrat-dan	02-12-2012_IDT_PATRA_HSC…-F11
254	HSC-genes	15	Spp1	only-HSc	Spp1	02-12-2012_IDT_PATRA_HSC…-G1			HSC-genes	Spp1	Spp1	Spp1	02-12-2012_IDT_PATRA_HSC…-G1
240	HSC-genes	16	Plat	only-HSc	Plat	02-12-2012_IDT_PATRA_HSC…-G4
208	HSC-genes	17	Csrp2	only-HSc	Csrp2	02-12-2012_IDT_PATRA_HSC…-G6			HSC-genes	Csrp2	Csrp2	Csrp2	02-12-2012_IDT_PATRA_HSC…-G6
193	HSC-genes	18	Cd38	only-HSc	Cd38	02-12-2012_IDT_PATRA_HSC…-G10
177	Cell Cycle	19	Cdkn1a	only-HSc	Cdkn1a-1	Dry Oligo-C1			Cell Cycle	Ccnd1	Ccnd1-1	Cdkn1a-1	Dry Oligo-E1
178	Cell Cycle	20	Ccnd1	only-HSc	Ccnd1-1	Dry Oligo-C2			Cell Cycle	Cdkn1a	Cdkn1a-1	Ccnd1-1	Dry Oligo-E2
243	HSC-genes	21	Ptn	only-HSc	Ptn-d1	Dry Oligo-C5			HSC-genes	Ptn	Ptn-d1	Ptn-d1	Dry Oligo-E5
244	HSC-genes	22	Ptprz1	only-HSc	Ptprz1-d1	Dry Oligo-C6
194	HSC-genes	23	CD48	only-HSc	CD48	PATRA_HSC_CDNA_96…-A7
199	HSC-genes	24	Col1a1	only-HSc	Col1a1	PATRA_HSC_CDNA_96…-A12			HSC-genes	Col4a1	Col4a1	Col1a1	PATRA_HSC_CDNA_96…-A12
201	HSC-genes	25	Col4a1	only-HSc	Col4a1	PATRA_HSC_CDNA_96…-B1
202	HSC-genes	26	COL4A2	only-HSc	COL4A2	PATRA_HSC_CDNA_96…-B2			HSC-genes	COL4A2	COL4A2	COL4A2	PATRA_HSC_CDNA_96…-B2
203	HSC-genes	27	Col5a1	only-HSc	Col5a1	PATRA_HSC_CDNA_96…-B3
198	HSC-genes	28	Col14a1	only-HSc	Col14a1	PATRA_HSC_CDNA_96…-B6			HSC-genes	Col14a1	Col14a1	Col14a1	PATRA_HSC_CDNA_96…-B6
206	HSC-genes	29	Csf2	only-HSc	Csf2	PATRA_HSC_CDNA_96…-B12			HSC-genes	Csf2	Csf2	Csf2	PATRA_HSC_CDNA_96…-B12
217	HSC-genes	30	ICAM1	only-HSc	ICAM-1	PATRA_HSC_CDNA_96…-C4
222	HSC-genes	31	JAK2	only-HSc	JAK2	PATRA_HSC_CDNA_96…-C10
225	HSC-genes	32	LAMA2	only-HSc	LAMA2	PATRA_HSC_CDNA_96…-C12
192	HSC-genes	33	CCL3	only-HSc	CCL3	PATRA_HSC_CDNA_96…-D5			HSC-genes	CCL3	CCL3	CCL3	PATRA_HSC_CDNA_96…-D5
229	HSC-genes	34	MMP13	only-HSc	MMP1	PATRA_HSC_CDNA_96…-D9			HSC-genes	MMP13	MMP13	MMP1	PATRA_HSC_CDNA_96…-D9
230	HSC-genes	35	MMP14	only-HSc	MMP13	PATRA_HSC_CDNA_96…-D10			HSC-genes	MMP14	MMP14	MMP13	PATRA_HSC_CDNA_96…-D10
231	HSC-genes	36	MMP2	only-HSc	MMP2	PATRA_HSC_CDNA_96…-D11			HSC-genes	MMP2	MMP2	MMP2	PATRA_HSC_CDNA_96…-D11
233	HSC-genes	37	MMP8	only-HSc	MMP8	PATRA_HSC_CDNA_96…-D12
246	HSC-genes	38	Reln	only-HSc	Reln	PATRA_HSC_CDNA_96…-F4
223	HSC-genes	39	Kitlg	only-HSc	Kitlg	PATRA_HSC_CDNA_96…-F6
210	HSC-genes	40	Cxcl12	only-HSc	Cxcl12	PATRA_HSC_CDNA_96…-F7			HSC-genes	Cxcl12	Cxcl12	Cxcl12	PATRA_HSC_CDNA_96…-F7
252	HSC-genes	41	Smad4	only-HSc	Smad4	PATRA_HSC_CDNA_96…-F8			HSC-genes	Smad4	Smad4	Smad4	PATRA_HSC_CDNA_96…-F8
253	HSC-genes	42	SOX17	only-HSc	SOX17	PATRA_HSC_CDNA_96…-F9
213	HSC-genes	43	Fap	only-HSc	Fap	PATRA_HSC_CDNA_96…-F10			HSC-genes	Fap	Fap	Fap	PATRA_HSC_CDNA_96…-F10
256	HSC-genes	44	Tgfa	only-HSc	Tgfa	PATRA_HSC_CDNA_96…-G7
211	HSC-genes	45	Egf	only-HSc	Egf	PATRA_HSC_CDNA_96…-G10
190	HSC-genes	46	BMP6	only-HSc	BMP-6	PATRA_HSC_CDNA_96…-G11			HSC-genes	BMP6	BMP-6	BMP-6	PATRA_HSC_CDNA_96…-G11
186	HSC-genes	47	Adamts13	only-HSc	Adamts13-a1	SH1-D1-DC-05-2014-A2			HSC-genes	Adamts13	Adamts13-a1	Adamts13-a1	SH1-D1-DC-05-2014-A2
185	HSC-genes	48	Acvrl1	only-HSc	Acvrl1-a1	SH1-D1-DC-05-2014-A3
189	HSC-genes	49	Bambi	only-HSc	Bambi-a1	SH1-D1-DC-05-2014-A4			HSC-genes	Bambi	Bambi-a1	Bambi-a1	SH1-D1-DC-05-2014-A4
196	HSC-genes	50	Clcn3	only-HSc	Clcn3-a1	SH1-D1-DC-05-2014-A5			HSC-genes	Clcn3	Clcn3-a1	Clcn3-a1	SH1-D1-DC-05-2014-A5
197	HSC-genes	51	C.myb	only-HSc	C-myb-a1	SH1-D1-DC-05-2014-A6
204	HSC-genes	52	Col6a1	only-HSc	Col6a1-a1	SH1-D1-DC-05-2014-A8
207	HSC-genes	53	Cspg4	only-HSc	Cspg4-a1	SH1-D1-DC-05-2014-A9
205	HSC-genes	54	Csf1	only-HSc	Csf1-a1	SH1-D1-DC-05-2014-B1			HSC-genes	Csf1	Csf1-a1	Csf1-a1	SH1-D1-DC-05-2014-B1
234	HSC-genes	55	Mmp9	only-HSc	Mmp9-a1	SH1-D1-DC-05-2014-B2
224	HSC-genes	56	Kras	only-HSc	Kras-a1	SH1-D1-DC-05-2014-B3			HSC-genes	Kras	Kras-a1	Kras-a1	SH1-D1-DC-05-2014-B3
260	HSC-genes	57	Timp3	only-HSc	Timp3-a1	SH1-D1-DC-05-2014-B7
263	HSC-genes	58	Vcl		Vcl-a1	SH1-D1-DC-05-2014-B8			HSC-genes	Vcl	Vcl-a1	Vcl-a1	SH1-D1-DC-05-2014-B8
200	HSC-genes	59	Col3a1	only-HSc	Col3a1-a1	SH1-D1-DC-05-2014-B9			HSC-genes	Col3a1	Col3a1-a1	Col3a1-a1	SH1-D1-DC-05-2014-B9
227	HSC-genes	60	Mapk1	only-HSc	Mapk1-a1	SH1-D1-DC-05-2014-B10			HSC-genes	Mapk1	Mapk1-a1	Mapk1-a1	SH1-D1-DC-05-2014-B10
226	HSC-genes	61	Lep	only-HSc	Lep-a1	SH1-D1-DC-05-2014-B11			HSC-genes	Lep	Lep-a1	Lep-a1	SH1-D1-DC-05-2014-B11
249	HSC-genes	62	S100a11	only-HSc	S100a11-a1	SH1-D1-DC-05-2014-C1
241	HSC-genes	63	Plaur	only-HSc	Plaur-d1	SH1-D1-DC-05-2014-C4
242	HSC-genes	64	Ppara	only-HSc	Ppara-d1	SH1-D1-DC-05-2014-C7			HSC-genes	Ppara	Ppara-d1	Ppara-d1	SH1-D1-DC-05-2014-C7
11	REF-Marker	65	Pecam1	Endothelial Cell Marker	Pecam1-d1	Sh1-D1-DC-05-2014-C8			REF-Marker	Pecam1	Pklr-s2	Pecam1-d1	Sh1-D1-DC-05-2014-C8
4	REF-Marker	66	Itgam	M1 Macrophage Marker	Itgam-d1	Sh1-D1-DC-05-2014-C9			REF-Marker	Itgam	Itgam-d1	Itgam-d1	Sh1-D1-DC-05-2014-C9
221	HSC-genes	67	Itgad	only-HSc	Itgad-d1	SH1-D1-DC-05-2014-C10			HSC-genes	Itgad	Itgad-d1	Itgad-d1	SH1-D1-DC-05-2014-C10
5	REF-Marker	68	Mrc1	only-HSc	Mrc1-d1	Sh1-D1-DC-05-2014-C11			REF-Marker	Mrc1	Mrc1-d1	Mrc1-d1	Sh1-D1-DC-05-2014-C11
195	HSC-genes	69	Chia	only-HSc	Chia-d1	SH1-D1-DC-05-2014-C12
248	HSC-genes	70	Retnla	only-HSc	Retnla-d1	SH1-D1-DC-05-2014-D1
188	HSC-genes	71	Arg1	only-HSc	Arg1-d1	SH1-D1-DC-05-2014-D2			HSC-genes	Arg1	Arg1-d1	Arg1-d1	SH1-D1-DC-05-2014-D2
94	HC/HSC genes	72	PCK1	Overlap- Genes	PCK1-s1	SS-RL-Hep-C2-A6
187	HSC-genes	73	ANG1	only-HSc	ANG1-s1	SS-RL-Hep-C2-A11			HSC-genes	ANG1	ANG1-s1	ANG1-s1	SS-RL-Hep-C2-A11
75	HC/HSC genes	74	CES3	Overlap- Genes	CES3-s1	SS-RL-Hep-C2-C8
89	HC/HSC genes	75	JUNB	Overlap- Genes	JUNB-s1	SS-RL-Hep-C2-D12
13	REF-Marker	76	Tbp	HKG	Tbp-Eg	SS-RL-Hep-C3-B5			REF-Marker	Tbp		Tbp-Eg	SS-RL-Hep-C3-B5
10	REF-Marker	77	Erlin2	HKG	Erlin2-Eg	SS-RL-Hep-C3-B9			REF-Marker	Erlin2	Erlin2-Eg	Erlin2-Eg	SS-RL-Hep-C3-B9
9	REF-Marker	78	Actb	HKG	Actb-Eg	SS-RL-Hep-C3-B10			REF-Marker	Actb	Actb-Eg	Actb-Eg	SS-RL-Hep-C3-B10
3	REF-Marker	79	Gapdh	HKG	Gapdh-Eg	SS-RL-Hep-C3-B11			REF-Marker	Gapdh	Gapdh-Eg	Gapdh-Eg	SS-RL-Hep-C3-B11
18	HC/HSC genes	80	Vegfa	Overlap- Genes	Vegfa-s1	SS-RL-Hep-C3-C4			HC/HSC genes	Vegfa	Vegfa-s1	Vegfa-s1	SS-RL-Hep-C3-C4
215	HSC-genes	81	Fn1	only-HSc	Fn1-s1	SS-RL-Hep-C3-C6			HSC-genes	Fn1	Fn1-s1	Fn1-s1	SS-RL-Hep-C3-C6
12	REF-Marker	82	Alb	Hepatocyte Marker	Alb-Eg	SS-RL-Hep-C3-C10			REF-Marker	Alb	Alb-Eg	Alb-Eg	SS-RL-Hep-C3-C10
68	HC/HSC genes	83	APOA4	Overlap- Genes	APOA4-s1	SS-RL-Hep-C3-D11			Fat metabolism	APOA4	APOA4-s1	APOA4-s1	SS-RL-Hep-C3-D11
19	HC/HSC genes	84	CYP26A1	Overlap- Genes	CYP26A1	SS-RL-Hep-C3-E1
74	HC/HSC genes	85	Ces2	Overlap- Genes	Ces2-s1	SS-RL-Hep-C3-E9
88	HC/HSC genes	86	JUN	Overlap- Genes	JUN-s1	SS-RL-Hep-C3-F2
20	HC/HSC genes	87	Sosc3	Overlap- Genes	Sosc3-s1	SS-RL-Hep-C3-F10			HC/HSC genes	Sosc3	Sosc3-s1	Sosc3-s1	SS-RL-Hep-C3-F10
21	HC/HSC genes	88	SMAD1	Overlap- Genes	SMAD1-s1	SS-RL-Hep-C3-F11			HC/HSC genes	SMAD1	SMAD1-s1	SMAD1-s1	SS-RL-Hep-C3-F11
22	HC/HSC genes	89	SMAD7	Overlap- Genes	SMAD7-s1	SS-RL-Hep-C3-F12			HC/HSC genes	SMAD7	SMAD7-s1	SMAD7-s1	SS-RL-Hep-C3-F12
23	HC/HSC genes	90	STAT3	Overlap- Genes	STAT3-s1	SS-RL-Hep-C3-G1			HC/HSC genes	STAT3	STAT3-s1	STAT3-s1	SS-RL-Hep-C3-G1
24	HC/HSC genes	91	ALDH1B1	Overlap- Genes	ALDH1B1-s1	SS-RL-Hep-C3-G7
72	HC/HSC genes	92	CASP3	Overlap- Genes	CASP3-s1	SS-RL-Hep-C3-G11			HC/HSC genes	CASP3	CASP3-s1	CASP3-s1	SS-RL-Hep-C3-G11
73	HC/HSC genes	93	CASP8	Overlap- Genes	CASP8-s1	SS-RL-Hep-C3-G12
98	HC/HSC genes	94	TRL4	Cell Cycle Marker	TRL4-s1	SS-RL-Hep-C3-H6
78	HC/HSC genes	95	CYP27B1	Overlap- Genes	CYP27B1-s1	SS-RL-Hep-C3-H8			HC/HSC genes	CYP27B1	CYP27B1-s1	CYP27B1-s1	SS-RL-Hep-C3-H8
25	HC/HSC genes	96	CYP2A1	Overlap- Genes	CYP2A1-s1	SS-RL-Hep-C3-H10
79	HC/HSC genes	97	CYP2B1	Overlap- Genes	CYP2B1-s1	SS-RL-Hep-C3-H11			HC/HSC genes	CYP2B1	CYP2B1-s1	CYP2B1-s1	SS-RL-Hep-C3-H11
80	HC/HSC genes	98	DLAT	Overlap- Genes	DLAT-s2	SS-RL-HEP-C4-A3
83	HC/HSC genes	99	HIF1A	Overlap- Genes	HIF1A-s2	SS-RL-HEP-C4-D1			HC/HSC genes	HIF1A	HIF1A-s2	HIF1A-s2	SS-RL-HEP-C4-D1
96	HC/HSC genes	100	RBPJ	Overlap- Genes	RBPJ-s2	SS-RL-HEP-C4-D3
87	HC/HSC genes	101	IRF1	Overlap- Genes	IRF1-s2	SS-RL-HEP-C4-D4			HC/HSC genes	IRF1	IRF1-s2	IRF1-s2	SS-RL-HEP-C4-D4
26	HC/HSC genes	102	TNFR1	Overlap- Genes	TNFR1-s2	SS-RL-HEP-C4-D12			HC/HSC genes	TNFR1	TNFR1-s2	TNFR1-s2	SS-RL-HEP-C4-D12
71	HC/HSC genes	103	CASP12	Overlap- Genes	CASP12-s2	SS-RL-HEP-C4-E3
97	HC/HSC genes	104	TLR2	Overlap- Genes	TLR2-s2	SS-RL-HEP-C4-E7
27	HC/HSC genes	105	TLR9	Overlap- Genes	TLR9-s2	SS-RL-HEP-C4-E9			HC/HSC genes	TLR9	TLR9-s2	TLR9-s2	SS-RL-HEP-C4-E9
77	HC/HSC genes	106	CYP1A2	Overlap- Genes	CYP1A2-s2	SS-RL-HEP-C4-F1			HC/HSC genes	CYP1A2	CYP1A2-s2	CYP1A2-s2	SS-RL-HEP-C4-F1
16	REF-Marker	107	UBQLN1	Overlap- Genes	UBQLN1-s1	SS-RL-Hep-C4-F2			REF-Marker	UBQLN1	UBQLN1-s1	UBQLN1-s1	SS-RL-Hep-C4-F2
28	HC/HSC genes	108	TGFb1	Overlap- Genes	TGFb1-s1	SS-RL-Hep-C4-F5			HC/HSC genes	TGFb1	TGFb1-s1	TGFb1-s1	SS-RL-Hep-C4-F5
29	HC/HSC genes	109	IL10	Overlap- Genes	IL10-s2	SS-RL-Hep-C4-F7			HC/HSC genes	IL10	IL10-s2	IL10-s2	SS-RL-Hep-C4-F7
81	HC/HSC genes	110	Fas	Overlap- Genes	Fas-s2	SS-RL-Hep-C4-F10
2	REF-Marker	111	Got1	Urea Cycle / Hepatocyte Marker	Got1-s2	SS-RL-Hep-C4-G2			REF-Marker	Got1	Got1-s2	Got1-s2	SS-RL-Hep-C4-G2
84	HC/HSC genes	112	IDH3A	Overlap- Genes	IDH3A-s2	SS-RL-Hep-C4-G4
95	HC/HSC genes	113	Pklr	Overlap- Genes	Pklr-s2	SS-RL-Hep-C4-G5			HC/HSC genes	Pklr		Pklr-s2	SS-RL-Hep-C4-G5
30	HC/HSC genes	114	PDGFC	Overlap- Genes	PDGFC-s2	SS-RL-Hep-C4-G7			HC/HSC genes	PDGFC	PDGFC-s2	PDGFC-s2	SS-RL-Hep-C4-G7
31	HC/HSC genes	115	IL1A	Overlap- Genes	IL1A-s2	SS-RL-Hep-C4-G9			HC/HSC genes	IL1A	IL1A-s2	IL1A-s2	SS-RL-Hep-C4-G9
82	HC/HSC genes	116	Fos	Overlap- Genes	Fos-s2	SS-RL-Hep-C4-G11			HC/HSC genes	Fos	Fos-s2	Fos-s2	SS-RL-Hep-C4-G11
33	HC/HSC genes	117	Nfkb2	Overlap- Genes	Nfkb2-s2	SS-RL-Hep-C4-H2			HC/HSC genes	Nfkb2	Nfkb2-s2	Nfkb2-s2	SS-RL-Hep-C4-H2
262	HSC-genes	118	VCAM1	only-HSc	VCAM1-s1	SS-RL-Hep-C4-H8
34	HC/HSC genes	119	ALDH1A1	Overlap- Genes	ALDH1A1-s2	SS-RL-Hep-C4-H9			HC/HSC genes	ALDH1A1	ALDH1A1-s2	ALDH1A1-s2	SS-RL-Hep-C4-H9
32	HC/HSC genes	120	CYP2E1	Overlap- Genes	CYP2E1-s2	SS-RL-Hep-C4-H12			HC/HSC genes	CYP2E1	CYP2E1-s2	CYP2E1-s2	SS-RL-Hep-C4-H12
99	HC/HSC genes	121	TLR7	Cell Cycle Marker	TLR7-s3	SS-RL-HEP-C5-A5
35	HC/HSC genes	122	HGFa.b	only-HSc & overlap	HGFa/b-s3	SS-RL-HEP-C5-A7			HC/HSC genes	HGFa.b	HGFa/b-s3	HGFa/b-s3	SS-RL-HEP-C5-A7
66	HC/HSC genes	123	ACOX1	Overlap- Genes	ACOX1-s1	SS-RL-HEP-C5-A8
218	HSC-genes	124	IGF1	only-HSc	IGF1-s1	SS-RL-HEP-C5-D2			HSC-genes	IGF1	IGF1-s1	IGF1-s1	SS-RL-HEP-C5-D2
93	HC/HSC genes	125	NOX4	Overlap- Genes	NOX4-s1	SS-RL-HEP-C5-D8
36	HC/HSC genes	126	ALDH7a1	Overlap- Genes	ALDH7a1-s1	SS-RL-HEP-C5-E11			HC/HSC genes	ALDH7a1	ALDH7a1-s1	ALDH7a1-s1	SS-RL-HEP-C5-E11
41	HC/HSC genes	127	IL11	Overlap- Genes	IL11-s1	SS-RL-HEP-C5-F4
37	HC/HSC genes	128	Rara	Overlap- Genes	rarA-s1	SS-RL-HEP-C5-F9			HC/HSC genes	Rara		rarA-s1	SS-RL-HEP-C5-F9
38	HC/HSC genes	129	Rarb	Overlap- Genes	Rarb-s1	SS-RL-HEP-C5-F10
39	HC/HSC genes	130	Rbp1	Overlap- Genes	Rbp1-s1	SS-RL-HEP-C5-F11			HC/HSC genes	Rbp1	Rbp1-s1	Rbp1-s1	SS-RL-HEP-C5-F11
40	HC/HSC genes	131	rbp2	Overlap- Genes	rbp2-s1	SS-RL-HEP-C5-F12			HC/HSC genes	rbp2	rbp2-s1	rbp2-s1	SS-RL-HEP-C5-F12
42	HC/HSC genes	132	RDH14	Overlap- Genes	RDH14-s1	SS-RL-HEP-C5-G1
64	HC/HSC genes	133	TgfbR.I	Overlap- Genes	TgfbR-I-s1	SS-RL-HEP-C5-G4
257	HSC-genes	134	TgfbRII	only-HSc	TgfbR-II-s1	SS-RL-HEP-C5-G5			HSC-genes	TgfbRII	TgfbR-II-s1	TgfbR-II-s1	SS-RL-HEP-C5-G5
85	HC/HSC genes	135	IGFBP1	Overlap- Genes	IGFBP1-s2	SS-RL-HEP-C6-A3
90	HC/HSC genes	136	KLF4	Overlap- Genes	KLF4-s3	SS-RL-Hep-C6-B1
91	HC/HSC genes	137	KLF6	Overlap- Genes	KLF6-s2	SS-RL-Hep-C6-B2			HC/HSC genes	KLF6	KLF6-s2	KLF6-s2	SS-RL-Hep-C6-B2
92	HC/HSC genes	138	MAPK3	Overlap- Genes	MAPK3-s3	SS-RL-Hep-C6-B9
76	HC/HSC genes	139	CYP1A1	Overlap- Genes	CYP1A1-s3	SS-RL-Hep-C6-C3			HC/HSC genes	CYP1A1	CYP1A1-s3	CYP1A1-s3	SS-RL-Hep-C6-C3
6	REF-Marker	140	IDH3B	only-Hep	IDH3B-s2	SS-RL-Hep-C6-C6
70	HC/HSC genes	141	BCL2L1	Overlap- Genes	BCL2L1-s2	SS-RL-HEP-C6-D2
86	HC/HSC genes	142	IL1R1	Overlap- Genes	IL1R1-s2	SS-RL-HEP-C6-F9			HC/HSC genes	IL1R1	IL1R1-s2	IL1R1-s2	SS-RL-HEP-C6-F9
67	HC/HSC genes	143	ACOX3	Overlap- Genes	ACOX3-s2	SS-RL-HEP-C6-G1
43	HC/HSC genes	144	Ecm1	Overlap- Genes	Ecm1-s2	SS-RL-Hep-C6-G4			HC/HSC genes	Ecm1	Ecm1-s2	Ecm1-s2	SS-RL-Hep-C6-G4
44	HC/HSC genes	145	DCN	Overlap- Genes	DCN-s2	SS-RL-HEP-C6-G5			HC/HSC genes	DCN	DCN-s2	DCN-s2	SS-RL-HEP-C6-G5
8	REF-Marker	146	CH25H	Hepatocyte Marker	CH25H-s3	SS-RL-HEP-C6-G11			REF-Marker	CH25H	CH25H-s3	CH25H-s3	SS-RL-HEP-C6-G11
46	HC/HSC genes	147	ADH1A	Overlap- Genes	ADH1A-s2	SS-RL-HEP-C6-G12			HC/HSC genes	ADH1A	ADH1A-s2	ADH1A-s2	SS-RL-HEP-C6-G12
47	HC/HSC genes	148	ADH1B	Overlap- Genes	ADH1B-s2	SS-RL-HEP-C6-H1
48	HC/HSC genes	149	ALDH2	Overlap- Genes	ALDH2-s2	SS-RL-HEP-C6-H2			HC/HSC genes	ALDH2	ALDH2-s2	ALDH2-s2	SS-RL-HEP-C6-H2
49	HC/HSC genes	150	RDH10	Overlap- Genes	RDH10-s2	SS-RL-HEP-C6-H4			HC/HSC genes	RDH10	RDH10-s2	RDH10-s2	SS-RL-HEP-C6-H4
50	HC/HSC genes	151	Csf3	Overlap- Genes	Csf3-s2	SS-RL-HEP-C6-H5			HC/HSC genes	Csf3	Csf3-s2	Csf3-s2	SS-RL-HEP-C6-H5
52	HC/HSC genes	152	LAMA1	Overlap- Genes	LAMA1-s2	SS-RL-HEP-C6-H7			HC/HSC genes	LAMA1	LAMA1-s2	LAMA1-s2	SS-RL-HEP-C6-H7
53	HC/HSC genes	153	PDGFA	Overlap- Genes	PDGFA-s2	SS-RL-HEP-C6-H8			HC/HSC genes	PDGFA	PDGFA-s2	PDGFA-s2	SS-RL-HEP-C6-H8
54	HC/HSC genes	154	RDH16	Overlap- Genes	RDH16-s2	SS-RL-HEP-C6-H10
55	HC/HSC genes	155	Cxcl1	Overlap- Genes	Cxcl1-s1	SS-RL-HEP-C6-H11			HC/HSC genes	Cxcl1	Cxcl1-s1	Cxcl1-s1	SS-RL-HEP-C6-H11
56	HC/HSC genes	156	Il6	Overlap- Genes	Il6-s3	SS-RL-Hep-C7-A7			HC/HSC genes	Il6	Il6-s3	Il6-s3	SS-RL-Hep-C7-A7
57	HC/HSC genes	157	Aox3	Overlap- Genes	Aox3-s2	SS-RL-Hep-C7-G12
58	HC/HSC genes	158	Adamts1	Overlap- Genes	Adamts1-s2	SS-RL-Hep-C7-H1			HC/HSC genes	Adamts1	Adamts1-s2	Adamts1-s2	SS-RL-Hep-C7-H1
59	HC/HSC genes	159	Tgfb2	Overlap- Genes	Tgfb2-s4	SS-RL-Hep-C7-H7			HC/HSC genes	Tgfb2	Tgfb2-s4	Tgfb2-s4	SS-RL-Hep-C7-H7
62	HC/HSC genes	160	Pdgfb	Overlap- Genes	Pdgfb-s3	SS-RL-Hep-C7-H11
63	HC/HSC genes	161	Rela	Overlap- Genes	Rela-s2	SS-RL-Hep-C7-H12

## Sheet: Primer plate
		Chip-run Primer List
Plate	Group	GenesToRun	Design	Working Primer 1	Working Primer 1-location				Plate	1	2	3	4	5	6	7	8	9	10	11	12
A1	HSC-genes	Vim	Vim	Vim	02-12-2012_IDT_PATRA_HSC…-A1				A	Vim	GFAP	Serpinh1	Tnf	Mmp3	TIMP2	Serpine1	Npy	LRAT	Spp1	Csrp2	Ccnd1
A2	HSC-genes	GFAP	GFAP Dan	GFAP Dan	02-12-2012_IDT_PATRA_HSC…-A3				B	Cdkn1a	Ptn	Col4a1	COL4A2	Col14a1	Csf2	CCL3	MMP13	MMP14	MMP2	Cxcl12	Smad4
A3	HSC-genes	Serpinh1	Serpinh1	Serpinh1	02-12-2012_IDT_PATRA_HSC…-C2				C	Fap	BMP6	Adamts13	Bambi	Clcn3	Csf1	Kras	Vcl	Col3a1	Mapk1	Lep	Ppara
A4	HSC-genes	Tnf	Tnf	Tnf	02-12-2012_IDT_PATRA_HSC…-D6				D	Pecam1	Itgam	Itgad	Mrc1	Arg1	ANG1	Tbp	Erlin2	Actb	Gapdh	Vegfa	Fn1
A5	HSC-genes	Mmp3	Mmp3	Mmp3	02-12-2012_IDT_PATRA_HSC…-D7				E	Alb	APOA4	Sosc3	SMAD1	SMAD7	STAT3	CASP3	CYP27B1	CYP2B1	HIF1A	IRF1	TNFR1
A6	HSC-genes	TIMP2	TIMP-2	TIMP-2	02-12-2012_IDT_PATRA_HSC…-D12				F	TLR9	CYP1A2	UBQLN1	TGFb1	IL10	Got1	Pklr	PDGFC	IL1A	Fos	Nfkb2	ALDH1A1
A7	HSC-genes	Serpine1	Serpine1	Serpine1	02-12-2012_IDT_PATRA_HSC…-E1				G	CYP2E1	HGFa.b	IGF1	ALDH7a1	Rara	Rbp1	rbp2	TgfbRII	KLF6	CYP1A1	IL1R1	Ecm1
A8	HSC-genes	Npy	Npy	Npy	02-12-2012_IDT_PATRA_HSC…-E3				H	DCN	CH25H	ADH1A	ALDH2	RDH10	Csf3	LAMA1	PDGFA	Cxcl1	Il6	Adamts1	Tgfb2
A9	REF-Marker	LRAT	Lrat-dan	Lrat-dan	02-12-2012_IDT_PATRA_HSC…-F11
A10	HSC-genes	Spp1	Spp1	Spp1	02-12-2012_IDT_PATRA_HSC…-G1
A11	HSC-genes	Csrp2	Csrp2	Csrp2	02-12-2012_IDT_PATRA_HSC…-G6
A12	Cell Cycle	Ccnd1	Ccnd1-1	Cdkn1a-1	Dry Oligo-E1
B1	Cell Cycle	Cdkn1a	Cdkn1a-1	Ccnd1-1	Dry Oligo-E2
B2	HSC-genes	Ptn	Ptn-d1	Ptn-d1	Dry Oligo-E5
B3	HSC-genes	Col4a1	Col4a1	Col1a1	PATRA_HSC_CDNA_96…-A12
B4	HSC-genes	COL4A2	COL4A2	COL4A2	PATRA_HSC_CDNA_96…-B2
B5	HSC-genes	Col14a1	Col14a1	Col14a1	PATRA_HSC_CDNA_96…-B6
B6	HSC-genes	Csf2	Csf2	Csf2	PATRA_HSC_CDNA_96…-B12
B7	HSC-genes	CCL3	CCL3	CCL3	PATRA_HSC_CDNA_96…-D5
B8	HSC-genes	MMP13	MMP13	MMP1	PATRA_HSC_CDNA_96…-D9
B9	HSC-genes	MMP14	MMP14	MMP13	PATRA_HSC_CDNA_96…-D10
B10	HSC-genes	MMP2	MMP2	MMP2	PATRA_HSC_CDNA_96…-D11
B11	HSC-genes	Cxcl12	Cxcl12	Cxcl12	PATRA_HSC_CDNA_96…-F7
B12	HSC-genes	Smad4	Smad4	Smad4	PATRA_HSC_CDNA_96…-F8
C1	HSC-genes	Fap	Fap	Fap	PATRA_HSC_CDNA_96…-F10
C2	HSC-genes	BMP6	BMP-6	BMP-6	PATRA_HSC_CDNA_96…-G11
C3	HSC-genes	Adamts13	Adamts13-a1	Adamts13-a1	SH1-D1-DC-05-2014-A2
C4	HSC-genes	Bambi	Bambi-a1	Bambi-a1	SH1-D1-DC-05-2014-A4
C5	HSC-genes	Clcn3	Clcn3-a1	Clcn3-a1	SH1-D1-DC-05-2014-A5
C6	HSC-genes	Csf1	Csf1-a1	Csf1-a1	SH1-D1-DC-05-2014-B1
C7	HSC-genes	Kras	Kras-a1	Kras-a1	SH1-D1-DC-05-2014-B3
C8	HSC-genes	Vcl	Vcl-a1	Vcl-a1	SH1-D1-DC-05-2014-B8
C9	HSC-genes	Col3a1	Col3a1-a1	Col3a1-a1	SH1-D1-DC-05-2014-B9
C10	HSC-genes	Mapk1	Mapk1-a1	Mapk1-a1	SH1-D1-DC-05-2014-B10
C11	HSC-genes	Lep	Lep-a1	Lep-a1	SH1-D1-DC-05-2014-B11
C12	HSC-genes	Ppara	Ppara-d1	Ppara-d1	SH1-D1-DC-05-2014-C7
D1	REF-Marker	Pecam1	Pklr-s2	Pecam1-d1	Sh1-D1-DC-05-2014-C8
D2	REF-Marker	Itgam	Itgam-d1	Itgam-d1	Sh1-D1-DC-05-2014-C9
D3	HSC-genes	Itgad	Itgad-d1	Itgad-d1	SH1-D1-DC-05-2014-C10
D4	REF-Marker	Mrc1	Mrc1-d1	Mrc1-d1	Sh1-D1-DC-05-2014-C11
D5	HSC-genes	Arg1	Arg1-d1	Arg1-d1	SH1-D1-DC-05-2014-D2
D6	HSC-genes	ANG1	ANG1-s1	ANG1-s1	SS-RL-Hep-C2-A11
D7	REF-Marker	Tbp		Tbp-Eg	SS-RL-Hep-C3-B5
D8	REF-Marker	Erlin2	Erlin2-Eg	Erlin2-Eg	SS-RL-Hep-C3-B9
D9	REF-Marker	Actb	Actb-Eg	Actb-Eg	SS-RL-Hep-C3-B10
D10	REF-Marker	Gapdh	Gapdh-Eg	Gapdh-Eg	SS-RL-Hep-C3-B11
D11	HC/HSC genes	Vegfa	Vegfa-s1	Vegfa-s1	SS-RL-Hep-C3-C4
D12	HSC-genes	Fn1	Fn1-s1	Fn1-s1	SS-RL-Hep-C3-C6
E1	REF-Marker	Alb	Alb-Eg	Alb-Eg	SS-RL-Hep-C3-C10
E2	Fat metabolism	APOA4	APOA4-s1	APOA4-s1	SS-RL-Hep-C3-D11
E3	HC/HSC genes	Sosc3	Sosc3-s1	Sosc3-s1	SS-RL-Hep-C3-F10
E4	HC/HSC genes	SMAD1	SMAD1-s1	SMAD1-s1	SS-RL-Hep-C3-F11
E5	HC/HSC genes	SMAD7	SMAD7-s1	SMAD7-s1	SS-RL-Hep-C3-F12
E6	HC/HSC genes	STAT3	STAT3-s1	STAT3-s1	SS-RL-Hep-C3-G1
E7	HC/HSC genes	CASP3	CASP3-s1	CASP3-s1	SS-RL-Hep-C3-G11
E8	HC/HSC genes	CYP27B1	CYP27B1-s1	CYP27B1-s1	SS-RL-Hep-C3-H8
E9	HC/HSC genes	CYP2B1	CYP2B1-s1	CYP2B1-s1	SS-RL-Hep-C3-H11
E10	HC/HSC genes	HIF1A	HIF1A-s2	HIF1A-s2	SS-RL-HEP-C4-D1
E11	HC/HSC genes	IRF1	IRF1-s2	IRF1-s2	SS-RL-HEP-C4-D4
E12	HC/HSC genes	TNFR1	TNFR1-s2	TNFR1-s2	SS-RL-HEP-C4-D12
F1	HC/HSC genes	TLR9	TLR9-s2	TLR9-s2	SS-RL-HEP-C4-E9
F2	HC/HSC genes	CYP1A2	CYP1A2-s2	CYP1A2-s2	SS-RL-HEP-C4-F1
F3	REF-Marker	UBQLN1	UBQLN1-s1	UBQLN1-s1	SS-RL-Hep-C4-F2
F4	HC/HSC genes	TGFb1	TGFb1-s1	TGFb1-s1	SS-RL-Hep-C4-F5
F5	HC/HSC genes	IL10	IL10-s2	IL10-s2	SS-RL-Hep-C4-F7
F6	REF-Marker	Got1	Got1-s2	Got1-s2	SS-RL-Hep-C4-G2
F7	HC/HSC genes	Pklr		Pklr-s2	SS-RL-Hep-C4-G5
F8	HC/HSC genes	PDGFC	PDGFC-s2	PDGFC-s2	SS-RL-Hep-C4-G7
F9	HC/HSC genes	IL1A	IL1A-s2	IL1A-s2	SS-RL-Hep-C4-G9
F10	HC/HSC genes	Fos	Fos-s2	Fos-s2	SS-RL-Hep-C4-G11
F11	HC/HSC genes	Nfkb2	Nfkb2-s2	Nfkb2-s2	SS-RL-Hep-C4-H2
F12	HC/HSC genes	ALDH1A1	ALDH1A1-s2	ALDH1A1-s2	SS-RL-Hep-C4-H9
G1	HC/HSC genes	CYP2E1	CYP2E1-s2	CYP2E1-s2	SS-RL-Hep-C4-H12
G2	HC/HSC genes	HGFa.b	HGFa/b-s3	HGFa/b-s3	SS-RL-HEP-C5-A7
G3	HSC-genes	IGF1	IGF1-s1	IGF1-s1	SS-RL-HEP-C5-D2
G4	HC/HSC genes	ALDH7a1	ALDH7a1-s1	ALDH7a1-s1	SS-RL-HEP-C5-E11
G5	HC/HSC genes	Rara		rarA-s1	SS-RL-HEP-C5-F9
G6	HC/HSC genes	Rbp1	Rbp1-s1	Rbp1-s1	SS-RL-HEP-C5-F11
G7	HC/HSC genes	rbp2	rbp2-s1	rbp2-s1	SS-RL-HEP-C5-F12
G8	HSC-genes	TgfbRII	TgfbR-II-s1	TgfbR-II-s1	SS-RL-HEP-C5-G5
G9	HC/HSC genes	KLF6	KLF6-s2	KLF6-s2	SS-RL-Hep-C6-B2
G10	HC/HSC genes	CYP1A1	CYP1A1-s3	CYP1A1-s3	SS-RL-Hep-C6-C3
G11	HC/HSC genes	IL1R1	IL1R1-s2	IL1R1-s2	SS-RL-HEP-C6-F9
G12	HC/HSC genes	Ecm1	Ecm1-s2	Ecm1-s2	SS-RL-Hep-C6-G4
H1	HC/HSC genes	DCN	DCN-s2	DCN-s2	SS-RL-HEP-C6-G5
H2	REF-Marker	CH25H	CH25H-s3	CH25H-s3	SS-RL-HEP-C6-G11
H3	HC/HSC genes	ADH1A	ADH1A-s2	ADH1A-s2	SS-RL-HEP-C6-G12
H4	HC/HSC genes	ALDH2	ALDH2-s2	ALDH2-s2	SS-RL-HEP-C6-H2
H5	HC/HSC genes	RDH10	RDH10-s2	RDH10-s2	SS-RL-HEP-C6-H4
H6	HC/HSC genes	Csf3	Csf3-s2	Csf3-s2	SS-RL-HEP-C6-H5
H7	HC/HSC genes	LAMA1	LAMA1-s2	LAMA1-s2	SS-RL-HEP-C6-H7
H8	HC/HSC genes	PDGFA	PDGFA-s2	PDGFA-s2	SS-RL-HEP-C6-H8
H9	HC/HSC genes	Cxcl1	Cxcl1-s1	Cxcl1-s1	SS-RL-HEP-C6-H11
H10	HC/HSC genes	Il6	Il6-s3	Il6-s3	SS-RL-Hep-C7-A7
H11	HC/HSC genes	Adamts1	Adamts1-s2	Adamts1-s2	SS-RL-Hep-C7-H1
H12	HC/HSC genes	Tgfb2	Tgfb2-s4	Tgfb2-s4	SS-RL-Hep-C7-H7
