# Supplementary material for: Cellular network modeling and single cell gene expression analysis reveals novel hepatic stellate cell phenotypes controlling liver regeneration dynamics
Source: BMC Syst Biol. 2018 Oct 3;12:86. doi: 10.1186/s12918-018-0605-7 (PMC6171157; doi:10.1186/s12918-018-0605-7)
Supplement: Supplementary file 5 — Zip file containing the raw mRNA expression data generated from single cells used in this manuscript. Data were manually inspected for reactions with CT values above those for water (below the limit of detection). These reactions were manually failed resulting in their removal from the data sets. Processed and unprocessed data are included. (ZIP 2160 kb) [file 12918_2018_605_MOESM5_ESM.zip › sc-rna-expression-data/Unprocessed data/SH1-HSC-3-5-DataPostQC.csv]

Chip Run Info	C:\Users\djc006\Desktop\SH1-HSC-3-5-04-28-2015-1361929299\ChipRun.bml	1361929299	96.96 (136x)	GE 96x96 PCR+Melt v2	ROX	EvaGreen	4/28/2015 5:35:11 PM	00:50:32	BIOMARK111
Application Version	3.1.3
Application Build	20111121.1125
Export Type	Heatmap Results : Inlet-based View
Quality Threshold	0.65
Baseline Correction Method	Linear (Derivative)
Ct Threshold Method	User Data (Global)
EvaGreen Ct
		01	02	03	04	05	06	07	08	09	10	11	12	13	14	15	16	17	18	19	20	21	22	23	24	25	26	27	28	29	30	31	32	33	34	35	36	37	38	39	40	41	42	43	44	45	46	47	48
		Vim	GFAP	Serpinh1	Tnf	Mmp3	TIMP2	Serpine1	Npy	LRAT	Spp1	Csrp2	Ccnd1	Cdkn1a	Ptn	Col4a1	COL4A2	Col14a1	Csf2	CCL3	MMP13	MMP14	MMP2	Cxcl12	Smad4	Fap	BMP6	Adamts13	Bambi	Clcn3	Csf1	Kras	Vcl	Col3a1	Mapk1	Lep	Ppara	Pecam1	Itgam	Itgad	Mrc1	Arg1	ANG1	Tbp	Erlin2	Actb	Gapdh	Vegfa	Fn1
01		20.1911562245108	18.7858894254257	999	999	999	999	9.90732477411976	12.2316814333518	13.7494778262868	999	999	999	16.8432419111638	999	999	999	999	999	20.7314492681798	999	14.319539028276	999	999	999	999	999	999	999	999	999	999	999	999	999	999	14.4502211774548	999	999	22.9773584531103	999	14.5161437847463	999	999	999	12.5839401861654	11.9294642506001	14.0296974905345	999
02		12.4053115012364	13.3493507227686	999	9.46810709396569	9.37124536257451	9.49878684188318	8.75066702870271	9.53394404119819	9.30394200992023	9.68239501104913	13.4224582702582	999	10.3482213800009	999	9.75257498412389	9.30728213660828	15.9091638272531	999	14.8621794022885	9.571731722435	9.06407765152922	13.3479043066551	9.56297021912085	12.4274152115938	8.71445550795406	10.7338152267446	11.5780411339836	9.14156511947466	8.51155779700464	13.910851293831	11.3606964152243	12.8944378889131	11.6641946609753	10.6325622094425	9.5206172228953	10.2364560872269	999	999	999	10.9300243278882	10.7955016606028	19.2648611991933	14.6428402980387	13.0925207632805	8.52465001132404	4.31051032175031	9.24865453957574	11.2200970863218
03		999	999	28.8253798977474	999	25.8479953880563	14.8364675825463	9.87706783099262	12.9658976501946	999	27.2037717983432	23.1786026863155	999	23.6938316163332	28.6262487810876	999	25.1825764382074	999	999	15.5822473302982	999	28.4940451594132	999	999	28.348080889886	999	23.445535892585	999	23.2457806878241	999	999	21.9458904637023	999	23.8872011067019	999	999	13.1297531407374	25.8734428906062	15.9049105525616	23.3584639891928	999	27.3808335580148	999	999	999	22.9954368469331	13.1322933309129	999	21.4571488514176
04		12.2292083936562	14.2188906219251	23.9766062422531	10.9431843822802	10.0382347972866	10.8499743499501	9.20853158928502	10.2178220841031	10.3358795967266	10.5448104778879	13.0050891256468	999	10.0292667166339	999	10.4836585014317	9.62018750256402	15.2919407815353	18.8767785713864	16.3401231886607	10.3612520844186	9.85888944159341	14.641148963727	10.1596572018151	14.5559031927222	9.41769147029322	11.8441247060025	12.7299627796537	10.6985213580158	9.68147968550419	16.9646816565872	12.1688755249928	12.2596639524779	999	10.8027319878431	11.2859155776884	11.0208624481283	999	999	999	12.6614878205176	9.99382985617738	19.6085998510827	16.1676218960454	14.6350837795757	8.38779574775103	5.08957150276407	10.9460751679979	10.8815435516469
05		999	17.9938964825684	999	20.7509908236959	999	999	9.75390303054653	12.892468872048	999	14.7305034192412	999	999	999	999	14.1851589132422	16.6541619133335	999	999	999	999	21.5008204975037	999	999	999	999	999	999	999	999	999	999	999	999	999	999	14.2486716330987	999	999	21.064329578362	999	999	999	22.2450096473423	999	999	12.0480764787383	999	14.915011681832
06		999	999	999	999	999	999	9.82596366727552	12.7388007392722	14.746488837499	23.9656461577539	17.9928020809588	999	17.2216062227328	19.8172984746687	999	999	999	999	999	999	20.0165764970016	999	999	999	21.1129291791802	28.6873326592236	999	999	999	999	999	999	999	14.2413301923574	999	13.9037070216353	999	21.0470173942163	999	999	25.9093952166027	23.8837838806482	999	999	999	13.2906249253781	999	18.0348105417327
07		12.3264458506641	16.8916969641768	999	13.2720486182528	12.6631575871613	14.4636400885528	11.612156170729	13.4490222103941	13.8908675937676	15.041859338188	999	999	17.0040353786037	999	13.0765685594686	11.6971331817922	16.5592960550122	999	18.4757399802509	12.4746637334381	12.1305196455816	17.1564192648274	12.517162553794	999	12.6210008737642	13.8891573372528	17.5599634532254	12.601714329375	12.4803024925817	18.3907326561188	13.1941996607115	999	10.9534031089517	12.8677176288935	13.832476216585	11.6410218086885	999	999	999	14.1704628246997	10.9604336995389	21.047723531846	999	13.9168948806636	9.62690885320903	7.43899639910597	11.6472304886152	11.2401780871854
08		999	999	999	20.3180984648055	999	999	11.4296936884923	999	999	28.9725548881985	999	999	999	999	999	28.4442448738354	999	999	999	999	23.7157753757825	999	999	999	999	26.0213128193857	999	999	999	999	999	999	999	999	999	13.4994343716427	999	999	999	999	999	19.2051975119741	999	22.4877654744002	999	999	999	20.3659679038342
09		999	999	999	999	999	21.9434484588937	12.3841665003248	14.1680658963768	999	999	999	999	999	999	999	999	999	999	22.6686835368983	999	999	999	999	999	999	999	999	999	999	999	999	999	999	999	999	15.1183940320819	999	23.6186351256142	999	999	999	999	999	999	999	20.9011724103159	999	24.1505329583544
10		13.9675761856226	14.0727318101972	27.8820455788322	14.7755523910012	14.3701190358813	14.0168983459462	11.6286914325689	13.1984198459556	15.8466658442761	12.8213078853487	27.5885265369472	999	28.7072484813198	27.55253420348	13.6345107406264	24.7851665810751	999	999	26.8607866863061	13.5438082593938	13.0440296964638	18.5694632266107	15.1843942519414	27.6167925667967	14.3857562522366	15.3121406695003	15.1567009576541	13.4611887498273	999	19.8518977336087	22.102259157972	999	12.0508150927154	999	18.85707398576	12.1702655920813	999	999	999	27.7503326673642	13.0710056483184	999	999	999	12.5517377036482	8.8005676751573	15.8663814507114	14.7900498854114
11		23.3393267491002	999	999	999	999	18.2047825550544	12.4050535369479	999	999	999	999	999	19.7426756316415	999	999	19.1221494802269	999	999	999	999	20.8253549270104	999	26.1925989839951	999	999	14.0697614062702	17.7789572243309	16.7109837350319	13.5143849755255	16.4137940434852	13.2731344415394	15.6451630602903	14.2440453109782	13.6137038830319	14.5585411834182	7.29006140929266	12.7411170981253	13.3404007894565	12.5591463252	10.0763489047655	9.79579118760912	9.3934613034286	9.61732596539755	7.99633151462972	3.78269451171935	2.5	7.48216655018907	8.33053185845204
12		999	999	999	999	999	999	13.0493356568654	14.1153848056397	999	17.5027395130691	999	999	15.8245814961247	999	999	999	999	999	22.3368224578906	15.7747208990185	11.9150850720369	999	11.8383968412686	10.1648049416544	11.450971485108	14.3829447481037	15.6913364090902	14.8737728980289	15.0214541707045	17.7252476982204	14.5566798161159	17.4916459786695	14.9287576725356	16.5151758012858	15.2085006263407	5.22396708073427	14.3467061984841	15.1295373603228	14.7333250730703	11.3016925224086	11.6007743797735	13.5261197873894	11.4091137529685	10.5145923124906	6.93831530024864	4.2698323300269	9.16276068459344	9.23021655917435
13		999	999	999	999	999	21.4876979804343	14.375688699113	999	999	999	999	999	999	999	999	999	999	999	999	999	999	999	20.8321697137985	999	999	999	999	999	999	999	999	999	19.7058638933188	999	999	13.4038949915857	999	22.2230394796965	999	999	999	999	999	999	999	999	17.3610903789301	18.8964200123781
14		999	999	999	999	999	999	14.1842596148261	14.9016103520157	999	999	999	999	999	23.1278602964555	999	19.571662916014	999	999	999	999	20.473821757812	999	999	999	999	999	999	999	999	23.378166542121	999	999	999	999	999	14.2330861432229	999	999	999	999	999	18.511933212641	999	999	999	19.7906669562136	22.8141376207341	999
15		15.2336636261883	15.2838684275835	999	13.233258570923	13.8070934248968	12.3387969048838	11.3064159622867	12.3112238307437	14.9062767013097	14.2519119116329	15.2408726319703	999	21.2439082705584	999	13.6517956665671	14.8952238386353	23.0684579587363	999	19.4398266837351	14.031567215825	14.4851438942408	15.8988710653281	12.9772170691582	999	13.8501978871391	14.1264876960047	16.1794512427149	13.8217846935194	11.7790862548159	19.7445376892826	13.7672774109304	999	21.8382064464994	12.9755253008586	13.1151844109065	11.3391872337733	999	999	999	14.3622626960204	13.1001969568009	999	999	999	11.7831756424489	8.41889423135808	13.5508468746641	23.7409571331746
16		999	999	999	999	999	17.7513185846602	11.1942927705216	25.1065487719901	999	20.9411852134944	999	18.3647251732416	20.6226832725268	999	999	19.1775564528434	999	999	999	999	999	999	14.5941823982312	20.3243983082505	999	14.9066162866079	999	999	999	999	22.3295413432945	999	999	13.7204964374934	999	14.7732896835314	999	999	999	999	999	21.4801124063651	999	999	14.9150189116526	13.4499769184879	15.2970505276461	22.2177715848726
17		999	999	999	999	999	999	11.1234780620403	999	999	999	999	999	999	999	999	19.984251403756	999	999	999	999	999	999	999	999	999	999	999	999	999	999	999	999	999	999	999	13.1546830458197	999	999	16.6194036873726	999	999	999	999	999	999	999	999	999
18		26.0069449476065	999	999	999	999	999	13.6775935816696	999	14.421853396852	999	999	999	999	999	999	23.4993218090169	999	999	999	999	999	999	999	999	999	999	999	999	999	999	21.097764371382	999	999	999	999	14.4955707400545	999	999	999	999	999	999	999	999	999	999	999	999
19		999	14.1859149087446	999	11.8744667219607	11.732057288784	11.603437156375	11.3570158374526	11.4562301900442	11.2568211411782	12.2403226638282	15.6779122523919	999	17.1770025760574	999	12.0813051411688	11.5005476752301	22.5811958999729	999	15.9160247845065	12.5096082050737	12.2864923003911	14.5026154569602	11.4532117294577	20.7346289185541	11.6569204783001	13.1648787809186	13.7549749166562	12.7682760026743	10.9427796825768	15.1046761705225	13.6982573424181	999	999	13.7361894843759	11.9823421653473	11.6416069182833	999	21.856303411219	23.7875253479015	999	999	15.752165308123	999	999	12.9213963237552	6.44083468619604	13.6574256193811	23.739874059381
20		999	15.6170456034483	999	999	999	999	12.5593281903127	999	999	999	999	999	999	999	999	20.4813554010102	999	999	21.3964241805645	999	27.2727744918558	999	999	999	999	999	999	999	999	999	22.9566541708157	999	23.7160565434974	999	999	13.5756405387116	999	22.5406250886301	15.158842081615	999	20.4969499719689	21.2526014604548	999	999	999	999	999	18.9031011738199
21		17.3917205225679	22.1612826860174	999	20.7683870350265	20.1653334697222	19.8362825270581	11.5576916598977	15.1032309290907	22.7097487359191	21.4151417715659	23.1091105991226	999	999	999	21.9656304160381	22.6855859869612	999	999	999	21.8896909746126	21.9058602305844	23.0220563886343	20.1618890532739	999	22.5878975579356	21.9555488676429	23.9869543103147	999	19.0753668734812	999	21.2964094099076	999	22.4639199333453	22.643763358589	21.2415701461373	13.2646884124934	999	999	999	20.7017897252416	20.619669396199	21.1200525021269	999	999	18.4475357472501	15.539035550363	22.7212536595479	21.44207450604
22		28.2864887784467	19.1707931841241	27.6690277483397	12.315524798011	12.4818157360721	11.4904323381471	10.4205712348704	12.0374713701448	12.183213355965	12.4223470682761	22.1559134354477	999	999	999	12.0729776241788	11.2656209725966	999	999	14.6032390698268	11.8713019696655	11.907969752934	15.1294198222544	13.37638725807	28.8209335804734	11.3010532138592	13.6545612105129	13.7947633516137	13.3255602270845	13.245152256638	14.9695853727574	20.1013098303207	999	18.375541487132	999	12.4082612817826	12.3296876966694	27.3937465436213	999	19.6210386945221	28.4543189036921	999	22.9286423070433	999	999	12.4680664124809	6.89058714042221	21.0125061680156	999
23		21.7254039461194	999	999	999	999	999	11.1525211638436	14.8202917102274	999	20.829847893995	999	999	18.7323047291532	999	999	18.4547861339598	999	999	999	999	20.5190095130225	999	999	999	999	999	999	999	999	999	18.767639445302	999	999	999	999	13.248004675785	999	999	999	999	22.589722059149	999	999	999	999	22.4751021841128	999	23.0964698022198
24		23.0007271066533	19.1657679201139	999	13.7939477347821	13.5997337933766	14.0612327759647	11.6299582814712	14.8319088073229	14.6472592501016	21.1604971984502	999	999	19.4663829397097	999	13.2721236451216	13.982209271328	999	999	20.4174622331318	13.8020713959624	13.4765247675906	18.797937369733	13.8064901912775	999	14.4158836588817	14.6720047587491	18.0789636158491	999	14.7199919645693	999	999	999	999	999	14.7793810408533	14.3298795183869	999	22.5068809844063	999	999	25.7496047222239	19.8823266187386	999	999	14.6600686554495	8.94255276830029	999	18.0640023702035
25		18.047648389087	19.4886574030866	999	14.6091351499363	999	14.1830586653185	12.1298802984569	12.9955820006502	13.945125774428	13.5215618965122	999	999	17.9122489899697	999	14.3129042270546	999	999	999	19.3345840667635	999	14.6050193477223	17.7795234654982	15.5356606875307	999	999	14.4212554476435	17.8638006802385	999	999	999	19.2125325449443	999	999	999	999	14.3496255203421	999	999	999	999	999	22.8776293516886	999	999	22.2574871669617	9.70173204143762	14.3018000993481	15.2110596477583
26		24.6140626974595	999	999	999	999	999	11.339982066586	14.1208385474461	13.3487405552176	14.2266379265522	999	999	999	999	999	19.0424397975044	999	999	999	999	24.2310221538074	999	999	999	999	999	999	999	999	999	999	999	21.2345729071117	999	999	13.4263256579599	999	23.5015515476808	999	999	999	23.1563427213138	999	999	999	18.2859618114493	999	22.1881296001608
27		14.4469176691197	19.9592464599215	999	14.1961057449398	13.6673083664082	12.3123465487843	10.486684019513	11.4250650574359	12.3914254590882	13.1681894722489	13.7088073282914	21.6113324098436	19.6909147393154	14.7240322021688	14.9184538059448	11.9840587617153	12.4033018262185	20.0350017010901	16.9395679716818	13.764098142585	12.9127350487617	15.5099719317694	11.4953176977436	14.7180501830373	11.5715005001198	14.507397747631	15.9252181910108	13.8155687314907	999	18.7106335619727	13.5100165237578	12.5375644539324	9.14430146223309	999	12.9013235086869	11.4382444333081	999	999	19.0300974843884	999	11.9375623801172	20.9356906091257	22.978562675162	14.6348025552797	11.2488768860057	7.68567124945621	12.4800324158592	14.6125926348971
28		999	15.6117326047159	999	13.4874644595985	14.7011323004361	13.4859157764723	12.9586345792462	13.090581998271	12.5415781650675	17.1276732458293	999	999	14.3582309825228	14.7899711223721	15.0648648644045	11.8386635145475	12.1911026808197	999	999	14.8586780960169	14.2857853070079	16.5893913043235	12.0244061043546	21.0203116774434	13.7286198032333	15.6062549325053	16.3946603019603	13.8373837173474	11.9259043048738	18.0007605022993	13.3839880409911	15.6053717479305	12.0449310844429	13.5448402636825	13.7179949054909	11.7867999828773	999	999	999	999	13.2024517793793	999	999	14.9386198913636	11.9116228229912	7.82840127180287	13.2245424481053	999
29		13.1180350025932	15.2310134263635	999	11.6584347073592	10.8935578132029	11.4466392037044	9.27723028343996	11.0827427717236	11.3757810790974	11.5498370061144	15.2097453246719	999	14.5973359308314	999	11.285458565645	11.0999269353831	13.0179108568899	999	15.4367975939284	11.1878805712471	11.1359772206678	14.4797102412555	11.0142002418116	13.9959296798274	10.4676971850971	12.1138318311789	12.8188560293437	11.082110459076	9.90606602515301	16.4133765393138	14.7029164511489	14.7676038867559	11.7189982760132	12.7823037497084	11.0417975090841	11.5290427729925	999	25.1382540951182	21.7219081811065	10.7735713406734	12.8051839442757	20.6148729868939	999	13.6638452646504	11.5678708966819	5.76978710596535	12.2991413543126	20.1913134661048
30		9.13145255661425	7.54911722131182	18.1864042764927	4.65254286817483	4.52020827185691	4.8621584924216	5.03971599741231	4.84678067439346	4.66579831211963	4.98037838136284	9.53166708098546	14.1094600517523	7.83423013530423	11.3989081614313	4.81804386459021	4.56137114625615	7.91431167450756	999	9.61398999115526	4.80981319438126	4.81812793859519	7.61927958913679	4.77952062452405	9.27029930964637	4.30830886781612	5.79410087416831	5.84710417734832	4.40631892878053	3.70665477082108	8.60101729096518	8.87748844312671	10.2997030335636	7.07000141069677	8.4088949613735	4.74234666249489	4.20997391902873	12.2875829320595	13.39399935515	15.9797973013317	8.52481597693051	5.81987131012353	12.3232449761495	10.6130904003035	7.60524498029504	5.27972381438164	2.5	5.58807938215438	8.01238993353882
31		14.7664195797655	15.8016226425098	999	12.0107683404781	12.6379893584609	13.2103574231416	10.6185481755747	11.759686511057	12.8166549771132	12.7391426665872	999	999	18.9410001497886	999	12.447811940276	12.0041217884412	13.3845969878668	23.2752624470898	20.5380255383445	12.6641471957117	12.8329459526723	15.6060934237605	12.7942874016875	22.0179520003501	11.8109478429854	13.8927109742347	14.4511431049736	12.7419612649834	11.0835689399249	17.8879139110507	12.7163405607101	999	12.2701380887289	999	13.0551367040658	11.3678856933982	999	23.5674929457756	23.5813645269363	14.172970096921	12.2648543926009	20.2043071119749	999	13.9522625919565	11.2277764079274	7.13359002449773	11.9263907645426	13.6580969343554
32		999	15.7778545466028	999	13.2213800186361	13.4683905378358	13.3303824921989	12.665392174828	15.3310737769035	999	14.041965705654	999	999	21.0604017766726	999	13.690884542397	13.0753287395606	16.3914584230622	999	22.3032873260779	13.513759483248	13.8034613569906	17.8120893943406	14.9653653141474	999	13.8414872994549	13.9352396954977	17.5409893935258	999	999	999	999	999	999	999	999	12.5165981116954	999	23.3028104447553	23.8734261414955	999	13.8664357463995	17.4126992629827	999	999	14.3668375262167	8.37990993202564	15.4989172405098	999
33		21.271277274486	14.5715440634494	28.535544519839	14.267941865245	21.0709997897226	13.8545456212339	9.71569436848217	11.4351253688829	11.9489567472425	13.2373361535322	19.5161783279993	28.9367892442539	14.6337271038719	20.7649137560678	13.3235923172545	13.3672791808672	14.7407154701926	999	17.8658889088939	15.0377948784245	13.4664023533998	17.056357837421	13.5455100913674	20.9789886249235	13.7953679149377	14.0526366272624	16.0043533580078	13.0406471167668	11.9800709936669	18.927255539024	20.1153881809472	15.1201659847849	13.6718749868626	13.2920149805162	15.6723739018508	13.801368060434	27.5917196422707	999	22.4263442570495	13.2788736251524	19.0352451599887	999	23.0370825361179	14.7476588013215	13.5655555079619	8.12377133072864	15.3070485702238	20.0141306354901
34		999	999	999	999	999	21.0873924134995	10.4561803429809	12.542778199549	13.4807217069067	20.2521876081119	999	999	999	999	999	14.4272687554987	999	999	999	999	999	999	999	999	999	999	999	999	999	999	20.2251811647901	999	23.0931791737246	999	999	14.8580561941001	999	22.5359473807405	18.9345335680522	999	999	999	999	999	999	999	999	17.730144908065
35		999	999	999	999	28.2614910073862	999	13.2391082515672	13.7442156469909	999	28.7766791800801	27.981071440768	999	20.1296678145801	28.6575182015759	999	22.4748567947782	999	999	25.7520183010628	26.3362194114073	999	999	999	28.2404633811792	27.1737686945213	23.1123583092998	999	999	999	999	20.9364879696903	999	23.4335970384132	999	999	13.8052054644854	27.8464496472581	22.4597514972935	999	999	999	999	999	999	999	22.1421474992861	999	20.0462565915405
36		12.2111800680074	14.8921913249057	999	11.537459801039	11.2990257641152	11.1855155883303	9.8192423299896	11.4396134127466	11.3576591066461	11.8219798920759	14.7429598772052	21.2067821020562	14.9086312759194	15.1021164719206	11.4268893057243	10.8417535432096	11.9515217051014	999	17.2249192007225	11.4559435011944	11.7274375681709	14.5332068679253	10.3655124732782	14.5670324640057	11.1977495356299	12.57056128313	13.4317278470396	10.9846557791084	10.5593400586373	16.2669527235471	16.5391178251921	13.4588242105141	8.70177182838727	13.4523526893463	11.4703644460206	10.1139891620323	20.5384851737673	19.9511938711707	22.0832524848084	15.9128333024678	13.0980146157016	17.8283774131775	18.3177652871935	13.8316791892527	10.1659667146479	6.90076842466656	12.486925878583	15.1305410762667
37		19.4052555774434	15.3038900137363	999	12.1834330876233	11.1906236294312	11.8929865339343	11.5782886123777	12.9022969347834	11.9364308837779	12.0474501588912	999	999	16.2254335683884	14.8467504866293	11.7763489833497	10.9694088190516	14.9449686839086	999	20.3041868191696	11.9814425543497	11.8621868495779	15.6550283493943	11.8091203451412	21.7218680472683	11.172406373155	12.8523457422185	14.2333822883453	10.9593796095651	11.0219974790157	17.7552157941561	16.6110856651486	13.0605358867218	10.7939938150154	13.6492759086083	12.1561222273632	10.9913182352695	999	999	20.7203590862835	999	12.8376671928645	999	999	13.3294127651597	10.1404674886118	6.37827423963452	16.1246640984018	14.6935216860969
38		22.2470244557376	999	999	999	999	999	10.8509911924704	12.7202995956699	999	999	999	999	999	999	999	23.5546677000353	999	999	999	999	999	999	999	999	999	999	999	999	999	999	21.7522156320845	999	19.9360008495032	999	999	13.9684775301851	999	999	22.316035602788	999	999	18.9013972512003	999	999	999	17.7918813547036	999	22.0715690206139
39		12.6411303216757	15.4024419321563	999	10.6361250591641	10.8943837476067	10.5786249439788	10.1512087524218	10.0177183681288	10.8794457030729	11.3167600143407	13.7671501918731	999	12.3170127590024	999	11.0725705568988	11.1822875851843	16.1153908639274	999	16.8436039032179	11.1730655337799	10.3636041340542	14.8748852910664	10.7148778645136	11.7067082896474	10.3349445962162	12.7926656407378	13.713177373433	11.1800229791135	10.0038552557957	17.7269814884488	18.2160025653713	14.0859416029312	999	12.009146936561	10.8533477925558	10.9938860534131	13.5817719494249	999	21.6843688049111	14.4543091639437	9.96686430594119	20.3310189176823	14.9268077944268	13.8508399483882	8.85446124876091	5.92706908413435	9.81940351366078	9.04013710546968
40		13.7995294851086	15.8156117879628	999	12.8443767084399	12.7097359041282	12.3912476988964	10.9639943333415	12.1850973532142	12.4796605539648	13.3779603282727	13.9025386397596	999	14.9099621394993	999	12.4873343282669	11.5912336162663	18.0357438585913	999	19.5355800724104	12.2657804351767	13.383742089741	17.5832139099206	12.5174292845352	13.4896425384635	12.1689462888674	14.2825165501938	17.076908441424	12.6177405605534	11.9302885557626	18.0943429090174	17.3906116595487	15.1251364648761	12.2680609415593	12.7015072998096	15.2312443636357	12.070079044701	999	999	23.8417086833602	999	13.8351029250471	16.8043921740372	999	13.5721413364344	11.1360215715406	6.96958479406812	15.2551680869009	10.8876687699054
41		19.133825927191	999	999	999	999	999	10.223843241172	14.7136626333755	14.0340574865276	999	999	999	21.661553378346	999	999	22.6775842971625	999	999	999	999	999	999	999	999	999	999	999	999	999	999	22.4257852871053	20.7329920711542	999	999	999	13.0366156883181	999	24.3411068140817	26.6952731130577	999	999	18.1425830408335	999	23.5599799435118	999	13.5786078725524	999	19.346865420362
42		21.5173463317766	23.0461304955147	999	18.9196869440937	20.0426297373748	19.6149942253853	10.3701923995716	14.3757564449794	20.1909203426528	18.4847625271377	15.5016193103915	999	19.9531026080106	999	20.6066754029325	20.4267274577664	21.682438687304	999	999	19.557581975842	20.1859730229906	19.7524774742369	19.4430935337022	999	19.9647845039573	20.6467398516899	19.7913975840888	18.9673817900496	14.7347993888723	23.1333924705437	28.9457456111126	23.8501401847479	17.5121410119951	20.1835312405229	18.3210554303333	14.3734126914304	999	999	999	999	21.3333421319158	18.8337044128436	999	22.2499549469712	18.316978706666	12.3678012066018	20.3024436168206	17.6883033102466
43		15.0467288835736	17.5140355484109	999	12.1780177471342	13.919444540666	13.2455800444045	10.9264608310953	13.238254602118	13.3890311693752	12.8126074749367	999	999	13.0229299017005	999	13.355727819359	15.1322899480515	999	999	23.1184201250872	14.2229215780316	13.7427846436305	17.3299890898301	13.3494384146562	14.9443810934942	11.8248516283708	13.9819292192282	17.1220338778081	12.6392877905685	12.006754762731	20.571370788643	999	999	19.8353244865649	15.0588663269754	13.0617652799405	12.562035893621	999	999	999	999	14.1725990812662	22.8250500537413	999	999	12.4221451414194	7.95255408314378	14.5961082321103	11.7839052018703
44		10.3183254823142	13.2804060511718	999	9.41242291528461	9.1916590351218	9.43225933077185	8.08243654790962	8.60962125046266	9.53546168711041	9.34404084761877	10.8087197936236	999	9.26956896585687	13.8973431215503	9.34183098786679	7.73759562091171	15.5742998879463	999	14.4699970046129	9.37868514693784	8.63201206269532	14.0742817512436	9.66079678745556	12.272949664249	7.88044441559702	9.98663134896529	12.7537911906381	9.07184166837877	8.61757270596663	14.536119154625	9.02052440279359	13.5371023174756	8.75089961457844	10.1144297392794	8.9214398714111	7.7675737221767	13.5227548637134	999	25.9010588940564	12.3517505634996	7.29611098034573	18.8167807184289	11.3630208663347	11.1197203369639	6.95824781385227	3.89111819295706	10.1253308867408	6.00430690401511
45		19.3664332814588	18.9458441077909	999	17.2990930856136	17.3166416928466	17.458826011264	10.7752547784733	14.0697244075569	14.0488040602698	14.4598010044856	19.8126086898084	999	16.8649889150692	999	17.6154230052085	17.3180233328124	22.1899524483047	999	999	17.775542259733	17.3066015695242	22.401458078432	17.3716754029117	17.9109680839842	17.1864298887622	15.0460089674677	19.9736008087103	17.7934273422499	16.6165578449916	24.5114384040398	20.6908008908109	21.1720622564776	999	18.5057315956916	17.5131665009239	13.1971322299984	20.2723283582183	24.1787706705813	999	22.1273542136314	16.7767487713539	999	20.7913842863051	21.4385365933948	15.148589600198	12.3499095237605	16.6646982428094	15.3739921103738
46		21.9615769024166	999	999	999	999	999	10.5707411368204	13.409551295938	999	24.9552009540993	999	999	999	999	999	18.1701465549502	24.0193334630202	999	999	999	999	999	999	999	999	999	999	999	999	999	999	999	999	999	999	14.6405279182495	999	999	999	999	999	23.474615922581	999	999	999	13.2194166921795	999	999
47		14.9603530258573	999	999	22.9494389203407	999	999	10.7216619401912	12.8797392235841	14.8966643237937	19.7911512774266	999	999	999	999	999	999	999	999	999	999	22.2418742699308	999	999	999	16.9939357629526	999	999	999	999	999	999	999	999	999	999	12.9610287893023	999	999	22.6399413983453	999	999	20.0816199171645	999	999	999	17.4805196972153	999	999
48		25.5157714111249	15.9591556548374	27.6971536349018	11.7403200838153	11.6316543960404	12.2140591684562	10.7394648085964	10.977872800044	12.155774506168	12.0331444116867	15.3488343827162	28.1785967924435	12.9733517661295	27.3075705674956	12.6607071989226	12.3182784615246	21.0265459543182	28.8628975000345	20.6997344613586	12.9189168988706	12.0476398743452	15.5412969815684	11.7778245779153	28.0880000338819	11.7581111167757	13.5927186828239	13.7884605158719	12.114293400006	12.0289695879186	17.3812475053214	18.0873384772037	999	25.7865115035294	18.9501616663871	14.1708393648049	11.4446244003557	28.5417025753256	999	27.9824992923086	24.8436719332485	12.048898938475	999	999	13.8107947411435	11.4704830652639	6.69402648578192	13.0143160286775	10.4928299120352
49		11.7200439612507	14.5245382107303	19.4192384496986	11.4484576962472	12.424737380318	11.5340461852621	11.8588677871597	12.3336579942933	10.6631750181275	11.9079253374602	12.9737878019884	15.34681038865	12.559929774352	18.3739921378139	11.5152759760454	9.91699649260268	12.8945561401838	21.7400082171635	15.0475477069087	11.4319684688851	10.494204520183	14.5839950835622	9.78670874292304	12.7760977159463	10.1419056302436	12.7045574529556	14.0764195820184	12.7606193543095	11.1686209295505	13.7176349773427	11.9411579179159	11.296451745744	8.69868821219715	11.1421022953105	11.4646320698149	8.10513967413227	999	999	15.6108098384802	11.8527363539721	7.5854157344601	12.0327237654218	13.2800861876316	12.8413130897343	8.56032577700281	6.00748181250675	9.35787659665423	11.6258972624831
50		999	999	999	999	999	22.0912186343121	999	999	999	23.5251054885148	999	999	999	999	999	18.5952007108745	999	999	999	999	999	999	999	999	999	999	999	999	999	999	21.7158270329303	999	999	999	999	14.5616516885597	999	999	22.4684669321796	999	23.142896923368	17.7987127917149	999	999	21.3091400833062	13.1169936073849	999	16.6237338175746
51		14.1545589425911	999	999	13.0759047841754	12.786390112542	14.5304510118301	999	13.3890779569234	12.0975965632991	12.3688961328304	999	999	13.5174845400049	999	15.1358920235431	12.8505040989443	24.4202668912744	999	15.6775673021466	13.3411616570593	12.5674305432429	19.6413398506689	11.0638528759702	13.6377765334285	11.4770943708758	22.4829673583679	999	13.923926298963	12.519214673817	17.6024162825863	17.890632202086	999	999	12.3823145440343	20.4936527019425	9.78127874622298	999	23.6679366464343	20.8563042453527	11.9105438567578	10.4160238153296	18.7881114193752	999	13.7623229280236	10.2241600047018	8.0796690448201	10.0046395082921	14.5622706675766
52		23.4506268848068	999	999	20.6648323375406	28.1882291556129	23.2652777833201	999	20.6896057969056	999	15.1144708166043	28.7273113761224	28.8083637568939	999	999	999	18.1489707811207	999	999	999	27.4705883719209	18.8676236446355	999	17.7177318470291	17.893420723767	999	21.6901178150403	999	999	999	999	16.0584458615608	999	22.8525352825905	999	999	13.3465014693534	999	21.1314503471818	17.752009982183	999	999	20.0321185277616	16.8102502829971	22.080299749662	999	18.8526037098081	999	16.5663977492946
53		19.1807758548362	999	27.6669684707886	14.2420029826418	13.1057965169909	19.6397767957793	22.4007390287015	13.7925695904855	14.6146548521731	13.8688608667802	22.3487802750755	19.6242718434831	15.8788392738621	19.288960591142	999	17.128400662945	14.2200236349137	999	25.4456633412709	13.7843885135611	13.9790940478785	999	13.4203966273258	25.6475374269144	28.4326159036583	14.8183659085729	15.5581517824505	14.51675737907	13.7784305038731	20.9916067295465	14.5988175044541	999	20.4442981470397	999	15.2800800805068	12.1396893557896	28.0253225931595	28.7028072326046	21.2300656421224	13.8826671898963	11.7760639400982	14.0553982848434	999	14.7294896013667	12.5190070382225	9.06539739032303	28.4724120714616	18.2506981680984
54		13.6795213776643	16.5965256010279	999	13.7611155243494	13.7012048703991	14.9739518006419	15.1715106224234	13.2840643995712	999	13.9868434052756	20.7243938026066	999	14.4804140847344	999	13.8396484626713	10.8366702827606	12.9321458243005	999	999	15.0746221060045	14.7537149949433	17.9069482784324	13.5506319519667	22.8441361316252	12.5366224101354	999	15.8444312178003	14.3131516959164	13.5997100419871	16.6073066436785	16.7782088726689	999	8.52138916391722	999	14.241399866122	12.6437484790164	999	999	15.8496079035043	999	12.7602749601331	27.342085672493	999	999	12.5459658641075	8.73430719392483	999	20.6376388049935
55		13.5461676032795	999	999	14.0421753009884	13.2775877918045	11.9980321054861	14.253540047336	13.4192086492083	12.7129524872186	17.7133668000107	18.3017852578546	999	19.8125715271396	17.4641372835858	999	11.3127626738334	12.7083816681688	999	19.706288070998	12.9124847295803	14.3764562186221	17.8767731819132	11.7988061071385	15.256316426161	13.6698418755714	17.0389947631883	17.1934908267149	13.4274010931738	20.4948035939704	19.5488194079627	16.0691589155367	999	8.53131575256625	13.3955500703082	999	10.4086460300825	999	999	17.4311743844706	13.0213474448734	11.8617546393869	19.2282463438706	999	999	11.7689875919614	9.09927131919274	23.2073300695273	17.840880459796
56		21.1916717484964	22.8525433962369	999	21.2591433841047	999	999	999	22.2645034856416	999	15.4351182411042	24.6819962953549	999	18.2023059309103	999	19.3398790470211	18.1427926227898	999	999	999	999	19.2261946165036	999	23.0827151937268	999	999	19.5889939283665	999	999	999	999	15.9560353467632	20.9161329751405	13.4110391897255	999	999	14.3768181818506	999	999	19.2311031779194	999	999	999	999	999	18.0158385754996	13.5036039787664	999	21.8323818927557
57		17.7016440424089	999	22.4471384306945	18.8668869371219	18.8275211778054	20.0394222334672	999	17.8491690404357	17.7923961448124	15.930156561047	27.5032701823213	999	19.377528506722	999	20.5411994411212	17.5958019573609	999	999	20.0534709187614	19.0525908382874	17.2392182228733	22.8542975680752	16.3067807695088	18.6446847370205	16.5394312943889	23.4653085933758	999	19.5401919007378	18.1036902926436	999	15.3691444864817	999	19.9375331317356	17.4795730449712	999	13.4528032603387	28.6366153477861	999	15.7409413924824	18.288549276501	15.6284945600556	23.1386354083226	999	19.5312433076902	15.2829227730382	13.2217369927923	15.7418351070537	17.1299372271243
58		20.5428605739631	28.2788372408313	999	27.1546707802363	25.0124306041301	21.0327921331385	28.8082166377175	27.6577013746582	25.2420337731526	23.1447356320734	22.1447194827879	24.844634411148	27.506302710334	21.1785025744091	23.870406041509	19.9433766207343	25.8012816866689	23.7575305686826	24.5393459922286	19.0218131978718	22.4304481168043	25.349307850484	25.3576032033086	23.2445042649306	22.3930850796714	14.7934730775337	25.2404987703193	22.1161418379166	23.8721028442608	28.0711972818623	18.1200642145678	22.4791757352844	19.5023049640832	21.0307366170794	24.6455354187707	16.6044427220091	22.9346600765234	20.0392840829131	28.3136288142415	21.5985795729243	23.6430928323882	19.7115232666875	23.1730615052101	25.0587951084156	999	22.3210804365081	25.6402136936728	999
59		13.5386996564982	14.0853555702983	999	12.6358610648364	12.6558080361336	11.2098567009087	11.6863563376346	13.5276086196196	999	12.5124864749554	14.8618045142235	999	11.6901203346744	999	12.558499285387	11.7748195730009	13.5133434136837	999	999	13.5703252464296	11.2752630779921	15.1175201109657	12.4999795904426	13.6931672841229	12.8929502982499	16.2492665475725	14.9422671764535	12.4834130152874	11.9851686881794	15.0495482118924	12.5099223739837	13.8605954635495	11.3560886423508	11.5799855507365	13.4753076241612	10.6710364046128	999	999	19.047315918194	11.0437216320532	9.19446039012582	20.9560488922998	13.897786111421	13.7990736972688	8.98126652764113	6.9542919542731	10.8394623222641	10.881263407383
60		22.866779557017	17.1434686089191	23.6630570274293	13.4572793110711	21.2909024223413	14.6648226821753	12.5166302938501	14.2896515139244	12.7970552862779	17.9889320263318	15.2154589099474	25.1633222224354	11.9243735028022	20.970901876942	14.5006524045613	12.9537844147792	25.072525404083	27.8684375700255	18.2842072217101	12.6854498569055	12.3687985314256	17.6640652121978	14.4316703030251	23.6767212512101	12.7651468168488	14.0545982543161	999	25.0381757967697	12.5277543083107	16.1612445517135	17.3762264851339	27.8173016893835	20.1666099575468	999	14.0921650275654	12.2422808434796	23.8629486883235	24.5893954000824	22.0047297642195	23.4127803021208	10.7265766716045	15.9518521281895	25.7470671448888	13.4521071789452	10.7911414803889	8.77865232637599	13.7393724051645	12.0262546065458
61		23.3496629522723	999	999	21.2372367520227	999	21.8122066564278	20.4951524003233	24.0694568833637	999	16.4873685479225	999	999	21.6297044286748	999	999	21.6042598050881	999	999	999	999	21.8601178503625	999	21.0696245765118	20.6648604854083	999	23.3578840526576	999	999	999	22.6049750999044	16.0318142035851	999	20.8791263789762	23.4590908338738	999	14.1211782417595	999	999	20.4201588317056	999	999	999	999	20.79879507279	999	15.8709210525628	999	19.1190746790804
62		13.6395862431346	999	999	17.6858072433444	19.6018977328415	19.6624816108376	16.905990701106	13.6495431641381	20.4503228085954	16.4545159207592	14.2985033309797	25.5047075469754	10.9975358498406	999	20.2520411669979	11.784581095397	999	999	19.936920537452	20.0706624362815	10.7866639374512	999	12.9076262383635	13.6586533277067	13.2603612749867	21.3179510764908	999	21.5462510202646	12.1749261789461	17.5211027578923	12.942922933133	12.5617473267854	12.902288018399	12.4942635429642	20.0652340858375	10.95097920868	14.6265563264615	999	18.9101317881475	12.9668652896427	7.64999858244568	16.0041201808009	12.4792061087508	11.822406284569	8.4685847325715	8.25991895615322	13.0831530442571	9.27626958631317
63		21.5325890393868	999	999	999	28.1925028554672	20.2121705209577	999	21.3094409826935	999	14.8678080117728	23.1915696450253	28.9692145686707	999	999	999	18.7902363891358	18.6016931907109	999	999	999	999	999	20.1134551499229	999	999	20.4717037982248	999	999	22.870665712672	999	15.2755759398385	999	19.0279123663594	19.6147323101301	999	13.3295696372399	999	999	999	999	999	23.2804152461876	28.3454217818724	21.1291764776921	999	20.9939423914003	999	19.7732200885087
64		15.5113779645612	999	999	15.2020854787426	13.8723397138996	13.1616074192343	14.4749318959205	13.4945273836117	13.3541560298176	14.278273202265	19.9406771660286	22.9042665053355	21.993748610599	18.5661736580039	14.8260205910609	10.6397770587784	21.4894871912815	999	15.9620107852787	14.0353055481815	10.8271977294689	18.5486187895924	13.5530278940958	13.6710016193936	12.217746790626	14.3388261412549	17.9917113642063	999	12.4001696305322	16.8908317315257	12.7961824643765	999	20.226970880762	12.6243115324661	14.6123131676015	10.5311702048766	15.2715787785518	14.0435089979132	19.0017943380895	9.4802195012576	7.90100818378502	14.9088448272682	14.7916545911007	12.3374463765365	8.82722049218134	8.16078998599935	13.7519497492306	9.98218578606605
65		999	999	999	999	999	999	15.0614171713923	18.7077851282671	999	15.7418885821498	20.3870854122556	999	23.1330786410347	999	999	18.2888875212215	999	999	19.5220161159969	999	999	999	19.2923215828046	20.699995203183	999	999	999	999	999	999	14.4777995418161	999	28.502713039877	999	999	13.8006838327911	999	999	999	999	999	20.7930135588275	999	999	999	17.599035653907	999	20.2922933499808
66		16.9462307819385	27.4940054485104	24.7303850323636	14.8155032320045	13.1732599611011	14.8933006449745	13.1483313024696	13.9749128936465	14.0122411380827	15.044054222735	25.4784686806204	24.3688354242303	12.0180242391055	22.0084704565993	13.8778620737867	14.2784447536587	15.7614337975895	19.6424209753469	17.4228086366781	13.7485004138502	13.5852182881509	999	12.7525256592133	13.6217069164897	13.0414596221607	20.2351024792664	21.4296754734374	999	12.9523504826847	21.9900395185259	15.397004509309	13.1417379341112	12.8755726797175	999	14.9296738595224	10.2103895836386	25.4030276653817	25.9042460987888	21.1836448369311	24.9762040640205	9.80806844040552	14.0247585195831	25.5290667145198	13.3285025014809	11.4822550885148	8.65422276126261	14.1164462951974	14.2691934262141
67		16.1265903289575	17.0974274153669	999	15.6087663569953	13.8049481165245	20.2215321943294	13.407046027141	13.9862620432862	13.9716935381339	13.7575964831161	999	27.8311690685186	14.5542170145575	999	14.170230658814	13.1800395400298	13.5340289517198	999	999	13.9440367412914	14.4437343645086	16.9282359295036	12.5745853151084	20.6895474564402	13.1745531461374	999	999	13.0607094835518	999	18.3637173334338	17.4728590794267	999	13.5174327705569	14.0202322360771	13.175888941011	13.9309372867718	999	999	23.0673891192618	13.4570784729659	999	20.5703241384608	999	14.8186471839977	12.1879034615162	9.09064611692755	999	19.870159068729
68		999	19.3426060993272	999	12.0384952090316	12.5628472373784	999	13.5164071225307	13.2768009267108	13.4728258511787	13.1884517219273	999	22.4369371740319	18.8242206252488	999	12.9547040463949	12.7287588371767	21.2161652730461	999	999	13.7089472197741	13.1819719263261	17.6323649489919	13.0032742238232	999	14.479364629949	14.4759298253384	15.7474904697478	14.7815032487348	13.3536830014493	15.5708342974998	23.212135456752	999	999	999	12.6481311291775	13.328967665033	999	24.5674607328061	999	999	13.8633404767623	999	999	20.0368743748088	12.6769032466111	7.77786107670269	999	999
69		999	999	999	22.8056987888982	999	21.018370566108	999	999	999	16.1047561686834	999	999	999	999	23.0020305803141	999	999	999	999	21.3515232335296	999	999	999	999	999	999	999	999	999	999	14.741698716308	999	23.4384786851581	999	999	14.3534157484983	999	999	19.1283313842569	999	21.1711928427185	999	999	18.6094010576371	999	19.7332488371085	999	19.0941985070121
70		13.88181290401	19.2460833476693	999	15.0837501514014	13.9383099884615	13.6457243180424	999	19.0939907627439	13.7034947213046	13.6598493275515	23.3273222602836	999	17.6546659809152	13.7386964623868	13.4478907223411	12.5677167815948	12.4925598855919	999	15.3762339260662	13.7173473251284	13.1721800419135	16.9182895219485	12.9294342402254	999	12.7290259870731	999	16.816371098226	13.4843579824806	14.8273000685549	16.8559473324166	15.5300237324459	15.601963192732	9.65367299582786	13.4186973276398	20.6623618852286	11.3217438732783	999	999	17.9748307988616	999	13.0509922540635	15.9337112891224	999	15.6361400952826	11.5957675505216	9.34557658451788	13.7624500558082	13.9247186575806
71		999	999	999	999	999	999	999	23.6651070220187	22.5860280107978	16.0941559318648	999	999	18.1786683399968	20.8099399902839	23.0337909384004	26.4583234727929	999	999	22.391129925939	20.4449987684191	21.3696132453154	999	999	999	999	999	19.0587647934843	999	999	999	15.3203833113612	999	19.8860071022539	19.99617782564	999	13.8741324925034	999	999	16.6008795716485	999	999	23.3300172391766	999	999	999	20.8788631994831	999	999
72		19.496348915746	999	999	999	27.2391976883722	21.6068053560346	999	22.0103283680782	999	14.1074847227325	27.9427422838848	25.5029872967419	19.6624322291465	25.2724652380948	999	20.614479455243	999	999	28.5126238036063	999	17.6888523709354	999	20.9570383911641	21.1533339955062	19.7259946491372	24.9766344175862	999	999	999	999	15.0420697067085	999	20.0106645003883	999	999	12.2861529743078	999	22.3150217870697	15.9298519203193	19.4358321515274	999	15.7514060484119	22.788488018147	18.9017322146541	19.3233660074822	17.5869762016389	999	15.2745794889923
73		18.3534344267685	15.8557178245289	18.9278383686319	12.2150378436538	11.1505444100495	11.8171189843889	12.1222403239503	11.8990515025044	12.3963407450792	11.9179170530222	15.0368700816916	15.8479924781263	17.0110474529161	16.632485668081	12.3743981140634	11.074199709252	15.6248035459892	999	17.5120401894993	12.1865919718678	11.671758649912	14.6642572260366	11.7794542241515	14.5268754632006	11.483364170866	12.1219436450962	15.4122422354957	12.1390190033349	11.1716143570692	14.7657213963887	12.422973467011	15.7385758495359	10.972119410026	999	11.8733741416215	12.1691937809906	999	999	20.0837040875341	12.0845046483403	11.8801271554485	15.6245426838712	999	14.6010010059972	11.3904415759673	6.67093654007182	15.2845659389377	13.4158021192273
74		13.0686609662344	15.7181582099284	999	999	12.4407000937399	10.9729051678029	12.9781720712808	13.5971945682438	13.2467147259323	13.8259703618877	15.0660866077392	999	17.036847232447	999	13.5157431390553	12.8406458692754	999	21.0677090520055	19.5541631895626	12.9774740035564	13.0671681556146	16.4892392607957	12.9052365394939	15.2572343422222	13.1581820858158	14.2090232500475	15.3605515324277	14.6492281718708	12.176857142537	17.5016998774099	14.0596266418162	12.6434243095186	10.9006475755271	10.8426879276156	15.0731030713361	11.1945486132161	999	999	19.9748482926635	11.1404975100661	11.4730323093543	15.3537680723798	16.3084003572843	14.47624976856	9.36162550048589	8.03400346462345	11.8716690560306	11.4579675804323
75		14.0850511645162	15.546570505906	21.2683169083921	15.9300016401741	999	13.7993356143745	12.6624514629117	12.8596965526638	999	13.6981423780777	12.738956842866	27.7909855536714	16.1199697220021	22.3372369660043	14.2688756642795	12.2476023860347	24.7777371820011	999	16.4386921201734	999	10.3276976229049	16.6393884122516	12.8520486925266	15.1097984073275	11.5642429131588	19.1216160747068	18.6412415360229	13.7301717288873	10.6205686646144	18.5441505730037	13.4542031067869	13.0735500335445	13.0171284666789	13.3989101624998	999	11.3111977633565	14.811933234396	999	28.999726886815	10.8139243685064	8.85020434887071	13.0557460150987	14.3739097242	11.5912052025134	8.68085562131933	7.60460052558421	11.0225708431846	8.87162700971439
76		13.7809765623438	17.0668512916416	999	14.3956067046439	14.2478989149616	13.0473490521392	14.227372215169	13.8667427748785	13.463203524873	12.7854300842075	14.9152070381402	999	19.8414150710213	999	14.1732949240008	13.0039362204203	20.2950064166155	999	22.4519735077704	12.7215513363981	11.9845473427584	999	13.7744140096221	12.5339577290723	12.3352803775774	999	14.8165843117688	14.2260974956784	12.4107892022271	15.9330476517149	11.8817343473449	14.7093385131331	999	12.1511465071341	15.2185206529148	10.272201389839	14.6357604500259	999	21.5305216239384	14.051222520187	10.7042734191653	15.9086972828911	999	13.8599973125252	8.73593889909168	8.26860324179844	11.0184429086955	9.41251198708139
77		18.2877598591618	17.4499066086171	27.1742482345097	12.9219680233832	12.5102039568876	22.2389051571602	12.5472306705026	12.8782280690921	25.5191281881216	13.4479589271516	22.3656494657797	28.7839562901367	13.1906622072373	24.7407937253102	12.8009642327999	12.7894035567138	22.2082100263998	999	21.4425255470439	15.3926606145678	11.0007042973181	15.6985700116101	12.9394885131481	12.9082672271646	12.8257489046325	14.0047268182743	15.3346867993111	13.9833115756888	13.6405702408334	999	12.9722844553494	999	18.6070873691753	12.5384540987506	999	11.832588417717	14.5427387472739	28.1108251172241	16.3542178419201	28.0129538002993	10.3217541488181	19.7323424509149	999	21.8082543697278	10.0158866161859	8.45946612538977	11.4271401672316	9.68219901309152
78		19.4696048124066	19.8148529355466	28.6722086830457	12.3065021726792	13.4167310892532	12.3104288389451	11.9192874834743	28.3099029716043	13.261409332521	12.7731639630971	13.1265852306702	12.4638479160305	12.2864455527463	19.1501691968548	12.760392166193	16.1090768741333	21.2110012735273	999	15.7488848503824	13.9799521944725	10.3176464754659	16.1152356239346	12.207665803571	12.8186090192021	12.4581961849551	23.7177832705937	999	999	11.7270453821452	17.9571620688402	11.2781920624494	13.453338674264	20.6420114770163	12.3444865088847	25.4839364551154	10.8502735684356	21.0329308004836	21.3427888716545	26.495815386712	28.8996134649662	8.19097541708423	14.7137973453404	12.9034155919766	14.7809930713262	8.7605643794933	7.4715063243741	12.2057382092186	8.9415051664936
79		14.5381190241279	21.5937572724873	27.9909888597137	13.660157303791	12.2108216499013	22.4952603966093	13.1371881719882	12.9410283549819	14.72202220653	13.0352519348914	14.3628628531929	21.5943762638036	11.8768937207235	25.4388777964012	13.9294620945774	12.4021803173982	28.7883469219788	999	18.4804477605589	12.4199126556586	10.7931072604783	16.6813453585399	12.4282185988195	13.682858550665	13.1466506035693	15.7804390010929	15.03158773145	12.8871900344401	10.4618249461397	20.3143590292975	12.2740056883489	13.5031890521732	13.3338156632415	11.571679322214	999	10.6983444815239	13.8183537092665	999	20.6758712330488	12.9411964150119	8.69551736941305	14.1699536464684	999	13.8855530966192	8.65464366492396	7.01967709734236	10.6857246090826	8.89270579539813
80		13.9585355490944	16.2832516721022	999	12.6681558073231	13.1581923930887	12.5539406648453	12.9531633261757	13.1853542807375	15.1592673758501	12.8484383340606	14.3065589746387	16.2110766295425	12.6025034351247	23.6253057292857	13.135883002206	11.1245606790809	14.3819905676189	999	19.7646178551091	12.8640336127712	11.1632288249923	21.7212723577069	11.9588190378034	13.5013261732114	11.7275734880955	14.0913419026999	15.2443074205575	17.4662237091737	11.8775178968036	16.7912014239337	15.07274907549	17.8616442297028	12.2045562105232	12.6196680631171	12.6101382310319	10.8527109798765	999	999	17.3292688376632	999	9.4411559408589	13.69838358785	999	14.7544877007928	9.53166733815342	7.07935255284472	11.3580888882004	10.3499131186655
81		13.6849261610029	16.0130611263456	999	12.615016791824	12.8992700869074	12.157915239401	12.6759465879847	13.0788390674132	14.7228814281326	12.6436222888256	14.21316293442	16.030224945432	12.4490342891643	23.1674084129187	12.9008714455596	10.9486519019001	14.3556795891759	999	19.4737173337301	12.5911579746558	11.0593084107421	21.7134694793236	11.7842337260835	13.2895696608184	11.6418952843421	13.8662951705762	14.9649795118725	17.1135772687014	11.9232186895121	16.5971845223962	14.9136586000768	17.4882334412586	11.8109588245985	12.4533786894509	12.4711927800826	10.424015052806	999	999	17.6442669799735	20.4776187509973	9.37835909169533	13.4682004217118	999	14.7371323571754	9.34229536170536	7.05504025956123	11.1742270273979	10.1996976803424
82		12.4811307765029	12.3596989574779	23.2456782058961	9.23318145508286	8.76022615067875	9.19934763152648	9.14621303534639	8.84100487945268	8.84697663032958	9.13744959403813	16.0414333819318	999	10.6028294451307	13.2269751922198	8.55539775987611	8.2778091711847	11.5036585142814	999	16.5331452059549	8.69513297654808	8.8799648830864	15.6084151922414	8.41591519788657	11.0914362249028	8.53884929783314	10.0725801803179	12.4222210625922	9.04826845434303	9.33892683581814	14.8567343971694	12.2707294458068	10.9999670990688	8.99907164287878	11.490998941668	9.76819641175957	9.90876213273428	13.8343764562891	999	17.7782123642018	11.4687564464516	9.04304630476555	15.2851495193174	14.1599511861845	11.6261109836211	7.66842749210567	4.01227107060996	7.75443588267166	10.99652943047
83		10.2857137589232	12.8368334754027	999	10.2957412374028	10.0605120097521	9.66181529617992	9.15332594210637	9.615036541275	8.7164178150751	10.0101991156958	8.98787759092218	999	11.7920433251458	21.4373790218321	10.3991103836575	8.61768748210739	13.1516471347161	999	14.3782936003596	9.83109685282153	9.69172806075512	20.6649342959427	9.74397290399537	12.1164506133653	9.67673252092608	13.8841012989874	999	999	21.5260943315952	999	21.6572759835531	999	999	999	23.5890008345822	11.1207936806591	999	14.8999804284356	999	16.4875692201269	18.1457514833091	19.2006872074855	11.725131595804	13.5332693661283	9.8740736248915	4.93178871217134	9.04291718243091	12.1714950580408
84		12.3321438398618	13.6311860561366	18.1820088289288	11.6857873681525	9.99949764645084	9.81250034607361	10.4329767418883	10.4457245583783	9.30344476915745	9.65750360002057	12.4353348878876	15.5397570178445	11.1692323057106	15.5682167055597	9.72880716268521	8.94732479859447	12.7074697860571	999	15.3520811474279	9.66906423922162	10.561655857674	15.6410128567454	10.1940697831789	14.1510841893629	8.50104021829965	12.8308042955142	17.886402743681	13.0179149421237	11.0437766078405	15.9709380695869	13.2775486542738	13.2244064496761	10.1979108221666	15.5936116644505	13.1906207102252	11.0122548127362	15.8068603203515	15.5425878083966	999	13.1302963716443	10.2480477514495	15.0129415070446	999	13.8623230110776	8.5394056991964	4.88123640992536	10.1692259768061	9.35912732928344
85		13.4416556519001	15.8089070341158	20.0378433875777	12.2282895954018	11.4453572854851	11.95459586414	11.0513491657863	11.8724433909644	10.2400736635123	11.4280442896843	14.2291104606219	999	13.4126006133666	21.3788450475374	12.6909389058098	10.3991074442089	14.025984562707	999	18.7931047965886	10.4104223637893	11.1283944659906	20.1921501362503	11.1949791228335	13.1366579645113	10.7854149217743	13.5621172204051	20.5371934762488	14.2989457281628	12.5117695954549	17.977454611884	13.0092414662099	13.4406503388308	11.7019856716034	14.6230115354866	15.0176817182169	10.9886024133574	999	999	19.6383269807977	12.296030578747	10.6694995778821	13.1604413229756	13.4080673194243	13.5473908183002	10.5639075868389	6.44702232699612	10.0950321207779	13.4366584599221
86		13.0787708007171	13.1787287072562	22.4668947997997	11.4354481693977	10.1629624797598	11.3750209912832	11.0131174731329	11.1113209426907	10.1443703279547	10.6545328003696	13.1618793285294	15.2169416319778	12.3428124138436	16.1015080995262	11.8721286842169	9.28808522798141	12.3184294917437	999	14.7154802753675	10.4378699779599	11.2188103730242	17.7265529330956	10.1469389929234	13.5600001531631	9.64349321109776	11.6033887596275	15.2780885616908	12.5267018762887	12.0969347206217	14.3065626228066	14.2076979164141	13.9057929132769	9.56977635372913	12.4938089406784	12.6399262059999	10.9394061683752	19.925468909013	999	20.1277366636411	10.7307972883939	11.597107323803	13.6125571972142	14.6203656995611	13.6614686571284	9.96191946400035	5.75412145814621	11.7848806151456	19.2475531984085
87		10.4261354711809	12.6364162913223	19.7677489634043	9.7541935802226	9.20817043580467	9.38095264834811	10.1935815699575	9.32762559514765	9.3355300429953	9.70146152722129	14.1470576178769	15.6829400620876	11.1007861749585	12.2233829226374	9.41780066204202	8.09353146514583	10.2968208302616	12.512771701301	14.6330368158927	9.42155334168945	9.80542802591578	14.9947580231178	8.85397241525379	11.97809510705	8.59420981556054	11.5084258423397	15.1431568426739	11.5638539823115	9.78441320867142	13.0695481908256	14.5004671795607	11.9019812042873	7.99682360252886	12.1241078046703	10.6828919652063	9.05571879630227	14.2770892432226	21.1990619691359	999	9.830183629349	9.16572319989241	12.3292765887307	13.4691887474438	12.2504610496752	7.81988182795255	4.37084241552177	8.86200127064684	13.0328933718946
88		15.6631898726954	999	999	13.5502429756658	14.0592984062973	25.8820546825364	13.151280328887	12.8974293291254	12.1951579123551	12.4808493860579	13.739164130923	999	22.8945706301599	21.2159940455761	12.539461112517	12.2154660154712	13.7599723884561	17.8903583034894	22.3538433737857	11.5118335511573	13.9866890325989	21.9186172475473	13.2625561345982	13.1057679166856	12.5087104367177	17.4798023566659	999	20.914741192704	18.3183273491631	999	999	19.020695906116	18.0233572913272	999	999	12.7354396765451	999	16.3020595854128	16.8222586812101	13.0533749459266	14.9728661612524	21.5934182264171	13.9936617615596	14.88810131219	12.3205117141473	8.29660721129163	999	999
89	1000	7.01904099288802	14.0584388485238	17.8440870521747	13.6811971640538	20.6454340411348	8.34571395599097	9.84090957568897	10.0811487450221	8.04306952684601	9.75239209791567	7.80253020341848	15.372852850712	6.03567589776214	16.7678802172822	7.99347796854549	6.94350745374352	9.8321430307656	14.582765210248	12.4110053590353	999	6.10280238170734	15.4583184423899	7.09459685246541	6.84968136826564	8.06787787526664	11.7087066949773	999	999	14.1686623589304	999	10.9875652230587	17.1159786367976	14.0521474063994	15.1749756582193	999	5.03182371533569	21.6892309948697	12.8174632841545	999	8.06943436100115	8.09567149232002	12.4308288790923	8.67382611123751	8.2815914665483	3.86984632860278	2.5	6.11649089629485	6.25421839903431
90	500	10.0489240219548	12.5	999	16.6572619760046	14.8628678273034	10.7065552542135	12.9626038434703	13.0511438362924	10.1788574532627	14.0728852929338	10.6644179939373	15.8891146475896	9.87753386186955	999	12.1121337188107	10.286297652268	14.0775614009509	13.1585120224048	15.3263799612393	15.0805743141119	10.4551817157106	999	10.4137392737645	10.3371296197937	10.8463975859024	999	999	999	21.7687507134011	999	21.6716056149824	21.6248343468655	22.2568236712499	999	999	8.69981050934688	999	16.8061764586243	23.5777864511448	13.9625856228466	16.1482737644657	17.6059793797516	11.7092443392711	12.8064363287509	7.69720851003623	5.41601279237753	9.86129975947731	9.26682594391143
91	250	10.2695627954197	17.8673996510952	999	15.3540077492255	17.9568309466416	11.1945633776382	14.9712391923734	13.9319255375832	11.1085014467879	12.8244055644504	10.7042868258698	15.8599668087208	10.7590357469448	999	11.6959565061761	10.6005261345341	14.0611578089594	999	14.4286416508137	999	11.5144090040214	19.6504225565889	11.0589117693619	10.4731839618095	11.5519345838072	16.9892554846694	999	999	999	999	999	999	999	999	999	10.7081742596281	999	14.8169019556072	19.8954094725573	17.6460609273829	20.8992828374003	20.9740518802291	11.9610421644407	15.2130316433112	9.40152150558119	5.76061242936562	10.154256844909	10.9666120714663
92	125	11.0652249279147	999	999	17.9339660695785	999	12.7371759051651	16.8042682227789	13.8980466683761	12.2605165178671	14.245008608565	11.3353434922562	19.4537335405394	12.1842797185343	999	13.7721046186194	12.5065979299079	13.8937730197397	21.9031802677278	17.7493275075509	999	12.4181005537901	18.2556277110181	12.0498877942182	11.8847752789799	13.7986431113869	18.1436499666682	999	999	999	19.5224301774756	999	999	999	999	999	12.664233399271	999	999	20.2098513304988	18.9382368935745	22.0145391880301	17.2344903619804	12.5708559868836	17.5125876544546	10.4980632486001	6.79071065690481	10.8158609860045	11.4547199039
93	62.5	12.0129829359514	15.6759791853282	999	16.1959768219273	16.4402404845382	12.6798526492008	16.7867221361328	14.5655074921621	12.722547200059	14.543370509624	12.24418732769	999	12.2360787462489	20.5692879168571	13.2786383232635	12.4252439403883	15.2343227047223	20.5178546224214	17.1971914663643	16.6548263062105	12.7313126949613	21.5482337132431	11.8460431992744	13.6282350663006	13.8953054452301	16.4873279674386	999	19.0913015292335	18.3828542018733	23.7129233014868	999	20.1688875879955	15.6102189398552	21.2986184223575	18.4621315098398	13.2514165050931	21.8500410541644	17.2544730561738	18.3731335277285	16.7623385378601	16.7733773522005	17.2351987267858	14.7889178141052	17.2405318551284	10.881159709947	7.58241884676191	12.0184146501929	12.3556634603758
94	31.25	13.3878233847087	999	23.3054439117013	999	16.3823283857888	13.6093750125708	16.2168228260538	17.0770777980964	13.1766059167705	15.8609110345552	12.9249836815038	999	13.3032975351014	23.6074770276859	14.7456303993978	13.0124576064404	15.2393889227372	999	999	999	13.9051380615481	999	14.1096489819015	14.1898743295661	14.525637178269	999	999	999	999	999	19.7691848915464	999	999	999	19.6519661003691	12.4314996920361	999	999	23.5030421973168	17.1384909407586	18.3149708757134	23.5219766637153	15.0935793204163	16.3433364761583	11.1299807425716	8.08580773285718	14.2016948387688	12.8188995969302
95	PreAmp H2O	15.6048930218665	999	21.8376347467804	20.2099878959625	24.1256892728377	999	999	16.5975514320407	22.0856112930947	16.5125425971356	18.3882123605807	999	19.8028225021525	999	999	15.6410775406386	999	999	21.1186005272256	999	17.4587542448286	999	18.7902768368064	19.7921444973295	17.6512063468475	999	999	999	22.2687258895844	999	16.0628389242768	19.0915381864069	20.2681539206197	24.590776551132	999	11.6717605672627	999	999	15.3413422466978	999	23.6690478641391	21.2315966933222	999	999	19.7239837356857	18.0104269611583	22.4119136036217	17.740896967403
96	H2O	999	999	999	999	999	999	999	999	999	999	999	999	999	999	999	999	999	999	999	999	999	999	999	999	999	999	999	999	999	999	999	999	999	999	999	999	999	999	999	999	999	999	999	999	999	999	999	999
Quality Results
		01	02	03	04	05	06	07	08	09	10	11	12	13	14	15	16	17	18	19	20	21	22	23	24	25	26	27	28	29	30	31	32	33	34	35	36	37	38	39	40	41	42	43	44	45	46	47	48
		Vim	GFAP	Serpinh1	Tnf	Mmp3	TIMP2	Serpine1	Npy	LRAT	Spp1	Csrp2	Ccnd1	Cdkn1a	Ptn	Col4a1	COL4A2	Col14a1	Csf2	CCL3	MMP13	MMP14	MMP2	Cxcl12	Smad4	Fap	BMP6	Adamts13	Bambi	Clcn3	Csf1	Kras	Vcl	Col3a1	Mapk1	Lep	Ppara	Pecam1	Itgam	Itgad	Mrc1	Arg1	ANG1	Tbp	Erlin2	Actb	Gapdh	Vegfa	Fn1
01		Pass	Pass	Fail	Fail	Fail	Fail	Pass	Pass	Pass	Fail	Fail	Fail	Fail	Fail	Fail	Fail	Fail	Fail	Pass	Fail	Pass	Fail	Fail	Fail	Fail	Fail	Fail	Fail	Fail	Fail	Fail	Fail	Fail	Fail	Fail	Fail	Fail	Fail	Fail	Fail	Pass	Fail	Fail	Fail	Pass	Pass	Pass	Fail
02		Pass	Pass	Fail	Pass	Pass	Pass	Pass	Pass	Pass	Pass	Pass	Fail	Pass	Fail	Pass	Pass	Pass	Fail	Pass	Pass	Pass	Pass	Pass	Pass	Pass	Pass	Pass	Pass	Pass	Pass	Pass	Pass	Pass	Pass	Pass	Pass	Fail	Fail	Fail	Pass	Pass	Pass	Pass	Pass	Pass	Pass	Pass	Pass
03		Fail	Fail	Fail	Fail	Fail	Pass	Pass	Pass	Fail	Fail	Fail	Fail	Fail	Fail	Fail	Fail	Fail	Fail	Fail	Fail	Fail	Fail	Fail	Fail	Fail	Fail	Fail	Fail	Fail	Fail	Fail	Fail	Fail	Fail	Fail	Fail	Fail	Fail	Fail	Fail	Fail	Fail	Fail	Fail	Fail	Pass	Fail	Fail
04		Pass	Pass	Fail	Pass	Pass	Pass	Pass	Pass	Pass	Pass	Pass	Fail	Pass	Fail	Pass	Pass	Pass	Pass	Pass	Pass	Pass	Pass	Pass	Pass	Pass	Pass	Pass	Pass	Pass	Pass	Pass	Pass	Fail	Pass	Pass	Pass	Fail	Fail	Fail	Pass	Pass	Pass	Pass	Pass	Pass	Pass	Pass	Pass
05		Fail	Pass	Fail	Pass	Fail	Fail	Pass	Pass	Fail	Pass	Fail	Fail	Fail	Fail	Pass	Fail	Fail	Fail	Fail	Fail	Fail	Fail	Fail	Fail	Fail	Fail	Fail	Fail	Fail	Fail	Fail	Fail	Fail	Fail	Fail	Fail	Fail	Fail	Fail	Fail	Fail	Fail	Pass	Fail	Fail	Pass	Fail	Pass
06		Fail	Fail	Fail	Fail	Fail	Fail	Pass	Pass	Pass	Fail	Pass	Fail	Fail	Pass	Fail	Fail	Fail	Fail	Fail	Fail	Fail	Fail	Fail	Fail	Pass	Fail	Fail	Fail	Fail	Fail	Fail	Fail	Fail	Pass	Fail	Fail	Fail	Fail	Fail	Fail	Fail	Fail	Fail	Fail	Fail	Pass	Fail	Fail
07		Pass	Pass	Fail	Pass	Pass	Pass	Pass	Pass	Pass	Pass	Fail	Fail	Fail	Fail	Pass	Pass	Pass	Fail	Pass	Pass	Pass	Pass	Pass	Fail	Pass	Pass	Pass	Pass	Pass	Pass	Pass	Fail	Pass	Pass	Pass	Pass	Fail	Fail	Fail	Pass	Pass	Fail	Fail	Pass	Pass	Pass	Pass	Pass
08		Fail	Fail	Fail	Pass	Fail	Fail	Pass	Fail	Fail	Fail	Fail	Fail	Fail	Fail	Fail	Fail	Fail	Fail	Fail	Fail	Fail	Fail	Fail	Fail	Fail	Fail	Fail	Fail	Fail	Fail	Fail	Fail	Fail	Fail	Fail	Fail	Fail	Fail	Fail	Fail	Fail	Fail	Fail	Fail	Fail	Fail	Fail	Fail
09		Fail	Fail	Fail	Fail	Fail	Pass	Pass	Pass	Fail	Fail	Fail	Fail	Fail	Fail	Fail	Fail	Fail	Fail	Fail	Fail	Fail	Fail	Fail	Fail	Fail	Fail	Fail	Fail	Fail	Fail	Fail	Fail	Fail	Fail	Fail	Fail	Fail	Fail	Fail	Fail	Fail	Fail	Fail	Fail	Fail	Fail	Fail	Fail
10		Pass	Fail	Fail	Pass	Pass	Pass	Pass	Pass	Pass	Pass	Fail	Fail	Fail	Fail	Pass	Fail	Fail	Fail	Fail	Pass	Pass	Pass	Pass	Fail	Pass	Pass	Pass	Pass	Fail	Pass	Fail	Fail	Pass	Fail	Pass	Pass	Fail	Fail	Fail	Fail	Pass	Fail	Fail	Fail	Pass	Pass	Pass	Pass
11		Fail	Fail	Fail	Fail	Fail	Fail	Pass	Fail	Fail	Fail	Fail	Fail	Fail	Fail	Fail	Fail	Fail	Fail	Fail	Fail	Fail	Fail	Fail	Fail	Fail	Fail	Fail	Fail	Pass	Fail	Pass	Pass	Pass	Pass	Pass	Pass	Pass	Pass	Fail	Pass	Pass	Fail	Pass	Pass	Fail	Fail	Pass	Fail
12		Fail	Fail	Fail	Fail	Fail	Fail	Pass	Pass	Fail	Fail	Fail	Fail	Fail	Fail	Fail	Fail	Fail	Fail	Fail	Fail	Pass	Fail	Fail	Pass	Pass	Fail	Fail	Fail	Pass	Fail	Pass	Fail	Fail	Pass	Fail	Pass	Fail	Pass	Fail	Pass	Pass	Pass	Pass	Pass	Fail	Pass	Pass	Pass
13		Fail	Fail	Fail	Fail	Fail	Fail	Pass	Fail	Fail	Fail	Fail	Fail	Fail	Fail	Fail	Fail	Fail	Fail	Fail	Fail	Fail	Fail	Fail	Fail	Fail	Fail	Fail	Fail	Fail	Fail	Fail	Fail	Pass	Fail	Fail	Fail	Fail	Fail	Fail	Fail	Fail	Fail	Fail	Fail	Fail	Fail	Pass	Fail
14		Fail	Fail	Fail	Fail	Fail	Fail	Pass	Pass	Fail	Fail	Fail	Fail	Fail	Fail	Fail	Fail	Fail	Fail	Fail	Fail	Fail	Fail	Fail	Fail	Fail	Fail	Fail	Fail	Fail	Fail	Fail	Fail	Fail	Fail	Fail	Fail	Fail	Fail	Fail	Fail	Fail	Fail	Fail	Fail	Fail	Fail	Fail	Fail
15		Pass	Pass	Fail	Pass	Pass	Pass	Pass	Pass	Pass	Pass	Pass	Fail	Fail	Fail	Pass	Pass	Pass	Fail	Pass	Pass	Pass	Pass	Pass	Fail	Pass	Pass	Pass	Pass	Pass	Pass	Pass	Fail	Fail	Pass	Pass	Pass	Fail	Fail	Fail	Pass	Pass	Fail	Fail	Fail	Pass	Pass	Pass	Fail
16		Fail	Fail	Fail	Fail	Fail	Fail	Pass	Fail	Fail	Pass	Fail	Pass	Fail	Fail	Fail	Fail	Fail	Fail	Fail	Fail	Fail	Fail	Pass	Fail	Fail	Pass	Fail	Fail	Fail	Fail	Fail	Fail	Fail	Pass	Fail	Fail	Fail	Fail	Fail	Fail	Fail	Fail	Fail	Fail	Pass	Pass	Pass	Fail
17		Fail	Fail	Fail	Fail	Fail	Fail	Pass	Fail	Fail	Fail	Fail	Fail	Fail	Fail	Fail	Fail	Fail	Fail	Fail	Fail	Fail	Fail	Fail	Fail	Fail	Fail	Fail	Fail	Fail	Fail	Fail	Fail	Fail	Fail	Fail	Fail	Fail	Fail	Fail	Fail	Fail	Fail	Fail	Fail	Fail	Fail	Fail	Fail
18		Fail	Fail	Fail	Fail	Fail	Fail	Pass	Fail	Pass	Fail	Fail	Fail	Fail	Fail	Fail	Fail	Fail	Fail	Fail	Fail	Fail	Fail	Fail	Fail	Fail	Fail	Fail	Fail	Fail	Fail	Fail	Fail	Fail	Fail	Fail	Fail	Fail	Fail	Fail	Fail	Fail	Fail	Fail	Fail	Fail	Fail	Fail	Fail
19		Fail	Pass	Fail	Pass	Pass	Pass	Pass	Pass	Pass	Pass	Pass	Fail	Fail	Fail	Pass	Pass	Pass	Fail	Pass	Pass	Pass	Pass	Pass	Fail	Pass	Pass	Pass	Pass	Pass	Pass	Pass	Fail	Fail	Pass	Pass	Fail	Fail	Fail	Fail	Fail	Fail	Pass	Fail	Fail	Pass	Pass	Pass	Fail
20		Fail	Pass	Fail	Fail	Fail	Fail	Pass	Fail	Fail	Fail	Fail	Fail	Fail	Fail	Fail	Fail	Fail	Fail	Fail	Fail	Fail	Fail	Fail	Fail	Fail	Fail	Fail	Fail	Fail	Fail	Fail	Fail	Fail	Fail	Fail	Fail	Fail	Fail	Fail	Fail	Fail	Fail	Fail	Fail	Fail	Fail	Fail	Fail
21		Fail	Pass	Fail	Pass	Pass	Pass	Pass	Pass	Fail	Pass	Pass	Fail	Fail	Fail	Pass	Pass	Fail	Fail	Fail	Pass	Pass	Pass	Pass	Fail	Pass	Pass	Pass	Fail	Pass	Fail	Fail	Fail	Fail	Pass	Pass	Fail	Fail	Fail	Fail	Pass	Pass	Fail	Fail	Fail	Pass	Pass	Fail	Fail
22		Fail	Pass	Fail	Pass	Pass	Pass	Pass	Pass	Pass	Pass	Fail	Fail	Fail	Fail	Pass	Pass	Fail	Fail	Pass	Pass	Pass	Pass	Pass	Fail	Pass	Pass	Pass	Pass	Pass	Pass	Fail	Fail	Pass	Fail	Pass	Fail	Fail	Fail	Fail	Fail	Fail	Fail	Fail	Fail	Pass	Pass	Pass	Fail
23		Fail	Fail	Fail	Fail	Fail	Fail	Pass	Pass	Fail	Fail	Fail	Fail	Fail	Fail	Fail	Fail	Fail	Fail	Fail	Fail	Fail	Fail	Fail	Fail	Fail	Fail	Fail	Fail	Fail	Fail	Fail	Fail	Fail	Fail	Fail	Fail	Fail	Fail	Fail	Fail	Fail	Fail	Fail	Fail	Fail	Fail	Fail	Fail
24		Fail	Pass	Fail	Pass	Pass	Pass	Pass	Pass	Pass	Pass	Fail	Fail	Fail	Fail	Pass	Pass	Fail	Fail	Pass	Pass	Pass	Pass	Pass	Fail	Pass	Pass	Pass	Fail	Pass	Fail	Fail	Fail	Fail	Fail	Pass	Fail	Fail	Fail	Fail	Fail	Fail	Pass	Fail	Fail	Pass	Pass	Fail	Fail
25		Fail	Pass	Fail	Pass	Fail	Pass	Pass	Pass	Pass	Pass	Fail	Fail	Fail	Fail	Pass	Fail	Fail	Fail	Pass	Fail	Pass	Pass	Pass	Fail	Fail	Pass	Pass	Fail	Fail	Fail	Fail	Fail	Fail	Fail	Fail	Fail	Fail	Fail	Fail	Fail	Fail	Fail	Fail	Fail	Fail	Pass	Pass	Pass
26		Fail	Fail	Fail	Fail	Fail	Fail	Pass	Pass	Pass	Pass	Fail	Fail	Fail	Fail	Fail	Fail	Fail	Fail	Fail	Fail	Fail	Fail	Fail	Fail	Fail	Fail	Fail	Fail	Fail	Fail	Fail	Fail	Fail	Fail	Fail	Fail	Fail	Fail	Fail	Fail	Fail	Fail	Fail	Fail	Fail	Fail	Fail	Fail
27		Pass	Pass	Fail	Pass	Pass	Pass	Pass	Pass	Pass	Pass	Pass	Pass	Pass	Pass	Pass	Pass	Pass	Pass	Pass	Pass	Pass	Pass	Pass	Pass	Pass	Pass	Pass	Pass	Fail	Pass	Pass	Pass	Pass	Fail	Pass	Pass	Fail	Fail	Fail	Fail	Pass	Fail	Pass	Pass	Pass	Pass	Pass	Pass
28		Fail	Pass	Fail	Pass	Pass	Pass	Pass	Pass	Pass	Fail	Fail	Fail	Pass	Pass	Pass	Pass	Pass	Fail	Fail	Pass	Pass	Pass	Pass	Fail	Pass	Pass	Pass	Pass	Pass	Pass	Pass	Pass	Pass	Pass	Pass	Fail	Fail	Fail	Fail	Fail	Pass	Fail	Fail	Pass	Pass	Pass	Pass	Fail
29		Pass	Pass	Fail	Pass	Pass	Pass	Pass	Pass	Pass	Pass	Pass	Fail	Pass	Fail	Pass	Pass	Pass	Fail	Pass	Pass	Pass	Pass	Pass	Pass	Pass	Pass	Pass	Pass	Pass	Pass	Pass	Pass	Pass	Pass	Pass	Fail	Fail	Fail	Fail	Pass	Pass	Fail	Fail	Pass	Pass	Pass	Pass	Fail
30		Pass	Pass	Pass	Pass	Pass	Pass	Pass	Pass	Pass	Pass	Pass	Pass	Pass	Pass	Pass	Pass	Pass	Fail	Pass	Pass	Pass	Pass	Pass	Pass	Pass	Pass	Pass	Pass	Pass	Pass	Pass	Pass	Pass	Pass	Pass	Pass	Pass	Pass	Fail	Pass	Pass	Pass	Pass	Pass	Pass	Pass	Pass	Pass
31		Pass	Pass	Fail	Pass	Pass	Pass	Pass	Pass	Pass	Pass	Fail	Fail	Fail	Fail	Pass	Pass	Pass	Pass	Pass	Pass	Pass	Pass	Pass	Fail	Pass	Pass	Pass	Pass	Pass	Pass	Pass	Fail	Pass	Fail	Pass	Pass	Fail	Fail	Fail	Pass	Pass	Fail	Fail	Pass	Pass	Pass	Pass	Pass
32		Fail	Pass	Fail	Pass	Pass	Pass	Pass	Pass	Fail	Pass	Fail	Fail	Fail	Fail	Pass	Pass	Pass	Fail	Pass	Pass	Pass	Pass	Pass	Fail	Pass	Pass	Pass	Fail	Fail	Fail	Fail	Fail	Fail	Fail	Fail	Fail	Fail	Fail	Fail	Fail	Pass	Fail	Fail	Fail	Pass	Pass	Pass	Fail
33		Pass	Pass	Fail	Pass	Pass	Pass	Pass	Pass	Pass	Pass	Pass	Fail	Pass	Pass	Pass	Pass	Pass	Fail	Pass	Pass	Pass	Pass	Pass	Pass	Pass	Pass	Pass	Pass	Pass	Pass	Fail	Pass	Pass	Pass	Pass	Fail	Fail	Fail	Fail	Pass	Pass	Fail	Pass	Pass	Pass	Pass	Pass	Fail
34		Fail	Fail	Fail	Fail	Fail	Fail	Pass	Pass	Pass	Fail	Fail	Fail	Fail	Fail	Fail	Fail	Fail	Fail	Fail	Fail	Fail	Fail	Fail	Fail	Fail	Fail	Fail	Fail	Fail	Fail	Fail	Fail	Fail	Fail	Fail	Fail	Fail	Fail	Fail	Fail	Fail	Fail	Fail	Fail	Fail	Fail	Fail	Fail
35		Fail	Fail	Fail	Fail	Fail	Fail	Pass	Pass	Fail	Fail	Fail	Fail	Fail	Fail	Fail	Fail	Fail	Fail	Fail	Fail	Fail	Fail	Fail	Fail	Fail	Fail	Fail	Fail	Fail	Fail	Fail	Fail	Fail	Fail	Fail	Fail	Fail	Fail	Fail	Fail	Fail	Fail	Fail	Fail	Fail	Fail	Fail	Fail
36		Pass	Pass	Fail	Pass	Pass	Pass	Pass	Pass	Pass	Pass	Pass	Pass	Pass	Pass	Pass	Pass	Pass	Fail	Pass	Pass	Pass	Pass	Pass	Pass	Pass	Pass	Pass	Pass	Pass	Pass	Fail	Pass	Pass	Pass	Pass	Pass	Pass	Pass	Fail	Pass	Pass	Pass	Pass	Pass	Pass	Pass	Pass	Pass
37		Fail	Pass	Fail	Pass	Pass	Pass	Pass	Pass	Pass	Pass	Fail	Fail	Fail	Pass	Pass	Pass	Pass	Fail	Pass	Pass	Pass	Pass	Pass	Pass	Pass	Pass	Pass	Pass	Pass	Pass	Fail	Pass	Pass	Pass	Pass	Pass	Fail	Fail	Fail	Fail	Pass	Fail	Fail	Pass	Pass	Pass	Pass	Pass
38		Fail	Fail	Fail	Fail	Fail	Fail	Pass	Pass	Fail	Fail	Fail	Fail	Fail	Fail	Fail	Fail	Fail	Fail	Fail	Fail	Fail	Fail	Fail	Fail	Fail	Fail	Fail	Fail	Fail	Fail	Fail	Fail	Pass	Fail	Fail	Fail	Fail	Fail	Fail	Fail	Fail	Fail	Fail	Fail	Fail	Fail	Fail	Fail
39		Pass	Pass	Fail	Pass	Pass	Pass	Pass	Pass	Pass	Pass	Pass	Fail	Pass	Fail	Pass	Pass	Pass	Fail	Fail	Pass	Pass	Pass	Pass	Pass	Pass	Pass	Pass	Pass	Pass	Pass	Fail	Pass	Fail	Pass	Pass	Pass	Pass	Fail	Fail	Pass	Pass	Pass	Pass	Pass	Pass	Pass	Pass	Pass
40		Pass	Pass	Fail	Pass	Pass	Pass	Pass	Pass	Pass	Pass	Pass	Fail	Pass	Fail	Pass	Pass	Pass	Fail	Pass	Pass	Pass	Pass	Pass	Pass	Pass	Pass	Pass	Pass	Pass	Pass	Fail	Pass	Pass	Pass	Pass	Fail	Fail	Fail	Fail	Fail	Pass	Fail	Fail	Pass	Pass	Pass	Pass	Pass
41		Fail	Fail	Fail	Fail	Fail	Fail	Pass	Pass	Pass	Fail	Fail	Fail	Fail	Fail	Fail	Fail	Fail	Fail	Fail	Fail	Fail	Fail	Fail	Fail	Fail	Fail	Fail	Fail	Fail	Fail	Fail	Fail	Fail	Fail	Fail	Fail	Fail	Fail	Fail	Fail	Fail	Fail	Fail	Fail	Fail	Pass	Fail	Fail
42		Pass	Pass	Fail	Pass	Pass	Pass	Pass	Pass	Pass	Fail	Fail	Fail	Fail	Fail	Pass	Pass	Pass	Fail	Fail	Pass	Pass	Pass	Pass	Fail	Pass	Pass	Pass	Pass	Pass	Pass	Fail	Fail	Pass	Pass	Pass	Fail	Fail	Fail	Fail	Fail	Pass	Fail	Fail	Pass	Pass	Pass	Pass	Fail
43		Pass	Pass	Fail	Pass	Pass	Pass	Pass	Pass	Pass	Pass	Fail	Fail	Pass	Fail	Pass	Pass	Fail	Fail	Pass	Pass	Pass	Pass	Pass	Pass	Pass	Pass	Pass	Pass	Pass	Pass	Fail	Fail	Pass	Pass	Pass	Fail	Fail	Fail	Fail	Fail	Pass	Fail	Fail	Fail	Pass	Pass	Pass	Pass
44		Pass	Pass	Fail	Pass	Pass	Pass	Pass	Pass	Pass	Pass	Pass	Fail	Pass	Pass	Pass	Pass	Pass	Fail	Pass	Pass	Pass	Pass	Pass	Pass	Pass	Pass	Pass	Pass	Pass	Pass	Pass	Pass	Pass	Pass	Pass	Pass	Pass	Fail	Fail	Pass	Pass	Fail	Pass	Pass	Pass	Pass	Pass	Pass
45		Pass	Pass	Fail	Pass	Pass	Pass	Pass	Pass	Pass	Pass	Pass	Fail	Pass	Fail	Pass	Fail	Pass	Fail	Fail	Pass	Pass	Pass	Pass	Pass	Pass	Pass	Pass	Pass	Pass	Pass	Fail	Fail	Fail	Pass	Pass	Fail	Pass	Fail	Fail	Pass	Pass	Fail	Pass	Pass	Pass	Pass	Pass	Pass
46		Pass	Fail	Fail	Fail	Fail	Fail	Pass	Pass	Fail	Fail	Fail	Fail	Fail	Fail	Fail	Fail	Pass	Fail	Fail	Fail	Fail	Fail	Fail	Fail	Fail	Fail	Fail	Fail	Fail	Fail	Fail	Fail	Fail	Fail	Fail	Fail	Fail	Fail	Fail	Fail	Fail	Fail	Fail	Fail	Fail	Pass	Fail	Fail
47		Pass	Fail	Fail	Pass	Fail	Fail	Pass	Pass	Pass	Fail	Fail	Fail	Fail	Fail	Fail	Fail	Fail	Fail	Fail	Fail	Fail	Fail	Fail	Fail	Pass	Fail	Fail	Fail	Fail	Fail	Fail	Fail	Fail	Fail	Fail	Fail	Fail	Fail	Fail	Fail	Fail	Fail	Fail	Fail	Fail	Pass	Fail	Fail
48		Fail	Pass	Fail	Pass	Pass	Pass	Pass	Pass	Pass	Pass	Pass	Fail	Pass	Fail	Pass	Pass	Pass	Fail	Pass	Pass	Pass	Pass	Pass	Fail	Pass	Pass	Pass	Pass	Pass	Pass	Fail	Fail	Fail	Pass	Pass	Fail	Fail	Fail	Fail	Fail	Pass	Fail	Fail	Pass	Pass	Pass	Pass	Pass
49		Pass	Pass	Pass	Pass	Pass	Pass	Pass	Pass	Pass	Pass	Pass	Fail	Pass	Pass	Pass	Pass	Pass	Pass	Pass	Pass	Pass	Pass	Pass	Pass	Pass	Pass	Pass	Pass	Pass	Pass	Pass	Pass	Pass	Pass	Pass	Pass	Fail	Fail	Fail	Pass	Pass	Pass	Pass	Pass	Pass	Pass	Pass	Pass
50		Fail	Fail	Fail	Fail	Fail	Fail	Fail	Fail	Fail	Fail	Fail	Fail	Fail	Fail	Fail	Fail	Fail	Fail	Fail	Fail	Fail	Fail	Fail	Fail	Fail	Fail	Fail	Fail	Fail	Fail	Fail	Fail	Fail	Fail	Fail	Fail	Fail	Fail	Fail	Fail	Fail	Fail	Fail	Fail	Fail	Pass	Fail	Pass
51		Pass	Fail	Fail	Pass	Pass	Pass	Fail	Pass	Pass	Pass	Fail	Fail	Pass	Fail	Pass	Pass	Pass	Fail	Pass	Pass	Pass	Pass	Pass	Pass	Pass	Pass	Fail	Pass	Pass	Pass	Fail	Fail	Fail	Pass	Pass	Pass	Fail	Fail	Fail	Pass	Pass	Fail	Fail	Pass	Pass	Pass	Pass	Pass
52		Fail	Fail	Fail	Pass	Fail	Fail	Fail	Fail	Fail	Pass	Fail	Fail	Fail	Fail	Fail	Fail	Fail	Fail	Fail	Fail	Fail	Fail	Fail	Fail	Fail	Fail	Fail	Fail	Fail	Fail	Fail	Fail	Fail	Fail	Fail	Fail	Fail	Fail	Fail	Fail	Fail	Fail	Pass	Fail	Fail	Fail	Fail	Pass
53		Pass	Fail	Fail	Pass	Pass	Pass	Pass	Pass	Pass	Pass	Pass	Pass	Fail	Pass	Fail	Fail	Pass	Fail	Fail	Pass	Pass	Fail	Pass	Fail	Fail	Pass	Pass	Pass	Pass	Pass	Pass	Fail	Fail	Fail	Pass	Pass	Fail	Fail	Fail	Pass	Pass	Pass	Fail	Pass	Pass	Pass	Fail	Fail
54		Pass	Pass	Fail	Pass	Pass	Pass	Pass	Pass	Fail	Pass	Pass	Fail	Pass	Fail	Pass	Pass	Pass	Fail	Fail	Pass	Pass	Pass	Pass	Fail	Pass	Fail	Pass	Pass	Pass	Pass	Fail	Fail	Pass	Fail	Pass	Pass	Fail	Fail	Fail	Fail	Pass	Fail	Fail	Fail	Pass	Pass	Fail	Fail
55		Pass	Fail	Fail	Pass	Pass	Pass	Pass	Pass	Pass	Fail	Pass	Fail	Pass	Pass	Fail	Pass	Pass	Fail	Pass	Pass	Pass	Pass	Pass	Pass	Pass	Pass	Pass	Pass	Pass	Pass	Fail	Fail	Pass	Pass	Fail	Pass	Fail	Fail	Fail	Pass	Pass	Pass	Fail	Fail	Pass	Pass	Fail	Fail
56		Fail	Fail	Fail	Pass	Fail	Fail	Fail	Fail	Fail	Pass	Fail	Fail	Fail	Fail	Pass	Fail	Fail	Fail	Fail	Fail	Pass	Fail	Fail	Fail	Fail	Fail	Fail	Fail	Fail	Fail	Fail	Fail	Pass	Fail	Fail	Fail	Fail	Fail	Fail	Fail	Fail	Fail	Fail	Fail	Pass	Pass	Fail	Fail
57		Fail	Fail	Fail	Pass	Pass	Pass	Fail	Pass	Pass	Pass	Fail	Fail	Pass	Fail	Pass	Fail	Fail	Fail	Fail	Pass	Pass	Pass	Pass	Fail	Pass	Fail	Fail	Pass	Pass	Fail	Pass	Fail	Pass	Pass	Fail	Fail	Fail	Fail	Fail	Pass	Pass	Fail	Fail	Pass	Pass	Pass	Pass	Pass
58		Fail	Fail	Fail	Fail	Fail	Fail	Fail	Fail	Fail	Fail	Fail	Fail	Fail	Fail	Fail	Fail	Fail	Fail	Fail	Fail	Fail	Fail	Fail	Fail	Fail	Fail	Fail	Fail	Fail	Fail	Fail	Fail	Pass	Fail	Fail	Fail	Fail	Fail	Fail	Fail	Fail	Fail	Fail	Fail	Fail	Fail	Fail	Fail
59		Pass	Pass	Fail	Pass	Pass	Pass	Pass	Pass	Fail	Pass	Pass	Fail	Pass	Fail	Pass	Pass	Pass	Fail	Fail	Pass	Pass	Pass	Pass	Pass	Pass	Pass	Pass	Pass	Pass	Pass	Pass	Pass	Pass	Pass	Pass	Pass	Fail	Fail	Fail	Pass	Pass	Fail	Pass	Pass	Pass	Pass	Pass	Pass
60		Fail	Pass	Fail	Pass	Pass	Pass	Pass	Pass	Pass	Fail	Pass	Fail	Pass	Fail	Pass	Pass	Fail	Fail	Pass	Pass	Pass	Pass	Pass	Fail	Pass	Pass	Fail	Fail	Pass	Pass	Fail	Fail	Fail	Fail	Pass	Pass	Fail	Fail	Fail	Fail	Pass	Pass	Fail	Pass	Pass	Pass	Pass	Pass
61		Fail	Fail	Fail	Pass	Fail	Fail	Pass	Fail	Fail	Fail	Fail	Fail	Fail	Fail	Fail	Fail	Fail	Fail	Fail	Fail	Fail	Fail	Fail	Fail	Fail	Fail	Fail	Fail	Fail	Fail	Fail	Fail	Fail	Fail	Fail	Fail	Fail	Fail	Fail	Fail	Fail	Fail	Fail	Fail	Fail	Pass	Fail	Fail
62		Pass	Fail	Fail	Pass	Pass	Pass	Pass	Pass	Pass	Fail	Pass	Fail	Pass	Fail	Pass	Pass	Fail	Fail	Fail	Pass	Pass	Fail	Pass	Pass	Pass	Pass	Fail	Pass	Pass	Pass	Pass	Pass	Pass	Pass	Pass	Pass	Pass	Fail	Fail	Pass	Pass	Pass	Pass	Pass	Pass	Pass	Pass	Pass
63		Fail	Fail	Fail	Fail	Fail	Fail	Fail	Fail	Fail	Pass	Pass	Fail	Fail	Fail	Fail	Fail	Pass	Fail	Fail	Fail	Fail	Fail	Fail	Fail	Fail	Fail	Fail	Fail	Fail	Fail	Pass	Fail	Pass	Fail	Fail	Fail	Fail	Fail	Fail	Fail	Fail	Fail	Fail	Pass	Fail	Fail	Fail	Fail
64		Pass	Fail	Fail	Pass	Pass	Pass	Pass	Pass	Pass	Pass	Fail	Fail	Fail	Pass	Pass	Pass	Pass	Fail	Pass	Pass	Pass	Pass	Pass	Pass	Pass	Pass	Pass	Fail	Pass	Pass	Pass	Fail	Fail	Pass	Pass	Pass	Pass	Pass	Fail	Pass	Pass	Pass	Pass	Pass	Pass	Pass	Pass	Pass
65		Fail	Fail	Fail	Fail	Fail	Fail	Pass	Fail	Fail	Pass	Fail	Fail	Fail	Fail	Fail	Fail	Fail	Fail	Pass	Fail	Fail	Fail	Fail	Fail	Fail	Fail	Fail	Fail	Fail	Fail	Pass	Fail	Fail	Fail	Fail	Fail	Fail	Fail	Fail	Fail	Fail	Fail	Fail	Fail	Fail	Pass	Fail	Fail
66		Fail	Fail	Fail	Pass	Pass	Pass	Pass	Pass	Pass	Pass	Fail	Fail	Pass	Fail	Pass	Pass	Pass	Pass	Pass	Pass	Pass	Fail	Pass	Pass	Pass	Fail	Pass	Fail	Pass	Fail	Pass	Pass	Pass	Fail	Pass	Pass	Fail	Fail	Fail	Fail	Pass	Pass	Fail	Pass	Pass	Pass	Pass	Pass
67		Fail	Pass	Fail	Pass	Pass	Fail	Pass	Pass	Pass	Pass	Fail	Fail	Pass	Fail	Pass	Pass	Pass	Fail	Fail	Pass	Pass	Pass	Pass	Fail	Pass	Fail	Fail	Pass	Fail	Pass	Fail	Fail	Pass	Pass	Pass	Fail	Fail	Fail	Fail	Pass	Fail	Fail	Fail	Pass	Pass	Pass	Fail	Fail
68		Fail	Pass	Fail	Pass	Pass	Fail	Pass	Pass	Pass	Pass	Fail	Fail	Fail	Fail	Pass	Pass	Pass	Fail	Fail	Pass	Pass	Pass	Pass	Fail	Pass	Pass	Pass	Pass	Pass	Pass	Fail	Fail	Fail	Fail	Pass	Fail	Fail	Fail	Fail	Fail	Pass	Fail	Fail	Fail	Pass	Pass	Fail	Fail
69		Fail	Fail	Fail	Pass	Fail	Fail	Fail	Fail	Fail	Pass	Fail	Fail	Fail	Fail	Pass	Fail	Fail	Fail	Fail	Fail	Fail	Fail	Fail	Fail	Fail	Fail	Fail	Fail	Fail	Fail	Pass	Fail	Fail	Fail	Fail	Fail	Fail	Fail	Fail	Fail	Fail	Fail	Fail	Pass	Fail	Fail	Fail	Fail
70		Pass	Pass	Fail	Pass	Pass	Pass	Fail	Pass	Pass	Pass	Fail	Fail	Fail	Pass	Pass	Pass	Pass	Fail	Pass	Pass	Pass	Pass	Pass	Fail	Pass	Fail	Pass	Pass	Pass	Pass	Pass	Pass	Pass	Pass	Pass	Pass	Fail	Fail	Fail	Fail	Pass	Pass	Fail	Pass	Pass	Pass	Pass	Pass
71		Fail	Fail	Fail	Fail	Fail	Fail	Fail	Fail	Fail	Pass	Fail	Fail	Fail	Pass	Pass	Fail	Fail	Fail	Fail	Fail	Fail	Fail	Fail	Fail	Fail	Fail	Fail	Fail	Fail	Fail	Pass	Fail	Pass	Fail	Fail	Fail	Fail	Fail	Fail	Fail	Fail	Fail	Fail	Fail	Fail	Fail	Fail	Fail
72		Fail	Fail	Fail	Fail	Fail	Fail	Fail	Fail	Fail	Pass	Fail	Fail	Fail	Fail	Fail	Fail	Fail	Fail	Fail	Fail	Pass	Fail	Fail	Fail	Pass	Fail	Fail	Fail	Fail	Fail	Pass	Fail	Fail	Fail	Fail	Fail	Fail	Fail	Fail	Fail	Fail	Fail	Fail	Fail	Pass	Pass	Fail	Pass
73		Pass	Pass	Pass	Pass	Pass	Pass	Pass	Pass	Pass	Pass	Pass	Pass	Pass	Pass	Pass	Pass	Pass	Fail	Pass	Pass	Pass	Pass	Pass	Pass	Pass	Pass	Pass	Pass	Pass	Pass	Pass	Pass	Pass	Fail	Pass	Fail	Fail	Fail	Fail	Pass	Pass	Pass	Fail	Pass	Pass	Pass	Pass	Pass
74		Pass	Pass	Fail	Fail	Pass	Pass	Pass	Pass	Pass	Pass	Pass	Fail	Pass	Fail	Pass	Pass	Fail	Pass	Pass	Pass	Pass	Pass	Pass	Pass	Pass	Pass	Pass	Pass	Pass	Pass	Pass	Pass	Pass	Pass	Pass	Pass	Fail	Fail	Fail	Pass	Pass	Pass	Pass	Pass	Pass	Pass	Pass	Pass
75		Pass	Pass	Pass	Pass	Fail	Pass	Pass	Pass	Fail	Pass	Pass	Fail	Pass	Fail	Pass	Pass	Pass	Fail	Pass	Fail	Pass	Pass	Pass	Pass	Pass	Pass	Pass	Pass	Pass	Pass	Pass	Pass	Pass	Pass	Fail	Pass	Pass	Fail	Fail	Pass	Pass	Pass	Pass	Pass	Pass	Pass	Pass	Pass
76		Pass	Pass	Fail	Pass	Pass	Pass	Pass	Pass	Pass	Pass	Pass	Fail	Fail	Fail	Pass	Pass	Pass	Fail	Pass	Pass	Pass	Fail	Pass	Pass	Pass	Fail	Pass	Pass	Pass	Pass	Pass	Pass	Fail	Pass	Pass	Pass	Pass	Fail	Fail	Pass	Pass	Pass	Fail	Pass	Pass	Pass	Pass	Pass
77		Pass	Pass	Fail	Pass	Pass	Fail	Pass	Pass	Fail	Pass	Pass	Fail	Pass	Fail	Pass	Pass	Pass	Fail	Pass	Pass	Pass	Pass	Pass	Pass	Pass	Pass	Pass	Pass	Pass	Fail	Pass	Fail	Pass	Pass	Fail	Fail	Pass	Fail	Fail	Fail	Pass	Fail	Fail	Pass	Pass	Pass	Pass	Pass
78		Pass	Pass	Fail	Pass	Pass	Pass	Pass	Fail	Pass	Pass	Pass	Pass	Pass	Pass	Pass	Fail	Pass	Fail	Pass	Pass	Pass	Pass	Pass	Pass	Pass	Fail	Fail	Fail	Pass	Pass	Pass	Pass	Fail	Pass	Fail	Pass	Pass	Fail	Fail	Fail	Pass	Pass	Pass	Pass	Pass	Pass	Pass	Pass
79		Pass	Pass	Fail	Pass	Pass	Pass	Pass	Pass	Pass	Pass	Pass	Pass	Pass	Fail	Pass	Pass	Fail	Fail	Pass	Pass	Pass	Pass	Pass	Pass	Pass	Pass	Pass	Pass	Pass	Pass	Pass	Pass	Pass	Pass	Fail	Pass	Pass	Fail	Fail	Pass	Pass	Pass	Fail	Pass	Pass	Pass	Pass	Pass
80		Pass	Pass	Fail	Pass	Pass	Pass	Pass	Pass	Pass	Pass	Pass	Pass	Pass	Pass	Pass	Pass	Pass	Fail	Pass	Pass	Pass	Pass	Pass	Pass	Pass	Pass	Pass	Pass	Pass	Pass	Pass	Pass	Pass	Pass	Pass	Pass	Fail	Fail	Fail	Fail	Pass	Pass	Fail	Pass	Pass	Pass	Pass	Pass
81		Pass	Pass	Fail	Pass	Pass	Pass	Pass	Pass	Pass	Pass	Pass	Pass	Pass	Fail	Pass	Pass	Pass	Fail	Pass	Pass	Pass	Pass	Pass	Pass	Pass	Pass	Pass	Pass	Pass	Pass	Pass	Pass	Pass	Pass	Pass	Pass	Fail	Fail	Fail	Pass	Pass	Pass	Fail	Pass	Pass	Pass	Pass	Pass
82		Pass	Pass	Fail	Pass	Pass	Pass	Pass	Pass	Pass	Pass	Pass	Fail	Pass	Pass	Pass	Pass	Pass	Fail	Pass	Pass	Pass	Pass	Pass	Pass	Pass	Pass	Pass	Pass	Pass	Pass	Pass	Pass	Pass	Pass	Pass	Pass	Pass	Fail	Fail	Pass	Pass	Pass	Pass	Pass	Pass	Pass	Pass	Pass
83		Pass	Pass	Fail	Pass	Pass	Pass	Pass	Pass	Pass	Pass	Pass	Fail	Pass	Pass	Pass	Pass	Pass	Fail	Pass	Pass	Pass	Pass	Pass	Pass	Pass	Pass	Fail	Fail	Pass	Fail	Fail	Fail	Fail	Fail	Pass	Pass	Fail	Pass	Fail	Pass	Pass	Pass	Pass	Pass	Pass	Pass	Pass	Pass
84		Pass	Pass	Pass	Pass	Pass	Pass	Pass	Pass	Pass	Pass	Pass	Pass	Pass	Pass	Pass	Pass	Pass	Fail	Pass	Pass	Pass	Pass	Pass	Pass	Pass	Pass	Pass	Pass	Pass	Pass	Pass	Pass	Pass	Pass	Pass	Pass	Pass	Pass	Fail	Pass	Pass	Pass	Fail	Pass	Pass	Pass	Pass	Pass
85		Pass	Pass	Pass	Pass	Pass	Pass	Pass	Pass	Pass	Pass	Pass	Fail	Pass	Pass	Pass	Pass	Pass	Fail	Pass	Pass	Pass	Pass	Pass	Pass	Pass	Pass	Pass	Pass	Pass	Pass	Pass	Pass	Pass	Pass	Pass	Pass	Fail	Fail	Fail	Pass	Pass	Pass	Pass	Pass	Pass	Pass	Pass	Pass
86		Pass	Pass	Fail	Pass	Pass	Pass	Pass	Pass	Pass	Pass	Pass	Pass	Pass	Pass	Pass	Pass	Pass	Fail	Pass	Pass	Pass	Pass	Pass	Pass	Pass	Pass	Pass	Pass	Pass	Pass	Pass	Pass	Pass	Pass	Pass	Pass	Pass	Fail	Fail	Pass	Pass	Pass	Pass	Pass	Pass	Pass	Pass	Fail
87		Pass	Pass	Pass	Pass	Pass	Pass	Pass	Pass	Pass	Pass	Pass	Pass	Pass	Pass	Pass	Pass	Pass	Pass	Pass	Pass	Pass	Pass	Pass	Pass	Pass	Pass	Pass	Pass	Pass	Pass	Pass	Pass	Pass	Pass	Pass	Pass	Pass	Pass	Fail	Pass	Pass	Pass	Pass	Pass	Pass	Pass	Pass	Pass
88		Pass	Fail	Fail	Pass	Pass	Fail	Pass	Pass	Pass	Pass	Pass	Fail	Fail	Pass	Pass	Pass	Pass	Pass	Pass	Pass	Pass	Pass	Pass	Pass	Pass	Pass	Fail	Pass	Pass	Fail	Fail	Fail	Pass	Fail	Fail	Fail	Fail	Pass	Fail	Pass	Pass	Fail	Pass	Pass	Pass	Pass	Fail	Fail
89	1000	Pass	Pass	Pass	Pass	Fail	Pass	Fail	Pass	Pass	Pass	Pass	Pass	Fail	Pass	Pass	Pass	Pass	Pass	Pass	Fail	Fail	Pass	Pass	Fail	Fail	Pass	Fail	Fail	Pass	Fail	Pass	Pass	Pass	Pass	Fail	Fail	Pass	Pass	Fail	Fail	Pass	Fail	Fail	Fail	Fail	Pass	Fail	Fail
90	500	Pass	Fail	Fail	Pass	Pass	Pass	Pass	Pass	Pass	Pass	Pass	Pass	Pass	Fail	Pass	Pass	Pass	Fail	Pass	Pass	Pass	Fail	Pass	Pass	Pass	Fail	Fail	Fail	Fail	Fail	Fail	Fail	Fail	Fail	Fail	Pass	Fail	Fail	Fail	Pass	Pass	Pass	Pass	Pass	Pass	Pass	Pass	Pass
91	250	Pass	Pass	Fail	Pass	Fail	Pass	Pass	Pass	Pass	Pass	Pass	Pass	Pass	Fail	Pass	Pass	Pass	Fail	Pass	Fail	Pass	Pass	Pass	Pass	Pass	Pass	Fail	Fail	Fail	Fail	Fail	Fail	Fail	Fail	Fail	Pass	Fail	Pass	Fail	Fail	Pass	Pass	Pass	Pass	Pass	Pass	Pass	Pass
92	125	Pass	Fail	Fail	Pass	Fail	Pass	Pass	Pass	Pass	Pass	Pass	Pass	Pass	Fail	Pass	Pass	Pass	Fail	Pass	Fail	Pass	Pass	Pass	Pass	Pass	Pass	Fail	Fail	Fail	Fail	Fail	Fail	Fail	Fail	Fail	Fail	Fail	Fail	Fail	Fail	Pass	Pass	Pass	Pass	Pass	Pass	Pass	Pass
93	62.5	Pass	Pass	Fail	Fail	Pass	Pass	Pass	Pass	Pass	Pass	Pass	Fail	Pass	Pass	Pass	Pass	Fail	Pass	Pass	Pass	Pass	Pass	Pass	Pass	Pass	Pass	Fail	Pass	Pass	Pass	Fail	Fail	Pass	Pass	Pass	Fail	Pass	Pass	Fail	Pass	Pass	Fail	Pass	Pass	Pass	Pass	Pass	Pass
94	31.25	Pass	Fail	Fail	Fail	Pass	Pass	Pass	Pass	Pass	Pass	Pass	Fail	Pass	Fail	Pass	Pass	Fail	Fail	Fail	Fail	Pass	Fail	Pass	Pass	Pass	Fail	Fail	Fail	Fail	Fail	Fail	Fail	Fail	Fail	Fail	Fail	Fail	Fail	Fail	Pass	Pass	Fail	Pass	Pass	Fail	Pass	Pass	Pass
95	PreAmp H2O	Fail	Fail	Fail	Fail	Pass	Fail	Fail	Pass	Fail	Fail	Fail	Fail	Fail	Fail	Fail	Pass	Fail	Fail	Fail	Fail	Fail	Fail	Fail	Pass	Fail	Fail	Fail	Fail	Pass	Fail	Fail	Fail	Pass	Fail	Fail	Fail	Fail	Fail	Fail	Fail	Fail	Fail	Fail	Fail	Pass	Pass	Pass	Pass
96	H2O	Fail	Fail	Fail	Fail	Fail	Fail	Fail	Fail	Fail	Fail	Fail	Fail	Fail	Fail	Fail	Fail	Fail	Fail	Fail	Fail	Fail	Fail	Fail	Fail	Fail	Fail	Fail	Fail	Fail	Fail	Fail	Fail	Fail	Fail	Fail	Fail	Fail	Fail	Fail	Fail	Fail	Fail	Fail	Fail	Fail	Fail	Fail	Fail
Calibrated rConcentration
		01	02	03	04	05	06	07	08	09	10	11	12	13	14	15	16	17	18	19	20	21	22	23	24	25	26	27	28	29	30	31	32	33	34	35	36	37	38	39	40	41	42	43	44	45	46	47	48
		Vim	GFAP	Serpinh1	Tnf	Mmp3	TIMP2	Serpine1	Npy	LRAT	Spp1	Csrp2	Ccnd1	Cdkn1a	Ptn	Col4a1	COL4A2	Col14a1	Csf2	CCL3	MMP13	MMP14	MMP2	Cxcl12	Smad4	Fap	BMP6	Adamts13	Bambi	Clcn3	Csf1	Kras	Vcl	Col3a1	Mapk1	Lep	Ppara	Pecam1	Itgam	Itgad	Mrc1	Arg1	ANG1	Tbp	Erlin2	Actb	Gapdh	Vegfa	Fn1
01		0.4306	1.6799	-1.0000	-1.0000	-1.0000	-1.0000	13707.2017	454.1415	30.3744	-1.0000	-1.0000	-1.0000	1.6897	-1.0000	-1.0000	-1.0000	-1.0000	-1.0000	11.6313	-1.0000	20.5411	-1.0000	-1.0000	-1.0000	-1.0000	-1.0000	-1.0000	-1.0000	-1.0000	-1.0000	-1.0000	-1.0000	-1.0000	-1.0000	-1.0000	68.7150	-1.0000	-1.0000	-1.0000	-1.0000	548.6124	-1.0000	-1.0000	-1.0000	25.6670	3.1065	22.3431	-1.0000
02		57.9510	18720.4705	-1.0000	17395.7732	5565889.0123	768.7691	35912.6686	2382.1900	695.1550	2939.9222	25.4249	-1.0000	376.1805	-1.0000	833.1421	499.3639	66.1302	-1.0000	345.5877	723083.9215	1826.9495	3413.3229	444.0746	101.5990	2528.8471	2845.6100	-1.0000	-1.0000	41343.1034	-1.0000	-1.0000	-1.0000	70060.7391	7819.7993	-1.0000	294.2016	-1.0000	-1.0000	-1.0000	6720.9909	2910.9793	2935.0379	44.8816	1000.2086	360.5252	570.3629	517.6109	141.5607
03		-1.0000	-1.0000	-1.0000	-1.0000	0.0000	16.6342	14056.9486	289.2640	-1.0000	0.0086	0.0122	-1.0000	0.0056	0.1753	-1.0000	0.0236	-1.0000	-1.0000	227.9569	-1.0000	0.0001	-1.0000	-1.0000	0.0039	-1.0000	4.2960	-1.0000	-1.0000	-1.0000	-1.0000	-1.0000	-1.0000	0.0000	-1.0000	-1.0000	108.3862	0.0000	138.7742	-1.0000	-1.0000	1.7110	-1.0000	-1.0000	-1.0000	0.0292	1.3641	-1.0000	0.0333
04		64.7462	4217.1487	-1.0000	7125.3260	1819744.2165	291.3184	24528.0765	1564.9858	336.1128	1570.6512	35.2526	-1.0000	490.5464	-1.0000	530.7650	410.3530	93.9922	134.5315	147.1157	254841.4997	926.7297	1746.6741	310.2429	26.1168	1530.1070	1613.4825	-1.0000	-1.0000	19147.9191	-1.0000	-1.0000	-1.0000	-1.0000	7239.9296	-1.0000	224.4253	-1.0000	-1.0000	-1.0000	1572.1808	4170.6442	10585.2129	14.9199	308.9444	394.1162	334.7049	169.6037	186.6116
05		-1.0000	6.5291	-1.0000	18.8533	-1.0000	-1.0000	15575.1747	302.6119	-1.0000	74.9372	-1.0000	-1.0000	-1.0000	-1.0000	54.1346	4.9723	-1.0000	-1.0000	-1.0000	-1.0000	0.0446	-1.0000	-1.0000	-1.0000	-1.0000	-1.0000	-1.0000	-1.0000	-1.0000	-1.0000	-1.0000	-1.0000	-1.0000	-1.0000	-1.0000	73.6650	-1.0000	-1.0000	-1.0000	-1.0000	-1.0000	-1.0000	0.1851	-1.0000	-1.0000	2.8643	-1.0000	6.9395
06		-1.0000	-1.0000	-1.0000	-1.0000	-1.0000	-1.0000	14668.0573	332.5725	15.0519	0.0910	0.7097	-1.0000	1.2333	108.1627	-1.0000	-1.0000	-1.0000	-1.0000	-1.0000	-1.0000	0.1584	-1.0000	-1.0000	-1.0000	0.3597	0.2950	-1.0000	-1.0000	-1.0000	-1.0000	-1.0000	-1.0000	-1.0000	1526.1141	-1.0000	82.9788	-1.0000	5.5826	-1.0000	-1.0000	3.3104	89815080944.3070	-1.0000	-1.0000	-1.0000	1.2241	-1.0000	0.5440
07		60.9012	43.1861	-1.0000	1740.9932	22348.0774	21.7413	3314.4079	214.9768	27.4958	59.7593	-1.0000	-1.0000	1.4781	-1.0000	107.2520	111.4904	45.6633	-1.0000	42.8265	15627.3113	133.1892	474.5745	75.2175	-1.0000	155.1657	567.4269	-1.0000	-1.0000	3036.7892	-1.0000	-1.0000	-1.0000	248195.3976	2842.4101	-1.0000	181.1829	-1.0000	-1.0000	-1.0000	443.2458	2703.4023	2275306.2154	-1.0000	533.8568	175.9249	67.0744	106.9730	139.2597
08		-1.0000	-1.0000	-1.0000	24.4990	-1.0000	-1.0000	3858.2690	-1.0000	-1.0000	0.0024	-1.0000	-1.0000	-1.0000	-1.0000	-1.0000	0.0030	-1.0000	-1.0000	-1.0000	-1.0000	0.0067	-1.0000	-1.0000	-1.0000	-1.0000	1.1519	-1.0000	-1.0000	-1.0000	-1.0000	-1.0000	-1.0000	-1.0000	-1.0000	-1.0000	95.4032	-1.0000	-1.0000	-1.0000	-1.0000	-1.0000	2349.1932	-1.0000	0.7808	-1.0000	-1.0000	-1.0000	0.0812
09		-1.0000	-1.0000	-1.0000	-1.0000	-1.0000	0.1010	1742.6601	138.2111	-1.0000	-1.0000	-1.0000	-1.0000	-1.0000	-1.0000	-1.0000	-1.0000	-1.0000	-1.0000	3.7972	-1.0000	-1.0000	-1.0000	-1.0000	-1.0000	-1.0000	-1.0000	-1.0000	-1.0000	-1.0000	-1.0000	-1.0000	-1.0000	-1.0000	-1.0000	-1.0000	54.5632	-1.0000	1.1193	-1.0000	-1.0000	-1.0000	-1.0000	-1.0000	-1.0000	-1.0000	0.0067	-1.0000	0.0037
10		21.6710	5417.7831	-1.0000	700.9512	1278.4541	29.9655	3269.0839	250.7581	6.9363	300.2008	0.0004	-1.0000	0.0001	0.3836	76.0262	0.0303	-1.0000	-1.0000	0.3368	3806.7618	61.0483	228.2366	15.1387	0.0063	43.9770	274.2250	-1.0000	-1.0000	-1.0000	-1.0000	-1.0000	-1.0000	35211.4531	-1.0000	-1.0000	150.9349	-1.0000	-1.0000	-1.0000	0.0050	1049.0002	-1.0000	-1.0000	-1.0000	26.2107	26.4230	6.6807	7.6846
11		0.0593	-1.0000	-1.0000	-1.0000	-1.0000	1.4806	1712.6121	-1.0000	-1.0000	-1.0000	-1.0000	-1.0000	0.1513	-1.0000	-1.0000	1.0570	-1.0000	-1.0000	-1.0000	-1.0000	0.0794	-1.0000	0.0203	-1.0000	-1.0000	517.4024	-1.0000	-1.0000	1537.9652	-1.0000	-1.0000	-1.0000	710.7160	2027.6829	-1.0000	813.3449	10047187514009500000000000000000000000000000000000000000000000000000000.0000	689.0773	-1.0000	13756.4222	4558.0667	0.0000	1692.3911	48493.1363	7897.4308	1968.4481	1653.0590	1496.6158
12		-1.0000	-1.0000	-1.0000	-1.0000	-1.0000	-1.0000	1001.5161	142.7575	-1.0000	9.9892	-1.0000	-1.0000	3.9446	-1.0000	-1.0000	-1.0000	-1.0000	-1.0000	4.5999	199.8775	160.0913	-1.0000	113.1092	430.5609	357.9593	440.8833	-1.0000	-1.0000	570.6003	-1.0000	-1.0000	-1.0000	210.1512	545.0926	-1.0000	1659.4259	9542240004231930000000000000000000000000000000000000000000.0000	225.2840	-1.0000	4920.4013	2028.4935	0.0000	463.9192	7124.4791	1012.4935	586.4598	547.6761	718.1732
13		-1.0000	-1.0000	-1.0000	-1.0000	-1.0000	0.1401	331.8866	-1.0000	-1.0000	-1.0000	-1.0000	-1.0000	-1.0000	-1.0000	-1.0000	-1.0000	-1.0000	-1.0000	-1.0000	-1.0000	-1.0000	-1.0000	0.5080	-1.0000	-1.0000	-1.0000	-1.0000	-1.0000	-1.0000	-1.0000	-1.0000	-1.0000	0.0427	-1.0000	-1.0000	98.6015	-1.0000	2.6772	-1.0000	-1.0000	-1.0000	-1.0000	-1.0000	-1.0000	-1.0000	-1.0000	2.5010	0.2693
14		-1.0000	-1.0000	-1.0000	-1.0000	-1.0000	-1.0000	389.2414	88.0695	-1.0000	-1.0000	-1.0000	-1.0000	-1.0000	9.6702	-1.0000	0.7973	-1.0000	-1.0000	-1.0000	-1.0000	0.1072	-1.0000	-1.0000	-1.0000	-1.0000	-1.0000	-1.0000	-1.0000	-1.0000	-1.0000	-1.0000	-1.0000	-1.0000	-1.0000	-1.0000	74.0623	-1.0000	-1.0000	-1.0000	-1.0000	-1.0000	176.7536	-1.0000	-1.0000	-1.0000	0.0143	0.0694	-1.0000
15		9.7652	679.5702	-1.0000	1782.3410	3284.9634	100.0028	4275.3848	432.4824	13.4501	106.1168	6.1219	-1.0000	0.0434	-1.0000	75.2201	14.9910	1.1202	-1.0000	24.5340	1998.6948	17.8322	910.4132	57.0467	-1.0000	64.4762	502.6193	-1.0000	-1.0000	4816.9594	-1.0000	-1.0000	-1.0000	0.0010	2706.9985	-1.0000	201.0753	-1.0000	-1.0000	-1.0000	377.3587	1035.3547	-1.0000	-1.0000	-1.0000	43.2266	34.3077	30.6086	0.0052
16		-1.0000	-1.0000	-1.0000	-1.0000	-1.0000	2.0506	4693.7931	0.1667	-1.0000	0.8204	-1.0000	133.1441	0.0727	-1.0000	-1.0000	1.0209	-1.0000	-1.0000	-1.0000	-1.0000	-1.0000	-1.0000	21.5850	0.6577	-1.0000	337.3690	-1.0000	-1.0000	-1.0000	-1.0000	-1.0000	-1.0000	-1.0000	1931.9724	-1.0000	61.4649	-1.0000	-1.0000	-1.0000	-1.0000	-1.0000	11423474.9197	-1.0000	-1.0000	5.6283	1.0976	9.7129	0.0179
17		-1.0000	-1.0000	-1.0000	-1.0000	-1.0000	-1.0000	4978.9033	-1.0000	-1.0000	-1.0000	-1.0000	-1.0000	-1.0000	-1.0000	-1.0000	0.6154	-1.0000	-1.0000	-1.0000	-1.0000	-1.0000	-1.0000	-1.0000	-1.0000	-1.0000	-1.0000	-1.0000	-1.0000	-1.0000	-1.0000	-1.0000	-1.0000	-1.0000	-1.0000	-1.0000	107.4576	-1.0000	-1.0000	-1.0000	-1.0000	-1.0000	-1.0000	-1.0000	-1.0000	-1.0000	-1.0000	-1.0000	-1.0000
18		0.0111	-1.0000	-1.0000	-1.0000	-1.0000	-1.0000	593.5427	-1.0000	18.9180	-1.0000	-1.0000	-1.0000	-1.0000	-1.0000	-1.0000	0.0678	-1.0000	-1.0000	-1.0000	-1.0000	-1.0000	-1.0000	-1.0000	-1.0000	-1.0000	-1.0000	-1.0000	-1.0000	-1.0000	-1.0000	-1.0000	-1.0000	-1.0000	-1.0000	-1.0000	67.6479	-1.0000	-1.0000	-1.0000	-1.0000	-1.0000	-1.0000	-1.0000	-1.0000	-1.0000	-1.0000	-1.0000	-1.0000
19		-1.0000	4462.3796	-1.0000	4055.7472	106419.1051	169.5770	4098.9823	731.2904	175.7253	457.9555	4.3477	-1.0000	1.2799	-1.0000	198.1441	126.1254	1.4786	-1.0000	187.9703	14922.3739	116.5798	1876.6374	142.5750	0.5062	308.9808	821.5787	-1.0000	-1.0000	8350.8494	-1.0000	-1.0000	-1.0000	-1.0000	1918.2938	-1.0000	181.1463	-1.0000	3.3668	-1.0000	-1.0000	-1.0000	0.0060	-1.0000	-1.0000	20.6052	132.7851	28.5376	0.0052
20		-1.0000	383.8950	-1.0000	-1.0000	-1.0000	-1.0000	1506.1438	-1.0000	-1.0000	-1.0000	-1.0000	-1.0000	-1.0000	-1.0000	-1.0000	0.4505	-1.0000	-1.0000	7.9204	-1.0000	0.0003	-1.0000	-1.0000	-1.0000	-1.0000	-1.0000	-1.0000	-1.0000	-1.0000	-1.0000	-1.0000	-1.0000	0.0000	-1.0000	-1.0000	92.9267	-1.0000	2.1953	-1.0000	-1.0000	37.5160	4887409.7486	-1.0000	-1.0000	-1.0000	-1.0000	-1.0000	0.2678
21		2.5095	0.0052	-1.0000	18.6559	0.0773	0.4588	3468.1889	77.8092	0.0552	0.5813	0.0129	-1.0000	-1.0000	-1.0000	0.4462	0.1130	-1.0000	-1.0000	-1.0000	0.0621	0.0316	22.7301	0.7600	-1.0000	0.1254	9.1989	-1.0000	-1.0000	39.6286	-1.0000	-1.0000	-1.0000	0.0003	33.9921	-1.0000	103.4543	-1.0000	-1.0000	-1.0000	1.8479	35.5068	2980307.1749	-1.0000	-1.0000	0.5646	0.2629	0.0738	0.0337
22		0.0026	0.8685	-1.0000	3105.7336	30286.2178	183.9131	8939.9699	511.6919	91.5201	401.1991	0.0272	-1.0000	-1.0000	-1.0000	199.1644	146.1554	-1.0000	-1.0000	401.3663	34674.5260	161.0670	1356.3021	44.8781	0.0029	398.4285	639.6964	-1.0000	-1.0000	1836.0069	-1.0000	-1.0000	-1.0000	0.4558	-1.0000	-1.0000	142.8546	0.0000	-1.0000	-1.0000	0.0028	-1.0000	2543213607.4176	-1.0000	-1.0000	27.6778	97.6137	0.2269	-1.0000
23		0.1639	-1.0000	-1.0000	-1.0000	-1.0000	-1.0000	4859.9345	92.5811	-1.0000	0.8896	-1.0000	-1.0000	0.3508	-1.0000	-1.0000	1.6067	-1.0000	-1.0000	-1.0000	-1.0000	0.1031	-1.0000	-1.0000	-1.0000	-1.0000	-1.0000	-1.0000	-1.0000	-1.0000	-1.0000	-1.0000	-1.0000	-1.0000	-1.0000	-1.0000	104.0518	-1.0000	-1.0000	-1.0000	-1.0000	14.6740	-1.0000	-1.0000	-1.0000	-1.0000	0.0023	-1.0000	0.0087
24		0.0734	0.8760	-1.0000	1269.5388	4650.2321	29.0265	3265.6371	91.9227	16.1413	0.6995	-1.0000	-1.0000	0.1904	-1.0000	95.0664	26.5832	-1.0000	-1.0000	13.9452	2706.4482	42.1962	202.7595	34.6548	-1.0000	43.0405	380.3405	-1.0000	-1.0000	695.7749	-1.0000	-1.0000	-1.0000	-1.0000	-1.0000	-1.0000	71.6290	-1.0000	2.2421	-1.0000	-1.0000	3.5564	29398.1185	-1.0000	-1.0000	6.6444	23.9769	-1.0000	0.5311
25		1.6605	0.5037	-1.0000	775.2129	-1.0000	26.5948	2153.6439	284.0366	26.4650	180.4466	-1.0000	-1.0000	0.6941	-1.0000	50.0333	-1.0000	-1.0000	-1.0000	26.0724	-1.0000	16.0971	343.6473	12.2573	-1.0000	-1.0000	432.3360	-1.0000	-1.0000	-1.0000	-1.0000	-1.0000	-1.0000	-1.0000	-1.0000	-1.0000	71.1426	-1.0000	-1.0000	-1.0000	-1.0000	-1.0000	2102363584.1803	-1.0000	-1.0000	0.0473	14.2630	18.6838	5.4500
26		0.0266	-1.0000	-1.0000	-1.0000	-1.0000	-1.0000	4157.5379	142.2800	40.2777	108.0844	-1.0000	-1.0000	-1.0000	-1.0000	-1.0000	1.1112	-1.0000	-1.0000	-1.0000	-1.0000	0.0043	-1.0000	-1.0000	-1.0000	-1.0000	-1.0000	-1.0000	-1.0000	-1.0000	-1.0000	-1.0000	-1.0000	0.0028	-1.0000	-1.0000	97.8411	-1.0000	1.2043	-1.0000	-1.0000	-1.0000	5948526292.4134	-1.0000	-1.0000	-1.0000	0.0401	-1.0000	0.0183
27		16.0254	0.2248	-1.0000	995.3182	4152.2626	101.9206	8461.0982	745.4269	79.0386	233.2947	20.3180	21.0921	0.1580	4440.1926	34.4402	93.1230	487.1888	78.3145	104.0458	2845.6636	68.2916	1113.6186	139.0121	23.5492	328.4246	413.7174	-1.0000	-1.0000	-1.0000	-1.0000	-1.0000	-1.0000	6207498.0749	-1.0000	-1.0000	194.3171	-1.0000	-1.0000	-1.0000	-1.0000	1744.0865	1497861.9638	0.1090	309.0105	61.2064	56.6579	61.8773	8.8822
28		-1.0000	387.4071	-1.0000	1528.2255	734.0563	43.8765	1080.0889	267.9337	71.1079	13.1200	-1.0000	-1.0000	13.3662	4231.7036	31.4667	102.0173	549.7841	-1.0000	-1.0000	670.2914	21.1418	636.6185	101.1449	0.4218	70.3271	235.9578	-1.0000	-1.0000	4373.4352	-1.0000	-1.0000	-1.0000	35582.0749	2091.9004	-1.0000	172.2927	-1.0000	-1.0000	-1.0000	-1.0000	988.9404	-1.0000	-1.0000	245.1795	39.7593	51.3866	37.9310	-1.0000
29		36.9977	744.0127	-1.0000	4622.1330	433902.1108	189.7892	23164.2898	919.8993	161.6042	756.4893	6.2729	-1.0000	10.9543	-1.0000	323.7013	162.1670	343.2830	-1.0000	247.9444	85519.2818	311.3988	1899.0385	185.6262	37.3364	722.6449	1405.7502	-1.0000	-1.0000	16517.7385	-1.0000	-1.0000	-1.0000	63550.7957	2954.4868	-1.0000	188.3222	-1.0000	0.4331	-1.0000	7663.7878	1181.8357	452411.1082	-1.0000	647.3247	49.7299	210.1569	69.6901	0.0936
30		455.2591	389128369.4812	-1.0000	320580.4909	18913360435.1246	21475.0876	789391.7682	42419.1294	18220.5442	89684.2639	535.0240	1489.8101	3048.3144	50194.4764	17474.5789	9807.7383	6283.5602	-1.0000	7171.7305	389874444.7433	68616.7931	66382.4787	7872.0269	762.0293	58893.3507	35517.8548	-1.0000	-1.0000	975678.6796	-1.0000	-1.0000	-1.0000	248881141.8159	21401.5635	-1.0000	2354.7427	25005511613991500000000000000000000000000000000000000000000000000000000000.0000	666.3805	-1.0000	50567.4587	27119.5052	0.0000	824.4106	65318.1792	2980.4088	1968.4481	5741.1575	1940.3115
31		13.1052	279.7762	-1.0000	3734.6668	23311.0037	53.4783	7581.2146	606.9103	58.5857	318.6770	-1.0000	-1.0000	0.2948	-1.0000	158.0572	91.9581	278.5734	17.2367	13.0068	12167.0314	73.1070	1059.5226	63.6767	0.2232	276.7832	566.3975	-1.0000	-1.0000	7612.0735	-1.0000	-1.0000	-1.0000	23833.3550	-1.0000	-1.0000	199.0935	-1.0000	1.1557	-1.0000	442.3143	1505.9557	97755.8364	-1.0000	519.6689	62.0529	82.6618	89.0392	19.3565
32		-1.0000	291.4097	-1.0000	1795.1982	5795.4056	49.0617	1378.8245	67.6457	-1.0000	123.6125	-1.0000	-1.0000	0.0505	-1.0000	73.4284	46.9581	50.2444	-1.0000	4.6899	3960.8972	31.9170	337.8983	17.2688	-1.0000	64.8787	554.2209	-1.0000	-1.0000	-1.0000	-1.0000	-1.0000	-1.0000	-1.0000	-1.0000	-1.0000	133.9302	-1.0000	1.3635	-1.0000	-1.0000	734.2220	2.9233	-1.0000	-1.0000	8.0417	35.2351	8.5059	-1.0000
33		0.2182	2304.0860	-1.0000	952.9804	0.0169	33.6712	16078.6980	740.8339	107.9342	221.8584	0.2153	0.3301	10.6275	54.1894	92.0961	39.0986	128.6638	-1.0000	60.9198	529.0674	42.5625	499.8240	40.5404	0.4331	67.0520	521.9501	-1.0000	-1.0000	4220.3227	-1.0000	-1.0000	-1.0000	1967.3646	2345.6067	-1.0000	85.9621	0.0000	-1.0000	-1.0000	936.5528	72.2693	-1.0000	0.1045	283.5604	13.5479	41.9840	9.6493	0.1081
34		-1.0000	-1.0000	-1.0000	-1.0000	-1.0000	0.1868	8678.7708	375.1347	36.7029	1.3538	-1.0000	-1.0000	-1.0000	-1.0000	-1.0000	20.1066	-1.0000	-1.0000	-1.0000	-1.0000	-1.0000	-1.0000	-1.0000	-1.0000	-1.0000	-1.0000	-1.0000	-1.0000	-1.0000	-1.0000	-1.0000	-1.0000	0.0001	-1.0000	-1.0000	59.6928	-1.0000	2.2018	-1.0000	-1.0000	-1.0000	-1.0000	-1.0000	-1.0000	-1.0000	-1.0000	-1.0000	0.6975
35		-1.0000	-1.0000	-1.0000	-1.0000	0.0000	-1.0000	855.1213	179.3209	-1.0000	0.0028	0.0003	-1.0000	0.1096	0.1713	-1.0000	0.1290	-1.0000	-1.0000	0.6393	0.0002	-1.0000	-1.0000	-1.0000	0.0042	0.0047	5.0934	-1.0000	-1.0000	-1.0000	-1.0000	-1.0000	-1.0000	0.0001	-1.0000	-1.0000	85.8483	0.0000	2.3091	-1.0000	-1.0000	-1.0000	-1.0000	-1.0000	-1.0000	-1.0000	0.0029	-1.0000	0.1053
36		65.4853	1329.8551	-1.0000	4973.1747	219906.4218	228.9362	14750.3841	738.7941	163.6798	620.7117	9.0408	26.5357	8.4542	3370.0879	296.6627	190.6816	630.1746	-1.0000	88.2295	60018.6583	187.9148	1847.1308	274.1367	25.9320	428.9469	1113.1306	-1.0000	-1.0000	10747.0869	-1.0000	-1.0000	-1.0000	13643176.8665	2181.3596	-1.0000	306.9031	413619023646.8340	11.0720	-1.0000	102.7400	1036.3687	13.7896	3.1572	569.6529	123.8613	96.9361	61.5976	5.8202
37		0.7063	656.6440	-1.0000	3364.1619	263722.6896	137.7394	3409.2117	300.7903	108.8904	526.8794	-1.0000	-1.0000	2.8257	4060.0373	239.1454	176.0053	114.5321	-1.0000	14.8886	29979.6780	167.4890	1033.0003	115.1172	0.2696	436.7843	963.8505	-1.0000	-1.0000	7926.7611	-1.0000	-1.0000	-1.0000	329601.7844	1995.2869	-1.0000	226.7253	-1.0000	-1.0000	-1.0000	-1.0000	1164.7412	-1.0000	-1.0000	835.0979	125.9344	138.5921	5.6375	8.3145
38		0.1180	-1.0000	-1.0000	-1.0000	-1.0000	-1.0000	6247.0799	336.3742	-1.0000	-1.0000	-1.0000	-1.0000	-1.0000	-1.0000	-1.0000	0.0655	-1.0000	-1.0000	-1.0000	-1.0000	-1.0000	-1.0000	-1.0000	-1.0000	-1.0000	-1.0000	-1.0000	-1.0000	-1.0000	-1.0000	-1.0000	-1.0000	0.0284	-1.0000	-1.0000	81.1445	-1.0000	-1.0000	-1.0000	-1.0000	-1.0000	756.0660	-1.0000	-1.0000	-1.0000	0.0563	-1.0000	0.0202
39		49.9550	554.5830	-1.0000	8580.2032	433301.8439	353.9976	11187.9241	1769.7023	229.2169	896.1545	19.4107	-1.0000	73.0788	-1.0000	369.1181	154.0002	58.8007	-1.0000	109.9784	87209.3164	602.2385	1547.4757	222.2142	160.9361	794.5396	993.6981	-1.0000	-1.0000	15488.4976	-1.0000	-1.0000	-1.0000	-1.0000	4192.8703	-1.0000	226.5245	5097480197229680000000000000000000000000000000000000000000000000.0000	-1.0000	-1.0000	349.3119	4221.3949	156855.7117	36.5588	561.4005	290.8694	188.7162	355.6885	838.6878
40		24.0895	273.1474	-1.0000	2255.2047	20669.7029	96.3060	5686.0425	467.3264	74.2770	200.3006	17.4583	-1.0000	8.4448	-1.0000	154.2512	119.1496	19.6932	-1.0000	23.2134	20592.6798	45.6756	380.4349	75.2054	51.5779	214.3185	464.1001	-1.0000	-1.0000	4360.8383	-1.0000	-1.0000	-1.0000	23921.6129	3064.5692	-1.0000	156.2452	-1.0000	-1.0000	-1.0000	-1.0000	744.6136	0.3020	-1.0000	694.1506	65.8721	92.4778	9.9840	185.6810
41		0.8380	-1.0000	-1.0000	-1.0000	-1.0000	-1.0000	10531.2919	98.8489	24.8585	-1.0000	-1.0000	-1.0000	0.0306	-1.0000	-1.0000	0.1136	-1.0000	-1.0000	-1.0000	-1.0000	-1.0000	-1.0000	-1.0000	-1.0000	-1.0000	-1.0000	-1.0000	-1.0000	-1.0000	-1.0000	-1.0000	-1.0000	-1.0000	-1.0000	-1.0000	111.9268	-1.0000	0.7127	-1.0000	-1.0000	-1.0000	44.5425	-1.0000	0.3451	-1.0000	1.0052	-1.0000	0.1864
42		0.1868	0.0011	-1.0000	57.1006	0.0949	0.5378	9322.9914	121.6547	0.3255	4.8923	4.9913	-1.0000	0.1270	-1.0000	1.0316	0.4663	2.4671	-1.0000	-1.0000	1.3511	0.1371	123.6575	1.1707	-1.0000	0.8169	17.9556	-1.0000	-1.0000	689.0295	-1.0000	-1.0000	-1.0000	2.1185	103.5487	-1.0000	70.5609	-1.0000	-1.0000	-1.0000	-1.0000	25.7804	587.2894	-1.0000	0.9359	0.6147	2.3015	0.3618	0.7217
43		10.9849	14.8616	-1.0000	3375.2038	2721.1116	52.1425	5866.5650	244.6959	39.1509	302.1054	-1.0000	-1.0000	40.6109	-1.0000	90.2888	12.9192	-1.0000	-1.0000	2.9282	1552.2925	33.6144	433.7636	45.6109	20.3818	274.0474	541.1543	-1.0000	-1.0000	4146.8786	-1.0000	-1.0000	-1.0000	0.0339	1053.9769	-1.0000	131.8463	-1.0000	-1.0000	-1.0000	-1.0000	640.0110	1727803273.1337	-1.0000	-1.0000	28.5177	47.2019	15.3974	89.3529
44		215.6365	21068.8170	-1.0000	17991.9035	7520756.2033	806.3907	62648.3353	4203.3505	590.5765	3759.6803	196.8316	-1.0000	923.1392	8114.4823	1073.3334	1336.9668	80.0277	-1.0000	433.4898	933108.9734	2642.2114	2342.8831	418.7166	112.1254	4588.8133	4168.6744	-1.0000	-1.0000	38557.7302	-1.0000	-1.0000	-1.0000	12501099.7990	9887.3150	-1.0000	689.7652	14101523583845900000000000000000000000000000000000000000000000000.0000	-1.0000	-1.0000	2038.7696	13986.6363	551.3463	479.6242	4493.6996	999.4414	759.9218	290.8947	9991.0116
45		0.7238	1.2770	-1.0000	152.2372	9.1582	2.5299	6653.7536	146.8188	24.6017	91.2338	0.1707	-1.0000	1.6594	-1.0000	6.5268	3.2785	1.8477	-1.0000	-1.0000	14.2222	1.6025	31.3494	4.0657	3.0688	5.9461	314.1736	-1.0000	-1.0000	199.7853	-1.0000	-1.0000	-1.0000	-1.0000	221.3391	-1.0000	105.8948	40694914038650.6000	0.7888	-1.0000	0.5588	199.0235	-1.0000	0.5289	1.7362	4.8345	2.3299	3.9530	4.7715
46		0.1413	-1.0000	-1.0000	-1.0000	-1.0000	-1.0000	7889.1088	220.2535	-1.0000	0.0443	-1.0000	-1.0000	-1.0000	-1.0000	-1.0000	1.9208	0.6517	-1.0000	-1.0000	-1.0000	-1.0000	-1.0000	-1.0000	-1.0000	-1.0000	-1.0000	-1.0000	-1.0000	-1.0000	-1.0000	-1.0000	-1.0000	-1.0000	-1.0000	-1.0000	64.3468	-1.0000	-1.0000	-1.0000	-1.0000	-1.0000	19508517126.6086	-1.0000	-1.0000	-1.0000	1.2852	-1.0000	-1.0000
47		11.5989	-1.0000	-1.0000	4.9849	-1.0000	-1.0000	6957.4208	304.9878	13.5414	1.8928	-1.0000	-1.0000	-1.0000	-1.0000	-1.0000	-1.0000	-1.0000	-1.0000	-1.0000	-1.0000	0.0237	-1.0000	-1.0000	-1.0000	6.8227	-1.0000	-1.0000	-1.0000	-1.0000	-1.0000	-1.0000	-1.0000	-1.0000	-1.0000	-1.0000	114.8851	-1.0000	-1.0000	-1.0000	-1.0000	-1.0000	61845.4292	-1.0000	-1.0000	-1.0000	0.0696	-1.0000	-1.0000
48		0.0151	213.5703	-1.0000	4398.6923	125923.3497	109.3748	6855.0395	981.1169	93.3057	532.3869	5.6256	0.5075	42.3216	0.4587	138.6090	75.5074	3.5846	1.2671	11.8464	8690.2586	142.9575	1095.6926	117.3031	0.0046	287.4313	660.2351	-1.0000	-1.0000	4086.7106	-1.0000	-1.0000	-1.0000	0.0000	180.9955	-1.0000	193.8897	0.0000	-1.0000	-1.0000	0.0572	1659.1279	-1.0000	-1.0000	578.7859	52.9845	111.6648	43.5520	256.2789
49		89.2152	2497.4138	-1.0000	5248.3499	33326.8533	178.2418	2698.8830	426.5626	266.9245	583.1198	36.1273	738.1712	59.7022	309.9230	280.9242	340.6308	368.2718	35.3124	310.4838	61949.7945	538.6821	1799.1645	388.1979	81.3284	912.0358	1039.4613	-1.0000	-1.0000	7197.8218	-1.0000	-1.0000	-1.0000	13718246.7914	6208.7246	-1.0000	613.9092	-1.0000	-1.0000	-1.0000	3098.8800	12284.4950	0.0000	120.1005	1211.0965	352.2493	178.6139	481.7519	101.6512
50		-1.0000	-1.0000	-1.0000	-1.0000	-1.0000	0.0908	-1.0000	-1.0000	-1.0000	0.1254	-1.0000	-1.0000	-1.0000	-1.0000	-1.0000	1.4712	-1.0000	-1.0000	-1.0000	-1.0000	-1.0000	-1.0000	-1.0000	-1.0000	-1.0000	-1.0000	-1.0000	-1.0000	-1.0000	-1.0000	-1.0000	-1.0000	-1.0000	-1.0000	-1.0000	66.1225	-1.0000	-1.0000	-1.0000	-1.0000	11.4496	12.3446	-1.0000	-1.0000	0.0877	1.3785	-1.0000	1.7207
51		19.2642	-1.0000	-1.0000	1960.3886	18177.5371	20.7228	-1.0000	223.0414	97.2077	417.0939	-1.0000	-1.0000	26.9085	-1.0000	30.1180	54.0718	0.5187	-1.0000	215.7405	4975.1541	91.7130	130.9861	180.1683	46.9250	351.3405	7.0256	-1.0000	-1.0000	2960.0311	-1.0000	-1.0000	-1.0000	-1.0000	3541.0640	-1.0000	344.2474	-1.0000	1.0854	-1.0000	2952.1620	3451.1245	495.4058	-1.0000	600.5515	119.2571	43.2701	314.9125	9.2545
52		0.0553	-1.0000	-1.0000	19.8623	0.0000	0.0391	-1.0000	2.5149	-1.0000	56.6869	0.0002	0.3550	-1.0000	-1.0000	-1.0000	1.9465	-1.0000	-1.0000	-1.0000	0.0000	0.4225	-1.0000	3.3022	3.1034	-1.0000	10.5352	-1.0000	-1.0000	-1.0000	-1.0000	-1.0000	-1.0000	0.0002	-1.0000	-1.0000	100.5740	-1.0000	5.2957	-1.0000	-1.0000	-1.0000	51414.1121	9.3796	1.0650	-1.0000	0.0272	-1.0000	1.8031
53		0.8136	-1.0000	-1.0000	968.0561	10642.1237	0.5283	0.4157	174.0722	16.5162	140.1876	0.0234	65.1444	3.7705	159.0127	-1.0000	3.6927	173.0883	-1.0000	0.7631	2770.4080	27.4716	-1.0000	43.7065	0.0220	0.0019	352.9316	-1.0000	-1.0000	1292.7092	-1.0000	-1.0000	-1.0000	0.0115	-1.0000	-1.0000	152.5362	0.0000	0.0467	-1.0000	564.3063	1875.1136	0.0000	-1.0000	287.5114	26.7751	22.0440	0.0017	0.4561
54		25.9802	71.6265	-1.0000	1295.0127	3922.9286	15.0703	171.0744	237.9053	-1.0000	128.6660	0.0836	-1.0000	12.0739	-1.0000	66.9913	191.2907	360.4702	-1.0000	-1.0000	503.9467	14.1775	321.6946	40.4158	0.1317	164.8074	-1.0000	-1.0000	-1.0000	1454.0074	-1.0000	-1.0000	-1.0000	18807026.2069	-1.0000	-1.0000	128.1800	-1.0000	-1.0000	-1.0000	-1.0000	1205.8833	36149712675565400.0000	-1.0000	-1.0000	26.3094	27.6484	-1.0000	0.0650
55		28.2558	-1.0000	-1.0000	1092.4805	7979.4989	127.7306	367.4211	218.9506	63.0241	8.5711	0.5572	-1.0000	0.1428	601.8055	-1.0000	141.8959	409.4729	-1.0000	21.0329	8764.4082	19.5665	326.7630	115.8331	16.7025	73.3433	113.4661	-1.0000	-1.0000	15.5752	-1.0000	-1.0000	-1.0000	18477728.9656	2238.1883	-1.0000	277.2271	-1.0000	-1.0000	-1.0000	1162.4456	1804.4099	2560.1960	-1.0000	-1.0000	43.6277	21.5390	0.0536	0.6372
56		0.2294	0.0016	-1.0000	13.8628	-1.0000	-1.0000	-1.0000	0.9557	-1.0000	44.9012	0.0038	-1.0000	0.5453	-1.0000	2.2533	1.9541	-1.0000	-1.0000	-1.0000	-1.0000	0.3111	-1.0000	0.1313	-1.0000	-1.0000	30.8279	-1.0000	-1.0000	-1.0000	-1.0000	-1.0000	-1.0000	3129.4343	-1.0000	-1.0000	70.4780	-1.0000	-1.0000	-1.0000	-1.0000	-1.0000	-1.0000	-1.0000	-1.0000	0.7478	1.0581	-1.0000	0.0245
57		2.0646	-1.0000	-1.0000	58.9544	0.7278	0.3965	-1.0000	14.4008	1.7622	31.3313	0.0004	-1.0000	0.2050	-1.0000	1.0741	2.7541	-1.0000	-1.0000	17.2096	2.6325	1.6974	24.7940	7.7110	1.9213	9.4402	4.2528	-1.0000	-1.0000	75.1010	-1.0000	-1.0000	-1.0000	0.0283	352.2382	-1.0000	96.9511	0.0000	-1.0000	-1.0000	13.9974	333.1056	5568160276.4159	-1.0000	7.4208	4.4297	1.2832	7.2506	1.1384
58		0.3451	0.0000	-1.0000	0.3913	0.0000	0.1943	0.0020	0.0348	0.0093	0.1654	0.0275	3.3666	0.0002	40.0781	0.1378	0.6314	0.2362	13.7597	1.2883	2.7417	0.0202	6.8076	0.0335	0.1020	0.1441	357.4498	-1.0000	-1.0000	1.6883	-1.0000	-1.0000	-1.0000	0.0614	70.5594	-1.0000	32.6707	0.0000	10.4790	-1.0000	0.8708	9.1486	15541.9025	0.0947	0.1102	-1.0000	0.0025	0.0108	-1.0000
59		28.3889	5301.8118	-1.0000	2558.4815	22625.0816	224.9690	3115.8165	204.8443	-1.0000	375.7542	8.2374	-1.0000	123.1337	-1.0000	147.6275	106.1866	258.8748	-1.0000	-1.0000	3675.7324	276.4775	1364.6891	75.9984	45.2951	127.7659	169.8755	-1.0000	-1.0000	4206.1921	-1.0000	-1.0000	-1.0000	121223.6652	5092.1291	-1.0000	253.2250	-1.0000	-1.0000	-1.0000	6109.4619	5969.2351	1616090.9203	76.8743	583.9756	267.8244	93.4505	181.9158	186.6542
60		0.0799	28.0493	-1.0000	1556.3951	0.0117	18.8164	1560.6585	128.2634	59.3999	7.0153	6.2449	2.8096	101.3229	46.6301	44.5628	50.6791	0.3577	2.0164	47.8387	11829.4372	108.6671	364.8293	23.7997	0.0774	139.9813	521.4271	-1.0000	-1.0000	2943.4472	-1.0000	-1.0000	-1.0000	0.0188	-1.0000	-1.0000	147.2297	0.0000	0.6102	-1.0000	0.1900	3002.3793	0.0125	0.0148	760.5988	82.4515	26.8221	27.0411	73.3181
61		0.0589	-1.0000	-1.0000	14.0477	-1.0000	0.1110	2.0320	0.3153	-1.0000	20.8965	-1.0000	-1.0000	0.0315	-1.0000	-1.0000	0.2227	-1.0000	-1.0000	-1.0000	-1.0000	0.0328	-1.0000	0.4404	0.5292	-1.0000	4.4928	-1.0000	-1.0000	-1.0000	-1.0000	-1.0000	-1.0000	0.0053	23.4994	-1.0000	76.9788	-1.0000	-1.0000	-1.0000	-1.0000	-1.0000	-1.0000	-1.0000	2.8262	-1.0000	0.2095	-1.0000	0.2245
62		26.6418	-1.0000	-1.0000	120.4745	0.1987	0.5198	40.3571	190.0599	0.2711	21.4015	12.8041	2.3148	219.1323	-1.0000	1.2838	105.5383	-1.0000	-1.0000	18.4086	0.6860	419.6309	-1.0000	59.4834	46.3039	98.2685	12.7420	-1.0000	-1.0000	3712.5280	-1.0000	-1.0000	-1.0000	7738.2464	3366.0513	-1.0000	229.9039	76590935437808600000000000000000000000000000000000000000.0000	-1.0000	-1.0000	1216.8176	11933.7435	0.0152	214.1754	2631.4020	373.9257	38.2498	41.6253	691.6818
63		0.1851	-1.0000	-1.0000	-1.0000	0.0000	0.3502	-1.0000	1.7185	-1.0000	67.8191	0.0121	0.3240	-1.0000	-1.0000	-1.0000	1.3018	14.2662	-1.0000	-1.0000	-1.0000	-1.0000	-1.0000	0.7824	-1.0000	-1.0000	19.6356	-1.0000	-1.0000	3.2627	-1.0000	-1.0000	-1.0000	0.1428	133.9647	-1.0000	101.1635	-1.0000	-1.0000	-1.0000	-1.0000	-1.0000	9451258289.0269	0.0023	2.1975	-1.0000	0.0063	-1.0000	0.1316
64		8.1987	-1.0000	-1.0000	541.4997	2944.6627	55.3837	305.5617	209.0501	40.1243	104.1028	0.1544	10.1262	0.0232	269.3886	36.4606	216.4426	2.7537	-1.0000	183.0411	1988.8496	405.3542	230.7146	40.3576	45.9404	206.9749	450.9360	-1.0000	-1.0000	3201.1866	-1.0000	-1.0000	-1.0000	0.0169	3173.5752	-1.0000	265.7485	1133319870140760000000000000000000000000000000000000.0000	444.0764	-1.0000	22684.5448	10663.0278	0.0003	40.3076	1777.6046	296.0731	40.9340	26.8184	388.7799
65		-1.0000	-1.0000	-1.0000	-1.0000	-1.0000	-1.0000	187.4994	8.4976	-1.0000	35.9264	0.1089	-1.0000	0.0090	-1.0000	-1.0000	1.7829	-1.0000	-1.0000	23.3961	-1.0000	-1.0000	-1.0000	1.2817	0.5175	-1.0000	-1.0000	-1.0000	-1.0000	-1.0000	-1.0000	-1.0000	-1.0000	0.0000	-1.0000	-1.0000	85.9824	-1.0000	-1.0000	-1.0000	-1.0000	-1.0000	879508.0235	-1.0000	-1.0000	-1.0000	0.0642	-1.0000	0.0862
66		3.3220	0.0000	-1.0000	684.2094	9504.2834	15.9690	922.2671	155.6246	25.2433	59.6641	0.0020	4.4103	93.7256	21.8781	65.4309	22.0744	71.9360	94.0783	78.6960	2904.9014	38.4558	-1.0000	65.2953	47.4087	114.9040	22.1592	-1.0000	-1.0000	2226.0581	-1.0000	-1.0000	-1.0000	8115.0069	-1.0000	-1.0000	296.8603	0.0000	0.2683	-1.0000	0.0512	4533.0352	0.0000	0.0173	835.6770	52.5801	29.2056	21.1047	11.7552
67		5.5657	30.3526	-1.0000	423.3754	3296.7968	0.3479	743.5222	154.5433	25.9745	151.9969	-1.0000	0.6182	11.3546	-1.0000	54.6354	43.9723	255.8424	-1.0000	-1.0000	2243.6725	18.4741	534.1252	72.6658	0.5210	104.4814	-1.0000	-1.0000	-1.0000	-1.0000	-1.0000	-1.0000	-1.0000	2589.6555	1686.7958	-1.0000	82.2027	-1.0000	-1.0000	-1.0000	806.4843	-1.0000	383119.6359	-1.0000	268.6370	33.2150	21.6665	-1.0000	0.1216
68		-1.0000	0.6469	-1.0000	3672.5308	26439.8793	-1.0000	678.8036	238.9693	36.9076	229.8837	-1.0000	13.2017	0.3249	-1.0000	115.6235	58.3638	3.2176	-1.0000	-1.0000	3060.7059	54.2644	370.8702	56.1602	-1.0000	41.1321	420.4240	-1.0000	-1.0000	1709.4793	-1.0000	-1.0000	-1.0000	-1.0000	-1.0000	-1.0000	101.1845	-1.0000	0.6187	-1.0000	-1.0000	735.2421	-1.0000	-1.0000	5.0491	24.1598	53.1946	-1.0000	-1.0000
69		-1.0000	-1.0000	-1.0000	5.4378	-1.0000	0.1963	-1.0000	-1.0000	-1.0000	27.5969	-1.0000	-1.0000	-1.0000	-1.0000	0.2355	-1.0000	-1.0000	-1.0000	-1.0000	0.1263	-1.0000	-1.0000	-1.0000	-1.0000	-1.0000	-1.0000	-1.0000	-1.0000	-1.0000	-1.0000	-1.0000	-1.0000	0.0001	-1.0000	-1.0000	71.0496	-1.0000	-1.0000	-1.0000	-1.0000	27.7253	-1.0000	-1.0000	14.9746	-1.0000	0.0149	-1.0000	0.2291
70		22.8733	0.7633	-1.0000	581.6956	2636.4137	39.1191	-1.0000	6.7028	31.3740	163.1897	0.0109	-1.0000	0.8601	9109.8904	85.2999	64.5689	463.0376	-1.0000	256.7752	3026.9328	54.7200	536.8845	58.7088	-1.0000	143.6407	-1.0000	-1.0000	-1.0000	648.3472	-1.0000	-1.0000	-1.0000	2507612.5976	2214.8538	-1.0000	202.2894	-1.0000	-1.0000	-1.0000	-1.0000	1058.4592	0.0117	-1.0000	144.1372	48.8350	18.1986	26.6340	15.5713
71		-1.0000	-1.0000	-1.0000	-1.0000	-1.0000	-1.0000	-1.0000	0.4042	0.0603	27.8103	-1.0000	-1.0000	0.5561	52.4387	0.2309	0.0106	-1.0000	-1.0000	4.4578	0.4184	0.0499	-1.0000	-1.0000	-1.0000	-1.0000	-1.0000	-1.0000	-1.0000	-1.0000	-1.0000	-1.0000	-1.0000	0.0310	112.7158	-1.0000	83.8302	-1.0000	-1.0000	-1.0000	-1.0000	-1.0000	11373076097.9263	-1.0000	-1.0000	-1.0000	0.0068	-1.0000	-1.0000
72		0.6670	-1.0000	-1.0000	-1.0000	0.0000	0.1286	-1.0000	1.1172	-1.0000	117.8633	0.0003	2.3170	0.1617	2.0236	-1.0000	0.4144	-1.0000	-1.0000	0.1297	-1.0000	1.1562	-1.0000	0.4712	0.3875	0.9688	1.9646	-1.0000	-1.0000	-1.0000	-1.0000	-1.0000	-1.0000	0.0248	-1.0000	-1.0000	145.0172	-1.0000	2.5277	-1.0000	5.3455	-1.0000	0.0059	0.1250	11.9858	0.3193	0.0647	-1.0000	5.1747
73		1.3697	255.0008	-1.0000	3300.4366	282047.6706	145.4524	2167.3889	557.1093	78.7655	578.9000	7.1822	555.4297	1.4695	1103.7916	165.3780	164.8059	77.7582	-1.0000	74.7411	22863.3756	197.0655	1725.8887	117.1882	26.6052	349.7702	1399.9350	-1.0000	-1.0000	7183.6601	-1.0000	-1.0000	-1.0000	240065.2272	-1.0000	-1.0000	150.9908	-1.0000	-1.0000	-1.0000	2551.2342	1789.6012	0.0037	-1.0000	317.0687	55.8183	113.4429	9.7929	23.5887
74		38.1659	322.8069	-1.0000	-1.0000	32446.9971	266.7021	1062.6588	196.2717	43.2779	144.6272	7.0197	-1.0000	1.4383	-1.0000	81.8040	54.4072	-1.0000	48.3420	22.9655	8043.4184	59.8539	670.5210	59.5689	16.6927	105.7106	481.8613	-1.0000	-1.0000	3707.8146	-1.0000	-1.0000	-1.0000	272624.3433	7110.1313	-1.0000	211.3675	-1.0000	-1.0000	-1.0000	5632.9856	2148.1150	0.0013	13.4774	348.6707	209.0850	44.6434	92.3003	116.5824
75		20.1259	433.1868	-1.0000	348.5840	-1.0000	35.0331	1382.2050	308.7664	-1.0000	158.7099	43.4203	0.6324	3.0849	17.2136	51.4105	78.9310	0.4231	-1.0000	138.9705	-1.0000	620.9909	620.3410	61.5040	18.3397	330.1320	39.1444	-1.0000	-1.0000	10322.7623	-1.0000	-1.0000	-1.0000	6307.9862	2234.7858	-1.0000	203.0271	3134041630148310000000000000000000000000000000000000000.0000	-1.0000	-1.0000	7408.6514	6965.9293	0.0000	54.5040	3138.0373	325.6689	59.8893	161.2864	962.3354
76		24.3726	31.9858	-1.0000	882.1341	1569.1097	60.1200	375.5152	166.3180	37.1585	308.1330	7.9001	-1.0000	0.1394	-1.0000	54.5322	49.1093	5.4376	-1.0000	4.3038	11278.5690	150.8711	-1.0000	35.3294	94.9201	190.3046	-1.0000	-1.0000	-1.0000	3178.8985	-1.0000	-1.0000	-1.0000	-1.0000	3931.7818	-1.0000	290.5944	65351922775915600000000000000000000000000000000000000000.0000	-1.0000	-1.0000	489.8857	3032.5655	0.0107	-1.0000	557.4988	314.1986	38.0232	161.7247	618.8951
77		1.4275	16.5884	-1.0000	2151.7686	28878.8766	0.0817	1521.3931	305.2710	0.0076	190.3638	0.0231	0.3600	35.3197	2.9821	127.1231	56.1848	1.8286	-1.0000	7.7122	331.0836	349.5312	1009.9597	58.3551	74.7494	134.0498	534.8865	-1.0000	-1.0000	1415.4405	-1.0000	-1.0000	-1.0000	0.3019	3299.3724	-1.0000	169.5913	324930134114797000000000000000000000000000000000000000000.0000	0.0676	-1.0000	0.0040	3600.1795	16797.5192	-1.0000	1.3101	136.5725	33.3684	123.6244	496.6268
78		0.6783	0.2879	-1.0000	3122.7360	6319.5841	102.0611	2566.4548	0.0233	42.8324	310.8927	32.0534	3790.7952	74.9617	175.9523	130.3441	6.9998	3.2270	-1.0000	207.0303	2139.7158	626.3441	813.8774	90.5956	79.1515	174.3054	3.7380	-1.0000	-1.0000	4984.7411	-1.0000	-1.0000	-1.0000	0.0081	3602.2353	-1.0000	238.0351	82086322.5209	4.6406	-1.0000	0.0019	9362.5794	0.0001	157.6526	276.4522	309.2023	65.5990	74.1029	908.9899
79		15.1311	0.0136	-1.0000	1376.5915	47699.1690	0.0680	930.8647	293.7175	15.3135	256.9638	12.1748	21.2961	105.4069	1.7923	63.3815	71.6355	0.0431	-1.0000	42.7102	16799.3674	417.3283	607.0027	79.3480	45.5941	106.5851	215.8627	-1.0000	-1.0000	11459.1849	-1.0000	-1.0000	-1.0000	3590.4284	5111.3156	-1.0000	250.8496	86271867653510400000000000000000000000000000000000000000000000.0000	-1.0000	-1.0000	1243.3088	7466.4089	0.0000	-1.0000	546.7531	331.2733	89.3620	201.2604	945.9221
80		21.7947	122.5404	-1.0000	2508.9700	9747.3727	85.6861	1085.0210	252.7790	11.2552	294.3385	12.7236	452.0002	57.6239	6.7277	103.3994	159.6800	157.8336	-1.0000	20.3358	9343.6638	304.2357	44.5927	105.2117	51.1947	293.7712	511.7279	-1.0000	-1.0000	4514.9000	-1.0000	-1.0000	-1.0000	26783.5807	3180.2544	-1.0000	237.8349	-1.0000	-1.0000	-1.0000	-1.0000	5343.9563	0.0000	-1.0000	282.0894	187.1768	85.7869	129.3649	287.9837
81		25.8920	194.7211	-1.0000	2590.9558	15044.0887	113.8750	1366.7593	269.8736	15.3042	341.5903	13.6889	500.8569	65.4746	9.3953	119.5267	178.3124	160.2170	-1.0000	24.0583	13398.4895	332.4691	44.7733	116.8521	58.6029	312.3155	574.0950	-1.0000	-1.0000	4381.1695	-1.0000	-1.0000	-1.0000	53957.4459	3428.9417	-1.0000	275.7605	-1.0000	-1.0000	-1.0000	2.2303	5496.6185	0.0000	-1.0000	285.8428	211.7324	87.2258	145.9836	325.5440
82		55.2496	102100.4318	-1.0000	20053.0480	15499443.8717	953.2117	25834.5352	3646.3636	959.0362	4368.8763	3.2707	-1.0000	304.3477	13231.3485	1743.3178	952.6313	813.3089	-1.0000	131.5888	2301764.5476	2138.0055	1058.2490	884.8575	238.3379	2866.8822	3989.5448	-1.0000	-1.0000	23988.2808	-1.0000	-1.0000	-1.0000	8038113.6238	5301.4815	-1.0000	329.4295	65447556251299900000000000000000000000000000000000000000000000.0000	-1.0000	-1.0000	4276.8481	6388.7198	0.0010	63.6127	3055.7150	629.4911	699.4710	1382.1741	169.8961
83		220.1099	45065.2591	-1.0000	10542.6025	1753048.8190	683.8301	25681.9685	2266.4182	1051.3896	2316.6014	819.0228	-1.0000	113.1195	33.1823	559.1754	769.6899	318.1032	-1.0000	457.0802	513334.6120	1068.9283	77.0776	398.2984	123.9030	1271.5876	568.8949	-1.0000	-1.0000	7.9025	-1.0000	-1.0000	-1.0000	-1.0000	-1.0000	-1.0000	216.8170	-1.0000	260.0325	-1.0000	63.4323	107.7024	2309.9844	369.2428	715.0079	149.7800	372.8597	592.5649	65.1227
84		60.6831	11548.2064	-1.0000	4546.2610	1941817.5932	613.6919	8848.0929	1360.5158	695.3984	2993.6003	55.0735	661.6083	189.9538	2398.8386	845.4446	625.8888	409.6857	-1.0000	260.3840	635847.0333	508.5302	1040.5280	303.8919	33.8164	2945.3797	974.5191	-1.0000	-1.0000	7813.9895	-1.0000	-1.0000	-1.0000	952047.6266	827.3355	-1.0000	225.0930	111237188160187000000000000000000000000000000000.0000	174.0349	-1.0000	1060.8954	3721.1915	0.0004	-1.0000	556.5122	357.0789	385.9815	282.6213	646.4553
85		30.1776	276.3046	-1.0000	3274.0774	172075.1840	131.7779	5287.1144	566.2911	359.5715	826.5165	13.5190	-1.0000	29.3629	34.6296	136.0486	251.7212	193.3170	-1.0000	35.6507	238815.7616	313.4218	98.4689	166.5138	64.6105	575.8948	670.6409	-1.0000	-1.0000	2974.5656	-1.0000	-1.0000	-1.0000	65504.1470	1283.9119	-1.0000	226.9380	-1.0000	-1.0000	-1.0000	2136.3482	3080.2365	0.0000	109.4962	707.3593	95.5956	132.2242	296.7463	23.1906
86		37.9238	25080.1546	-1.0000	5289.8284	1476443.5414	199.8061	5458.1440	903.8895	384.6397	1450.2454	31.1797	794.6324	71.5264	1625.8392	225.4281	505.4146	511.3208	-1.0000	376.1606	230312.3932	290.1326	353.2081	312.6236	49.3131	1302.1464	1824.6973	-1.0000	-1.0000	3907.9970	-1.0000	-1.0000	-1.0000	2911374.3120	3366.7442	-1.0000	230.8241	16097860821986200.0000	-1.0000	-1.0000	7943.8306	2031.8328	0.0000	45.6161	648.4974	141.4555	212.4215	97.7190	0.2022
87		201.4851	63538.2528	-1.0000	14630.6089	7315471.1673	836.6576	10800.0462	2704.1100	679.8625	2899.4574	14.4161	609.9723	201.0885	27510.4897	1024.2042	1069.3904	1617.3684	2630.0466	394.5145	881739.8567	970.0194	1454.2994	680.0278	135.3415	2755.7038	1915.4286	-1.0000	-1.0000	17894.1228	-1.0000	-1.0000	-1.0000	47832010.6945	3980.2115	-1.0000	442.2049	31690635832122800000000000000000000000000000000000000000000.0000	5.0766	-1.0000	16912.4321	6046.6751	0.0000	104.7674	1899.3543	570.3921	547.2985	667.3944	32.2420
88		7.4513	-1.0000	-1.0000	1471.2610	2152.4942	0.0060	920.0051	301.6911	90.7535	384.4955	19.8408	-1.0000	0.0110	38.9970	149.3711	80.5385	224.9456	213.2802	4.5549	55747.3508	27.2940	40.2590	48.0560	65.8969	168.1269	90.5811	-1.0000	-1.0000	65.2105	-1.0000	-1.0000	-1.0000	0.8530	-1.0000	-1.0000	124.1872	-1.0000	108.2755	-1.0000	1131.6238	446.9892	17435292.4266	71.7309	254.7965	30.4681	37.3016	-1.0000	-1.0000
89	1000	1721.3633	5552.1539	-1.0000	1359.1769	0.0346	1759.6774	14486.6341	1702.0657	1689.2473	2794.0775	2071.9959	727.3415	13618.6434	1000.0000	2465.3793	2200.3483	2107.4789	1000.0000	1424.6087	-1.0000	22907.6549	1143.8207	1957.8479	3572.0132	4013.6856	1729.0900	-1.0000	-1.0000	1000.0000	-1.0000	-1.0000	-1.0000	1000.0000	1000.0000	-1.0000	1773.2007	1000.0000	955.3955	-1.0000	74098.3236	9771.4840	0.0000	3345.5169	39023.7625	7461.8759	1968.4481	4056.5062	8147.6375
90	500	255.4977	80275.9570	-1.0000	224.4858	559.7532	322.9234	1076.5248	274.5047	375.4110	120.8652	220.3771	542.6173	556.5738	-1.0000	194.4124	270.1829	187.7201	1945.1570	264.2800	500.0000	556.9356	-1.0000	266.3045	385.7181	551.3424	-1.0000	-1.0000	-1.0000	6.7364	-1.0000	-1.0000	-1.0000	0.0005	-1.0000	-1.0000	500.0000	-1.0000	79.0173	-1.0000	527.7076	263.8335	6.0134	373.5044	1243.6965	617.8076	267.7094	346.0267	697.0333
91	250	222.3596	8.1099	-1.0000	493.9400	3.1318	227.4534	202.1213	159.7894	195.0719	299.5256	213.6036	551.6680	267.2455	-1.0000	251.3013	221.8390	189.4824	-1.0000	443.9737	-1.0000	225.4069	130.3712	180.7042	353.6379	333.0479	116.3871	-1.0000	-1.0000	-1.0000	-1.0000	-1.0000	-1.0000	-1.0000	-1.0000	-1.0000	250.0000	-1.0000	273.8884	-1.0000	23.9975	31.3215	1728393.5569	311.3940	198.9396	203.7249	211.4802	285.4159	174.0954
92	125	134.7385	-1.0000	-1.0000	103.6766	-1.0000	75.1208	43.9246	163.1500	86.6712	106.6507	130.3195	71.7646	81.6144	-1.0000	69.8409	67.0930	208.4382	32.7207	65.1644	-1.0000	104.1870	268.5313	99.6076	143.6472	66.8953	64.5223	-1.0000	-1.0000	-1.0000	-1.0000	-1.0000	-1.0000	-1.0000	-1.0000	-1.0000	127.2770	-1.0000	-1.0000	-1.0000	8.1154	18.9930	1.5033	200.4566	34.5248	99.7819	104.5172	184.7600	116.8918
93	62.5	74.1888	347.0096	-1.0000	296.7640	39.7900	78.2779	44.5710	108.2683	62.5997	85.8566	63.9654	-1.0000	78.1707	62.5000	94.6852	70.6064	97.1282	62.5000	89.6546	62.5000	79.7355	48.7748	112.5906	47.2116	62.4314	150.4173	-1.0000	-1.0000	62.5000	-1.0000	-1.0000	-1.0000	62.5000	62.5000	-1.0000	103.9293	62.5000	59.7122	-1.0000	50.3717	199.3247	1.5073	40.3874	42.4732	77.7590	60.8052	83.8130	56.0346
94	31.25	31.2180	-1.0000	-1.0000	-1.0000	43.8460	40.1537	71.6397	23.1413	45.4682	32.9488	37.5346	-1.0000	32.1593	6.8158	38.3139	48.8474	96.8483	-1.0000	-1.0000	-1.0000	29.2626	-1.0000	28.8822	32.9894	39.7945	-1.0000	-1.0000	-1.0000	-1.0000	-1.0000	-1.0000	-1.0000	-1.0000	-1.0000	-1.0000	137.9221	-1.0000	-1.0000	-1.0000	36.7384	99.8302	23279853844.8078	32.4099	84.1138	66.1316	43.0888	19.9546	38.3945
95	PreAmp H2O	7.7299	-1.0000	-1.0000	26.1553	0.0001	-1.0000	-1.0000	31.0692	0.0857	20.5175	0.5207	-1.0000	0.1439	-1.0000	-1.0000	9.3887	-1.0000	-1.0000	9.2997	-1.0000	1.4073	-1.0000	1.7332	0.9237	4.2660	-1.0000	-1.0000	-1.0000	4.8481	-1.0000	-1.0000	-1.0000	0.0157	14.0776	-1.0000	179.2709	-1.0000	-1.0000	-1.0000	-1.0000	9.0427	4518944.6075	-1.0000	-1.0000	0.2460	0.0485	0.0904	0.6914
96	H2O	-1.0000	-1.0000	-1.0000	-1.0000	-1.0000	-1.0000	-1.0000	-1.0000	-1.0000	-1.0000	-1.0000	-1.0000	-1.0000	-1.0000	-1.0000	-1.0000	-1.0000	-1.0000	-1.0000	-1.0000	-1.0000	-1.0000	-1.0000	-1.0000	-1.0000	-1.0000	-1.0000	-1.0000	-1.0000	-1.0000	-1.0000	-1.0000	-1.0000	-1.0000	-1.0000	-1.0000	-1.0000	-1.0000	-1.0000	-1.0000	-1.0000	-1.0000	-1.0000	-1.0000	-1.0000	-1.0000	-1.0000	-1.0000
[truncated: 48 more columns]
